# Supplementary material for: Lipid deposition promotes YTHDF3-mediated m6A modification of PPARα to facilitate liver metastasis of colorectal cancer
Source: Protein Cell. 2025 Nov 5;17(3):190–211. doi: 10.1093/procel/pwaf092 (PMC12987569; doi:10.1093/procel/pwaf092)
Supplement: pwaf092_Supplementary_Data [file pwaf092_supplementary_data.zip]

Archive with 8 entries (8 files):
- Table S5. Information of CRC patients by widely-targeted lipidomics analysis.xlsx
- Table S6. LC-MS analysis of Kbhb modificaiton proteins in CRC cells treated with BHB.xlsx
- PAC-25420-LJM-SUPPORTING INFORMATION.pdf
- Video S1.Interaction of YTHDF3 and lipid droplets in CRC cells treated with OA.mp4
- Table S1. Differential lipid metabolite profiles in normal intestinal mucosa, primary colorectal cancer tissues, and liver metastases.xlsx
- Table S2. The spatial distribution of differentially lipid metabolites profiles of tumors in western diet versus standard chow groups.xlsx
- Table S3. Ythdf3 knockout abrogated the HFD-mediated lipids deposition in tumors.xlsx
- Table S4. Differentially expressed genes both in transcriptomic and MeRIP sequencing in HCT116 cells transfected with YTHDF3 siRNA.xlsx
