# Supplementary material for: Lipid deposition promotes YTHDF3-mediated m6A modification of PPARα to facilitate liver metastasis of colorectal cancer
Source: Protein Cell. 2025 Nov 5;17(3):190–211. doi: 10.1093/procel/pwaf092 (PMC12987569; doi:10.1093/procel/pwaf092)
Supplement: pwaf092_Supplementary_Data [file pwaf092_supplementary_data.zip › Table S5. Information of CRC patients by widely-targeted lipidomics analysis.xlsx]

## Sheet: Table S5
Patient No.	Tumor surgical organ 1	Tumor surgical organ 2	Sex(male/female)	Age	TNM stage	AST	ALT	GGT	GLU	CHOL	TG	HDL-C	LDL-C	ApoA1	ApoB	ApoE	LDH	NEFA	LIP	Weight（kg)	KRAS	NRAS	BRAF	MSI
Patient 1	colon	liver	M	50	ⅣA	54	114	55	6.2	10.64	1.02	1.48	8	1.31	2.32	51.1	2499	847	17	72	-	-	-	-
Patient 2	colon	liver	M	71	ⅣA	79	55	75	10.1	6.12	1.18	0.96	4.22	0.95	1.23	33.5	377	621	43	72	-	-	-	-
Patient 3	rectum	liver	M	52	ⅣA	264	285	39	15.6	4.2	0.72	0.88	0.94	1.02	0.96	34.7	272	461	46	65	-	-	-	-
Patient 4	colon	liver	F	65	ⅣA	213	127	16	9.2	4.78	1.32	0.92	3.04	0.95	1	40.7	279	400	31	44	-	-	-	-
Patient 5	rectum	liver	M	50	ⅣA	22	25	31	4.3	4.35	2.1	0.99	2.81	1.27	0.97	40.3	203	406	22	60	-	-	-	-
Patient 6	colon	liver	M	56	ⅣA	385	363	48	10.1	3.36	0.67	0.74	2.21	0.89	0.76	35.4	239	250	40	82	-	-	-	-
Patient 7	Sigmoid colon	liver	M	71	ⅣA	232	236	18	9.9	4.44	0.89	1.1	2.89	1.1	0.83	42.5	228	346	26	60	-	-	-	-
Patient 8	colon	liver	M	34	ⅣA	573	509	40	6.9	3.69	0.84	1.11	2.24	1.15	0.62	37.1	136	472	30	60	-	-	-	-
Patient 9	rectum	liver	M	49	ⅣA	1206	955	153	11	6.83	0.65	0.84	5.02	0.82	1.53	38.3	367	887	20	59	-	-	-	-
Patient 10	rectum	liver	F	46	ⅣA	343	319	24	10.1	5.07	1.55	1.53	2.46	1.56	0.81	32	288	86	22	52	-	-	-	-
Patient 11	colon	liver	M	70	ⅣA	234	149	24	13	4.13	2.94	0.91	2.31	1.08	0.81	52.8	183	683	50	70.5	-	-	-	-
Patient 12	colon	liver	M	57	ⅣA	659	597	27	16.3	3.86	0.48	0.92	2.32	0.84	0.8	31.1	249	473	58	60	-	-	-	-
Patient 13	rectum	liver	F	39	ⅣA	2873	2465	85	8.5	5.1	0.93	1.63	2.85	1.8	0.67	43.5	161	433	37	54	-	-	-	-
Patient 14	Sigmoid colon	liver	M	56	ⅣA	322	322	48	18.9	5.33	1.42	1.2	3.17	1.27	0.91	46.6	302	451	56	61	-	-	-	-
Patient 15	rectum	liver	M	72	ⅣA	547	329	18	20.7	4.71	1.64	1.18	2.77	1.55	0.95	40.5	204	922	28	60	-	-	-	-
Patient 16	colon	liver	M	55	ⅣA	151	175	25	6.6	4.21	0.85	0.85	3.33	0.91	1.07	39.4	488	403	38	56	-	-	-	-
Patient 17	colon	liver	F	38	ⅣA	378	369	51	8.5	8	1.36	1.4	5.24	1.22	1.43	49.5	594	898	29	51	-	-	-	-
Patient 18	rectum	liver	F	70	ⅣA	273	214	13	2.7	4.78	0.93	1.37	3.03	1.45	0.75	47.9	155	623	24	53	-	-	-	-
Patient 19	colon	liver	M	58	ⅣA	331	275	77	12.9	6.29	0.93	1.33	4.25	1.28	1.13	46.4	356	814	20	56	-	-	-	-
Patient 20	colon	liver	F	49	ⅣA	230	114	30	14	6.25	1.02	1.12	5.24	1.22	1.53	38	302	887	18	57	-	-	-	-
Patient 21	Sigmoid colon	liver	M	53	ⅣA	355	312	60	16	5.42	0.98	1.2	2.24	1.15	0.98	42	286	652	20	73	-	-	-	-
Patient 22	Sigmoid colon	liver	M	75	ⅣA	404	258	15	9.9	4.47	1.07	1.08	2.79	1.25	0.81	35	175	266	40	54	-	-	-	-
Patient 23	Sigmoid colon	liver	M	75	ⅣA	59	118	9	9.1	2.44	1.34	0.49	1.84	0.48	0.77	70	132	837	123	60	-	-	-	-
Patient 24	colon	liver	M	53	ⅣA	48	110	20	9.8	3.02	1.04	0.98	2.81	1.21	2.4	40.6	328	658	22	66	-	-	-	-
