# Supplementary material for: Lipid deposition promotes YTHDF3-mediated m6A modification of PPARα to facilitate liver metastasis of colorectal cancer
Source: Protein Cell. 2025 Nov 5;17(3):190–211. doi: 10.1093/procel/pwaf092 (PMC12987569; doi:10.1093/procel/pwaf092)
Supplement: pwaf092_Supplementary_Data [file pwaf092_supplementary_data.zip › Table S6. LC-MS analysis of Kbhb modificaiton proteins in CRC cells treated with BHB.xlsx]

## Sheet: Proteins
Table S6. LC-MS analysis of Kbhb modificaiton proteins in CRC cells treated with BHB.
Checked	Master	Accession	Description	Coverage [%]	# Peptides	# PSMs	# Unique Peptides	# AAs	MW [kDa]	calc. pI	Score Sequest HT: Sequest HT	# Peptides (by Search Engine): Sequest HT	Biological Process	Cellular Component	Molecular Function	Pfam IDs	Entrez Gene ID	Gene Symbol	Gene ID	Ensembl Gene ID	WikiPathways	Reactome Pathways	# Protein Pathway Groups	Found in Sample: [S139] F139: Sample	# Protein Groups
FALSE	Master Protein	P19338	Nucleolin [OS=Homo sapiens]	46	42	55	42	710	76.6	4.7	158.51	42	developmental processes;other biological processes	plasma membrane;other membranes;nucleus;other cytoplasmic organelle;other cell component	nucleic acid binding activity;other molecular function	Pf00076	4691	NCL	hsa:4691; P19338; Q53SK1; Q8NB06; Q9UCF0; Q9UDG1	ENSG00000115053		Major pathway of rRNA processing in the nucleolus and cytosol; Respiratory syncytial virus (RSV) attachment and entry	2	High	1
	Checked	Confidence	Sequence	Modifications	# Protein Groups	# Proteins	# PSMs	Master Protein Accessions	# Missed Cleavages	Theo. MH+ [Da]	Found in Sample: [S139] F139: Sample	Confidence (by Search Engine): Sequest HT	XCorr (by Search Engine): Sequest HT
	FALSE	High	QKVEGTEPTTAFNLFVGNLNFNK		1	1	1	P19338	1	2568.31	High	High	5.3
	FALSE	High	GLSEDTTEETLKESFDGSVR		1	1	4	P19338	1	2200.03	High	High	4.84
	FALSE	High	KFGYVDFESAEDLEK		1	1	1	P19338	1	1776.83	High	High	4.72
	FALSE	High	TEADAEKTFEEK		1	1	1	P19338	1	1397.64	High	High	4.37
	FALSE	High	SKGIAYIEFKTEADAEK		1	1	1	P19338	2	1899.97	High	High	4.21
	FALSE	High	SKGYAFIEFASFEDAK		1	1	1	P19338	1	1809.87	High	High	4.19
	FALSE	High	TGISDVFAKNDLAVVDVR		1	1	1	P19338	1	1919.02	High	High	4
	FALSE	High	EAMEDGEIDGNK		1	1	1	P19338	0	1307.54	High	High	3.9
	FALSE	High	VEGTEPTTAFNLFVGNLNFNK		1	1	1	P19338	0	2312.16	High	High	3.86
	FALSE	High	EAMEDGEIDGNKVTLDWAKPK	1xOxidation [M3]	1	1	1	P19338	1	2362.12	High	High	3.77
	FALSE	High	AGKNQGDPK	1x3-hydroxybutyrylation [K3]	1	1	1	P19338	1	1000.51	High	High	3.58
	FALSE	High	GATPGKALVATPGKK	1x3-hydroxybutyrylation [K6]	1	1	1	P19338	2	1481.87	High	High	3.48
	FALSE	High	GLSEDTTEETLK		1	1	2	P19338	0	1322.63	High	High	3.29
	FALSE	High	ETGSSKGFGFVDFNSEEDAK		1	1	1	P19338	1	2150.95	High	High	3.28
	FALSE	High	SKGIAYIEFK		1	1	1	P19338	1	1155.64	High	High	3.27
	FALSE	High	TGISDVFAK		1	1	1	P19338	0	937.499	High	High	3.09
	FALSE	High	AIRLELQGPR		1	1	1	P19338	1	1152.68	High	High	3.06
	FALSE	High	KVVVSPTK		1	1	1	P19338	1	857.545	High	High	2.81
	FALSE	High	VFGNEIKLEKPK		1	1	1	P19338	1	1401.81	High	High	2.77
	FALSE	High	QGTEIDGR		1	1	1	P19338	0	875.422	High	High	2.74
	FALSE	High	KVAVATPAKK	1x3-hydroxybutyrylation [K]	1	1	2	P19338	2	1098.69	High	High	2.66
	FALSE	High	SISLYYTGEK		1	1	1	P19338	0	1160.58	High	High	2.66
	FALSE	High	EVFEDAAEIR		1	1	2	P19338	0	1178.57	High	High	2.64
	FALSE	High	EALNSCNK	1xCarbamidomethyl [C6]	1	1	1	P19338	0	935.425	High	High	2.63
	FALSE	High	NDLAVVDVR		1	1	2	P19338	0	1000.54	High	High	2.63
	FALSE	High	VAVATPAKK	1x3-hydroxybutyrylation [K8]	1	1	1	P19338	1	970.593	High	High	2.62
	FALSE	High	KTVTPAKAVTTPGK	1x3-hydroxybutyrylation [K7]	1	1	1	P19338	2	1484.87	High	High	2.59
	FALSE	High	KVVVSPTKK	1x3-hydroxybutyrylation [K8]	1	1	1	P19338	2	1071.68	High	High	2.56
	FALSE	High	GYAFIEFASFEDAK		1	1	1	P19338	0	1594.74	High	High	2.56
	FALSE	High	KGAAIPAK		1	1	1	P19338	1	755.477	High	High	2.52
	FALSE	High	KVVVSPTKK		1	1	1	P19338	2	985.64	High	High	2.44
	FALSE	High	NSTWSGESK		1	1	1	P19338	0	995.443	High	High	2.41
	FALSE	High	AAATPAKK	1x3-hydroxybutyrylation [K]	1	1	2	P19338	1	843.493	High	High	2.41
	FALSE	High	KGAAIPAKGAK	1x3-hydroxybutyrylation [K8]	1	1	1	P19338	2	1097.67	High	High	2.4
	FALSE	High	EAMEDGEIDGNK	1xOxidation [M3]	1	1	1	P19338	0	1323.54	High	High	2.33
	FALSE	High	GIAYIEFK		1	1	1	P19338	0	940.514	High	High	2.23
	FALSE	High	EMAKQKAAPEAK	1x3-hydroxybutyrylation [K12]	1	1	1	P19338	2	1387.72	High	High	2.22
	FALSE	High	ALVATPGK		1	1	1	P19338	0	756.461	High	High	2.19
	FALSE	High	ALVATPGKK		1	1	1	P19338	1	884.556	High	High	2.18
	FALSE	High	VAVATPAKK		1	1	1	P19338	1	884.556	High	High	2.16
	FALSE	High	GQNQDYR		1	1	1	P19338	0	880.391	High	High	2.16
	FALSE	High	VTQDELK		1	1	1	P19338	0	832.441	High	High	2.14
	FALSE	High	ALVATPGKK	1x3-hydroxybutyrylation [K]	1	1	2	P19338	1	970.593	High	High	2.11
	FALSE	High	TVTPAKAVTTPGK	1x3-hydroxybutyrylation [K6]	1	1	1	P19338	1	1356.77	High	High	2.09
	FALSE	High	LELQGPR		1	1	1	P19338	0	812.462	High	High	2.09
	FALSE	High	IVTDRETGSSK		1	1	1	P19338	1	1192.62	High	High	2.05
FALSE	Master Protein	P08238	Heat shock protein HSP 90-beta [OS=Homo sapiens]	40	33	37	20	724	83.2	5.03	125.25	33	cell organization and biogenesis;protein metabolism;DNA metabolism;other metabolic processes;stress response;other biological processes	non-structural extracellular;plasma membrane;other membranes;cytosol;nucleus;other cell component	enzyme regulator activity;cytoskeletal activity;nucleic acid binding activity;other molecular function	Pf00183, Pf13589	3326	HSP90AB1	B2R5P0; hsa:3326; P08238; Q5T9W7; Q9NQW0; Q9NTK6	ENSG00000096384		Estrogen-dependent gene expression; Neutrophil degranulation; Regulation of actin dynamics for phagocytic cup formation; Potential therapeutics for SARS; HSP90 chaperone cycle for steroid hormone receptors (SHR) in the presence of ligand; The role of GTSE1 in G2/M progression after G2 checkpoint; SARS-CoV-2 activates/modulates innate and adaptive immune responses; Aryl hydrocarbon receptor signal…	21	High	1
	Checked	Confidence	Sequence	Modifications	# Protein Groups	# Proteins	# PSMs	Master Protein Accessions	# Missed Cleavages	Theo. MH+ [Da]	Found in Sample: [S139] F139: Sample	Confidence (by Search Engine): Sequest HT	XCorr (by Search Engine): Sequest HT
	FALSE	High	YHTSQSGDEMTSLSEYVSR	1xOxidation [M10]	1	1	1	P08238	0	2192.94	High	High	5.18
	FALSE	High	VILHLKEDQTEYLEER		2	5	1	P07900; P08238	1	2015.04	High	High	5.06
	FALSE	High	CLELFSELAEDKENYKK	1xCarbamidomethyl [C1]	1	1	1	P08238	2	2116.03	High	High	4.62
	FALSE	High	CLELFSELAEDKENYK	1xCarbamidomethyl [C1]	1	1	1	P08238	1	1987.93	High	High	4.49
	FALSE	High	HLEINPDHPIVETLR		1	1	1	P08238	0	1782.95	High	High	4.31
	FALSE	High	YHTSQSGDEMTSLSEYVSR		1	1	1	P08238	0	2176.95	High	High	4.3
	FALSE	High	EKYIDQEELNK		2	5	1	P07900; P08238	1	1408.7	High	High	4.19
	FALSE	High	IRYESLTDPSKLDSGK		2	5	2	P07900; P08238	2	1808.94	High	High	4.09
	FALSE	High	VILHLKEDQTEYLEERR		2	4	1	P07900; P08238	2	2171.15	High	High	4.02
	FALSE	High	GVVDSEDLPLNISR		3	5	2	P07900; P08238; Q12931	0	1513.79	High	High	3.96
	FALSE	High	RAPFDLFENKK		1	2	1	P08238	2	1364.73	High	High	3.82
	FALSE	High	ELISNASDALDK		2	2	2	P14625; P08238	0	1275.64	High	High	3.75
	FALSE	High	IEDVGSDEEDDSGKDK		1	2	1	P08238	1	1737.73	High	High	3.71
	FALSE	High	SLTNDWEDHLAVK		2	3	1	P07900; P08238	0	1527.74	High	High	3.62
	FALSE	High	ADLINNLGTIAK		2	5	1	P07900; P08238	0	1242.71	High	High	3.58
	FALSE	High	NPDDITQEEYGEFYK		1	1	1	P08238	0	1847.8	High	High	3.5
	FALSE	High	HSQFIGYPITLYLEK		1	3	2	P08238	0	1808.96	High	High	3.49
	FALSE	High	RAPFDLFENK		1	2	1	P08238	1	1236.64	High	High	3.38
	FALSE	High	KHLEINPDHPIVETLR		1	1	1	P08238	1	1911.04	High	High	3.34
	FALSE	High	EQVANSAFVER		1	2	1	P08238	0	1249.62	High	High	3.31
	FALSE	High	HFSVEGQLEFR		2	6	1	P07900; P08238	0	1348.66	High	High	3.22
	FALSE	High	IEDVGSDEEDDSGKDKK		1	2	1	P08238	2	1865.82	High	High	3.14
	FALSE	High	APFDLFENK		1	2	1	P08238	0	1080.54	High	High	2.93
	FALSE	High	IEDVGSDEEDDSGK		1	2	1	P08238	0	1494.61	High	High	2.89
	FALSE	High	ELKIDIIPNPQER		1	2	1	P08238	1	1564.87	High	High	2.81
	FALSE	High	LGIHEDSTNR		1	1	2	P08238	0	1141.56	High	High	2.73
	FALSE	High	EDQTEYLEER		2	5	1	P07900; P08238	0	1311.57	High	High	2.65
	FALSE	High	YIDQEELNK		2	5	1	P07900; P08238	0	1151.56	High	High	2.5
	FALSE	High	YESLTDPSK		2	6	1	P07900; P08238	0	1039.49	High	High	2.39
	FALSE	High	AKFENLCK	1xCarbamidomethyl [C7]	1	2	1	P08238	1	1009.51	High	High	2.35
	FALSE	High	ALLFIPR		1	1	1	P08238	0	829.529	High	High	2.34
	FALSE	High	FYEAFSK		1	1	1	P08238	0	891.425	High	High	2.29
	FALSE	High	VKEVVKK		1	2	1	P08238	2	829.551	High	High	2.17
	FALSE	High	QKAEADKNDK		2	4	1	P07900; P08238	2	1146.57	High	High	2
FALSE	Master Protein	P04264	Keratin, type II cytoskeletal 1 [OS=Homo sapiens]	49	32	35	26	644	66	8.12	120.92	32	cell organization and biogenesis;protein metabolism;other metabolic processes;stress response;other biological processes	non-structural extracellular;plasma membrane;other membranes;cytosol;cytoskeleton;other cell component	bone, tooth or skin structural activity;other molecular function	Pf00038, Pf16208, Pf16210	3848	KRT1	B2RA01; hsa:3848; P04264; P85925; P86104; Q14720; Q6GSJ0; Q9H298	ENSG00000167768		Formation of the cornified envelope; Neutrophil degranulation; Differentiation of keratinocytes in interfollicular epidermis in mammalian skin	4	High	1
	Checked	Confidence	Sequence	Modifications	# Protein Groups	# Proteins	# PSMs	Master Protein Accessions	# Missed Cleavages	Theo. MH+ [Da]	Found in Sample: [S139] F139: Sample	Confidence (by Search Engine): Sequest HT	XCorr (by Search Engine): Sequest HT
	FALSE	High	GGGGGGYGSGGSSYGSGGGSYGSGGGGGGGR		1	1	1	P04264	0	2383.95	High	High	7.25
	FALSE	High	GSYGSGGSSYGSGGGSYGSGGGGGGHGSYGSGSSSGGYR		1	1	1	P04264	0	3312.31	High	High	6.27
	FALSE	High	SKAEAESLYQSKYEELQITAGR		1	1	1	P04264	2	2501.25	High	High	5.62
	FALSE	High	MSGECAPNVSVSVSTSHTTISGGGSR	1xCarbamidomethyl [C5]; 1xOxidation [M1]	1	1	1	P04264	0	2581.16	High	High	5.27
	FALSE	High	QISNLQQSISDAEQRGENALK		1	1	1	P04264	1	2329.17	High	High	5.23
	FALSE	High	KQISNLQQSISDAEQR		1	1	1	P04264	1	1844.95	High	High	4.35
	FALSE	High	NKLNDLEDALQQAK		1	1	1	P04264	1	1599.83	High	High	4.19
	FALSE	High	GSGGGSSGGSIGGR		1	1	1	P04264	0	1092.5	High	High	4.11
	FALSE	High	TNAENEFVTIKK		1	1	1	P04264	1	1393.73	High	High	4
	FALSE	High	SGYRSGGGFSSGSAGIINYQR		1	1	1	P04264	1	2121.01	High	High	3.92
	FALSE	High	SLVNLGGSKSISISVAR		1	1	1	P04264	1	1687.97	High	High	3.9
	FALSE	High	SKAEAESLYQSK		1	1	2	P04264	1	1340.67	High	High	3.85
	FALSE	High	LNDLEDALQQAK		1	1	1	P04264	0	1357.7	High	High	3.42
	FALSE	High	LALDLEIATYR		4	11	4	P14136; P04264; Q6KB66; P05787	0	1277.71	High	High	3.38
	FALSE	High	FSSCGGGGGSFGAGGGFGSR	1xCarbamidomethyl [C4]	1	1	1	P04264	0	1765.73	High	High	3.37
	FALSE	High	NKYEDEINK		4	8	1	P04264; P48668; P05787; P13647	1	1152.55	High	High	3.36
	FALSE	High	KDVDGAYMTK	1xOxidation [M8]	1	1	1	P04264	1	1143.54	High	High	3.24
	FALSE	High	SGGGFSSGSAGIINYQR		1	1	1	P04264	0	1657.79	High	High	3.15
	FALSE	High	NKYEDEINKR		4	7	1	P04264; P48668; P05787; P13647	2	1308.65	High	High	3.07
	FALSE	High	TNAENEFVTIK		1	1	1	P04264	0	1265.64	High	High	3.03
	FALSE	High	LRSEIDNVKK		1	1	2	P04264	2	1201.69	High	High	2.88
	FALSE	High	LRSEIDNVK		1	1	1	P04264	1	1073.59	High	High	2.81
	FALSE	High	NMQDMVEDYR	2xOxidation [M2; M5]	1	1	1	P04264	0	1332.52	High	High	2.8
	FALSE	High	TLLEGEESR		1	1	1	P04264	0	1033.52	High	High	2.72
	FALSE	High	GENALKDAK		1	1	1	P04264	1	945.5	High	High	2.59
	FALSE	High	SEIDNVKK		1	1	1	P04264	1	932.505	High	High	2.33
	FALSE	High	SLVNLGGSK		1	1	1	P04264	0	874.499	High	High	2.23
	FALSE	High	DVDGAYMTK	1xOxidation [M7]	1	1	1	P04264	0	1015.44	High	High	2.22
	FALSE	High	YEDEINK		8	13	1	Q7Z794; P35908; P04264; O95678; P48668; P12035; P05787; P13647	0	910.415	High	High	2.22
	FALSE	High	EREQIK		1	1	1	P04264	1	802.442	High	High	2.13
	FALSE	High	IEISELNR		2	2	1	P35908; P04264	0	973.531	High	High	2.12
	FALSE	High	YEDEINKR		8	12	1	Q7Z794; P35908; P04264; O95678; P48668; P12035; P05787; P13647	1	1066.52	High	High	2.06
FALSE	Master Protein	P07900	Heat shock protein HSP 90-alpha [OS=Homo sapiens]	33	28	30	16	732	84.6	5.02	100.73	28	cell organization and biogenesis;protein metabolism;DNA metabolism;other metabolic processes;stress response;transport;developmental processes;other biological processes	non-structural extracellular;extracellular matrix;plasma membrane;other membranes;cytosol;cytoskeleton;mitochondrion;nucleus;other cytoplasmic organelle;other cell component	signal transduction activity or receptor binding;enzyme regulator activity;cytoskeletal activity;nucleic acid binding activity;other molecular function	Pf00183, Pf13589	3320	HSP90AA1	A8K500; B3KPJ9; hsa:3320; P07900; Q2PP14; Q5CAQ6; Q5CAQ7; Q9BVQ5	ENSG00000080824		Regulation of actin dynamics for phagocytic cup formation; Potential therapeutics for SARS; HSP90 chaperone cycle for steroid hormone receptors (SHR) in the presence of ligand; Recruitment of NuMA to mitotic centrosomes; The role of GTSE1 in G2/M progression after G2 checkpoint; Aggrephagy; SARS-CoV-2 activates/modulates innate and adaptive immune responses; Regulation of PLK1 Activity at G2/M Tr…	54	High	1
	Checked	Confidence	Sequence	Modifications	# Protein Groups	# Proteins	# PSMs	Master Protein Accessions	# Missed Cleavages	Theo. MH+ [Da]	Found in Sample: [S139] F139: Sample	Confidence (by Search Engine): Sequest HT	XCorr (by Search Engine): Sequest HT
	FALSE	High	CLELFTELAEDKENYK	1xCarbamidomethyl [C1]	1	2	1	P07900	1	2001.95	High	High	5.68
	FALSE	High	VILHLKEDQTEYLEER		2	5	1	P07900; P08238	1	2015.04	High	High	5.06
	FALSE	High	EKYIDQEELNK		2	5	1	P07900; P08238	1	1408.7	High	High	4.19
	FALSE	High	RAPFDLFENRK		1	2	1	P07900	2	1392.74	High	High	4.18
	FALSE	High	IRYESLTDPSKLDSGK		2	5	2	P07900; P08238	2	1808.94	High	High	4.09
	FALSE	High	VILHLKEDQTEYLEERR		2	4	1	P07900; P08238	2	2171.15	High	High	4.02
	FALSE	High	GVVDSEDLPLNISR		3	5	2	P07900; P08238; Q12931	0	1513.79	High	High	3.96
	FALSE	High	LGIHEDSQNRK		1	2	1	P07900	1	1296.67	High	High	3.74
	FALSE	High	SLTNDWEDHLAVK		2	3	1	P07900; P08238	0	1527.74	High	High	3.62
	FALSE	High	ADLINNLGTIAK		2	5	1	P07900; P08238	0	1242.71	High	High	3.58
	FALSE	High	ELISNSSDALDK		1	3	1	P07900	0	1291.64	High	High	3.56
	FALSE	High	RAPFDLFENR		1	2	2	P07900	1	1264.64	High	High	3.43
	FALSE	High	ELHINLIPNK		1	3	1	P07900	0	1190.69	High	High	3.34
	FALSE	High	CLELFTELAEDKENYKK	1xCarbamidomethyl [C1]	1	2	1	P07900	2	2130.04	High	High	3.34
	FALSE	High	HLEINPDHSIIETLR		1	2	1	P07900	0	1786.94	High	High	3.33
	FALSE	High	HFSVEGQLEFR		2	6	1	P07900; P08238	0	1348.66	High	High	3.22
	FALSE	High	HIYYITGETK		1	3	1	P07900	0	1224.63	High	High	3.22
	FALSE	High	HSQFIGYPITLFVEK		1	3	1	P07900	0	1778.95	High	High	3.2
	FALSE	High	DQVANSAFVER		1	2	1	P07900	0	1235.6	High	High	3.05
	FALSE	High	APFDLFENR		1	2	1	P07900	0	1108.54	High	High	2.91
	FALSE	High	EDQTEYLEER		2	5	1	P07900; P08238	0	1311.57	High	High	2.65
	FALSE	High	KFYEQFSK		1	2	1	P07900	1	1076.54	High	High	2.62
	FALSE	High	LGIHEDSQNR		1	2	1	P07900	0	1168.57	High	High	2.53
	FALSE	High	NPDDITNEEYGEFYK		1	2	1	P07900	0	1833.78	High	High	2.52
	FALSE	High	YIDQEELNK		2	5	1	P07900; P08238	0	1151.56	High	High	2.5
	FALSE	High	YESLTDPSK		2	6	1	P07900; P08238	0	1039.49	High	High	2.39
	FALSE	High	FYEQFSK		1	2	1	P07900	0	948.446	High	High	2.02
	FALSE	High	QKAEADKNDK		2	4	1	P07900; P08238	2	1146.57	High	High	2
FALSE	Master Protein	P10809	60 kDa heat shock protein, mitochondrial [OS=Homo sapiens]	49	25	29	25	573	61	5.87	97.68	25	cell cycle OR cell proliferation;cell organization and biogenesis;protein metabolism;DNA metabolism;other metabolic processes;stress response;transport;developmental processes;signal transduction;other biological processes	non-structural extracellular;plasma membrane;other membranes;cytosol;cytoskeleton;mitochondrion;other cytoplasmic organelle;other cell component	nucleic acid binding activity;other molecular function	Pf00118	3329	HSPD1	B2R5M6; B7Z712; hsa:3329; P10809; Q38L19; Q9UCR6	ENSG00000144381		Mitochondrial protein degradation; Mitochondrial protein import; Mitochondrial unfolded protein response (UPRmt); TFAP2A acts as a transcriptional repressor during retinoic acid induced cell differentiation	4	High	1
	Checked	Confidence	Sequence	Modifications	# Protein Groups	# Proteins	# PSMs	Master Protein Accessions	# Missed Cleavages	Theo. MH+ [Da]	Found in Sample: [S139] F139: Sample	Confidence (by Search Engine): Sequest HT	XCorr (by Search Engine): Sequest HT
	FALSE	High	IQEIIEQLDVTTSEYEKEK		1	1	1	P10809	1	2295.16	High	High	5.97
	FALSE	High	QSKPVTTPEEIAQVATISANGDK		1	1	1	P10809	0	2384.23	High	High	4.81
	FALSE	High	AAVEEGIVLGGGCALLR	1xCarbamidomethyl [C13]	1	1	1	P10809	0	1684.91	High	High	4.59
	FALSE	High	CEFQDAYVLLSEKK	1xCarbamidomethyl [C1]	1	1	1	P10809	1	1729.85	High	High	4.58
	FALSE	High	CEFQDAYVLLSEK	1xCarbamidomethyl [C1]	1	1	1	P10809	0	1601.75	High	High	4.37
	FALSE	High	ISSIQSIVPALEIANAHR		1	1	1	P10809	0	1919.07	High	High	4.08
	FALSE	High	VGEVIVTKDDAMLLK	1xOxidation [M12]	1	1	1	P10809	1	1646.9	High	High	3.91
	FALSE	High	VGGTSDVEVNEK		1	1	1	P10809	0	1233.6	High	High	3.73
	FALSE	High	VGEVIVTKDDAMLLK		1	1	1	P10809	1	1630.91	High	High	3.6
	FALSE	High	LKVGLQVVAVKAPGFGDNR		1	1	1	P10809	2	1968.14	High	High	3.49
	FALSE	High	KPLVIIAEDVDGEALSTLVLNR		1	1	1	P10809	0	2365.33	High	High	3.48
	FALSE	High	GVMLAVDAVIAELKK	1xOxidation [M3]	1	1	1	P10809	1	1572.9	High	High	3.46
	FALSE	High	LVQDVANNTNEEAGDGTTTATVLAR		1	2	1	P10809	0	2560.25	High	High	3.39
	FALSE	High	LKVGLQVVAVK		1	1	1	P10809	1	1153.77	High	High	3.35
	FALSE	High	DRVTDALNATR		1	1	1	P10809	1	1231.64	High	High	3.31
	FALSE	High	GVMLAVDAVIAELKK		1	1	1	P10809	1	1556.91	High	High	3.25
	FALSE	High	TLNDELEIIEGMKFDR		1	1	1	P10809	1	1922.95	High	High	3.2
	FALSE	High	TLNDELEIIEGMKFDR	1xOxidation [M12]	1	1	1	P10809	1	1938.95	High	High	3.19
	FALSE	High	RGVMLAVDAVIAELKK		1	1	1	P10809	2	1713.01	High	High	3.11
	FALSE	High	CIPALDSLTPANEDQK	1xCarbamidomethyl [C1]	1	1	1	P10809	0	1771.85	High	High	3.03
	FALSE	High	VTDALNATR		1	1	1	P10809	0	960.511	High	High	2.92
	FALSE	High	NAGVEGSLIVEK		1	1	1	P10809	0	1215.66	High	High	2.75
	FALSE	High	APGFGDNRK		1	1	1	P10809	1	961.485	High	High	2.59
	FALSE	High	GANPVEIR		1	2	1	P10809	0	855.468	High	High	2.35
	FALSE	High	VTKDGVTVAK		1	2	2	P10809	1	1017.59	High	High	2.34
	FALSE	High	IGIEIIK		1	1	1	P10809	0	785.513	High	High	2.33
	FALSE	High	VGEVIVTK		1	1	1	P10809	0	844.514	High	High	2.24
	FALSE	High	APGFGDNR		1	1	1	P10809	0	833.39	High	High	2.23
FALSE	Master Protein	P11021	78 kDa glucose-regulated protein [OS=Homo sapiens]	41	23	26	21	654	72.3	5.16	87.79	23	protein metabolism;other metabolic processes;stress response;transport;developmental processes;signal transduction;other biological processes	plasma membrane;other membranes;cytosol;mitochondrion;ER/Golgi;nucleus;other cell component	translation activity;other molecular function	Pf00012	3309	HSPA5	B0QZ61; hsa:3309; P11021; Q2EF78; Q9NPF1; Q9UK02	ENSG00000044574		Regulation of HSF1-mediated heat shock response; Platelet degranulation ; Antigen Presentation: Folding, assembly and peptide loading of class I MHC; ATF6B (ATF6-beta) activates chaperones; IRE1alpha activates chaperones; PERK regulates gene expression; ATF6 (ATF6-alpha) activates chaperone genes	8	High	1
	Checked	Confidence	Sequence	Modifications	# Protein Groups	# Proteins	# PSMs	Master Protein Accessions	# Missed Cleavages	Theo. MH+ [Da]	Found in Sample: [S139] F139: Sample	Confidence (by Search Engine): Sequest HT	XCorr (by Search Engine): Sequest HT
	FALSE	High	AVEEKIEWLESHQDADIEDFKAK		1	1	1	P11021	2	2730.33	High	High	6.14
	FALSE	High	AVEEKIEWLESHQDADIEDFK		1	1	1	P11021	1	2531.19	High	High	5.87
	FALSE	High	IINEPTAAAIAYGLDK		3	5	1	P54652; P11142-1; P11021	0	1659.9	High	High	5.04
	FALSE	High	VTHAVVTVPAYFNDAQR		1	1	1	P11021	0	1887.97	High	High	4.63
	FALSE	High	DNHLLGTFDLTGIPPAPR		1	1	2	P11021	0	1934.01	High	High	4.48
	FALSE	High	KSDIDEIVLVGGSTR		1	1	1	P11021	1	1588.85	High	High	4.35
	FALSE	High	ITPSYVAFTPEGER		1	1	1	P11021	0	1566.78	High	High	3.91
	FALSE	High	LYGSAGPPPTGEEDTAEKDEL		1	1	1	P11021	1	2175.99	High	High	3.89
	FALSE	High	NQLTSNPENTVFDAKR		1	1	1	P11021	1	1833.91	High	High	3.51
	FALSE	High	VEIIANDQGNR		4	9	6	P54652; P11142-1; P11021; P0DMV8	0	1228.63	High	High	3.42
	FALSE	High	KVTHAVVTVPAYFNDAQR		1	1	1	P11021	1	2016.07	High	High	3.28
	FALSE	High	ELEEIVQPIISK		1	1	1	P11021	0	1397.79	High	High	3.16
	FALSE	High	AKFEELNMDLFR	1xOxidation [M8]	1	1	1	P11021	1	1528.75	High	High	3.03
	FALSE	High	NELESYAYSLK		1	1	1	P11021	0	1316.64	High	High	3.01
	FALSE	High	DAGTIAGLNVMR	1xOxidation [M11]	1	1	1	P11021	0	1233.63	High	High	2.62
	FALSE	High	EFFNGKEPSR		1	1	1	P11021	1	1210.59	High	High	2.52
	FALSE	High	VTAEDKGTGNK		1	1	1	P11021	1	1119.56	High	High	2.45
	FALSE	High	ITITNDQNR		1	1	1	P11021	0	1074.55	High	High	2.38
	FALSE	High	ETMEKAVEEK	1xOxidation [M3]; 1x3-hydroxybutyrylation [K5]	1	1	1	P11021	1	1295.6	High	High	2.35
	FALSE	High	VYEGERPLTK		1	1	1	P11021	0	1191.64	High	High	2.34
	FALSE	High	LTPEELER		1	3	2	P11021	0	986.515	High	High	2.29
	FALSE	High	VLEDSDLK		1	1	1	P11021	0	918.478	High	High	2.24
	FALSE	High	FAEEDKK		1	1	1	P11021	1	866.425	High	High	2.13
FALSE	Master Protein	P11142-1	Heat shock cognate 71 kDa protein [OS=Homo sapiens]	39	22	25	16	646	70.9	5.52	87.73	22	cell cycle OR cell proliferation;cell organization and biogenesis;protein metabolism;RNA metabolism OR transcription;other metabolic processes;stress response;transport;developmental processes;other biological processes	non-structural extracellular;plasma membrane;other membranes;cytosol;cytoskeleton;ER/Golgi;nucleus;other cytoplasmic organelle;other cell component	signal transduction activity or receptor binding;other molecular function	Pf00012	100009679; 3312	HSPA8	A2Q0Z1; ecb:100009679; hsa:3312; P11142; Q71U34; Q9H3R6	ENSG00000109971		Neutrophil degranulation; AUF1 (hnRNP D0) binds and destabilizes mRNA; Golgi Associated Vesicle Biogenesis; Late endosomal microautophagy; HSP90 chaperone cycle for steroid hormone receptors (SHR) in the presence of ligand; PKR-mediated signaling; Regulation of HSF1-mediated heat shock response; Lysosome Vesicle Biogenesis; Clathrin-mediated endocytosis; mRNA Splicing - Major Pathway; CHL1 intera…	19	High	1
	Checked	Confidence	Sequence	Modifications	# Protein Groups	# Proteins	# PSMs	Master Protein Accessions	# Missed Cleavages	Theo. MH+ [Da]	Found in Sample: [S139] F139: Sample	Confidence (by Search Engine): Sequest HT	XCorr (by Search Engine): Sequest HT
	FALSE	High	GPAVGIDLGTTYSCVGVFQHGK	1xCarbamidomethyl [C14]	1	2	1	P11142-1	0	2263.12	High	High	6.3
	FALSE	High	CNEIINWLDKNQTAEKEEFEHQQK	1xCarbamidomethyl [C1]	1	1	1	P11142-1	2	3031.42	High	High	5.91
	FALSE	High	IINEPTAAAIAYGLDK		3	5	1	P54652; P11142-1; P11021	0	1659.9	High	High	5.04
	FALSE	High	NQTAEKEEFEHQQK		1	1	2	P11142-1	1	1745.81	High	High	4.62
	FALSE	High	NQVAMNPTNTVFDAKR	1xOxidation [M5]	1	2	1	P11142-1	1	1821.89	High	High	4.4
	FALSE	High	TVTNAVVTVPAYFNDSQR		1	2	1	P11142-1	0	1982	High	High	4.34
	FALSE	High	LDKSQIHDIVLVGGSTR		1	2	1	P11142-1	1	1838.01	High	High	4.29
	FALSE	High	QTQTFTTYSDNQPGVLIQVYEGER		1	2	1	P11142-1	0	2774.33	High	High	3.65
	FALSE	High	ARFEELNADLFR		2	3	1	P54652; P11142-1	1	1480.75	High	High	3.52
	FALSE	High	VEIIANDQGNR		4	9	6	P54652; P11142-1; P11021; P0DMV8	0	1228.63	High	High	3.42
	FALSE	High	TTPSYVAFTDTER		3	8	1	P54652; P11142-1; P0DMV8	0	1487.7	High	High	3.39
	FALSE	High	EEFEHQQK		1	1	1	P11142-1	0	1074.49	High	High	3.34
	FALSE	High	SQIHDIVLVGGSTR		1	2	1	P11142-1	0	1481.81	High	High	3.25
	FALSE	High	RFDDAVVQSDMK		1	2	1	P11142-1	1	1410.67	High	High	3.04
	FALSE	High	DAGTIAGLNVLR		1	2	1	P11142-1	0	1199.67	High	High	2.92
	FALSE	High	SFYPEEVSSMVLTK		1	2	1	P11142-1	0	1616.79	High	High	2.82
	FALSE	High	CNEIINWLDK	1xCarbamidomethyl [C1]	1	1	1	P11142-1	0	1304.63	High	High	2.74
	FALSE	High	LLQDFFNGK		2	4	1	P54652; P11142-1	0	1081.57	High	High	2.54
	FALSE	High	FELTGIPPAPR		1	1	1	P11142-1	0	1197.66	High	High	2.35
	FALSE	High	EIAEAYLGK		1	2	1	P11142-1	0	993.525	High	High	2.22
	FALSE	High	YKAEDEK		1	1	1	P11142-1	1	882.42	High	High	2.13
	FALSE	High	ITITNDK		3	6	1	P54652; P11142-1; P0DMV8	0	804.446	High	High	2.08
FALSE	Master Protein	P13645	Keratin, type I cytoskeletal 10 [OS=Homo sapiens]	40	21	26	19	584	58.8	5.21	84.04	21	cell organization and biogenesis;protein metabolism;other metabolic processes;other biological processes	plasma membrane;cytosol;cytoskeleton;other cell component	bone, tooth or skin structural activity;other molecular function	Pf00038	3858	KRT10	hsa:3858; P13645; Q14664; Q8N175	ENSG00000186395		Formation of the cornified envelope; Differentiation of keratinocytes in interfollicular epidermis in mammalian skin	3	High	1
	Checked	Confidence	Sequence	Modifications	# Protein Groups	# Proteins	# PSMs	Master Protein Accessions	# Missed Cleavages	Theo. MH+ [Da]	Found in Sample: [S139] F139: Sample	Confidence (by Search Engine): Sequest HT	XCorr (by Search Engine): Sequest HT
	FALSE	High	SKELTTEIDNNIEQISSYK		1	1	2	P13645	1	2212.1	High	High	5.39
	FALSE	High	NQILNLTTDNANILLQIDNAR		1	1	1	P13645	0	2367.26	High	High	4.64
	FALSE	High	AETECQNTEYQQLLDIK	1xCarbamidomethyl [C5]	1	1	1	P13645	0	2082.96	High	High	4.53
	FALSE	High	ELTTEIDNNIEQISSYK		1	1	1	P13645	0	1996.97	High	High	4.48
	FALSE	High	LAADDFRLKYENEVALR		1	1	1	P13645	2	2023.06	High	High	3.99
	FALSE	High	QSLEASLAETEGR		1	1	2	P13645	0	1390.68	High	High	3.91
	FALSE	High	NHEEEMKDLR	1xOxidation [M6]	1	1	1	P13645	1	1316.59	High	High	3.5
	FALSE	High	SQYEQLAEQNRK		1	1	1	P13645	1	1493.73	High	High	3.47
	FALSE	High	KDAEAWFNEK		1	2	1	P13645	1	1237.58	High	High	3.17
	FALSE	High	HGNSHQGEPR		1	1	1	P13645	0	1118.51	High	High	3.12
	FALSE	High	SLLEGEGSSGGGGR		1	1	1	P13645	0	1262.6	High	High	3.08
	FALSE	High	LKYENEVALR		1	1	1	P13645	1	1234.68	High	High	2.72
	FALSE	High	DAEAWFNEK		1	4	1	P13645	0	1109.49	High	High	2.71
	FALSE	High	VTMQNLNDR	1xOxidation [M3]	3	7	1	P02533; P13645; P08779	0	1106.53	High	High	2.69
	FALSE	High	IRLENEIQTYR		1	1	1	P13645	1	1434.77	High	High	2.67
	FALSE	High	RVLDELTLTK		1	1	1	P13645	1	1187.7	High	High	2.59
	FALSE	High	ALEESNYELEGK		1	1	1	P13645	0	1381.65	High	High	2.59
	FALSE	High	ISSSKGSLGGGFSSGGFSGGSFSR		1	1	1	P13645	1	2210.05	High	High	2.58
	FALSE	High	SKELTTEIDNNIEQISSYK	2x3-hydroxybutyrylation [K2; K19]	1	1	1	P13645	1	2384.17	High	High	2.55
	FALSE	High	QSVEADINGLR		2	5	1	P13645; P13646	0	1201.62	High	High	2.54
	FALSE	High	VTMQNLNDR		3	7	2	P02533; P13645; P08779	0	1090.53	High	High	2.51
	FALSE	High	SSSSGSVGESSSK		1	1	1	P13645	0	1185.52	High	High	2.38
	FALSE	High	VLDELTLTK		1	1	1	P13645	0	1031.6	High	High	2.05
FALSE	Master Protein	P02545	Prelamin-A/C [OS=Homo sapiens]	34	23	25	22	664	74.1	7.02	80.92	23	cell cycle OR cell proliferation;cell organization and biogenesis;other metabolic processes;stress response;transport;developmental processes;other biological processes	cytosol;cytoskeleton;nucleus;other cell component	cytoskeletal activity;other molecular function	Pf00038, Pf00932	4000	LMNA	B4DI32; D3DVB0; D6RAQ3; E7EUI9; hsa:4000; P02545; P02546; Q5I6Y4; Q5I6Y6; Q5TCJ2; Q5TCJ3; Q6UYC3; Q969I8; Q96JA2	ENSG00000160789		Signaling by BRAF and RAF1 fusions; XBP1(S) activates chaperone genes	2	High	1
	Checked	Confidence	Sequence	Modifications	# Protein Groups	# Proteins	# PSMs	Master Protein Accessions	# Missed Cleavages	Theo. MH+ [Da]	Found in Sample: [S139] F139: Sample	Confidence (by Search Engine): Sequest HT	XCorr (by Search Engine): Sequest HT
	FALSE	High	ASASGSGAQVGGPISSGSSASSVTVTR		1	4	1	P02545	0	2365.16	High	High	5.6
	FALSE	High	IRIDSLSAQLSQLQK		1	6	1	P02545	1	1699.97	High	High	5.23
	FALSE	High	NSNLVGAAHEELQQSR		1	6	1	P02545	0	1752.86	High	High	5
	FALSE	High	VAVEEVDEEGKFVR		1	6	1	P02545	1	1605.81	High	High	4.47
	FALSE	High	SGAQASSTPLSPTR		1	4	2	P02545	0	1359.69	High	High	4.04
	FALSE	High	IDSLSAQLSQLQK		1	6	1	P02545	0	1430.78	High	High	3.6
	FALSE	High	VAVEEVDEEGK		1	6	1	P02545	0	1203.57	High	High	3.38
	FALSE	High	EDLQELNDR		1	4	1	P02545	0	1131.53	High	High	3.26
	FALSE	High	LRDLEDSLAR		1	6	1	P02545	1	1187.64	High	High	3.25
	FALSE	High	ITESEEVVSR		1	4	2	P02545	0	1148.58	High	High	3.18
	FALSE	High	LADALQELR		1	6	1	P02545	0	1028.57	High	High	3.16
	FALSE	High	AQHEDQVEQYK		1	6	1	P02545	0	1374.63	High	High	3.08
	FALSE	High	TLEGELHDLR		1	6	1	P02545	0	1182.61	High	High	3.05
	FALSE	High	SLETENAGLR		1	4	1	P02545	0	1089.55	High	High	2.92
	FALSE	High	AAYEAELGDAR		1	4	1	P02545	0	1165.55	High	High	2.79
	FALSE	High	AAYEAELGDARK		1	4	1	P02545	1	1293.64	High	High	2.76
	FALSE	High	LEAALGEAK		1	6	1	P02545	0	901.499	High	High	2.66
	FALSE	High	SVGGSGGGSFGDNLVTR		1	4	1	P02545	0	1566.75	High	High	2.53
	FALSE	High	KLESTESR		1	6	1	P02545	1	949.495	High	High	2.34
	FALSE	High	LLEGEEER		3	8	1	P20700; P02545; Q03252	0	974.479	High	High	2.33
	FALSE	High	EAALSTALSEK		1	6	1	P02545	0	1119.59	High	High	2.3
	FALSE	High	LAVYIDR		1	4	1	P02545	0	849.483	High	High	2.16
	FALSE	High	DLEDSLAR		1	6	1	P02545	0	918.453	High	High	2
FALSE	Master Protein	P35527	Keratin, type I cytoskeletal 9 [OS=Homo sapiens]	38	19	23	19	623	62	5.24	80.86	19	cell organization and biogenesis;other biological processes	cytosol;cytoskeleton	cytoskeletal activity	Pf00038	3857	KRT9	hsa:3857; O00109; P35527; Q0IJ47; Q14665	ENSG00000171403		Formation of the cornified envelope	2	High	1
	Checked	Confidence	Sequence	Modifications	# Protein Groups	# Proteins	# PSMs	Master Protein Accessions	# Missed Cleavages	Theo. MH+ [Da]	Found in Sample: [S139] F139: Sample	Confidence (by Search Engine): Sequest HT	XCorr (by Search Engine): Sequest HT
	FALSE	High	GGSGGSHGGGSGFGGESGGSYGGGEEASGSGGGYGGGSGK		1	1	1	P35527	0	3223.28	High	High	8.07
	FALSE	High	GGSGGSYGGGGSGGGYGGGSGSR		1	1	2	P35527	0	1791.73	High	High	5.91
	FALSE	High	EIETYHNLLEGGQEDFESSGAGK		1	1	1	P35527	0	2510.13	High	High	5.37
	FALSE	High	SGGGGGGGLGSGGSIR		1	1	1	P35527	0	1232.6	High	High	4.94
	FALSE	High	HGVQELEIELQSQLSK		1	1	1	P35527	0	1837.97	High	High	4.69
	FALSE	High	VQALEEANNDLENK		1	1	1	P35527	0	1586.77	High	High	4.41
	FALSE	High	QGVDADINGLR		1	1	1	P35527	0	1157.59	High	High	3.62
	FALSE	High	SGGGGGGGLGSGGSIRSSYSR		1	1	1	P35527	1	1812.86	High	High	3.33
	FALSE	High	IKFEMEQNLR	1xOxidation [M5]	1	1	2	P35527	1	1323.67	High	High	3.32
	FALSE	High	IKFEMEQNLR		1	1	1	P35527	1	1307.68	High	High	3.15
	FALSE	High	FSSSSGYGGGSSR		1	1	1	P35527	0	1235.53	High	High	3.09
	FALSE	High	FSSSGGGGGGGRFSSSSGYGGGSSR		1	1	1	P35527	1	2198.94	High	High	2.97
	FALSE	High	QFSSSYLSR		1	1	1	P35527	0	1074.52	High	High	2.92
	FALSE	High	QVLDNLTMEK	1xOxidation [M8]	1	1	1	P35527	0	1206.6	High	High	2.9
	FALSE	High	KGPAAIQK		1	1	1	P35527	1	812.499	High	High	2.85
	FALSE	High	FSSSGGGGGGGR		1	1	1	P35527	0	982.434	High	High	2.5
	FALSE	High	QEYEQLIAK		1	1	1	P35527	0	1121.58	High	High	2.5
	FALSE	High	TLLDIDNTR		1	1	1	P35527	0	1060.56	High	High	2.47
	FALSE	High	MTLDDFR	1xOxidation [M1]	1	1	2	P35527	0	913.408	High	High	2.22
	FALSE	High	FEMEQNLR	1xOxidation [M3]	1	1	1	P35527	0	1082.49	High	High	2.04
FALSE	Master Protein	P08670	Vimentin [OS=Homo sapiens]	38	20	24	15	466	53.6	5.12	78.08	20	cell organization and biogenesis;stress response;developmental processes;other biological processes	plasma membrane;other membranes;cytosol;cytoskeleton;nucleus;other cytoplasmic organelle;other cell component	cytoskeletal activity;nucleic acid binding activity;other molecular function	Pf00038, Pf04732	7431	VIM	B0YJC2; D3DRU4; hsa:7431; P08670; Q15867; Q15868; Q15869; Q548L2; Q6LER9; Q8N850; Q96ML2; Q9NTM3	ENSG00000026025		Aggrephagy; Interleukin-4 and Interleukin-13 signaling; Chaperone Mediated Autophagy; Late endosomal microautophagy; Striated Muscle Contraction; RHOBTB1 GTPase cycle; Caspase-mediated cleavage of cytoskeletal proteins	7	High	1
	Checked	Confidence	Sequence	Modifications	# Protein Groups	# Proteins	# PSMs	Master Protein Accessions	# Missed Cleavages	Theo. MH+ [Da]	Found in Sample: [S139] F139: Sample	Confidence (by Search Engine): Sequest HT	XCorr (by Search Engine): Sequest HT
	FALSE	High	QVQSLTCEVDALKGTNESLER	1xCarbamidomethyl [C7]	1	1	1	P08670	1	2377.17	High	High	5.34
	FALSE	High	KVESLQEEIAFLKK		1	1	1	P08670	2	1661.95	High	High	5.26
	FALSE	High	TVETRDGQVINETSQHHDDLE		1	1	1	P08670	1	2423.11	High	High	5.1
	FALSE	High	TNEKVELQELNDRFANYIDK		1	1	1	P08670	2	2439.22	High	High	4.64
	FALSE	High	ILLAELEQLKGQGK		1	1	1	P08670	1	1539.91	High	High	4.14
	FALSE	High	DGQVINETSQHHDDLE		1	1	2	P08670	0	1836.8	High	High	3.9
	FALSE	High	RQVDQLTNDK		1	1	1	P08670	1	1216.63	High	High	3.52
	FALSE	High	QDVDNASLAR		1	1	1	P08670	0	1088.53	High	High	3.42
	FALSE	High	QVQSLTCEVDALK	1xCarbamidomethyl [C7]	1	1	1	P08670	0	1490.75	High	High	3.4
	FALSE	High	LQDEIQNMKEEMAR	2xOxidation [M8; M12]	1	1	1	P08670	1	1766.8	High	High	3.34
	FALSE	High	FADLSEAANR		1	1	2	P08670	0	1093.53	High	High	2.88
	FALSE	High	QVDQLTNDK		1	1	2	P08670	0	1060.53	High	High	2.81
	FALSE	High	NLQEAEEWYK		2	3	1	P08670; P41219	0	1309.61	High	High	2.8
	FALSE	High	KLLEGEESR		4	7	1	P17661; P08670; P41219; P05787	1	1060.56	High	High	2.72
	FALSE	High	LQEEMLQR	1xOxidation [M5]	1	1	1	P08670	0	1062.52	High	High	2.46
	FALSE	High	GTNESLER		2	4	1	P14136; P08670	0	905.432	High	High	2.43
	FALSE	High	VELQELNDR		2	2	1	P17661; P08670	0	1115.57	High	High	2.38
	FALSE	High	DNLAEDIMR		1	1	1	P08670	0	1076.5	High	High	2.34
	FALSE	High	SVSSSSYR		1	1	1	P08670	0	872.411	High	High	2.28
	FALSE	High	DNLAEDIMR	1xOxidation [M8]	1	1	1	P08670	0	1092.5	High	High	2.2
	FALSE	High	LLEGEESR		4	8	1	P17661; P08670; P41219; P05787	0	932.468	High	High	2.12
FALSE	Master Protein	Q9NR30-1	Nucleolar RNA helicase 2 [OS=Homo sapiens]	28	22	23	21	783	87.3	9.28	74.05	22	cell organization and biogenesis;RNA metabolism OR transcription;other metabolic processes;stress response;other biological processes	cytosol;mitochondrion;nucleus;other cell component	enzyme regulator activity;nucleic acid binding activity;other molecular function	Pf00270, Pf00271, Pf08152	9188	DDX21	B2RDL0; hsa:9188; Q13436; Q5VX41; Q68D35; Q9NR30	ENSG00000165732		Major pathway of rRNA processing in the nucleolus and cytosol; B-WICH complex positively regulates rRNA expression	2	High	1
	Checked	Confidence	Sequence	Modifications	# Protein Groups	# Proteins	# PSMs	Master Protein Accessions	# Missed Cleavages	Theo. MH+ [Da]	Found in Sample: [S139] F139: Sample	Confidence (by Search Engine): Sequest HT	XCorr (by Search Engine): Sequest HT
	FALSE	High	RWQLSVATEQPELEGPR		1	2	1	Q9NR30-1	1	1996.02	High	High	4.87
	FALSE	High	GKLGVCFDVPTASVTEIQEK	1xCarbamidomethyl [C6]	1	2	1	Q9NR30-1	1	2178.11	High	High	4.84
	FALSE	High	KEAQELSQNSAIK		1	2	1	Q9NR30-1	1	1445.76	High	High	4.18
	FALSE	High	LLDSVPPTAISHFK		1	2	2	Q9NR30-1	0	1524.84	High	High	3.82
	FALSE	High	EAQELSQNSAIK		1	2	1	Q9NR30-1	0	1317.66	High	High	3.78
	FALSE	High	KLSVACFYGGTPYGGQFER	1xCarbamidomethyl [C6]	1	2	1	Q9NR30-1	1	2137.02	High	High	3.74
	FALSE	High	QDAQSLHGDIPQK		1	2	1	Q9NR30-1	0	1436.71	High	High	3.64
	FALSE	High	NEEPSEEEIDAPKPK		1	2	1	Q9NR30-1	0	1711.8	High	High	3.62
	FALSE	High	KKEEPSQNDISPK		1	2	1	Q9NR30-1	2	1499.77	High	High	3.61
	FALSE	High	NGIDILVGTPGR		2	3	1	Q9NR30-1; Q9BQ39	0	1211.67	High	High	3.11
	FALSE	High	EQLGEEIDSK		1	2	1	Q9NR30-1	0	1147.55	High	High	3.07
	FALSE	High	ELKEQLGEEIDSK		1	2	1	Q9NR30-1	1	1517.77	High	High	3
	FALSE	High	GRAPQVLVLAPTR		1	2	1	Q9NR30-1	1	1377.83	High	High	2.93
	FALSE	High	KVTKNEEPSEEEIDAPKPK	1x3-hydroxybutyrylation [K17]	1	2	1	Q9NR30-1	2	2254.14	High	High	2.87
	FALSE	High	APQVLVLAPTR		1	2	1	Q9NR30-1	0	1164.71	High	High	2.85
	FALSE	High	AAVIGDVIR		1	2	1	Q9NR30-1	0	913.547	High	High	2.83
	FALSE	High	STYEQVDLIGK		1	2	1	Q9NR30-1	0	1252.64	High	High	2.65
	FALSE	High	KEEPSQNDISPK		1	2	1	Q9NR30-1	1	1371.68	High	High	2.49
	FALSE	High	LHGELQDR		1	2	1	Q9NR30-1	0	967.496	High	High	2.43
	FALSE	High	DVESYIHR		1	2	1	Q9NR30-1	0	1018.5	High	High	2.3
	FALSE	High	IGVPSATEIIK		1	2	1	Q9NR30-1	0	1127.67	High	High	2.27
	FALSE	High	TIIFCETK	1xCarbamidomethyl [C5]	1	2	1	Q9NR30-1	0	1011.52	High	High	2.13
FALSE	Master Protein	O60506	Heterogeneous nuclear ribonucleoprotein Q [OS=Homo sapiens]	34	20	22	12	623	69.6	8.59	73.92	20	RNA metabolism OR transcription;other metabolic processes;stress response;other biological processes	cytosol;ER/Golgi;nucleus;other cell component	nucleic acid binding activity	Pf00076, Pf18360	10492	SYNCRIP	E1P501; E1P502; hsa:10492; O60506; Q53H05; Q5TCG2; Q5TCG3; Q8IW78; Q8N599; Q96LC1; Q96LC2; Q9Y583	ENSG00000135316			0	High	1
	Checked	Confidence	Sequence	Modifications	# Protein Groups	# Proteins	# PSMs	Master Protein Accessions	# Missed Cleavages	Theo. MH+ [Da]	Found in Sample: [S139] F139: Sample	Confidence (by Search Engine): Sequest HT	XCorr (by Search Engine): Sequest HT
	FALSE	High	KYGGPPPDSVYSGQQPSVGTEIFVGK		1	4	1	O60506	1	2694.34	High	High	6
	FALSE	High	VTEGLTDVILYHQPDDKKK		1	5	1	O60506	2	2199.17	High	High	4.96
	FALSE	High	VTEGLTDVILYHQPDDK		1	5	1	O60506	0	1942.98	High	High	4.89
	FALSE	High	YGGPPPDSVYSGQQPSVGTEIFVGK		1	4	1	O60506	0	2566.25	High	High	4.41
	FALSE	High	LDEIYVAGLVAHSDLDER		1	4	1	O60506	0	2015.01	High	High	4.28
	FALSE	High	DSDLSHVQNK		1	4	1	O60506	0	1142.54	High	High	3.8
	FALSE	High	KADGYNQPDSK		2	6	1	O43390-1; O60506	1	1222.57	High	High	3.74
	FALSE	High	NLANTVTEEILEK		1	5	1	O60506	0	1473.78	High	High	3.72
	FALSE	High	HIGVCISVANNR	1xCarbamidomethyl [C5]	2	9	4	O43390-1; O60506	0	1339.69	High	High	3.64
	FALSE	High	EFNEDGALAVLQQFK		1	4	1	O60506	0	1708.85	High	High	3.46
	FALSE	High	KADGYNQPDSK	1x3-hydroxybutyrylation [K1]	2	6	1	O43390-1; O60506	1	1308.61	High	High	2.95
	FALSE	High	EAAQEAVK		2	9	1	O43390-1; O60506	0	845.436	High	High	2.91
	FALSE	High	TGYTLDVTTGQR		2	7	1	O43390-1; O60506	0	1311.65	High	High	2.89
	FALSE	High	EQILEEFSK		1	5	1	O60506	0	1122.57	High	High	2.87
	FALSE	High	ADGYNQPDSK		2	6	1	O43390-1; O60506	0	1094.47	High	High	2.68
	FALSE	High	GGAQQQRGRGVR		1	2	1	O60506	2	1269.69	High	High	2.56
	FALSE	High	SAFLCGVMK	1xCarbamidomethyl [C5]	2	7	1	O43390-1; O60506	0	1012.5	High	High	2.51
	FALSE	High	AGPIWDLR		2	9	1	O43390-1; O60506	0	927.505	High	High	2.33
	FALSE	High	LFVGSIPK		2	9	1	O43390-1; O60506	0	860.524	High	High	2.23
	FALSE	High	DGAVKAMEEMNGK	2xOxidation [M7; M10]	1	5	1	O60506	1	1411.62	High	High	2.12
	FALSE	High	GGRGGNVGGK		1	2	1	O60506	1	858.454	High	High	2.11
FALSE	Master Protein	P12814-1	Alpha-actinin-1 [OS=Homo sapiens]	25	21	21	13	892	103	5.41	73.03	21	cell adhesion;cell organization and biogenesis;other biological processes	non-structural extracellular;plasma membrane;other membranes;cytosol;cytoskeleton;other cell component	signal transduction activity or receptor binding;cytoskeletal activity;nucleic acid binding activity;other molecular function	Pf00307, Pf00435, Pf08726	87	ACTN1	B3V8S3; B4DHH3; B7TY16; hsa:87; P12814; Q1HE25; Q9BTN1	ENSG00000072110		Syndecan interactions; RHOD GTPase cycle; RHOF GTPase cycle; Platelet degranulation ; Nephrin family interactions; RHOBTB2 GTPase cycle; Regulation of cytoskeletal remodeling and cell spreading by IPP complex components	7	High	1
	Checked	Confidence	Sequence	Modifications	# Protein Groups	# Proteins	# PSMs	Master Protein Accessions	# Missed Cleavages	Theo. MH+ [Da]	Found in Sample: [S139] F139: Sample	Confidence (by Search Engine): Sequest HT	XCorr (by Search Engine): Sequest HT
	FALSE	High	KAGTQIENIEEDFRDGLK		1	4	1	P12814-1	2	2063.04	High	High	5.74
	FALSE	High	AGTQIENIEEDFRDGLK		1	4	1	P12814-1	1	1934.95	High	High	4.87
	FALSE	High	KHEAFESDLAAHQDR		2	8	1	P12814-1; O43707	1	1753.83	High	High	4.63
	FALSE	High	FAIQDISVEETSAK		2	8	1	P12814-1; O43707	0	1537.77	High	High	4.5
	FALSE	High	KQFGAQANVIGPWIQTK		1	4	1	P12814-1	1	1886.03	High	High	4.28
	FALSE	High	QFGAQANVIGPWIQTK		1	4	1	P12814-1	0	1757.93	High	High	4.11
	FALSE	High	ISIEMHGTLEDQLSHLR		1	4	1	P12814-1	0	1979	High	High	3.8
	FALSE	High	TFTAWCNSHLR	1xCarbamidomethyl [C6]	2	9	1	P12814-1; O43707	0	1392.65	High	High	3.51
	FALSE	High	LAILGIHNEVSK		1	4	1	P12814-1	0	1293.75	High	High	3.49
	FALSE	High	VGWEQLLTTIAR		2	7	1	P12814-1; O43707	0	1386.77	High	High	3.48
	FALSE	High	TINEVENQILTR		2	7	1	P12814-1; O43707	0	1429.76	High	High	3.25
	FALSE	High	DQALTEEHAR		1	4	1	P12814-1	0	1169.55	High	High	3.12
	FALSE	High	ASFNHFDRDHSGTLGPEEFK		1	2	1	P12814-1	1	2291.05	High	High	3.11
	FALSE	High	LSNRPAFMPSEGR		1	4	1	P12814-1	0	1461.73	High	High	3.11
	FALSE	High	DHSGTLGPEEFK		1	2	1	P12814-1	0	1316.61	High	High	2.8
	FALSE	High	LASDLLEWIR		2	6	1	P12814-1; O43707	0	1215.67	High	High	2.7
	FALSE	High	DGLGFCALIHR	1xCarbamidomethyl [C6]	1	4	1	P12814-1	0	1258.64	High	High	2.65
	FALSE	High	QKDYETATLSEIK		1	4	1	P12814-1	1	1525.77	High	High	2.64
	FALSE	High	LDHLAEK		2	6	1	P12814-1; O43707	0	825.446	High	High	2.5
	FALSE	High	ALDFIASK		2	6	1	P12814-1; O43707	0	864.483	High	High	2.41
	FALSE	High	RDQALTEEHAR		1	4	1	P12814-1	1	1325.66	High	High	2.33
FALSE	Master Protein	P35908	Keratin, type II cytoskeletal 2 epidermal [OS=Homo sapiens]	35	21	22	13	639	65.4	8	72.56	21	cell cycle OR cell proliferation;cell organization and biogenesis;protein metabolism;other metabolic processes;other biological processes	plasma membrane;cytosol;cytoskeleton;other cell component	bone, tooth or skin structural activity;cytoskeletal activity	Pf00038, Pf16208	3849	KRT2	hsa:3849; P35908; Q4VAQ2	ENSG00000172867		Formation of the cornified envelope	2	High	1
	Checked	Confidence	Sequence	Modifications	# Protein Groups	# Proteins	# PSMs	Master Protein Accessions	# Missed Cleavages	Theo. MH+ [Da]	Found in Sample: [S139] F139: Sample	Confidence (by Search Engine): Sequest HT	XCorr (by Search Engine): Sequest HT
	FALSE	High	HGGGGGGFGGGGFGSR		1	1	1	P35908	0	1320.58	High	High	5.44
	FALSE	High	NKLNDLEEALQQAKEDLAR		1	1	1	P35908	2	2198.14	High	High	5.33
	FALSE	High	LNDLEEALQQAKEDLAR		1	1	1	P35908	1	1956	High	High	4.71
	FALSE	High	TSQNSELNNMQDLVEDYKK	1xOxidation [M10]	1	1	1	P35908	1	2272.04	High	High	4.57
	FALSE	High	GSSSGGGYSSGSSSYGSGGR		1	1	1	P35908	0	1740.71	High	High	4.14
	FALSE	High	GGSSSGGGYGSGGGGSSSVK		1	1	1	P35908	0	1588.68	High	High	3.54
	FALSE	High	NLDLDSIIAEVK		4	7	1	P35908; O95678; P48668; P13647	0	1329.73	High	High	3.47
	FALSE	High	GFSSGSAVVSGGSR		1	1	1	P35908	0	1254.61	High	High	3.47
	FALSE	High	NVQDAIADAEQR		1	1	1	P35908	0	1329.64	High	High	3.39
	FALSE	High	TAAENDFVTLK		1	1	1	P35908	0	1208.62	High	High	3.39
	FALSE	High	KYEDEINKR		2	3	2	P35908; P12035	2	1194.61	High	High	3.19
	FALSE	High	LALDVEIATYR		5	9	1	P35908; O95678; P48668; P12035; P13647	0	1263.69	High	High	3.09
	FALSE	High	EIKIEISELNR		1	1	1	P35908	1	1343.75	High	High	3.03
	FALSE	High	GGSISGGGYGSGGGK		1	1	1	P35908	0	1197.55	High	High	2.78
	FALSE	High	STSSFSCLSR	1xCarbamidomethyl [C7]	1	1	1	P35908	0	1131.51	High	High	2.76
	FALSE	High	LLEGEECR	1xCarbamidomethyl [C7]	6	13	1	P35908; O95678; P48668; P12036; Q8N1N4; P13647	0	1005.47	High	High	2.64
	FALSE	High	AQYEEIAQR		2	6	1	P35908; P48668	0	1107.54	High	High	2.48
	FALSE	High	YEDEINK		8	13	1	Q7Z794; P35908; P04264; O95678; P48668; P12035; P05787; P13647	0	910.415	High	High	2.22
	FALSE	High	YLDGLTAER		1	1	1	P35908	0	1037.53	High	High	2.15
	FALSE	High	IEISELNR		2	2	1	P35908; P04264	0	973.531	High	High	2.12
	FALSE	High	YEDEINKR		8	12	1	Q7Z794; P35908; P04264; O95678; P48668; P12035; P05787; P13647	1	1066.52	High	High	2.06
FALSE	Master Protein	O76021	Ribosomal L1 domain-containing protein 1 [OS=Homo sapiens]	40	21	23	21	490	54.9	10.13	72.25	21	RNA metabolism OR transcription;other metabolic processes;other biological processes	nucleus;other cell component	nucleic acid binding activity	Pf00687	26156	RSL1D1	B4DJ58; D3DUG7; hsa:26156; O76021; Q2M1T7; Q6PL22; Q8IWS7; Q8WUZ1; Q9HDA9; Q9Y3Z9	ENSG00000171490			0	High	1
	Checked	Confidence	Sequence	Modifications	# Protein Groups	# Proteins	# PSMs	Master Protein Accessions	# Missed Cleavages	Theo. MH+ [Da]	Found in Sample: [S139] F139: Sample	Confidence (by Search Engine): Sequest HT	XCorr (by Search Engine): Sequest HT
	FALSE	High	SDSEDICLFTKDEPNSTPEK	1xCarbamidomethyl [C7]	1	1	1	O76021	1	2312.02	High	High	6.16
	FALSE	High	DEPNSTPEKTEQFYR		1	1	1	O76021	1	1840.83	High	High	4.11
	FALSE	High	AAESETPGKSPEK		1	2	2	O76021	1	1330.65	High	High	4.09
	FALSE	High	KTPANEKVEIQK		1	2	1	O76021	2	1384.78	High	High	3.7
	FALSE	High	GLSEKLPEKWESVK		1	2	1	O76021	2	1629.88	High	High	3.64
	FALSE	High	TPANEKVEIQK		1	2	1	O76021	1	1256.68	High	High	3.56
	FALSE	High	KAVDALLTHCK	1xCarbamidomethyl [C10]	1	1	1	O76021	1	1255.68	High	High	3.52
	FALSE	High	TVSQIISLQTLKK		1	1	1	O76021	1	1458.89	High	High	3.31
	FALSE	High	KQLDKEQVR		1	1	2	O76021	2	1143.65	High	High	3.23
	FALSE	High	RLLPSLIGR		1	1	1	O76021	1	1024.66	High	High	3.21
	FALSE	High	SDSEDICLFTK	1xCarbamidomethyl [C7]	1	1	1	O76021	0	1314.59	High	High	3.07
	FALSE	High	SAALPIFSSFVSNWDEATKR		1	2	1	O76021	1	2226.12	High	High	2.81
	FALSE	High	TVSQIISLQTLK		1	1	1	O76021	0	1330.79	High	High	2.72
	FALSE	High	KEQTPEHGKK		1	2	1	O76021	2	1181.63	High	High	2.71
	FALSE	High	SGSCSAIR	1xCarbamidomethyl [C4]	1	1	1	O76021	0	837.388	High	High	2.52
	FALSE	High	EKSPSLGK		1	2	1	O76021	1	845.473	High	High	2.51
	FALSE	High	KALPASETPK		1	2	1	O76021	1	1041.59	High	High	2.44
	FALSE	High	DDVAPESGDTTVK		1	2	1	O76021	0	1333.61	High	High	2.34
	FALSE	High	KVPVSVNLLSK		1	1	1	O76021	1	1183.74	High	High	2.28
	FALSE	High	ALPASETPK		1	2	1	O76021	0	913.499	High	High	2.24
	FALSE	High	KASHTPK		1	2	1	O76021	1	768.436	High	High	2.06
FALSE	Master Protein	O00571	ATP-dependent RNA helicase DDX3X [OS=Homo sapiens]	35	21	23	19	662	73.2	7.18	70.99	21	cell cycle OR cell proliferation;cell organization and biogenesis;protein metabolism;RNA metabolism OR transcription;other metabolic processes;stress response;signal transduction;other biological processes	non-structural extracellular;plasma membrane;other membranes;cytosol;cytoskeleton;nucleus;other cell component	enzyme regulator activity;cytoskeletal activity;translation activity;nucleic acid binding activity;other molecular function	Pf00270, Pf00271	1654	DDX3X	A8K538; B4E3E8; hsa:1654; O00571; O15536	ENSG00000215301		Neutrophil degranulation	1	High	1
	Checked	Confidence	Sequence	Modifications	# Protein Groups	# Proteins	# PSMs	Master Protein Accessions	# Missed Cleavages	Theo. MH+ [Da]	Found in Sample: [S139] F139: Sample	Confidence (by Search Engine): Sequest HT	XCorr (by Search Engine): Sequest HT
	FALSE	High	GADSLEDFLYHEGYACTSIHGDR	1xCarbamidomethyl [C16]	1	4	1	O00571	0	2613.13	High	High	5.01
	FALSE	High	HVINFDLPSDIEEYVHR		1	4	1	O00571	0	2083.02	High	High	4.99
	FALSE	High	LEQELFSGGNTGINFEK		1	5	1	O00571	0	1882.92	High	High	4.58
	FALSE	High	KGADSLEDFLYHEGYACTSIHGDR	1xCarbamidomethyl [C17]	1	4	1	O00571	1	2741.23	High	High	4.43
	FALSE	High	KQYPISLVLAPTR		1	5	1	O00571	1	1485.88	High	High	3.68
	FALSE	High	ELAVQIYEEAR		1	5	1	O00571	0	1320.68	High	High	3.57
	FALSE	High	VGSTSENITQK		1	4	1	O00571	0	1163.59	High	High	3.43
	FALSE	High	VGNLGLATSFFNER		1	2	1	O00571	0	1524.78	High	High	3.34
	FALSE	High	DLMACAQTGSGK	1xCarbamidomethyl [C5]	2	9	1	O00571; Q9NQI0	0	1238.55	High	High	3.07
	FALSE	High	DREEALHQFR		1	4	1	O00571	1	1300.64	High	High	2.73
	FALSE	High	QSSGASSSSFSSSR		1	2	1	O00571	0	1361.59	High	High	2.71
	FALSE	High	DLMACAQTGSGK	1xCarbamidomethyl [C5]; 1xOxidation [M3]	2	9	1	O00571; Q9NQI0	0	1254.55	High	High	2.7
	FALSE	High	YLVLDEADR		2	8	1	O00571; Q9NQI0	0	1093.55	High	High	2.69
	FALSE	High	GCHLLVATPGR	1xCarbamidomethyl [C2]	1	4	1	O00571	0	1180.63	High	High	2.6
	FALSE	High	QYPISLVLAPTR		1	5	1	O00571	0	1357.78	High	High	2.59
	FALSE	High	SFLLDLLNATGK		1	2	1	O00571	0	1291.73	High	High	2.56
	FALSE	High	DLLDLLVEAK		1	4	1	O00571	0	1128.65	High	High	2.55
	FALSE	High	SDYDGIGSR		1	2	2	O00571	0	969.427	High	High	2.46
	FALSE	High	SPILVATAVAAR		1	4	1	O00571	0	1168.7	High	High	2.42
	FALSE	High	HTMMFSATFPK	1xOxidation [M3]	1	4	1	O00571	0	1313.6	High	High	2.4
	FALSE	High	GLDISNVK		1	2	1	O00571	0	845.473	High	High	2.1
	FALSE	High	SGFGKFER		1	2	1	O00571	1	927.468	High	High	2.05
FALSE	Master Protein	P07437	tubulin beta chain [OS=Homo sapiens]	42	15	24	3	444	49.6	4.89	70.8	15	cell cycle OR cell proliferation;cell organization and biogenesis;stress response;transport;other biological processes	non-structural extracellular;other membranes;cytosol;cytoskeleton;nucleus;other cytoplasmic organelle;other cell component	signal transduction activity or receptor binding;cytoskeletal activity;other molecular function	Pf00091, Pf03953	203068	TUBB	hsa:203068; P05218; P07437; Q8WUC1; Q9CY33	ENSG00000183311; ENSG00000196230; ENSG00000224156; ENSG00000227739; ENSG00000229684; ENSG00000232421; ENSG00000232575; ENSG00000235067		Recruitment of NuMA to mitotic centrosomes; Regulation of PLK1 Activity at G2/M Transition; Loss of Nlp from mitotic centrosomes; Recruitment of mitotic centrosome proteins and complexes; Anchoring of the basal body to the plasma membrane; AURKA Activation by TPX2; Potential therapeutics for SARS; Neutrophil degranulation	9	High	1
	Checked	Confidence	Sequence	Modifications	# Protein Groups	# Proteins	# PSMs	Master Protein Accessions	# Missed Cleavages	Theo. MH+ [Da]	Found in Sample: [S139] F139: Sample	Confidence (by Search Engine): Sequest HT	XCorr (by Search Engine): Sequest HT
	FALSE	High	SGPFGQIFRPDNFVFGQSGAGNNWAK		4	5	1	Q13885; P07437; P68371; Q9BVA1	0	2798.34	High	High	5.15
	FALSE	High	MAVTFIGNSTAIQELFKR	1xOxidation [M1]	1	1	1	P07437	1	2042.07	High	High	4.26
	FALSE	High	GHYTEGAELVDSVLDVVRK		5	6	1	Q13885; Q13509; P07437; P68371; Q9BVA1	1	2087.08	High	High	4.23
	FALSE	High	ALTVPELTQQVFDAK		1	1	1	P07437	0	1659.9	High	High	4.08
	FALSE	High	LHFFMPGFAPLTSR		5	8	1	Q13885; Q9BUF5; P07437; P68371; Q9BVA1	0	1620.84	High	High	3.58
	FALSE	High	GHYTEGAELVDSVLDVVR		5	6	1	Q13885; Q13509; P07437; P68371; Q9BVA1	0	1958.98	High	High	3.43
	FALSE	High	ISVYYNEATGGK		1	1	1	P07437	0	1301.64	High	High	3.36
	FALSE	High	AILVDLEPGTMDSVR	1xOxidation [M11]	4	4	1	Q13885; Q13509; P07437; Q9BVA1	0	1631.83	High	High	3.25
	FALSE	High	TAVCDIPPR	1xCarbamidomethyl [C4]	4	7	9	Q13885; P07437; P68371; Q9BVA1	0	1028.52	High	High	3.01
	FALSE	High	ISEQFTAMFR	1xOxidation [M8]	5	7	1	Q13885; Q13509; P07437; P68371; Q9BVA1	0	1245.59	High	High	2.93
	FALSE	High	LAVNMVPFPR	1xOxidation [M5]	6	11	1	Q13885; Q13509; Q9BUF5; P07437; P68371; Q9BVA1	0	1159.63	High	High	2.87
	FALSE	High	IREEYPDR		4	7	1	Q13885; P07437; P68371; Q9BVA1	1	1077.53	High	High	2.56
	FALSE	High	NMMAACDPR	1xCarbamidomethyl [C6]; 2xOxidation [M2; M3]	6	10	1	Q13885; Q13509; Q9BUF5; P07437; P68371; Q9BVA1	0	1097.42	High	High	2.49
	FALSE	High	YLTVAAVFR		2	3	2	P07437; P68371	0	1039.59	High	High	2.22
	FALSE	High	IMNTFSVVPSPK	1xOxidation [M2]	3	5	1	Q13509; P07437; P68371	0	1335.7	High	High	2.04
FALSE	Master Protein	P55072	Transitional endoplasmic reticulum ATPase [OS=Homo sapiens]	30	20	20	20	806	89.3	5.26	70.25	20	cell cycle OR cell proliferation;cell organization and biogenesis;protein metabolism;DNA metabolism;other metabolic processes;stress response;transport;signal transduction;other biological processes	non-structural extracellular;other membranes;cytosol;ER/Golgi;nucleus;other cytoplasmic organelle;other cell component	signal transduction activity or receptor binding;enzyme regulator activity;other molecular function	Pf00004, Pf02359, Pf02933, Pf17862	7415	VCP	B2R5T8; hsa:7415; P55072; Q0V924; Q2TAI5; Q969G7; Q9UCD5; V9HW80	ENSG00000165280		Neutrophil degranulation; RHOH GTPase cycle; E3 ubiquitin ligases ubiquitinate target proteins; Aggrephagy; Neddylation; ABC-family proteins mediated transport; Hedgehog ligand biogenesis; Hh mutants are degraded by ERAD; Defective CFTR causes cystic fibrosis; KEAP1-NFE2L2 pathway; Attachment and Entry; Attachment and Entry; Ovarian tumor domain proteases; Josephin domain DUBs; Protein methylatio…	18	High	1
	Checked	Confidence	Sequence	Modifications	# Protein Groups	# Proteins	# PSMs	Master Protein Accessions	# Missed Cleavages	Theo. MH+ [Da]	Found in Sample: [S139] F139: Sample	Confidence (by Search Engine): Sequest HT	XCorr (by Search Engine): Sequest HT
	FALSE	High	VVETDPSPYCIVAPDTVIHCEGEPIKR	2xCarbamidomethyl [C10; C20]	1	1	1	P55072	1	3081.5	High	High	6.03
	FALSE	High	EDEEESLNEVGYDDIGGCRK	1xCarbamidomethyl [C18]	1	1	1	P55072	1	2313.98	High	High	5.73
	FALSE	High	EAVCIVLSDDTCSDEKIR	2xCarbamidomethyl [C4; C12]	1	1	1	P55072	1	2109.98	High	High	5.23
	FALSE	High	ELQELVQYPVEHPDK		1	1	1	P55072	0	1823.92	High	High	4.88
	FALSE	High	LIVDEAINEDNSVVSLSQPK		1	1	1	P55072	0	2170.12	High	High	4.67
	FALSE	High	ELQELVQYPVEHPDKFLK		1	1	1	P55072	1	2212.16	High	High	4.34
	FALSE	High	AIANECQANFISIK	1xCarbamidomethyl [C6]	1	1	1	P55072	0	1578.79	High	High	4.06
	FALSE	High	RIVSQLLTLMDGLK		1	1	1	P55072	1	1586.93	High	High	3.26
	FALSE	High	IVSQLLTLMDGLKQR		1	1	1	P55072	1	1714.99	High	High	3.07
	FALSE	High	NVFIIGATNRPDIIDPAILRPGR		1	1	1	P55072	0	2518.43	High	High	3.02
	FALSE	High	EDEEESLNEVGYDDIGGCR	1xCarbamidomethyl [C18]	1	1	1	P55072	0	2185.88	High	High	2.82
	FALSE	High	DVDLEFLAK		1	1	1	P55072	0	1049.55	High	High	2.81
	FALSE	High	LAGESESNLRK		1	1	1	P55072	1	1203.63	High	High	2.79
	FALSE	High	KAFEEAEK		1	1	1	P55072	1	951.478	High	High	2.78
	FALSE	High	EVDIGIPDATGR		1	1	1	P55072	0	1242.63	High	High	2.66
	FALSE	High	LGDVISIQPCPDVK	1xCarbamidomethyl [C10]	1	1	1	P55072	0	1540.8	High	High	2.59
	FALSE	High	ESIESEIR		1	1	1	P55072	0	962.479	High	High	2.53
	FALSE	High	KGDIFLVR		1	1	1	P55072	1	947.567	High	High	2.44
	FALSE	High	RSVSDNDIR		1	1	1	P55072	1	1061.53	High	High	2.35
	FALSE	High	GDDLSTAILK		1	1	1	P55072	0	1032.56	High	High	2.19
FALSE	Master Protein	P68371	Tubulin beta-4B chain [OS=Homo sapiens]	38	14	24	1	445	49.8	4.89	70.08	14	cell cycle OR cell proliferation;cell organization and biogenesis;stress response	non-structural extracellular;cytosol;cytoskeleton;other cytoplasmic organelle;other cell component	signal transduction activity or receptor binding;cytoskeletal activity;nucleic acid binding activity;other molecular function	Pf00091, Pf03953	10383	TUBB4B	A2BFA2; hsa:10383; P05217; P68371	ENSG00000188229		MHC class II antigen presentation; Separation of Sister Chromatids; Resolution of Sister Chromatid Cohesion; HSP90 chaperone cycle for steroid hormone receptors (SHR) in the presence of ligand; RHO GTPases Activate Formins; COPI-mediated anterograde transport; COPI-independent Golgi-to-ER retrograde traffic; HCMV Early Events; Aggrephagy; EML4 and NUDC in mitotic spindle formation; Neutrophil deg…	38	High	1
	Checked	Confidence	Sequence	Modifications	# Protein Groups	# Proteins	# PSMs	Master Protein Accessions	# Missed Cleavages	Theo. MH+ [Da]	Found in Sample: [S139] F139: Sample	Confidence (by Search Engine): Sequest HT	XCorr (by Search Engine): Sequest HT
	FALSE	High	SGPFGQIFRPDNFVFGQSGAGNNWAK		4	5	1	Q13885; P07437; P68371; Q9BVA1	0	2798.34	High	High	5.15
	FALSE	High	GHYTEGAELVDSVLDVVRK		5	6	1	Q13885; Q13509; P07437; P68371; Q9BVA1	1	2087.08	High	High	4.23
	FALSE	High	MSATFIGNSTAIQELFKR	1xOxidation [M1]	3	3	1	Q13885; P68371; Q9BVA1	1	2030.04	High	High	3.98
	FALSE	High	ALTVPELTQQMFDAK		2	4	1	Q13509; P68371	0	1691.87	High	High	3.74
	FALSE	High	LHFFMPGFAPLTSR		5	8	1	Q13885; Q9BUF5; P07437; P68371; Q9BVA1	0	1620.84	High	High	3.58
	FALSE	High	INVYYNEATGGK		1	1	1	P68371	0	1328.65	High	High	3.44
	FALSE	High	GHYTEGAELVDSVLDVVR		5	6	1	Q13885; Q13509; P07437; P68371; Q9BVA1	0	1958.98	High	High	3.43
	FALSE	High	ALTVPELTQQMFDAK	1xOxidation [M11]	2	4	1	Q13509; P68371	0	1707.86	High	High	3.07
	FALSE	High	TAVCDIPPR	1xCarbamidomethyl [C4]	4	7	9	Q13885; P07437; P68371; Q9BVA1	0	1028.52	High	High	3.01
	FALSE	High	ISEQFTAMFR	1xOxidation [M8]	5	7	1	Q13885; Q13509; P07437; P68371; Q9BVA1	0	1245.59	High	High	2.93
	FALSE	High	LAVNMVPFPR	1xOxidation [M5]	6	11	1	Q13885; Q13509; Q9BUF5; P07437; P68371; Q9BVA1	0	1159.63	High	High	2.87
	FALSE	High	IREEYPDR		4	7	1	Q13885; P07437; P68371; Q9BVA1	1	1077.53	High	High	2.56
	FALSE	High	NMMAACDPR	1xCarbamidomethyl [C6]; 2xOxidation [M2; M3]	6	10	1	Q13885; Q13509; Q9BUF5; P07437; P68371; Q9BVA1	0	1097.42	High	High	2.49
	FALSE	High	YLTVAAVFR		2	3	2	P07437; P68371	0	1039.59	High	High	2.22
	FALSE	High	IMNTFSVVPSPK	1xOxidation [M2]	3	5	1	Q13509; P07437; P68371	0	1335.7	High	High	2.04
FALSE	Master Protein	P36578	60S ribosomal protein L4 [OS=Homo sapiens]	36	17	22	17	427	47.7	11.06	69.15	17	protein metabolism;other metabolic processes	cytosol;ER/Golgi;translational apparatus;nucleus;other cell component	other molecular function	Pf00573, Pf14374	6124	RPL4	A8K502; hsa:6124; P36578; P39029; Q4VBR0; Q969Z9	ENSG00000174444		L13a-mediated translational silencing of Ceruloplasmin expression; Formation of a pool of free 40S subunits; GTP hydrolysis and joining of the 60S ribosomal subunit; Regulation of expression of SLITs and ROBOs; Major pathway of rRNA processing in the nucleolus and cytosol; Nonsense Mediated Decay (NMD) enhanced by the Exon Junction Complex (EJC); SRP-dependent cotranslational protein targeting to…	13	High	1
	Checked	Confidence	Sequence	Modifications	# Protein Groups	# Proteins	# PSMs	Master Protein Accessions	# Missed Cleavages	Theo. MH+ [Da]	Found in Sample: [S139] F139: Sample	Confidence (by Search Engine): Sequest HT	XCorr (by Search Engine): Sequest HT
	FALSE	High	QPYAVSELAGHQTSAESWGTGR		1	1	1	P36578	0	2332.1	High	High	5.23
	FALSE	High	APIRPDIVNFVHTNLR		1	1	1	P36578	0	1862.04	High	High	4.98
	FALSE	High	IEEVPELPLVVEDKVEGYK		1	1	1	P36578	1	2185.16	High	High	4.48
	FALSE	High	IEEVPELPLVVEDKVEGYKK		1	1	2	P36578	2	2313.26	High	High	3.67
	FALSE	High	KLDELYGTWR		1	1	1	P36578	1	1280.66	High	High	3.53
	FALSE	High	AAAAAAALQAK		1	1	2	P36578	0	956.552	High	High	3.37
	FALSE	High	RGPCIIYNEDNGIIK	1xCarbamidomethyl [C4]	1	1	1	P36578	1	1761.9	High	High	3.37
	FALSE	High	GPCIIYNEDNGIIK	1xCarbamidomethyl [C3]	1	1	1	P36578	0	1605.79	High	High	3.36
	FALSE	High	TKEAVLLLK		1	1	1	P36578	1	1014.66	High	High	3.19
	FALSE	High	SGQGAFGNMCR	1xCarbamidomethyl [C10]; 1xOxidation [M9]	1	1	1	P36578	0	1200.49	High	High	3.18
	FALSE	High	SGQGAFGNMCR	1xCarbamidomethyl [C10]	1	1	2	P36578	0	1184.49	High	High	3.16
	FALSE	High	IEEVPELPLVVEDK		1	1	1	P36578	0	1608.87	High	High	3.14
	FALSE	High	KAASLKSNYNLPMHK	1x3-hydroxybutyrylation [K6]	1	1	1	P36578	2	1787.95	High	High	2.6
	FALSE	High	FCIWTESAFR	1xCarbamidomethyl [C2]	1	1	1	P36578	0	1316.61	High	High	2.52
	FALSE	High	SNYNLPMHK		1	1	1	P36578	0	1103.53	High	High	2.5
	FALSE	High	EAVLLLK		1	1	1	P36578	0	785.513	High	High	2.35
	FALSE	High	SNYNLPMHK	1xOxidation [M7]	1	1	1	P36578	0	1119.53	High	High	2.27
	FALSE	High	KVYASQR		1	1	1	P36578	1	851.473	High	High	2.08
	FALSE	High	KPTTEEK		1	1	1	P36578	0	832.441	High	High	2.07
FALSE	Master Protein	P14625	Endoplasmin [OS=Homo sapiens]	23	18	22	17	803	92.4	4.84	67.79	18	cell organization and biogenesis;protein metabolism;other metabolic processes;stress response;transport;other biological processes	non-structural extracellular;plasma membrane;other membranes;cytosol;ER/Golgi;other cell component	signal transduction activity or receptor binding;nucleic acid binding activity;other molecular function	Pf00183, Pf13589	7184	HSP90B1	hsa:7184; P14625; Q96A97	ENSG00000166598		Regulation of Insulin-like Growth Factor (IGF) transport and uptake by Insulin-like Growth Factor Binding Proteins (IGFBPs); Post-translational protein phosphorylation; Interleukin-4 and Interleukin-13 signaling; Trafficking and processing of endosomal TLR; Scavenging by Class A Receptors; ATF6 (ATF6-alpha) activates chaperone genes	6	High	1
	Checked	Confidence	Sequence	Modifications	# Protein Groups	# Proteins	# PSMs	Master Protein Accessions	# Missed Cleavages	Theo. MH+ [Da]	Found in Sample: [S139] F139: Sample	Confidence (by Search Engine): Sequest HT	XCorr (by Search Engine): Sequest HT
	FALSE	High	FQSSHHPTDITSLDQYVER		1	1	1	P14625	0	2260.06	High	High	6.69
	FALSE	High	EESDDEAAVEEEEEEKKPK		1	1	1	P14625	1	2219.97	High	High	5.37
	FALSE	High	GVVDSDDLPLNVSR		1	1	1	P14625	0	1485.75	High	High	3.94
	FALSE	High	ELISNASDALDK		2	2	2	P14625; P08238	0	1275.64	High	High	3.75
	FALSE	High	EGVKFDESEKTK		1	1	2	P14625	2	1396.7	High	High	3.54
	FALSE	High	LGVIEDHSNR		1	2	3	P14625	0	1139.58	High	High	3.23
	FALSE	High	EAESSPFVER		1	1	1	P14625	0	1150.54	High	High	3.02
	FALSE	High	SGTSEFLNK		1	1	1	P14625	0	982.484	High	High	2.85
	FALSE	High	TDDEVVQR		1	1	1	P14625	0	961.459	High	High	2.82
	FALSE	High	EVEEDEYK		1	1	1	P14625	0	1040.44	High	High	2.65
	FALSE	High	SILFVPTSAPR		1	1	1	P14625	0	1187.68	High	High	2.48
	FALSE	High	FAFQAEVNR		1	1	1	P14625	0	1081.54	High	High	2.44
	FALSE	High	AQAYQTGK		1	2	1	P14625	0	866.437	High	High	2.39
	FALSE	High	SGYLLPDTK		1	1	1	P14625	0	993.525	High	High	2.34
	FALSE	High	EGVKFDESEK		1	1	1	P14625	1	1167.55	High	High	2.24
	FALSE	High	ESTAEKDEL		1	2	1	P14625	1	1021.47	High	High	2.16
	FALSE	High	ETLQQHK		1	1	1	P14625	0	883.463	High	High	2.12
	FALSE	High	IYFMAGSSR		1	1	1	P14625	0	1031.5	High	High	2.09
FALSE	Master Protein	O43390-1	heterogeneous nuclear ribonucleoprotein r [OS=Homo sapiens]	30	18	21	10	633	70.9	8.13	65.91	18	RNA metabolism OR transcription;other metabolic processes	ER/Golgi;nucleus;other cell component	nucleic acid binding activity	Pf00076, Pf18360	10236	HNRNPR	hsa:10236; O43390; Q2L7G6; Q5TEH1; Q9BV64; S4R3J4	ENSG00000125944; ENSG00000282958		mRNA Splicing - Major Pathway; Processing of Capped Intron-Containing Pre-mRNA	2	High	1
	Checked	Confidence	Sequence	Modifications	# Protein Groups	# Proteins	# PSMs	Master Protein Accessions	# Missed Cleavages	Theo. MH+ [Da]	Found in Sample: [S139] F139: Sample	Confidence (by Search Engine): Sequest HT	XCorr (by Search Engine): Sequest HT
	FALSE	High	VTEGLVDVILYHQPDDK		1	2	1	O43390-1	0	1941	High	High	4.91
	FALSE	High	KYGGPPPDSVYSGVQPGIGTEVFVGK		1	3	1	O43390-1	1	2635.34	High	High	4.52
	FALSE	High	ESDLSHVQNK		1	3	1	O43390-1	0	1156.56	High	High	4.43
	FALSE	High	KADGYNQPDSK		2	6	1	O43390-1; O60506	1	1222.57	High	High	3.74
	FALSE	High	EIEGEEIEIVLAKPPDK		1	4	1	O43390-1	0	1909.02	High	High	3.72
	FALSE	High	HIGVCISVANNR	1xCarbamidomethyl [C5]	2	9	4	O43390-1; O60506	0	1339.69	High	High	3.64
	FALSE	High	VQESTKGPDEAK		1	4	1	O43390-1	1	1288.64	High	High	3.1
	FALSE	High	ENILEEFSK		1	4	1	O43390-1	0	1108.55	High	High	3.08
	FALSE	High	KADGYNQPDSK	1x3-hydroxybutyrylation [K1]	2	6	1	O43390-1; O60506	1	1308.61	High	High	2.95
	FALSE	High	LCDSYEIRPGK	1xCarbamidomethyl [C2]	1	4	2	O43390-1	0	1337.65	High	High	2.94
	FALSE	High	EAAQEAVK		2	9	1	O43390-1; O60506	0	845.436	High	High	2.91
	FALSE	High	TGYTLDVTTGQR		2	7	1	O43390-1; O60506	0	1311.65	High	High	2.89
	FALSE	High	YGGPPPDSVYSGVQPGIGTEVFVGK		1	3	1	O43390-1	0	2507.25	High	High	2.82
	FALSE	High	ADGYNQPDSK		2	6	1	O43390-1; O60506	0	1094.47	High	High	2.68
	FALSE	High	SAFLCGVMK	1xCarbamidomethyl [C5]	2	7	1	O43390-1; O60506	0	1012.5	High	High	2.51
	FALSE	High	DYAFVHFEDR		1	4	1	O43390-1	0	1298.58	High	High	2.51
	FALSE	High	AGPIWDLR		2	9	1	O43390-1; O60506	0	927.505	High	High	2.33
	FALSE	High	TLIEAGLPQK		1	3	1	O43390-1	0	1069.63	High	High	2.31
	FALSE	High	LFVGSIPK		2	9	1	O43390-1; O60506	0	860.524	High	High	2.23
FALSE	Master Protein	P05787	Keratin, type II cytoskeletal 8 [OS=Homo sapiens]	33	22	23	13	483	53.7	5.59	64.5	22	cell organization and biogenesis;stress response;developmental processes;signal transduction;other biological processes	plasma membrane;other membranes;cytosol;cytoskeleton;nucleus;other cell component	other molecular function	Pf00038, Pf16208	3856	KRT8	A8K4H3; B0AZN5; F8VXB4; hsa:3856; P05787; Q14099; Q14716; Q14717; Q53GJ0; Q6DHW5; Q6GMY0; Q6P4C7; Q96J60	ENSG00000170421		Formation of the cornified envelope	2	High	1
	Checked	Confidence	Sequence	Modifications	# Protein Groups	# Proteins	# PSMs	Master Protein Accessions	# Missed Cleavages	Theo. MH+ [Da]	Found in Sample: [S139] F139: Sample	Confidence (by Search Engine): Sequest HT	XCorr (by Search Engine): Sequest HT
	FALSE	High	ASLEAAIADAEQRGELAIK		1	2	1	P05787	1	1956.04	High	High	5.66
	FALSE	High	LQAEIEGLKGQR		1	2	1	P05787	1	1341.75	High	High	3.54
	FALSE	High	ASLEAAIADAEQR		1	2	1	P05787	0	1344.68	High	High	3.41
	FALSE	High	LALDLEIATYR		4	11	4	P14136; P04264; Q6KB66; P05787	0	1277.71	High	High	3.38
	FALSE	High	NKYEDEINK		4	8	1	P04264; P48668; P05787; P13647	1	1152.55	High	High	3.36
	FALSE	High	NKYEDEINKR		4	7	1	P04264; P48668; P05787; P13647	2	1308.65	High	High	3.07
	FALSE	High	LEGLTDEINFLR		1	2	1	P05787	0	1419.75	High	High	3.04
	FALSE	High	LVSESSDVLPK		1	2	1	P05787	0	1173.64	High	High	3
	FALSE	High	LSELEAALQR		1	2	1	P05787	0	1129.62	High	High	2.96
	FALSE	High	KLLEGEESR		4	7	1	P17661; P08670; P41219; P05787	1	1060.56	High	High	2.72
	FALSE	High	RTEMENEFVLIKK		1	2	1	P05787	2	1636.87	High	High	2.65
	FALSE	High	LQAEIEGLK		1	2	1	P05787	0	1000.57	High	High	2.55
	FALSE	High	RQLETLGQEK		1	2	1	P05787	1	1201.65	High	High	2.54
	FALSE	High	QLYEEEIR		1	2	1	P05787	0	1079.54	High	High	2.49
	FALSE	High	AQYEDIANR		2	3	1	O95678; P05787	0	1079.51	High	High	2.37
	FALSE	High	TEMENEFVLIK	1xOxidation [M3]	1	2	1	P05787	0	1368.67	High	High	2.3
	FALSE	High	HGDDLR		5	12	1	O95678; P48668; P12035; P05787; P13647	0	712.337	High	High	2.23
	FALSE	High	YEDEINK		8	13	1	Q7Z794; P35908; P04264; O95678; P48668; P12035; P05787; P13647	0	910.415	High	High	2.22
	FALSE	High	LLEGEESR		4	8	1	P17661; P08670; P41219; P05787	0	932.468	High	High	2.12
	FALSE	High	TKTEISEMNR		1	2	1	P05787	1	1208.59	High	High	2.11
	FALSE	High	YEDEINKR		8	12	1	Q7Z794; P35908; P04264; O95678; P48668; P12035; P05787; P13647	1	1066.52	High	High	2.06
	FALSE	High	ISSSSFSR		1	2	1	P05787	0	870.432	High	High	2.05
FALSE	Master Protein	Q9BVA1	Tubulin beta-2B chain [OS=Homo sapiens]	37	13	21	1	445	49.9	4.89	62.8	13	cell cycle OR cell proliferation;cell organization and biogenesis;developmental processes;other biological processes	cytoskeleton;other cell component	cytoskeletal activity;other molecular function	Pf00091, Pf03953	347733	TUBB2B	A8K068; hsa:347733; Q9BVA1	ENSG00000137285		MHC class II antigen presentation; Translocation of SLC2A4 (GLUT4) to the plasma membrane; Recruitment of NuMA to mitotic centrosomes; Separation of Sister Chromatids; Resolution of Sister Chromatid Cohesion; RHO GTPases Activate Formins; EML4 and NUDC in mitotic spindle formation; PKR-mediated signaling; Intraflagellar transport; Recycling pathway of L1; COPI-dependent Golgi-to-ER retrograde tra…	31	High	1
	Checked	Confidence	Sequence	Modifications	# Protein Groups	# Proteins	# PSMs	Master Protein Accessions	# Missed Cleavages	Theo. MH+ [Da]	Found in Sample: [S139] F139: Sample	Confidence (by Search Engine): Sequest HT	XCorr (by Search Engine): Sequest HT
	FALSE	High	SGPFGQIFRPDNFVFGQSGAGNNWAK		4	5	1	Q13885; P07437; P68371; Q9BVA1	0	2798.34	High	High	5.15
	FALSE	High	GHYTEGAELVDSVLDVVRK		5	6	1	Q13885; Q13509; P07437; P68371; Q9BVA1	1	2087.08	High	High	4.23
	FALSE	High	MSATFIGNSTAIQELFKR	1xOxidation [M1]	3	3	1	Q13885; P68371; Q9BVA1	1	2030.04	High	High	3.98
	FALSE	High	INVYYNEATGNKYVPR		1	1	1	Q9BVA1	1	1900.96	High	High	3.74
	FALSE	High	LHFFMPGFAPLTSR		5	8	1	Q13885; Q9BUF5; P07437; P68371; Q9BVA1	0	1620.84	High	High	3.58
	FALSE	High	GHYTEGAELVDSVLDVVR		5	6	1	Q13885; Q13509; P07437; P68371; Q9BVA1	0	1958.98	High	High	3.43
	FALSE	High	AILVDLEPGTMDSVR	1xOxidation [M11]	4	4	1	Q13885; Q13509; P07437; Q9BVA1	0	1631.83	High	High	3.25
	FALSE	High	TAVCDIPPR	1xCarbamidomethyl [C4]	4	7	9	Q13885; P07437; P68371; Q9BVA1	0	1028.52	High	High	3.01
	FALSE	High	ISEQFTAMFR	1xOxidation [M8]	5	7	1	Q13885; Q13509; P07437; P68371; Q9BVA1	0	1245.59	High	High	2.93
	FALSE	High	LAVNMVPFPR	1xOxidation [M5]	6	11	1	Q13885; Q13509; Q9BUF5; P07437; P68371; Q9BVA1	0	1159.63	High	High	2.87
	FALSE	High	IREEYPDR		4	7	1	Q13885; P07437; P68371; Q9BVA1	1	1077.53	High	High	2.56
	FALSE	High	NMMAACDPR	1xCarbamidomethyl [C6]; 2xOxidation [M2; M3]	6	10	1	Q13885; Q13509; Q9BUF5; P07437; P68371; Q9BVA1	0	1097.42	High	High	2.49
	FALSE	High	YLTVAAIFR		2	2	1	Q13885; Q9BVA1	0	1053.61	High	High	2.31
FALSE	Master Protein	Q13885	Tubulin beta-2A chain [OS=Homo sapiens]	36	13	21	1	445	49.9	4.89	62.49	13	cell cycle OR cell proliferation;cell organization and biogenesis;developmental processes	cytoskeleton;other cell component	cytoskeletal activity;other molecular function	Pf00091, Pf03953	7280	TUBB2A	hsa:7280; Q13885; Q6FGZ8; Q8IWR2	ENSG00000137267		HSP90 chaperone cycle for steroid hormone receptors (SHR) in the presence of ligand; Recruitment of NuMA to mitotic centrosomes; The role of GTSE1 in G2/M progression after G2 checkpoint; Aggrephagy; Translocation of SLC2A4 (GLUT4) to the plasma membrane; Separation of Sister Chromatids; Intraflagellar transport; Recycling pathway of L1; COPI-dependent Golgi-to-ER retrograde traffic; Microtubule-…	31	High	1
	Checked	Confidence	Sequence	Modifications	# Protein Groups	# Proteins	# PSMs	Master Protein Accessions	# Missed Cleavages	Theo. MH+ [Da]	Found in Sample: [S139] F139: Sample	Confidence (by Search Engine): Sequest HT	XCorr (by Search Engine): Sequest HT
	FALSE	High	SGPFGQIFRPDNFVFGQSGAGNNWAK		4	5	1	Q13885; P07437; P68371; Q9BVA1	0	2798.34	High	High	5.15
	FALSE	High	GHYTEGAELVDSVLDVVRK		5	6	1	Q13885; Q13509; P07437; P68371; Q9BVA1	1	2087.08	High	High	4.23
	FALSE	High	MSATFIGNSTAIQELFKR	1xOxidation [M1]	3	3	1	Q13885; P68371; Q9BVA1	1	2030.04	High	High	3.98
	FALSE	High	LHFFMPGFAPLTSR		5	8	1	Q13885; Q9BUF5; P07437; P68371; Q9BVA1	0	1620.84	High	High	3.58
	FALSE	High	GHYTEGAELVDSVLDVVR		5	6	1	Q13885; Q13509; P07437; P68371; Q9BVA1	0	1958.98	High	High	3.43
	FALSE	High	INVYYNEAAGNK		1	1	1	Q13885	0	1355.66	High	High	3.43
	FALSE	High	AILVDLEPGTMDSVR	1xOxidation [M11]	4	4	1	Q13885; Q13509; P07437; Q9BVA1	0	1631.83	High	High	3.25
	FALSE	High	TAVCDIPPR	1xCarbamidomethyl [C4]	4	7	9	Q13885; P07437; P68371; Q9BVA1	0	1028.52	High	High	3.01
	FALSE	High	ISEQFTAMFR	1xOxidation [M8]	5	7	1	Q13885; Q13509; P07437; P68371; Q9BVA1	0	1245.59	High	High	2.93
	FALSE	High	LAVNMVPFPR	1xOxidation [M5]	6	11	1	Q13885; Q13509; Q9BUF5; P07437; P68371; Q9BVA1	0	1159.63	High	High	2.87
	FALSE	High	IREEYPDR		4	7	1	Q13885; P07437; P68371; Q9BVA1	1	1077.53	High	High	2.56
	FALSE	High	NMMAACDPR	1xCarbamidomethyl [C6]; 2xOxidation [M2; M3]	6	10	1	Q13885; Q13509; Q9BUF5; P07437; P68371; Q9BVA1	0	1097.42	High	High	2.49
	FALSE	High	YLTVAAIFR		2	2	1	Q13885; Q9BVA1	0	1053.61	High	High	2.31
FALSE	Master Protein	P23246-1	splicing factor, proline- and glutamine-rich [OS=Homo sapiens]	26	18	21	17	707	76.1	9.44	62.43	18	cell organization and biogenesis;DNA metabolism;RNA metabolism OR transcription;other metabolic processes;stress response;other biological processes	cytosol;nucleus;other cell component	nucleic acid binding activity;other molecular function	Pf00076, Pf08075	6421	SFPQ	hsa:6421; P23246; P30808; Q5SZ71	ENSG00000116560		Suppression of apoptosis; PTK6 Regulates Proteins Involved in RNA Processing	2	High	1
	Checked	Confidence	Sequence	Modifications	# Protein Groups	# Proteins	# PSMs	Master Protein Accessions	# Missed Cleavages	Theo. MH+ [Da]	Found in Sample: [S139] F139: Sample	Confidence (by Search Engine): Sequest HT	XCorr (by Search Engine): Sequest HT
	FALSE	High	DKLESEMEDAYHEHQANLLR		1	2	1	P23246-1	1	2428.12	High	High	6.45
	FALSE	High	FGQGGAGPVGGQGPR		1	1	1	P23246-1	0	1341.67	High	High	3.72
	FALSE	High	GREEYEGPNKKPR		1	1	1	P23246-1	2	1559.79	High	High	3.55
	FALSE	High	QHHPPYHQQHHQGPPPGGPGGR		1	2	2	P23246-1	0	2403.14	High	High	3.41
	FALSE	High	LFVGNLPADITEDEFK		1	2	1	P23246-1	0	1807.91	High	High	3.36
	FALSE	High	FAQHGTFEYEYSQR		1	2	1	P23246-1	0	1762.78	High	High	3.36
	FALSE	High	QGPGPGGPKGGK	1x3-hydroxybutyrylation [K9]	1	2	1	P23246-1	1	1122.59	High	High	3.12
	FALSE	High	YGEPGEVFINK		1	2	1	P23246-1	0	1252.62	High	High	2.99
	FALSE	High	GMGPGTPAGYGR	1xOxidation [M2]	1	1	1	P23246-1	0	1136.52	High	High	2.74
	FALSE	High	EEYEGPNKKPR		1	1	2	P23246-1	1	1346.67	High	High	2.65
	FALSE	High	QGPGPGGPK		1	2	1	P23246-1	0	794.416	High	High	2.58
	FALSE	High	GREEYEGPNK		1	1	1	P23246-1	1	1178.54	High	High	2.57
	FALSE	High	EEYEGPNK		1	1	1	P23246-1	0	965.421	High	High	2.53
	FALSE	High	FATHAAALSVR		1	2	1	P23246-1	0	1143.63	High	High	2.5
	FALSE	High	AVVIVDDR		2	4	1	P23246-1; Q15233	0	886.499	High	High	2.33
	FALSE	High	AELDDTPMR	1xOxidation [M8]	1	2	1	P23246-1	0	1063.47	High	High	2.31
	FALSE	High	SPPPGMGLNQNR	1xOxidation [M6]	1	2	1	P23246-1	0	1283.62	High	High	2.21
	FALSE	High	GKGFGFIK		1	2	1	P23246-1	1	853.493	High	High	2.13
	FALSE	High	GMGPGTPAGYGR		1	1	1	P23246-1	0	1120.52	High	High	2.03
FALSE	Master Protein	P13639	Elongation factor 2 [OS=Homo sapiens]	25	18	20	17	858	95.3	6.83	59.8	18	protein metabolism;other metabolic processes;other biological processes	non-structural extracellular;plasma membrane;other membranes;cytosol;translational apparatus;other cell component	translation activity;nucleic acid binding activity;other molecular function	Pf00009, Pf00679, Pf03144, Pf03764, Pf14492	1938	EEF2	A0A384N6H1; B2RMP5; D6W618; hsa:1938; P13639; Q58J86	ENSG00000167658		Neutrophil degranulation; Protein methylation; Uptake and function of diphtheria toxin; Peptide chain elongation; Synthesis of diphthamide-EEF2	5	High	1
	Checked	Confidence	Sequence	Modifications	# Protein Groups	# Proteins	# PSMs	Master Protein Accessions	# Missed Cleavages	Theo. MH+ [Da]	Found in Sample: [S139] F139: Sample	Confidence (by Search Engine): Sequest HT	XCorr (by Search Engine): Sequest HT
	FALSE	High	GHVFEESQVAGTPMFVVK	1xOxidation [M14]	1	1	1	P13639	0	1977.97	High	High	3.96
	FALSE	High	YLAEKYEWDVAEAR		1	1	1	P13639	1	1742.84	High	High	3.95
	FALSE	High	RCLYASVLTAQPR	1xCarbamidomethyl [C2]	1	1	1	P13639	1	1534.82	High	High	3.79
	FALSE	High	EGALCEENMR	1xCarbamidomethyl [C5]; 1xOxidation [M9]	1	1	1	P13639	0	1224.5	High	High	3.58
	FALSE	High	KIWCFGPDGTGPNILTDITK	1xCarbamidomethyl [C4]	1	1	1	P13639	1	2233.13	High	High	3.46
	FALSE	High	KEDLYLKPIQR		1	1	2	P13639	1	1402.81	High	High	3.2
	FALSE	High	DSVVAGFQWATK		1	1	1	P13639	0	1308.66	High	High	3.14
	FALSE	High	TGTITTFEHAHNMR	1xOxidation [M13]	1	1	1	P13639	0	1631.76	High	High	3.1
	FALSE	High	NMSVIAHVDHGK	1xOxidation [M2]	1	1	1	P13639	0	1323.65	High	High	3.01
	FALSE	High	GEGQLGPAER		1	1	1	P13639	0	1013.5	High	High	3
	FALSE	High	DLEEDHACIPIK	1xCarbamidomethyl [C8]	1	1	2	P13639	0	1439.68	High	High	2.97
	FALSE	High	STLTDSLVCK	1xCarbamidomethyl [C9]	1	1	1	P13639	0	1123.57	High	High	2.77
	FALSE	High	KSDPVVSYR		1	1	1	P13639	1	1050.56	High	High	2.57
	FALSE	High	VFSGLVSTGLK		1	1	1	P13639	0	1107.64	High	High	2.53
	FALSE	High	QFAEMYVAK		1	1	1	P13639	0	1086.53	High	High	2.4
	FALSE	High	AGIIASAR		1	1	1	P13639	0	758.452	High	High	2.37
	FALSE	High	IMGPNYTPGK		1	1	1	P13639	0	1077.54	High	High	2.29
	FALSE	High	GGGQIIPTAR		2	4	1	P13639; Q15029	0	969.548	High	High	2.06
FALSE	Master Protein	P14618	Pyruvate kinase PKM [OS=Homo sapiens]	36	17	17	2	531	57.9	7.84	59.36	17	cell organization and biogenesis;other metabolic processes;other biological processes	non-structural extracellular;cytosol;ER/Golgi;nucleus;other cell component	nucleic acid binding activity;kinase activity;other molecular function	Pf00224, Pf02887	5315	PKM	A6NFK3; B2R5N8; B3KRY0; B4DFX8; B4DUU6; hsa:5315; P14618; P14786; Q53GK4; Q96E76; Q9BWB5; Q9UCV6; Q9UPF2	ENSG00000067225		Neutrophil degranulation	1	High	1
	Checked	Confidence	Sequence	Modifications	# Protein Groups	# Proteins	# PSMs	Master Protein Accessions	# Missed Cleavages	Theo. MH+ [Da]	Found in Sample: [S139] F139: Sample	Confidence (by Search Engine): Sequest HT	XCorr (by Search Engine): Sequest HT
	FALSE	High	RFDEILEASDGIMVAR	1xOxidation [M13]	2	3	1	P14618-2; P14618	1	1837.91	High	High	5.36
	FALSE	High	KGVNLPGAAVDLPAVSEK		2	3	1	P14618-2; P14618	1	1764.99	High	High	4.52
	FALSE	High	TATESFASDPILYRPVAVALDTK		2	3	1	P14618-2; P14618	0	2465.29	High	High	4.47
	FALSE	High	EAEAAIYHLQLFEELR		1	2	1	P14618	0	1931.99	High	High	4.3
	FALSE	High	GVNLPGAAVDLPAVSEKDIQDLK		2	3	1	P14618-2; P14618	1	2349.27	High	High	4.3
	FALSE	High	LNFSHGTHEYHAETIK		2	2	1	P14618-2; P14618	0	1883.9	High	High	3.78
	FALSE	High	GADFLVTEVENGGSLGSK		2	3	1	P14618-2; P14618	0	1779.88	High	High	3.77
	FALSE	High	EAEAAIYHLQLFEELRR		1	2	1	P14618	1	2088.09	High	High	3.71
	FALSE	High	GADFLVTEVENGGSLGSKK		2	3	1	P14618-2; P14618	1	1907.97	High	High	3.68
	FALSE	High	NTGIICTIGPASR	1xCarbamidomethyl [C6]	2	2	1	P14618-2; P14618	0	1359.7	High	High	3.48
	FALSE	High	GDLGIEIPAEK		3	5	1	P14618-2; P14618; P30613	0	1141.61	High	High	3.05
	FALSE	High	LDIDSPPITAR		2	2	1	P14618-2; P14618	0	1197.65	High	High	2.88
	FALSE	High	VNFAMNVGK		2	3	1	P14618-2; P14618	0	979.503	High	High	2.7
	FALSE	High	IENHEGVR		2	3	1	P14618-2; P14618	0	953.48	High	High	2.56
	FALSE	High	GSGTAEVELK		2	3	1	P14618-2; P14618	0	990.51	High	High	2.5
	FALSE	High	ASDVHEVR		2	3	1	P14618-2; P14618	0	912.453	High	High	2.31
	FALSE	High	GDYPLEAVR		2	3	1	P14618-2; P14618	0	1019.52	High	High	2
FALSE	Master Protein	P06733-1	alpha-enolase [OS=Homo sapiens]	32	15	17	15	434	47.1	7.39	59.11	15	other metabolic processes;other biological processes	plasma membrane;other membranes;cytosol;cytoskeleton;nucleus;other cell component	nucleic acid binding activity;other molecular function	Pf00113, Pf03952	2023	ENO1	B2RD59; hsa:2023; P06733; P22712; Q16704; Q4TUS4; Q53FT9; Q53HR3; Q658M5; Q6GMP2; Q71V37; Q7Z3V6; Q8WU71; Q96GV1; Q9BT62; Q9UCH6; Q9UM55	ENSG00000074800		Glycolysis; Gluconeogenesis; Manipulation of host energy metabolism	3	High	1
	Checked	Confidence	Sequence	Modifications	# Protein Groups	# Proteins	# PSMs	Master Protein Accessions	# Missed Cleavages	Theo. MH+ [Da]	Found in Sample: [S139] F139: Sample	Confidence (by Search Engine): Sequest HT	XCorr (by Search Engine): Sequest HT
	FALSE	High	DATNVGDEGGFAPNILENKEGLELLK		1	2	1	P06733-1	1	2743.38	High	High	6.11
	FALSE	High	FTASAGIQVVGDDLTVTNPKR		1	2	1	P06733-1	1	2189.16	High	High	5.07
	FALSE	High	KLNVTEQEKIDK		1	1	1	P06733-1	2	1444.8	High	High	4.65
	FALSE	High	DATNVGDEGGFAPNILENK		1	2	1	P06733-1	0	1960.92	High	High	4.32
	FALSE	High	YGKDATNVGDEGGFAPNILENK		1	2	1	P06733-1	1	2309.1	High	High	4.22
	FALSE	High	SGKYDLDFKSPDDPSR		1	2	1	P06733-1	2	1826.86	High	High	3.81
	FALSE	High	YDLDFKSPDDPSR		1	2	1	P06733-1	1	1554.71	High	High	3.55
	FALSE	High	VVIGMDVAASEFFR	1xOxidation [M5]	1	2	1	P06733-1	0	1556.78	High	High	3.42
	FALSE	High	VVIGMDVAASEFFR		1	2	1	P06733-1	0	1540.78	High	High	3.22
	FALSE	High	GNPTVEVDLFTSK		1	1	1	P06733-1	0	1406.72	High	High	3.07
	FALSE	High	IGAEVYHNLK		1	2	1	P06733-1	0	1143.62	High	High	2.68
	FALSE	High	NFRNPLAK		1	2	1	P06733-1	1	959.542	High	High	2.66
	FALSE	High	LMIEMDGTENK	2xOxidation [M2; M5]	1	1	1	P06733-1	0	1312.58	High	High	2.58
	FALSE	High	LMIEMDGTENK	1xOxidation [M2]	1	1	1	P06733-1	0	1296.58	High	High	2.55
	FALSE	High	EGLELLK		1	2	1	P06733-1	0	801.472	High	High	2.47
	FALSE	High	AVEHINK		1	1	1	P06733-1	0	810.447	High	High	2.4
	FALSE	High	LNVTEQEK		1	1	1	P06733-1	0	960.5	High	High	2.34
FALSE	Master Protein	P68363	Tubulin alpha-1B chain [OS=Homo sapiens]	44	15	16	3	451	50.1	5.06	58.05	15	cell cycle OR cell proliferation;cell organization and biogenesis;transport;other biological processes	cytoskeleton;other cell component	cytoskeletal activity;nucleic acid binding activity;other molecular function	Pf00091, Pf03953	10376	TUBA1B	hsa:10376; P04687; P05209; P68363; Q27I68; Q8WU19	ENSG00000123416		Recruitment of NuMA to mitotic centrosomes; PKR-mediated signaling; Intraflagellar transport; Recycling pathway of L1; COPI-dependent Golgi-to-ER retrograde traffic; Translocation of SLC2A4 (GLUT4) to the plasma membrane; Microtubule-dependent trafficking of connexons from Golgi to the plasma membrane; Gap junction assembly; MHC class II antigen presentation; Separation of Sister Chromatids; Reso…	31	High	1
	Checked	Confidence	Sequence	Modifications	# Protein Groups	# Proteins	# PSMs	Master Protein Accessions	# Missed Cleavages	Theo. MH+ [Da]	Found in Sample: [S139] F139: Sample	Confidence (by Search Engine): Sequest HT	XCorr (by Search Engine): Sequest HT
	FALSE	High	QLFHPEQLITGKEDAANNYAR		2	11	1	P68363; Q9BQE3	1	2415.21	High	High	6.35
	FALSE	High	AYHEQLSVAEITNACFEPANQMVK	1xCarbamidomethyl [C15]; 1xOxidation [M22]	1	9	1	P68363	0	2766.29	High	High	6.25
	FALSE	High	AFVHWYVGEGMEEGEFSEAR	1xOxidation [M11]	2	10	1	P68363; Q9BQE3	0	2346.01	High	High	5.28
	FALSE	High	RSIQFVDWCPTGFK	1xCarbamidomethyl [C9]	1	4	1	P68363	1	1740.85	High	High	3.9
	FALSE	High	AVCMLSNTTAIAEAWAR	1xCarbamidomethyl [C3]	1	11	1	P68363	0	1864.9	High	High	3.85
	FALSE	High	IHFPLATYAPVISAEK		2	10	2	P68363; Q9BQE3	0	1756.96	High	High	3.75
	FALSE	High	FDGALNVDLTEFQTNLVPYPR		2	12	1	P68363; Q9BQE3	0	2409.21	High	High	3.73
	FALSE	High	EDAANNYAR		2	13	1	P68363; Q9BQE3	0	1023.45	High	High	3.22
	FALSE	High	AVFVDLEPTVIDEVR		2	5	1	P68363; Q9BQE3	0	1701.91	High	High	3.03
	FALSE	High	QLFHPEQLITGK		2	13	2	P68363; Q9BQE3	0	1410.77	High	High	2.96
	FALSE	High	LISQIVSSITASLR		2	8	1	P68363; Q9BQE3	0	1487.88	High	High	2.65
	FALSE	High	EIIDLVLDR		2	4	1	P68363; Q9BQE3	0	1085.62	High	High	2.6
	FALSE	High	DVNAAIATIK		2	8	1	P68363; Q9BQE3	0	1015.58	High	High	2.5
	FALSE	High	YMACCLLYR	2xCarbamidomethyl [C4; C5]; 1xOxidation [M2]	2	9	1	P68363; Q9BQE3	0	1265.55	High	High	2.47
	FALSE	High	EDMAALEK	1xOxidation [M3]	2	7	1	P68363; Q9BQE3	0	922.419	High	High	2.31
FALSE	Master Protein	P0DMV8	heat shock 70 kDa protein 1A [OS=Homo sapiens]	31	15	17	12	641	70	5.66	56.32	15	cell organization and biogenesis;protein metabolism;RNA metabolism OR transcription;other metabolic processes;stress response;transport;signal transduction;other biological processes	non-structural extracellular;cytosol;cytoskeleton;mitochondrion;ER/Golgi;nucleus;other cell component	signal transduction activity or receptor binding;other molecular function	Pf00012	3303; 3304	HSPA1A	B4E3B6; hsa:3303; hsa:3304; P08107; P0DMV8; P19790; Q5JQI4; Q5SP17; Q9UQL9; Q9UQM0	ENSG00000204389; ENSG00000215328; ENSG00000234475; ENSG00000235941; ENSG00000237724		PKR-mediated signaling; Neutrophil degranulation; HSP90 chaperone cycle for steroid hormone receptors (SHR) in the presence of ligand; Regulation of HSF1-mediated heat shock response; AUF1 (hnRNP D0) binds and destabilizes mRNA; Mitochondrial unfolded protein response (UPRmt); Attenuation phase; Viral RNP Complexes in the Host Cell Nucleus	9	High	1
	Checked	Confidence	Sequence	Modifications	# Protein Groups	# Proteins	# PSMs	Master Protein Accessions	# Missed Cleavages	Theo. MH+ [Da]	Found in Sample: [S139] F139: Sample	Confidence (by Search Engine): Sequest HT	XCorr (by Search Engine): Sequest HT
	FALSE	High	ELEQVCNPIISGLYQGAGGPGPGGFGAQGPK	1xCarbamidomethyl [C6]	1	2	1	P0DMV8	0	3055.49	High	High	5.6
	FALSE	High	AAAIGIDLGTTYSCVGVFQHGK	1xCarbamidomethyl [C14]	1	2	1	P0DMV8	0	2265.13	High	High	5.24
	FALSE	High	RKELEQVCNPIISGLYQGAGGPGPGGFGAQGPK	1xCarbamidomethyl [C8]	1	2	1	P0DMV8	2	3339.69	High	High	4.13
	FALSE	High	HWPFQVINDGDKPK		1	1	1	P0DMV8	0	1680.85	High	High	3.99
	FALSE	High	IINEPTAAAIAYGLDR		1	3	1	P0DMV8	0	1687.9	High	High	3.84
	FALSE	High	NQVALNPQNTVFDAKR		1	2	1	P0DMV8	1	1814.95	High	High	3.62
	FALSE	High	VEIIANDQGNR		4	9	6	P54652; P11142-1; P11021; P0DMV8	0	1228.63	High	High	3.42
	FALSE	High	TTPSYVAFTDTER		3	8	1	P54652; P11142-1; P0DMV8	0	1487.7	High	High	3.39
	FALSE	High	AQIHDLVLVGGSTR		1	2	1	P0DMV8	0	1465.81	High	High	2.91
	FALSE	High	LVNHFVEEFKR		1	2	1	P0DMV8	1	1417.76	High	High	2.89
	FALSE	High	SAVEDEGLK		1	2	1	P0DMV8	0	947.468	High	High	2.8
	FALSE	High	YKAEDEVQR		1	3	1	P0DMV8	1	1137.55	High	High	2.56
	FALSE	High	STLEPVEK		1	4	1	P0DMV8	0	902.483	High	High	2.41
	FALSE	High	GGSGSGPTIEEVD		1	2	1	P0DMV8	0	1204.53	High	High	2.25
	FALSE	High	ITITNDK		3	6	1	P54652; P11142-1; P0DMV8	0	804.446	High	High	2.08
FALSE	Master Protein	P06576	ATP synthase subunit beta, mitochondrial [OS=Homo sapiens]	32	12	15	12	529	56.5	5.4	55.85	12	other metabolic processes;transport;developmental processes;other biological processes	plasma membrane;other membranes;mitochondrion;other cell component	signal transduction activity or receptor binding;transporter activity;other molecular function	Pf00006, Pf02874, Pf22919	506	ATP5F1B	A8K4X0; hsa:506; P06576; Q14283	ENSG00000110955		Transcriptional activation of mitochondrial biogenesis; Mitochondrial protein import; Mitochondrial protein degradation; Cristae formation; Formation of ATP by chemiosmotic coupling	5	High	1
	Checked	Confidence	Sequence	Modifications	# Protein Groups	# Proteins	# PSMs	Master Protein Accessions	# Missed Cleavages	Theo. MH+ [Da]	Found in Sample: [S139] F139: Sample	Confidence (by Search Engine): Sequest HT	XCorr (by Search Engine): Sequest HT
	FALSE	High	KGSITSVQAIYVPADDLTDPAPATTFAHLDATTVLSR		1	1	1	P06576	1	3842.98	High	High	5.86
	FALSE	High	VLDSGAPIKIPVGPETLGR		1	1	1	P06576	1	1919.1	High	High	4.54
	FALSE	High	FLSQPFQVAEVFTGHMGK	1xOxidation [M16]	1	1	1	P06576	0	2039.01	High	High	4.49
	FALSE	High	FLSQPFQVAEVFTGHMGK		1	1	1	P06576	0	2023.01	High	High	4.49
	FALSE	High	AIAELGIYPAVDPLDSTSR		1	1	1	P06576	0	1988.03	High	High	4.28
	FALSE	High	FTQAGSEVSALLGR		1	1	2	P06576	0	1435.75	High	High	3.99
	FALSE	High	IMNVIGEPIDERGPIK	1xOxidation [M2]	1	1	1	P06576	1	1796.96	High	High	3.99
	FALSE	High	AHGGYSVFAGVGER		1	1	2	P06576	0	1406.68	High	High	3.96
	FALSE	High	IGLFGGAGVGK		1	1	1	P06576	0	975.562	High	High	3.11
	FALSE	High	TIAMDGTEGLVR	1xOxidation [M4]	1	1	1	P06576	0	1278.64	High	High	2.65
	FALSE	High	VVDLLAPYAK		1	1	1	P06576	0	1088.64	High	High	2.37
	FALSE	High	VLDSGAPIK		1	1	1	P06576	0	899.52	High	High	2.31
	FALSE	High	IPVGPETLGR		1	1	1	P06576	0	1038.59	High	High	2.2
FALSE	Master Protein	P14618-2	Isoform M1 of Pyruvate kinase PKM [OS=Homo sapiens]	36	16	16	1	531	58	7.71	54.69	16						PKM	P14618-2				0	High	1
	Checked	Confidence	Sequence	Modifications	# Protein Groups	# Proteins	# PSMs	Master Protein Accessions	# Missed Cleavages	Theo. MH+ [Da]	Found in Sample: [S139] F139: Sample	Confidence (by Search Engine): Sequest HT	XCorr (by Search Engine): Sequest HT
	FALSE	High	RFDEILEASDGIMVAR	1xOxidation [M13]	2	3	1	P14618-2; P14618	1	1837.91	High	High	5.36
	FALSE	High	KGVNLPGAAVDLPAVSEK		2	3	1	P14618-2; P14618	1	1764.99	High	High	4.52
	FALSE	High	TATESFASDPILYRPVAVALDTK		2	3	1	P14618-2; P14618	0	2465.29	High	High	4.47
	FALSE	High	GVNLPGAAVDLPAVSEKDIQDLK		2	3	1	P14618-2; P14618	1	2349.27	High	High	4.3
	FALSE	High	LNFSHGTHEYHAETIK		2	2	1	P14618-2; P14618	0	1883.9	High	High	3.78
	FALSE	High	GADFLVTEVENGGSLGSK		2	3	1	P14618-2; P14618	0	1779.88	High	High	3.77
	FALSE	High	GADFLVTEVENGGSLGSKK		2	3	1	P14618-2; P14618	1	1907.97	High	High	3.68
	FALSE	High	NTGIICTIGPASR	1xCarbamidomethyl [C6]	2	2	1	P14618-2; P14618	0	1359.7	High	High	3.48
	FALSE	High	CLAAALIVLTESGR	1xCarbamidomethyl [C1]	1	1	1	P14618-2	0	1473.81	High	High	3.33
	FALSE	High	GDLGIEIPAEK		3	5	1	P14618-2; P14618; P30613	0	1141.61	High	High	3.05
	FALSE	High	LDIDSPPITAR		2	2	1	P14618-2; P14618	0	1197.65	High	High	2.88
	FALSE	High	VNFAMNVGK		2	3	1	P14618-2; P14618	0	979.503	High	High	2.7
	FALSE	High	IENHEGVR		2	3	1	P14618-2; P14618	0	953.48	High	High	2.56
	FALSE	High	GSGTAEVELK		2	3	1	P14618-2; P14618	0	990.51	High	High	2.5
	FALSE	High	ASDVHEVR		2	3	1	P14618-2; P14618	0	912.453	High	High	2.31
	FALSE	High	GDYPLEAVR		2	3	1	P14618-2; P14618	0	1019.52	High	High	2
FALSE	Master Protein	Q92499	ATP-dependent RNA helicase DDX1 [OS=Homo sapiens]	27	16	17	16	740	82.4	7.23	53.69	16	cell organization and biogenesis;DNA metabolism;RNA metabolism OR transcription;other metabolic processes;stress response;other biological processes	cytosol;mitochondrion;nucleus;other cell component	nucleic acid binding activity;other molecular function	Pf00270, Pf00271, Pf00622	1653	DDX1	B4DME8; B4DPN6; hsa:1653; Q92499	ENSG00000079785		tRNA processing in the nucleus	1	High	1
	Checked	Confidence	Sequence	Modifications	# Protein Groups	# Proteins	# PSMs	Master Protein Accessions	# Missed Cleavages	Theo. MH+ [Da]	Found in Sample: [S139] F139: Sample	Confidence (by Search Engine): Sequest HT	XCorr (by Search Engine): Sequest HT
	FALSE	High	GHVDILAPTVQELAALEK		1	2	1	Q92499	0	1904.05	High	High	4.62
	FALSE	High	LQVIVCSATLHSFDVK	1xCarbamidomethyl [C6]	1	3	1	Q92499	0	1816.96	High	High	4.51
	FALSE	High	HYYEVSCHDQGLCR	2xCarbamidomethyl [C7; C13]	1	3	1	Q92499	0	1823.76	High	High	4.33
	FALSE	High	VPVDEFDGKVTYGQK		1	2	1	Q92499	1	1681.84	High	High	3.89
	FALSE	High	FNFGEEEFKFPPK		1	3	2	Q92499	1	1615.78	High	High	3.86
	FALSE	High	GIDIHGVPYVINVTLPDEK		1	3	1	Q92499	0	2079.11	High	High	3.82
	FALSE	High	EAQTSFLHLGYLPNQLFR		1	2	1	Q92499	0	2134.11	High	High	3.18
	FALSE	High	ELAEQTLNNIK		1	3	1	Q92499	0	1272.68	High	High	3.1
	FALSE	High	GEDSVPDTVHHVVVPVNPK		1	3	1	Q92499	0	2025.04	High	High	3.07
	FALSE	High	LDDLVSTGK		1	3	1	Q92499	0	947.504	High	High	2.55
	FALSE	High	FLICTDVAAR	1xCarbamidomethyl [C4]	1	3	1	Q92499	0	1165.6	High	High	2.48
	FALSE	High	NQALFPACVLK	1xCarbamidomethyl [C8]	1	3	1	Q92499	0	1260.68	High	High	2.32
	FALSE	High	VPVDEFDGK		1	2	1	Q92499	0	1005.49	High	High	2.29
	FALSE	High	FGFGFGGTGK		1	3	1	Q92499	0	974.473	High	High	2.2
	FALSE	High	DGFVALSK		1	3	1	Q92499	0	836.451	High	High	2.12
	FALSE	High	ALIVEPSR		1	3	1	Q92499	0	884.52	High	High	2.01
FALSE	Master Protein	P13010	X-ray repair cross-complementing protein 5 [OS=Homo sapiens]	20	16	16	16	732	82.7	5.81	53	16	cell cycle OR cell proliferation;cell organization and biogenesis;DNA metabolism;other metabolic processes;stress response;developmental processes;other biological processes	non-structural extracellular;plasma membrane;other membranes;cytosol;nucleus;other cell component	enzyme regulator activity;nucleic acid binding activity;other molecular function	Pf02735, Pf03730, Pf03731, Pf08785	7520	XRCC5	A8K3X5; hsa:7520; P13010; Q0Z7V0; Q4VBQ5; Q53HH7; Q7M4N0; Q9UCQ0; Q9UCQ1	ENSG00000079246		Neutrophil degranulation; Cytosolic sensors of pathogen-associated DNA ; Nonhomologous End-Joining (NHEJ); 2-LTR circle formation; IRF3-mediated induction of type I IFN	5	High	1
	Checked	Confidence	Sequence	Modifications	# Protein Groups	# Proteins	# PSMs	Master Protein Accessions	# Missed Cleavages	Theo. MH+ [Da]	Found in Sample: [S139] F139: Sample	Confidence (by Search Engine): Sequest HT	XCorr (by Search Engine): Sequest HT
	FALSE	High	DQVTAQEIFQDNHEDGPTAK		1	1	1	P13010	0	2243.02	High	High	5.22
	FALSE	High	KKDQVTAQEIFQDNHEDGPTAK		1	1	1	P13010	2	2499.21	High	High	4.91
	FALSE	High	KDQVTAQEIFQDNHEDGPTAK		1	1	1	P13010	1	2371.12	High	High	4.61
	FALSE	High	LGGHGPSFPLK		1	1	1	P13010	0	1109.61	High	High	3.59
	FALSE	High	EEASGSSVTAEEAK		1	1	1	P13010	0	1394.63	High	High	3.43
	FALSE	High	YAPTEAQLNAVDALIDSMSLAK		1	1	1	P13010	0	2321.17	High	High	3.34
	FALSE	High	KYAPTEAQLNAVDALIDSMSLAK		1	1	1	P13010	1	2449.26	High	High	3.34
	FALSE	High	YGSDIVPFSK		1	1	1	P13010	0	1112.56	High	High	3.13
	FALSE	High	SQLDIIIHSLKK		1	1	1	P13010	1	1394.84	High	High	3.09
	FALSE	High	EEASGSSVTAEEAKK		1	1	1	P13010	1	1522.72	High	High	3.03
	FALSE	High	HIEIFTDLSSR		1	1	1	P13010	0	1317.68	High	High	2.94
	FALSE	High	KTWTVVDAK		1	1	1	P13010	1	1047.58	High	High	2.9
	FALSE	High	LTIGSNLSIR		1	1	1	P13010	0	1073.63	High	High	2.46
	FALSE	High	ALQEKVEIK		1	1	1	P13010	1	1057.63	High	High	2.43
	FALSE	High	VITMFVQR		1	1	1	P13010	0	993.555	High	High	2.33
	FALSE	High	EDIIQGFR		1	1	1	P13010	0	977.505	High	High	2.24
FALSE	Master Protein	P52272	Heterogeneous nuclear ribonucleoprotein M [OS=Homo sapiens]	26	18	19	18	730	77.5	8.7	52.8	18	RNA metabolism OR transcription;other metabolic processes	nucleus;other cell component	nucleic acid binding activity;other molecular function	Pf00076, Pf11532	4670	HNRNPM	hsa:4670; P52272; Q15584; Q8WZ44; Q96H56; Q9BWL9; Q9Y492	ENSG00000099783		mRNA Splicing - Major Pathway; FGFR2 alternative splicing; Processing of Capped Intron-Containing Pre-mRNA	3	High	1
	Checked	Confidence	Sequence	Modifications	# Protein Groups	# Proteins	# PSMs	Master Protein Accessions	# Missed Cleavages	Theo. MH+ [Da]	Found in Sample: [S139] F139: Sample	Confidence (by Search Engine): Sequest HT	XCorr (by Search Engine): Sequest HT
	FALSE	High	QGGGGGGGSVPGIER		1	2	1	P52272	0	1284.63	High	High	4.88
	FALSE	High	DKFNECGHVLYADIK	1xCarbamidomethyl [C6]	1	2	1	P52272	1	1808.86	High	High	4.32
	FALSE	High	GGNRFEPYANPTKR		1	2	1	P52272	2	1606.81	High	High	3.85
	FALSE	High	LKEVFSMAGVVVR		1	2	1	P52272	1	1434.81	High	High	3.48
	FALSE	High	INEILSNALKR		1	2	1	P52272	1	1270.75	High	High	3.25
	FALSE	High	VKEDPDGEHAR		1	2	1	P52272	1	1252.59	High	High	2.9
	FALSE	High	GEGERPAQNEK		1	2	1	P52272	0	1214.58	High	High	2.9
	FALSE	High	KACQIFVR	1xCarbamidomethyl [C3]	1	2	1	P52272	1	1021.56	High	High	2.59
	FALSE	High	ADILEDKDGK		1	2	1	P52272	1	1103.56	High	High	2.43
	FALSE	High	MGANNLER	1xOxidation [M1]	1	2	1	P52272	0	920.425	High	High	2.37
	FALSE	High	VGQTIER		1	2	1	P52272	0	802.442	High	High	2.37
	FALSE	High	FESPEVAER		1	2	2	P52272	0	1063.51	High	High	2.35
	FALSE	High	MGANSLER	1xOxidation [M1]	1	2	1	P52272	0	893.415	High	High	2.28
	FALSE	High	FGSGMNMGR		1	2	1	P52272	0	956.408	High	High	2.27
	FALSE	High	HSLSGRPLK		1	2	1	P52272	0	994.579	High	High	2.2
	FALSE	High	LGGAGMER		1	2	1	P52272	0	790.388	High	High	2.16
	FALSE	High	GCAVVEFK	1xCarbamidomethyl [C2]	1	2	1	P52272	0	909.45	High	High	2.03
	FALSE	High	IGSGVER		1	2	1	P52272	0	717.389	High	High	2.02
FALSE	Master Protein	O43707	Alpha-actinin-4 [OS=Homo sapiens]	18	14	14	6	911	104.8	5.44	52.72	14	cell organization and biogenesis;transport;signal transduction;other biological processes	non-structural extracellular;plasma membrane;other membranes;cytoskeleton;nucleus;other cell component	signal transduction activity or receptor binding;cytoskeletal activity;nucleic acid binding activity;other molecular function	Pf00307, Pf00435, Pf08726	81	ACTN4	A4K467; D6PXK4; hsa:81; O43707; O76048	ENSG00000130402; ENSG00000282844		Platelet degranulation ; Nephrin family interactions	2	High	1
	Checked	Confidence	Sequence	Modifications	# Protein Groups	# Proteins	# PSMs	Master Protein Accessions	# Missed Cleavages	Theo. MH+ [Da]	Found in Sample: [S139] F139: Sample	Confidence (by Search Engine): Sequest HT	XCorr (by Search Engine): Sequest HT
	FALSE	High	AGTQIENIDEDFRDGLK		1	2	1	O43707	1	1920.93	High	High	5.91
	FALSE	High	KAGTQIENIDEDFRDGLK		1	2	1	O43707	2	2049.02	High	High	5.42
	FALSE	High	ASFNHFDKDHGGALGPEEFK		1	3	1	O43707	1	2203.02	High	High	4.86
	FALSE	High	KHEAFESDLAAHQDR		2	8	1	P12814-1; O43707	1	1753.83	High	High	4.63
	FALSE	High	FAIQDISVEETSAK		2	8	1	P12814-1; O43707	0	1537.77	High	High	4.5
	FALSE	High	VLAGDKNFITAEELRR		1	3	1	O43707	2	1832	High	High	3.84
	FALSE	High	TFTAWCNSHLR	1xCarbamidomethyl [C6]	2	9	1	P12814-1; O43707	0	1392.65	High	High	3.51
	FALSE	High	VGWEQLLTTIAR		2	7	1	P12814-1; O43707	0	1386.77	High	High	3.48
	FALSE	High	RDHALLEEQSK		1	3	1	O43707	1	1325.68	High	High	3.25
	FALSE	High	TINEVENQILTR		2	7	1	P12814-1; O43707	0	1429.76	High	High	3.25
	FALSE	High	LASDLLEWIR		2	6	1	P12814-1; O43707	0	1215.67	High	High	2.7
	FALSE	High	LDHLAEK		2	6	1	P12814-1; O43707	0	825.446	High	High	2.5
	FALSE	High	VQQLVPK		1	3	1	O43707	0	811.504	High	High	2.47
	FALSE	High	ALDFIASK		2	6	1	P12814-1; O43707	0	864.483	High	High	2.41
FALSE	Master Protein	O43175	D-3-phosphoglycerate dehydrogenase [OS=Homo sapiens]	27	12	14	12	533	56.6	6.71	52.64	12	cell cycle OR cell proliferation;cell organization and biogenesis;other metabolic processes;developmental processes;other biological processes	cytosol	other molecular function	Pf00389, Pf02826, Pf19304	26227	PHGDH	B2RD08; hsa:26227; O43175; Q5SZU3; Q9BQ01	ENSG00000092621		Serine biosynthesis	1	High	1
	Checked	Confidence	Sequence	Modifications	# Protein Groups	# Proteins	# PSMs	Master Protein Accessions	# Missed Cleavages	Theo. MH+ [Da]	Found in Sample: [S139] F139: Sample	Confidence (by Search Engine): Sequest HT	XCorr (by Search Engine): Sequest HT
	FALSE	High	ALQSGQCAGAALDVFTEEPPRDR	1xCarbamidomethyl [C7]	1	1	1	O43175	1	2488.19	High	High	5.63
	FALSE	High	ALVDHENVISCPHLGASTK	1xCarbamidomethyl [C11]	1	1	2	O43175	0	2048.02	High	High	5
	FALSE	High	AGTGVDNVDLEAATRK		1	1	1	O43175	1	1616.82	High	High	4.64
	FALSE	High	KILQDGGLQVVEK		1	1	2	O43175	1	1426.83	High	High	4.44
	FALSE	High	EELIAELQDCEGLIVR	1xCarbamidomethyl [C10]	1	1	1	O43175	0	1886.95	High	High	3.93
	FALSE	High	AGTGVDNVDLEAATR		1	1	1	O43175	0	1488.73	High	High	3.74
	FALSE	High	QADVNLVNAK		1	1	1	O43175	0	1071.58	High	High	3.3
	FALSE	High	ILQDGGLQVVEK		1	1	1	O43175	0	1298.73	High	High	3.24
	FALSE	High	NAGNCLSPAVIVGLLK	1xCarbamidomethyl [C5]	1	1	1	O43175	0	1625.9	High	High	3.23
	FALSE	High	GGIVDEGALLR		1	1	1	O43175	0	1099.61	High	High	2.57
	FALSE	High	QIPQATASMK		1	1	1	O43175	0	1074.56	High	High	2.26
	FALSE	High	TLGILGLGR		1	1	1	O43175	0	899.567	High	High	2.09
FALSE	Master Protein	Q07666	KH domain-containing, RNA-binding, signal transduction-associated protein 1 [OS=Homo sapiens]	22	12	17	9	443	48.2	8.66	52.4	12	cell cycle OR cell proliferation;RNA metabolism OR transcription;other metabolic processes;signal transduction;other biological processes	plasma membrane;other membranes;cytosol;nucleus;other cell component	nucleic acid binding activity;other molecular function	Pf00013, Pf16274, Pf16568	10657	KHDRBS1	D3DPP3; hsa:10657; Q07666; Q6PJX7; Q8NB97; Q99760	ENSG00000121774		PTK6 Regulates Proteins Involved in RNA Processing	1	High	1
	Checked	Confidence	Sequence	Modifications	# Protein Groups	# Proteins	# PSMs	Master Protein Accessions	# Missed Cleavages	Theo. MH+ [Da]	Found in Sample: [S139] F139: Sample	Confidence (by Search Engine): Sequest HT	XCorr (by Search Engine): Sequest HT
	FALSE	High	KDDEENYLDLFSHK		1	3	1	Q07666	1	1752.81	High	High	4.81
	FALSE	High	GDSKKDDEENYLDLFSHK		1	3	1	Q07666	2	2139.98	High	High	4.51
	FALSE	High	DDEENYLDLFSHK		1	3	1	Q07666	0	1624.71	High	High	3.88
	FALSE	High	DSLDPSFTHAMQLLTAEIEK		1	3	1	Q07666	0	2246.1	High	High	3.74
	FALSE	High	ILGPQGNTIKR		1	2	1	Q07666	1	1196.71	High	High	3.34
	FALSE	High	SGSMDPSGAHPSVR	1xOxidation [M4]	1	3	1	Q07666	0	1400.62	High	High	3.32
	FALSE	High	SGSMDPSGAHPSVR		1	3	4	Q07666	0	1384.63	High	High	3.19
	FALSE	High	DKAKEEELR		2	5	1	O75525-1; Q07666	2	1117.58	High	High	2.82
	FALSE	High	RLQEETGAK		1	3	1	Q07666	1	1031.55	High	High	2.81
	FALSE	High	RDDPAAR		1	3	1	Q07666	1	800.401	High	High	2.6
	FALSE	High	DSLDPSFTHAMQLLTAEIEK	1x3-hydroxybutyrylation [K20]	1	3	1	Q07666	0	2332.14	High	High	2.54
	FALSE	High	ILGPQGNTIK		1	2	1	Q07666	0	1040.61	High	High	2.35
	FALSE	High	AKEEELRK		2	6	1	O75525-1; Q07666	2	1002.56	High	High	2.35
	FALSE	High	YLPELMAEK		2	6	1	O75525-1; Q07666	0	1093.56	High	High	2.21
FALSE	Master Protein	Q9BQE3	Tubulin alpha-1C chain [OS=Homo sapiens]	40	14	15	2	449	49.9	5.1	51.39	14	cell cycle OR cell proliferation;cell organization and biogenesis;transport;other biological processes	other membranes;cytoskeleton;nucleus;other cell component	cytoskeletal activity;other molecular function	Pf00091, Pf03953	84790	TUBA1C	hsa:84790; Q9BQE3	ENSG00000167553		MHC class II antigen presentation; Separation of Sister Chromatids; Resolution of Sister Chromatid Cohesion; HSP90 chaperone cycle for steroid hormone receptors (SHR) in the presence of ligand; RHO GTPases Activate Formins; COPI-mediated anterograde transport; COPI-independent Golgi-to-ER retrograde traffic; HCMV Early Events; Aggrephagy; EML4 and NUDC in mitotic spindle formation; Intraflagellar…	31	High	1
	Checked	Confidence	Sequence	Modifications	# Protein Groups	# Proteins	# PSMs	Master Protein Accessions	# Missed Cleavages	Theo. MH+ [Da]	Found in Sample: [S139] F139: Sample	Confidence (by Search Engine): Sequest HT	XCorr (by Search Engine): Sequest HT
	FALSE	High	QLFHPEQLITGKEDAANNYAR		2	11	1	P68363; Q9BQE3	1	2415.21	High	High	6.35
	FALSE	High	AFVHWYVGEGMEEGEFSEAR	1xOxidation [M11]	2	10	1	P68363; Q9BQE3	0	2346.01	High	High	5.28
	FALSE	High	RTIQFVDWCPTGFK	1xCarbamidomethyl [C9]	1	8	1	Q9BQE3	1	1754.87	High	High	3.93
	FALSE	High	IHFPLATYAPVISAEK		2	10	2	P68363; Q9BQE3	0	1756.96	High	High	3.75
	FALSE	High	FDGALNVDLTEFQTNLVPYPR		2	12	1	P68363; Q9BQE3	0	2409.21	High	High	3.73
	FALSE	High	AYHEQLTVAEITNACFEPANQMVK	1xCarbamidomethyl [C15]; 1xOxidation [M22]	1	1	1	Q9BQE3	0	2780.3	High	High	3.4
	FALSE	High	EDAANNYAR		2	13	1	P68363; Q9BQE3	0	1023.45	High	High	3.22
	FALSE	High	AVFVDLEPTVIDEVR		2	5	1	P68363; Q9BQE3	0	1701.91	High	High	3.03
	FALSE	High	QLFHPEQLITGK		2	13	2	P68363; Q9BQE3	0	1410.77	High	High	2.96
	FALSE	High	LISQIVSSITASLR		2	8	1	P68363; Q9BQE3	0	1487.88	High	High	2.65
	FALSE	High	EIIDLVLDR		2	4	1	P68363; Q9BQE3	0	1085.62	High	High	2.6
	FALSE	High	DVNAAIATIK		2	8	1	P68363; Q9BQE3	0	1015.58	High	High	2.5
	FALSE	High	YMACCLLYR	2xCarbamidomethyl [C4; C5]; 1xOxidation [M2]	2	9	1	P68363; Q9BQE3	0	1265.55	High	High	2.47
	FALSE	High	EDMAALEK	1xOxidation [M3]	2	7	1	P68363; Q9BQE3	0	922.419	High	High	2.31
FALSE	Master Protein	P12956	X-ray repair cross-complementing protein 6 [OS=Homo sapiens]	25	16	16	16	609	69.8	6.64	51.36	16	cell organization and biogenesis;DNA metabolism;other metabolic processes;stress response;other biological processes	non-structural extracellular;cytosol;nucleus;other cell component	nucleic acid binding activity;other molecular function	Pf02037, Pf02735, Pf03730, Pf03731	2547	XRCC6	B1AHC8; hsa:2547; P12956; Q6FG89; Q9UCQ2; Q9UCQ3	ENSG00000196419		Neutrophil degranulation; Cytosolic sensors of pathogen-associated DNA ; Nonhomologous End-Joining (NHEJ); 2-LTR circle formation; IRF3-mediated induction of type I IFN	5	High	1
	Checked	Confidence	Sequence	Modifications	# Protein Groups	# Proteins	# PSMs	Master Protein Accessions	# Missed Cleavages	Theo. MH+ [Da]	Found in Sample: [S139] F139: Sample	Confidence (by Search Engine): Sequest HT	XCorr (by Search Engine): Sequest HT
	FALSE	High	TEGDEEAEEEQEENLEASGDYK		1	2	1	P12956	0	2501	High	High	5.19
	FALSE	High	QIILEKEETEELKR		1	2	1	P12956	2	1757.96	High	High	4.58
	FALSE	High	QIILEKEETEELK		1	2	1	P12956	1	1601.86	High	High	4.23
	FALSE	High	IMLFTNEDNPHGNDSAK	1xOxidation [M2]	1	2	1	P12956	0	1918.86	High	High	4.14
	FALSE	High	TFNTSTGGLLLPSDTKR		1	2	1	P12956	1	1807.95	High	High	3.78
	FALSE	High	SDSFENPVLQQHFR		1	2	1	P12956	0	1703.81	High	High	3.75
	FALSE	High	KPGGFDISLFYR		1	2	1	P12956	0	1399.74	High	High	3.72
	FALSE	High	NIYVLQELDNPGAK		1	1	1	P12956	0	1573.82	High	High	2.83
	FALSE	High	LGSLVDEFK		1	2	1	P12956	0	1007.54	High	High	2.72
	FALSE	High	DKNSVNFKNIYVLQELDNPGAK	2x3-hydroxybutyrylation [K2; K8]	1	1	1	P12956	2	2678.37	High	High	2.67
	FALSE	High	ILELDQFK		1	2	1	P12956	0	1005.56	High	High	2.47
	FALSE	High	RLGSLVDEFK		1	2	1	P12956	1	1163.64	High	High	2.39
	FALSE	High	EETEELKR		1	2	1	P12956	1	1033.52	High	High	2.38
	FALSE	High	RSQIYGSR		1	2	1	P12956	1	966.512	High	High	2.36
	FALSE	High	DKNSVNFK		1	1	1	P12956	1	951.489	High	High	2.08
	FALSE	High	VEYSEEELK		1	2	1	P12956	0	1125.53	High	High	2.06
FALSE	Master Protein	P13647	keratin, type II cytoskeletal 5 [OS=Homo sapiens]	25	18	18	8	590	62.3	7.74	50.77	18	cell organization and biogenesis;other biological processes	cytosol;cytoskeleton;other cell component	bone, tooth or skin structural activity;cytoskeletal activity;other molecular function	Pf00038, Pf16208	3852	KRT5	hsa:3852; P13647; Q6PI71; Q6UBJ0; Q8TA91	ENSG00000186081		Formation of the cornified envelope; Differentiation of keratinocytes in interfollicular epidermis in mammalian skin; Type I hemidesmosome assembly	4	High	1
	Checked	Confidence	Sequence	Modifications	# Protein Groups	# Proteins	# PSMs	Master Protein Accessions	# Missed Cleavages	Theo. MH+ [Da]	Found in Sample: [S139] F139: Sample	Confidence (by Search Engine): Sequest HT	XCorr (by Search Engine): Sequest HT
	FALSE	High	SGGGGGGGFGR		1	1	1	P13647	0	865.391	High	High	3.73
	FALSE	High	NLDLDSIIAEVK		4	7	1	P35908; O95678; P48668; P13647	0	1329.73	High	High	3.47
	FALSE	High	LAELEEALQK		1	1	1	P13647	0	1143.63	High	High	3.41
	FALSE	High	NKYEDEINK		4	8	1	P04264; P48668; P05787; P13647	1	1152.55	High	High	3.36
	FALSE	High	ISISTSGGSFR		1	1	1	P13647	0	1111.57	High	High	3.11
	FALSE	High	LALDVEIATYR		5	9	1	P35908; O95678; P48668; P12035; P13647	0	1263.69	High	High	3.09
	FALSE	High	NKYEDEINKR		4	7	1	P04264; P48668; P05787; P13647	2	1308.65	High	High	3.07
	FALSE	High	YEELQQTAGR		1	1	1	P13647	0	1194.57	High	High	2.99
	FALSE	High	SFSTASAITPSVSR		1	1	1	P13647	0	1410.72	High	High	2.91
	FALSE	High	QLDSIVGER		2	3	1	P48668; P13647	0	1016.54	High	High	2.84
	FALSE	High	VRTEEREQIK		1	2	1	P13647	2	1287.7	High	High	2.77
	FALSE	High	LLEGEECR	1xCarbamidomethyl [C7]	6	13	1	P35908; O95678; P48668; P12036; Q8N1N4; P13647	0	1005.47	High	High	2.64
	FALSE	High	EYQELMNTK	1xOxidation [M6]	1	1	1	P13647	0	1171.53	High	High	2.46
	FALSE	High	DVDAAYMNK	1xOxidation [M7]	4	8	1	O95678; P48668; Q14CN4-1; P13647	0	1042.45	High	High	2.3
	FALSE	High	HGDDLR		5	12	1	O95678; P48668; P12035; P05787; P13647	0	712.337	High	High	2.23
	FALSE	High	YEDEINK		8	13	1	Q7Z794; P35908; P04264; O95678; P48668; P12035; P05787; P13647	0	910.415	High	High	2.22
	FALSE	High	SLYNLGGSKR		1	1	1	P13647	1	1094.6	High	High	2.1
	FALSE	High	YEDEINKR		8	12	1	Q7Z794; P35908; P04264; O95678; P48668; P12035; P05787; P13647	1	1066.52	High	High	2.06
FALSE	Master Protein	P49368-1	T-complex protein 1 subunit gamma [OS=Homo sapiens]	26	15	16	15	545	60.5	6.49	50.33	15	protein metabolism;other metabolic processes;other biological processes	cytosol;cytoskeleton;other cell component	other molecular function	Pf00118	7203	CCT3	A6NE14; hsa:7203; P49368; Q5SZY1; Q9BR64	ENSG00000163468		Formation of tubulin folding intermediates by CCT/TriC; BBSome-mediated cargo-targeting to cilium; Association of TriC/CCT with target proteins during biosynthesis; Cooperation of PDCL (PhLP1) and TRiC/CCT in G-protein beta folding; Prefoldin mediated transfer of substrate to CCT/TriC; Folding of actin by CCT/TriC	6	High	1
	Checked	Confidence	Sequence	Modifications	# Protein Groups	# Proteins	# PSMs	Master Protein Accessions	# Missed Cleavages	Theo. MH+ [Da]	Found in Sample: [S139] F139: Sample	Confidence (by Search Engine): Sequest HT	XCorr (by Search Engine): Sequest HT
	FALSE	High	IVSRPEELREDDVGTGAGLLEIKK		1	2	1	P49368-1	2	2624.43	High	High	4.65
	FALSE	High	IVSRPEELREDDVGTGAGLLEIK		1	2	1	P49368-1	1	2496.33	High	High	3.79
	FALSE	High	KVQSGNINAAK		1	2	1	P49368-1	1	1129.63	High	High	3.63
	FALSE	High	KGESQTDIEITREEDFTR		1	2	1	P49368-1	2	2154.03	High	High	3.5
	FALSE	High	IPGGIIEDSCVLR	1xCarbamidomethyl [C10]	1	2	1	P49368-1	0	1428.75	High	High	3.41
	FALSE	High	TAVETAVLLLR		1	2	1	P49368-1	0	1185.72	High	High	3.33
	FALSE	High	AVAQALEVIPR		1	2	1	P49368-1	0	1166.69	High	High	3.33
	FALSE	High	TLIQNCGASTIR	1xCarbamidomethyl [C6]	1	2	2	P49368-1	0	1333.69	High	High	3.3
	FALSE	High	KGESQTDIEITR		1	2	1	P49368-1	1	1376.7	High	High	3.12
	FALSE	High	IVLLDSSLEYKK		1	2	1	P49368-1	1	1407.81	High	High	3.04
	FALSE	High	GESQTDIEITR		1	2	1	P49368-1	0	1248.61	High	High	2.78
	FALSE	High	VQSGNINAAK		1	2	1	P49368-1	0	1001.54	High	High	2.76
	FALSE	High	ELGIWEPLAVK		1	2	1	P49368-1	0	1254.71	High	High	2.57
	FALSE	High	NLQDAMQVCR	1xCarbamidomethyl [C9]; 1xOxidation [M6]	1	2	1	P49368-1	0	1250.56	High	High	2.34
	FALSE	High	EILSEVER		1	2	1	P49368-1	0	974.515	High	High	2.22
FALSE	Master Protein	P11940-1	Polyadenylate-binding protein 1 [OS=Homo sapiens]	20	13	16	3	636	70.6	9.5	49.41	13	RNA metabolism OR transcription;other metabolic processes;other biological processes	cytosol;nucleus;other cell component	nucleic acid binding activity	Pf00076, Pf00658	26986; 282296	PABPC1	bta:282296; hsa:26986; P11940; P61286; Q15097; Q3T0J7; Q93004	ENSBTAG00000046358; ENSG00000070756	Endoderm differentiation; Translation factors	Deadenylation of mRNA; M-decay: degradation of maternal mRNAs by maternally stored factors; Regulation of expression of SLITs and ROBOs; AUF1 (hnRNP D0) binds and destabilizes mRNA; L13a-mediated translational silencing of Ceruloplasmin expression; Translation initiation complex formation; Nonsense Mediated Decay (NMD) enhanced by the Exon Junction Complex (EJC); Nonsense Mediated Decay (NMD) ind…	17	High	1
	Checked	Confidence	Sequence	Modifications	# Protein Groups	# Proteins	# PSMs	Master Protein Accessions	# Missed Cleavages	Theo. MH+ [Da]	Found in Sample: [S139] F139: Sample	Confidence (by Search Engine): Sequest HT	XCorr (by Search Engine): Sequest HT
	FALSE	High	SKVDEAVAVLQAHQAK		2	3	1	Q9H361; P11940-1	1	1693.92	High	High	5.4
	FALSE	High	ALDTMNFDVIK		2	5	1	Q13310-3; P11940-1	0	1266.64	High	High	3.42
	FALSE	High	ALDTMNFDVIK	1xOxidation [M5]	2	5	1	Q13310-3; P11940-1	0	1282.63	High	High	3.21
	FALSE	High	IVATKPLYVALAQR		2	3	2	Q9H361; P11940-1	0	1542.94	High	High	3.14
	FALSE	High	EFSPFGTITSAK		1	2	1	P11940-1	0	1284.65	High	High	3.13
	FALSE	High	QAHLTNQYMQR		1	2	1	P11940-1	0	1389.67	High	High	3.08
	FALSE	High	NLDDGIDDER		2	3	2	Q9H361; P11940-1	0	1161.5	High	High	3.02
	FALSE	High	ALYDTFSAFGNILSCK	1xCarbamidomethyl [C15]	2	5	1	Q13310-3; P11940-1	0	1806.87	High	High	2.99
	FALSE	High	KSGVGNIFIK		1	6	1	P11940-1	1	1062.63	High	High	2.94
	FALSE	High	AKEFTNVYIK		2	5	1	Q13310-3; P11940-1	1	1212.66	High	High	2.91
	FALSE	High	EREAELGAR		2	5	1	Q9H361; P11940-1	1	1030.53	High	High	2.86
	FALSE	High	EFTNVYIK		2	5	1	Q13310-3; P11940-1	0	1013.53	High	High	2.75
	FALSE	High	GFGFVSFER		2	3	1	Q9H361; P11940-1	0	1045.51	High	High	2.54
	FALSE	High	NLDDGIDDERLR		2	3	1	Q9H361; P11940-1	1	1430.69	High	High	2.53
FALSE	Master Protein	P51114-1	Fragile X mental retardation syndrome-related protein 1 [OS=Homo sapiens]	22	13	15	11	621	69.7	6.15	49.01	13	cell organization and biogenesis;transport;developmental processes;other biological processes	cytosol;cytoskeleton;translational apparatus;nucleus;other cell component	nucleic acid binding activity;other molecular function	Pf00013, Pf05641, Pf12235, Pf16096, Pf16097, Pf17904, Pf18336	8087	FXR1	A8K9B8; hsa:8087; P51114; Q7Z450; Q8N6R8	ENSG00000114416		Signaling by BRAF and RAF1 fusions	1	High	1
	Checked	Confidence	Sequence	Modifications	# Protein Groups	# Proteins	# PSMs	Master Protein Accessions	# Missed Cleavages	Theo. MH+ [Da]	Found in Sample: [S139] F139: Sample	Confidence (by Search Engine): Sequest HT	XCorr (by Search Engine): Sequest HT
	FALSE	High	RGPNYTSGYGTNSELSNPSETESER		1	3	1	P51114-1	1	2732.2	High	High	6.42
	FALSE	High	EDLMGLAIGTHGSNIQQAR		1	3	1	P51114-1	0	2011	High	High	5
	FALSE	High	EDLMGLAIGTHGSNIQQAR	1xOxidation [M4]	1	3	1	P51114-1	0	2027	High	High	4.1
	FALSE	High	IEGDNENKLPR		1	3	1	P51114-1	1	1284.65	High	High	3.86
	FALSE	High	VRIEGDNENKLPR		1	3	1	P51114-1	2	1539.82	High	High	3.44
	FALSE	High	CTVDVPEDLREACANENAHK	2xCarbamidomethyl [C1; C13]	1	3	1	P51114-1	1	2328.03	High	High	3.37
	FALSE	High	EISEGDEVEVYSR		1	2	2	P51114-1	0	1511.69	High	High	3.34
	FALSE	High	KEISEGDEVEVYSR		1	2	1	P51114-1	1	1639.78	High	High	2.81
	FALSE	High	VIQEIVDK		2	4	1	P51114-1; P51116	0	943.546	High	High	2.58
	FALSE	High	IYGESADAVK		1	3	1	P51114-1	0	1052.53	High	High	2.57
	FALSE	High	LPPPPDIKK		1	2	1	P51114-1	1	1004.61	High	High	2.23
	FALSE	High	LRPVNQNK		1	3	1	P51114-1	0	968.564	High	High	2.11
	FALSE	High	KNTFFK		1	3	1	P51114-1	1	784.435	High	High	2.03
	FALSE	High	LQIDEQLR		4	13	1	P51114-1; Q06787; Q06787-7; P51116	0	1014.56	High	High	2.03
FALSE	Master Protein	P51116	Fragile X mental retardation syndrome-related protein 2 [OS=Homo sapiens]	23	14	14	11	673	74.2	6.23	48.99	14	transport;developmental processes;other biological processes	cytosol;nucleus;other cell component	nucleic acid binding activity;other molecular function	Pf00013, Pf05641, Pf12235, Pf16096, Pf17904, Pf18336	9513	FXR2	B2R9M2; D3DTQ1; hsa:9513; P51116; Q86V09; Q8WUM2	ENSG00000129245			0	High	1
	Checked	Confidence	Sequence	Modifications	# Protein Groups	# Proteins	# PSMs	Master Protein Accessions	# Missed Cleavages	Theo. MH+ [Da]	Found in Sample: [S139] F139: Sample	Confidence (by Search Engine): Sequest HT	XCorr (by Search Engine): Sequest HT
	FALSE	High	RTGGPAYGPSSDVSTASETESEKR		1	1	1	P51116	2	2469.15	High	High	4.82
	FALSE	High	EDLMGLAIGTHGANIQQAR		3	12	1	Q06787; Q06787-7; P51116	0	1995.01	High	High	4.8
	FALSE	High	TDGSISGDRQPVTVADYISR		1	1	1	P51116	1	2137.05	High	High	4.78
	FALSE	High	TGGPAYGPSSDVSTASETESEKR		1	1	1	P51116	1	2313.05	High	High	4.77
	FALSE	High	EITEGDEVEVYSR		1	1	1	P51116	0	1525.7	High	High	3.82
	FALSE	High	TKPSEDSLSGQKGDSVSK		1	1	1	P51116	1	1849.91	High	High	3.63
	FALSE	High	TGGPAYGPSSDVSTASETESEKREEPNR		1	1	1	P51116	2	2938.33	High	High	3.53
	FALSE	High	LRPVNPNPLATK		1	1	1	P51116	0	1319.78	High	High	3.03
	FALSE	High	QIGLGFRPPGSGR		1	1	1	P51116	0	1341.74	High	High	2.96
	FALSE	High	IYGETPEACR	1xCarbamidomethyl [C9]	1	1	1	P51116	0	1195.54	High	High	2.95
	FALSE	High	RTGGPAYGPSSDVSTASETESEK		1	1	1	P51116	1	2313.05	High	High	2.78
	FALSE	High	VIQEIVDK		2	4	1	P51114-1; P51116	0	943.546	High	High	2.58
	FALSE	High	QIPFGDVR		1	1	1	P51116	0	931.5	High	High	2.49
	FALSE	High	LQIDEQLR		4	13	1	P51114-1; Q06787; Q06787-7; P51116	0	1014.56	High	High	2.03
FALSE	Master Protein	P07237	Protein disulfide-isomerase [OS=Homo sapiens]	30	14	15	14	508	57.1	4.87	48.93	14	protein metabolism;other metabolic processes;stress response;transport;signal transduction;other biological processes	non-structural extracellular;plasma membrane;other membranes;cytosol;cytoskeleton;ER/Golgi;other cell component	signal transduction activity or receptor binding;cytoskeletal activity;other molecular function	Pf00085, Pf13848	5034	P4HB	B2RDQ2; hsa:5034; P07237; P30037; P32079; Q15205; Q6LDE5	ENSG00000185624		Collagen biosynthesis and modifying enzymes; Hedgehog ligand biogenesis; Detoxification of Reactive Oxygen Species; Regulation of Insulin-like Growth Factor (IGF) transport and uptake by Insulin-like Growth Factor Binding Proteins (IGFBPs); Post-translational protein phosphorylation; Insulin processing; Interleukin-12 signaling; Interleukin-23 signaling; Chylomicron assembly; VLDL assembly; LDL r…	11	High	1
	Checked	Confidence	Sequence	Modifications	# Protein Groups	# Proteins	# PSMs	Master Protein Accessions	# Missed Cleavages	Theo. MH+ [Da]	Found in Sample: [S139] F139: Sample	Confidence (by Search Engine): Sequest HT	XCorr (by Search Engine): Sequest HT
	FALSE	High	ILFIFIDSDHTDNQR		1	1	1	P07237	0	1833.91	High	High	5.18
	FALSE	High	NNFEGEVTKENLLDFIK		1	1	1	P07237	1	2010.02	High	High	4.39
	FALSE	High	KSNFAEALAAHK		1	1	1	P07237	1	1286.69	High	High	4.21
	FALSE	High	HNQLPLVIEFTEQTAPK		1	1	1	P07237	0	1965.04	High	High	4.2
	FALSE	High	LGETYKDHENIVIAK		1	1	1	P07237	1	1729.91	High	High	3.6
	FALSE	High	YKPESEELTAER		1	1	1	P07237	0	1451.7	High	High	3.56
	FALSE	High	MDSTANEVEAVK	1xOxidation [M1]	1	1	1	P07237	0	1309.59	High	High	3.39
	FALSE	High	NFEDVAFDEK		1	1	1	P07237	0	1213.54	High	High	3.11
	FALSE	High	YQLDKDGVVLFK		1	1	1	P07237	1	1424.78	High	High	2.8
	FALSE	High	LITLEEEMTK		1	1	1	P07237	0	1206.63	High	High	2.77
	FALSE	High	LITLEEEMTK	1xOxidation [M8]	1	1	1	P07237	0	1222.62	High	High	2.73
	FALSE	High	NNFEGEVTK		1	1	1	P07237	0	1037.49	High	High	2.39
	FALSE	High	DHENIVIAK		1	1	1	P07237	0	1038.56	High	High	2.3
	FALSE	High	TVIDYNGER		1	1	1	P07237	0	1066.52	High	High	2.22
	FALSE	High	LKAEGSEIR		1	1	1	P07237	1	1002.56	High	High	2.06
FALSE	Master Protein	P38646	Stress-70 protein, mitochondrial [OS=Homo sapiens]	22	12	14	12	679	73.6	6.16	48.59	12	cell organization and biogenesis;protein metabolism;other metabolic processes;transport;other biological processes	other membranes;mitochondrion;nucleus;other cell component	other molecular function	Pf00012	3313	HSPA9	B2RCM1; hsa:3313; P30036; P31932; P38646; Q1HB43; Q53H23; Q6GU03; Q9BWB7; Q9UC56	ENSG00000113013		Mitochondrial protein degradation; Mitochondrial protein import; Mitochondrial unfolded protein response (UPRmt); Gene and protein expression by JAK-STAT signaling after Interleukin-12 stimulation; Complex I biogenesis; Regulation of HSF1-mediated heat shock response; Complex III assembly; Cristae formation	8	High	1
	Checked	Confidence	Sequence	Modifications	# Protein Groups	# Proteins	# PSMs	Master Protein Accessions	# Missed Cleavages	Theo. MH+ [Da]	Found in Sample: [S139] F139: Sample	Confidence (by Search Engine): Sequest HT	XCorr (by Search Engine): Sequest HT
	FALSE	High	EQQIVIQSSGGLSKDDIENMVK		1	1	1	P38646	1	2418.22	High	High	5.74
	FALSE	High	KSQVFSTAADGQTQVEIK		1	1	2	P38646	1	1937	High	High	5.67
	FALSE	High	QAVTNPNNTFYATK		1	1	1	P38646	0	1568.77	High	High	4.69
	FALSE	High	STNGDTFLGGEDFDQALLR		1	1	1	P38646	0	2055.96	High	High	3.52
	FALSE	High	QAVTNPNNTFYATKR		1	1	1	P38646	1	1724.87	High	High	3.52
	FALSE	High	DAGQISGLNVLR		1	1	1	P38646	0	1242.68	High	High	3.26
	FALSE	High	TTPSVVAFTADGER		1	1	1	P38646	0	1450.72	High	High	3.24
	FALSE	High	RYDDPEVQK		1	1	1	P38646	1	1149.55	High	High	2.82
	FALSE	High	VLENAEGAR		1	1	2	P38646	0	958.495	High	High	2.73
	FALSE	High	LLGQFTLIGIPPAPR		1	1	1	P38646	0	1592.95	High	High	2.67
	FALSE	High	DSETGENIR		1	1	1	P38646	0	1020.46	High	High	2.57
	FALSE	High	RTIAPCQK	1xCarbamidomethyl [C6]	1	1	1	P38646	1	973.525	High	High	2.5
FALSE	Master Protein	Q15233	Non-POU domain-containing octamer-binding protein [OS=Homo sapiens]	25	13	16	11	471	54.2	8.95	48.41	13	DNA metabolism;RNA metabolism OR transcription;other metabolic processes;stress response;other biological processes	nucleus;other cell component	nucleic acid binding activity;other molecular function	Pf00076, Pf08075	4841	NONO	B7Z4C2; D3DVV4; F5GYZ3; hsa:4841; O00201; P30807; Q12786; Q15233; Q9BQC5	ENSG00000147140			0	High	1
	Checked	Confidence	Sequence	Modifications	# Protein Groups	# Proteins	# PSMs	Master Protein Accessions	# Missed Cleavages	Theo. MH+ [Da]	Found in Sample: [S139] F139: Sample	Confidence (by Search Engine): Sequest HT	XCorr (by Search Engine): Sequest HT
	FALSE	High	FGQAATMEGIGAIGGTPPAFNR	1xOxidation [M7]	1	2	1	Q15233	0	2179.06	High	High	4.86
	FALSE	High	RMEELHNQEVQK		1	2	1	Q15233	1	1540.75	High	High	4.41
	FALSE	High	FGQAATMEGIGAIGGTPPAFNR		1	2	1	Q15233	0	2163.07	High	High	3.84
	FALSE	High	RMEELHNQEVQK	1xOxidation [M2]	1	2	1	Q15233	1	1556.75	High	High	3.61
	FALSE	High	LFVGNLPPDITEEEMR	1xOxidation [M15]	1	1	1	Q15233	0	1875.92	High	High	3.39
	FALSE	High	RQQEGFKGTFPDAR		1	2	1	Q15233	2	1636.82	High	High	3.25
	FALSE	High	QQEGFKGTFPDAR		1	2	1	Q15233	1	1480.72	High	High	3.1
	FALSE	High	LFVGNLPPDITEEEMRK	1xOxidation [M15]	1	1	1	Q15233	1	2004.01	High	High	2.92
	FALSE	High	EQEIRMGQMAMGGAMGINNR	1xOxidation [M11]	1	2	1	Q15233	1	2209.99	High	High	2.84
	FALSE	High	VELDNMPLR		1	2	1	Q15233	0	1086.56	High	High	2.71
	FALSE	High	AAPGAEFAPNK		1	2	1	Q15233	0	1072.54	High	High	2.47
	FALSE	High	AVVIVDDR		2	4	1	P23246-1; Q15233	0	886.499	High	High	2.33
	FALSE	High	EREQPPR		2	4	1	Q8WXF1; Q15233	1	911.469	High	High	2.32
	FALSE	High	QQEGFK		1	2	1	Q15233	0	736.362	High	High	2.3
	FALSE	High	RQQEGFK		1	2	1	Q15233	1	892.464	High	High	2.04
	FALSE	High	VELDNMPLR	1xOxidation [M6]	1	2	1	Q15233	0	1102.56	High	High	2.03
FALSE	Master Protein	P67809	Nuclease-sensitive element-binding protein 1 [OS=Homo sapiens]	39	11	12	6	324	35.9	9.88	47.32	11	RNA metabolism OR transcription;other metabolic processes;transport;developmental processes;other biological processes	non-structural extracellular;plasma membrane;other membranes;cytosol;ER/Golgi;nucleus;other cell component	nucleic acid binding activity;other molecular function	Pf00313	4904	YBX1	hsa:4904; P16990; P16991; P67809; Q14972; Q15325; Q5FVF0	ENSG00000065978		mRNA Splicing - Major Pathway; mRNA Splicing - Minor Pathway; Processing of Capped Intron-Containing Pre-mRNA; SMAD2/SMAD3:SMAD4 heterotrimer regulates transcription; Interferon gamma signaling; Noncanonical activation of NOTCH3	6	High	1
	Checked	Confidence	Sequence	Modifications	# Protein Groups	# Proteins	# PSMs	Master Protein Accessions	# Missed Cleavages	Theo. MH+ [Da]	Found in Sample: [S139] F139: Sample	Confidence (by Search Engine): Sequest HT	XCorr (by Search Engine): Sequest HT
	FALSE	High	RPQYSNPPVQGEVMEGADNQGAGEQGRPVR	1xOxidation [M14]	1	1	1	P67809	0	3239.52	High	High	5.64
	FALSE	High	NYQQNYQNSESGEKNEGSESAPEGQAQQR		1	1	1	P67809	1	3257.4	High	High	5.23
	FALSE	High	NDTKEDVFVHQTAIK		2	5	1	P16989-1; P67809	1	1744.89	High	High	5.14
	FALSE	High	AADPPAENSSAPEAEQGGAE		1	1	1	P67809	0	1897.8	High	High	4.45
	FALSE	High	NEGSESAPEGQAQQR		1	1	1	P67809	0	1587.7	High	High	4.16
	FALSE	High	EDGNEEDKENQGDETQGQQPPQR		1	1	2	P67809	1	2628.1	High	High	3.98
	FALSE	High	EDGNEEDKENQGDETQGQQPPQRR		1	1	1	P67809	2	2784.21	High	High	3.9
	FALSE	High	EDVFVHQTAIKK		2	4	1	P16989-1; P67809	1	1414.77	High	High	3.48
	FALSE	High	NDTKEDVFVHQTAIKK		2	4	1	P16989-1; P67809	2	1872.98	High	High	2.92
	FALSE	High	EDVFVHQTAIK		2	5	1	P16989-1; P67809	0	1286.67	High	High	2.64
	FALSE	High	NGYGFINR		2	5	1	P16989-1; P67809	0	940.464	High	High	2.53
FALSE	Master Protein	Q13310-3	Isoform 3 of Polyadenylate-binding protein 4 [OS=Homo sapiens]	19	14	17	9	660	72.3	9.35	47.19	14						PABPC4	Q13310-3				0	High	1
	Checked	Confidence	Sequence	Modifications	# Protein Groups	# Proteins	# PSMs	Master Protein Accessions	# Missed Cleavages	Theo. MH+ [Da]	Found in Sample: [S139] F139: Sample	Confidence (by Search Engine): Sequest HT	XCorr (by Search Engine): Sequest HT
	FALSE	High	ALDTMNFDVIK		2	5	1	Q13310-3; P11940-1	0	1266.64	High	High	3.42
	FALSE	High	ALDTMNFDVIK	1xOxidation [M5]	2	5	1	Q13310-3; P11940-1	0	1282.63	High	High	3.21
	FALSE	High	NLDDTIDDEKLR		2	4	2	P0CB38; Q13310-3	1	1446.71	High	High	3.08
	FALSE	High	KFEQLKQER		1	3	1	Q13310-3	2	1205.66	High	High	3.07
	FALSE	High	ALYDTFSAFGNILSCK	1xCarbamidomethyl [C15]	2	5	1	Q13310-3; P11940-1	0	1806.87	High	High	2.99
	FALSE	High	AKEFTNVYIK		2	5	1	Q13310-3; P11940-1	1	1212.66	High	High	2.91
	FALSE	High	IVGSKPLYVALAQR		1	3	2	Q13310-3	0	1514.91	High	High	2.84
	FALSE	High	EFTNVYIK		2	5	1	Q13310-3; P11940-1	0	1013.53	High	High	2.75
	FALSE	High	VGSECPDR	1xCarbamidomethyl [C5]	1	1	1	Q13310-3	0	919.394	High	High	2.71
	FALSE	High	GFGFVSYEK		1	3	1	Q13310-3	0	1033.5	High	High	2.71
	FALSE	High	EREAELGAK		1	3	1	Q13310-3	1	1002.52	High	High	2.69
	FALSE	High	KSGVGNVFIK		1	4	1	Q13310-3	1	1048.61	High	High	2.68
	FALSE	High	EFSPFGSITSAK		1	3	1	Q13310-3	0	1270.63	High	High	2.5
	FALSE	High	GLPTTTQR		1	2	1	Q13310-3	0	873.479	High	High	2.26
	FALSE	High	EAELGAKAK	1x3-hydroxybutyrylation [K7]	1	3	1	Q13310-3	1	1002.55	High	High	2.16
FALSE	Master Protein	Q12906-1	Interleukin enhancer-binding factor 3 [OS=Homo sapiens]	19	14	15	10	894	95.3	8.76	46.91	14	protein metabolism;RNA metabolism OR transcription;other metabolic processes;stress response;other biological processes	cytosol;mitochondrion;nucleus;other cell component	nucleic acid binding activity;other molecular function	Pf00035, Pf07528, Pf20965	3609	ILF3	A8K6F2; G5E9M5; hsa:3609; O43409; Q12906; Q6P1X1; Q86XY7; Q99544; Q99545; Q9BZH4; Q9BZH5; Q9NQ95; Q9NQ96; Q9NQ97; Q9NQ98; Q9NQ99; Q9NQA0; Q9NQA1; Q9NQA2; Q9NRN2; Q9NRN3; Q9NRN4; Q9UMZ9; Q9UN00; Q9UN84; Q9UNA2	ENSG00000129351		PKR-mediated signaling; Regulation of CDH11 gene transcription	2	High	1
	Checked	Confidence	Sequence	Modifications	# Protein Groups	# Proteins	# PSMs	Master Protein Accessions	# Missed Cleavages	Theo. MH+ [Da]	Found in Sample: [S139] F139: Sample	Confidence (by Search Engine): Sequest HT	XCorr (by Search Engine): Sequest HT
	FALSE	High	HSSVYPTQEELEAVQNMVSHTER		1	7	1	Q12906-1	0	2671.24	High	High	6.55
	FALSE	High	VLAGETLSVNDPPDVLDR		1	7	1	Q12906-1	0	1909.99	High	High	4.11
	FALSE	High	EDITQSAQHALR		1	7	1	Q12906-1	0	1368.69	High	High	4.02
	FALSE	High	NTKEPPLSLTIHLTSPVVR		1	7	1	Q12906-1	1	2102.2	High	High	3.64
	FALSE	High	GLKYELISETGGSHDKR		2	9	1	Q12906-1; Q96SI9	2	1889.97	High	High	3.45
	FALSE	High	YELISETGGSHDKR		2	9	1	Q12906-1; Q96SI9	1	1591.77	High	High	3.36
	FALSE	High	EATDAIGHLDR		1	7	1	Q12906-1	0	1197.59	High	High	3.32
	FALSE	High	FVMEVEVDGQK	1xOxidation [M3]	2	9	1	Q12906-1; Q96SI9	0	1296.61	High	High	2.79
	FALSE	High	VLGMDPLPSK		1	7	1	Q12906-1	0	1056.58	High	High	2.48
	FALSE	High	GWPLELLCEK	1xCarbamidomethyl [C8]	2	9	2	Q12906-1; Q96SI9	0	1244.63	High	High	2.36
	FALSE	High	AYAALAALEK		1	7	1	Q12906-1	0	1020.57	High	High	2.33
	FALSE	High	EKPTTALLDK		1	7	1	Q12906-1	0	1115.63	High	High	2.18
	FALSE	High	FVMEVEVDGQK		2	9	1	Q12906-1; Q96SI9	0	1280.62	High	High	2.17
	FALSE	High	IFVNDDR		1	7	1	Q12906-1	0	878.437	High	High	2.09
	FALSE	High	VPTWGPLR		1	7	1	Q12906-1	0	925.525	High	High	2.07
FALSE	Master Protein	P31948	stress-induced-phosphoprotein 1 [OS=Homo sapiens]	24	15	16	15	543	62.6	6.8	44.93	15	other biological processes	cytosol;ER/Golgi;nucleus;other cell component	other molecular function	Pf00515, Pf13181, Pf17830	10963	STIP1	B4DM70; F5H0T1; G3XAD8; hsa:10963; P31948; Q3ZCU9; Q5TZU9	ENSG00000168439		HSP90 chaperone cycle for steroid hormone receptors (SHR) in the presence of ligand; RND1 GTPase cycle	2	High	1
	Checked	Confidence	Sequence	Modifications	# Protein Groups	# Proteins	# PSMs	Master Protein Accessions	# Missed Cleavages	Theo. MH+ [Da]	Found in Sample: [S139] F139: Sample	Confidence (by Search Engine): Sequest HT	XCorr (by Search Engine): Sequest HT
	FALSE	High	KAAALEFLNRFEEAK		1	2	1	P31948	2	1736.93	High	High	3.85
	FALSE	High	HDSPEDVKR		1	3	2	P31948	1	1082.52	High	High	3.56
	FALSE	High	TYEEGLKHEANNPQLK		1	2	1	P31948	1	1870.93	High	High	3.14
	FALSE	High	DPQALSEHLKNPVIAQK		1	3	1	P31948	1	1888.03	High	High	3.14
	FALSE	High	EKELGNDAYK		1	3	1	P31948	1	1166.57	High	High	3.08
	FALSE	High	KAAALEFLNR		1	2	1	P31948	1	1132.65	High	High	3.03
	FALSE	High	LDPHNHVLYSNR		1	3	1	P31948	0	1464.73	High	High	2.82
	FALSE	High	HDSPEDVK		1	3	1	P31948	0	926.421	High	High	2.79
	FALSE	High	EAADGYQR		1	3	1	P31948	0	909.406	High	High	2.75
	FALSE	High	AAALEFLNR		1	2	1	P31948	0	1004.55	High	High	2.67
	FALSE	High	EGLQNMEAR	1xOxidation [M6]	1	3	1	P31948	0	1063.48	High	High	2.37
	FALSE	High	ELIEQLR		1	3	1	P31948	0	900.515	High	High	2.27
	FALSE	High	ALDLDSSCK	1xCarbamidomethyl [C8]	1	3	1	P31948	0	1008.47	High	High	2.26
	FALSE	High	LLEFQLALK		1	3	1	P31948	0	1074.66	High	High	2.17
	FALSE	High	GNECFQK	1xCarbamidomethyl [C4]	1	3	1	P31948	0	882.377	High	High	2.08
FALSE	Master Protein	Q14684	Ribosomal RNA processing protein 1 homolog B [OS=Homo sapiens]	22	13	14	13	758	84.4	9.76	44.44	13	RNA metabolism OR transcription;other metabolic processes;other biological processes	nucleus;other cell component	other molecular function	Pf05997	23076	RRP1B	hsa:23076; Q14684; Q8TBZ4	ENSG00000160208			0	High	1
	Checked	Confidence	Sequence	Modifications	# Protein Groups	# Proteins	# PSMs	Master Protein Accessions	# Missed Cleavages	Theo. MH+ [Da]	Found in Sample: [S139] F139: Sample	Confidence (by Search Engine): Sequest HT	XCorr (by Search Engine): Sequest HT
	FALSE	High	VFCVEEEDSESSLQKR	1xCarbamidomethyl [C3]	1	2	1	Q14684	1	1941.89	High	High	4.82
	FALSE	High	HHLQPENPGPGGAAPSLEQNR		1	2	2	Q14684	0	2206.07	High	High	4.31
	FALSE	High	VGDGDLSAEEIPENEVSLRR		1	2	1	Q14684	1	2185.07	High	High	4.09
	FALSE	High	ETGGFSQEELLK		1	1	1	Q14684	0	1337.66	High	High	3.45
	FALSE	High	TPTSSPASSPLVAK		1	2	1	Q14684	0	1342.72	High	High	3.44
	FALSE	High	VAFDPEQKPLHGVLK		1	2	1	Q14684	0	1677.93	High	High	3.4
	FALSE	High	TKDHTLVQTIAR		1	2	1	Q14684	1	1382.78	High	High	3.36
	FALSE	High	ELLADQNLK		1	2	1	Q14684	0	1043.57	High	High	2.79
	FALSE	High	FDTPFLPKPLFFR		1	2	1	Q14684	0	1624.89	High	High	2.67
	FALSE	High	SILVSPTGPSR		1	2	1	Q14684	0	1113.63	High	High	2.37
	FALSE	High	KPLTTTPR		1	2	1	Q14684	0	913.547	High	High	2.19
	FALSE	High	LLEMTSR		1	2	1	Q14684	0	849.45	High	High	2.13
	FALSE	High	VTFGLNR		1	2	1	Q14684	0	806.452	High	High	2.01
FALSE	Master Protein	Q09666-1	Neuroblast differentiation-associated protein AHNAK [OS=Homo sapiens]	11	14	19	14	5890	628.7	6.15	44.24	14	other biological processes	non-structural extracellular;plasma membrane;other membranes;cytosol;cytoskeleton;nucleus;other cell component	other molecular function		79026	AHNAK	A1A586; hsa:79026; Q09666	ENSG00000124942			0	High	1
	Checked	Confidence	Sequence	Modifications	# Protein Groups	# Proteins	# PSMs	Master Protein Accessions	# Missed Cleavages	Theo. MH+ [Da]	Found in Sample: [S139] F139: Sample	Confidence (by Search Engine): Sequest HT	XCorr (by Search Engine): Sequest HT
	FALSE	High	IKGDVPSVGLEGPDVDLQGPEAK		1	1	1	Q09666-1	1	2320.2	High	High	4.42
	FALSE	High	VKTPSFGISAPQVSIPDVNVNLK		1	1	1	Q09666-1	1	2410.33	High	High	3.79
	FALSE	High	GPKMDIDAPDVEVQGPDWHLKMPK	2xOxidation [M4; M22]; 1x3-hydroxybutyrylation [K24]	1	1	1	Q09666-1	2	2821.35	High	High	3.59
	FALSE	High	LGSPSGKTGTCRISMSEVDLNVAAPK	1xCarbamidomethyl [C11]	1	1	1	Q09666-1	2	2675.35	High	High	3.53
	FALSE	High	AEGPEVDVNLPK		1	1	1	Q09666-1	0	1267.65	High	High	3.46
	FALSE	High	GDVDVSLPEVEGEMKVPDVDIKGPK	1xOxidation [M14]; 1x3-hydroxybutyrylation [K22]	1	1	1	Q09666-1	2	2754.38	High	High	2.85
	FALSE	High	MPEMNIKAPKISMPDIDLNLK	2xOxidation [M4; M13]; 2x3-hydroxybutyrylation [K7; K10]	1	1	2	Q09666-1	2	2602.32	High	High	2.75
	FALSE	High	GDVDVSLPEVEGEMKVPDVDIKGPK		1	1	1	Q09666-1	2	2652.34	High	High	2.7
	FALSE	High	MPKISMPGFKGEGPEVDVNLPK	1x3-hydroxybutyrylation [K]	1	1	2	Q09666-1	2	2456.26	High	High	2.69
	FALSE	High	VKGDVDVSLPK		1	1	1	Q09666-1	1	1156.66	High	High	2.62
	FALSE	High	MPDMHFKAPNISMPDVDLNLKGPK		1	1	1	Q09666-1	2	2695.34	High	High	2.62
	FALSE	High	ANVDISAPKVDTNAPDLSLEGPEGK		1	1	1	Q09666-1	1	2537.27	High	High	2.51
	FALSE	High	ADLDVSGPK		1	1	2	Q09666-1	0	901.463	High	High	2.27
	FALSE	High	ADVDVSGPK		1	1	1	Q09666-1	0	887.447	High	High	2.24
	FALSE	High	VEGDLKGPEVDLK		1	1	2	Q09666-1	1	1398.75	High	High	2.19
FALSE	Master Protein	Q9NUQ6	SPATS2-like protein [OS=Homo sapiens]	29	14	14	14	558	61.7	9.64	43.71	14		cytosol;nucleus;other cell component		Pf07139	26010	SPATS2L	A8K381; B4DRE6; B4DT67; B7WNZ7; hsa:26010; Q53T22; Q8WV53; Q8WYG1; Q9NTW4; Q9NUQ6	ENSG00000196141			0	High	1
	Checked	Confidence	Sequence	Modifications	# Protein Groups	# Proteins	# PSMs	Master Protein Accessions	# Missed Cleavages	Theo. MH+ [Da]	Found in Sample: [S139] F139: Sample	Confidence (by Search Engine): Sequest HT	XCorr (by Search Engine): Sequest HT
	FALSE	High	TPCSSLLPLLNAHAATSGK	1xCarbamidomethyl [C3]	1	4	1	Q9NUQ6	0	1938.01	High	High	4.69
	FALSE	High	KSSTHNKPSEGK		1	4	1	Q9NUQ6	1	1299.67	High	High	3.72
	FALSE	High	DSSSTDSANEKPALIPR		1	4	1	Q9NUQ6	0	1787.88	High	High	3.53
	FALSE	High	LSLDGNPKPIHGTTER		1	3	1	Q9NUQ6	0	1734.91	High	High	3.51
	FALSE	High	SDGLQWSAEQPCNPSKPKAK	1xCarbamidomethyl [C12]; 1x3-hydroxybutyrylation [K16]	1	3	1	Q9NUQ6	1	2314.11	High	High	3.38
	FALSE	High	RFNPQYHNNR		1	4	1	Q9NUQ6	1	1345.65	High	High	3.38
	FALSE	High	SDGLQWSAEQPCNPSKPK	1xCarbamidomethyl [C12]	1	3	1	Q9NUQ6	0	2028.94	High	High	3.03
	FALSE	High	FSCDIEQLK	1xCarbamidomethyl [C3]	1	4	1	Q9NUQ6	0	1139.54	High	High	3.02
	FALSE	High	VSQCNLCPTR	2xCarbamidomethyl [C4; C7]	1	4	1	Q9NUQ6	0	1234.57	High	High	2.97
	FALSE	High	FNPQYHNNR		1	4	1	Q9NUQ6	0	1189.55	High	High	2.7
	FALSE	High	AAFAELHNCIIDKEVSLMAEMDKVK	1xCarbamidomethyl [C9]; 2x3-hydroxybutyrylation [K23; K25]	1	4	1	Q9NUQ6	2	3034.49	High	High	2.66
	FALSE	High	SQGSGNEAEPLGK		1	4	1	Q9NUQ6	0	1273.6	High	High	2.42
	FALSE	High	KISILEEPSK		1	4	1	Q9NUQ6	1	1143.66	High	High	2.4
	FALSE	High	ISILEEPSK		1	4	1	Q9NUQ6	0	1015.57	High	High	2.3
FALSE	Master Protein	P20700	Lamin-B1 [OS=Homo sapiens]	23	15	15	12	586	66.4	5.16	42.48	15	cell organization and biogenesis;transport;other biological processes	other membranes;cytoskeleton;nucleus	cytoskeletal activity;nucleic acid binding activity;other molecular function	Pf00038, Pf00932	4001	LMNB1	B2R6J6; hsa:4001; P20700; Q3SYN7; Q96EI6	ENSG00000113368		RHOD GTPase cycle; Meiotic synapsis; RHOF GTPase cycle; Gene and protein expression by JAK-STAT signaling after Interleukin-12 stimulation; Deregulated CDK5 triggers multiple neurodegenerative pathways in Alzheimer's disease models; Initiation of Nuclear Envelope (NE) Reformation; Depolymerization of the Nuclear Lamina; Breakdown of the nuclear lamina; Formation of Senescence-Associated Heterochr…	10	High	1
	Checked	Confidence	Sequence	Modifications	# Protein Groups	# Proteins	# PSMs	Master Protein Accessions	# Missed Cleavages	Theo. MH+ [Da]	Found in Sample: [S139] F139: Sample	Confidence (by Search Engine): Sequest HT	XCorr (by Search Engine): Sequest HT
	FALSE	High	CKAEHDQLLLNYAK	1xCarbamidomethyl [C1]	1	1	1	P20700	1	1702.86	High	High	4.39
	FALSE	High	SLETENSALQLQVTEREEVR		1	1	1	P20700	1	2331.18	High	High	4.05
	FALSE	High	SLETENSALQLQVTER		1	1	1	P20700	0	1817.92	High	High	3.5
	FALSE	High	KQLADETLLK		1	1	1	P20700	1	1158.67	High	High	3.31
	FALSE	High	AGGPTTPLSPTR		1	1	1	P20700	0	1154.62	High	High	3.29
	FALSE	High	CQSLTEDLEFR	1xCarbamidomethyl [C1]	1	1	1	P20700	0	1397.64	High	High	3.04
	FALSE	High	CQSLTEDLEFRK	1xCarbamidomethyl [C1]	1	1	1	P20700	1	1525.73	High	High	2.86
	FALSE	High	LQEKEELR		2	2	1	P20700; Q03252	1	1044.57	High	High	2.63
	FALSE	High	NSQGEEVAQR		1	1	1	P20700	0	1117.52	High	High	2.47
	FALSE	High	ESDLNGAQIK		1	1	1	P20700	0	1074.54	High	High	2.36
	FALSE	High	LLEGEEER		3	8	1	P20700; P02545; Q03252	0	974.479	High	High	2.33
	FALSE	High	KIGDTSVSYK		1	1	1	P20700	1	1097.58	High	High	2.18
	FALSE	High	LVEVDSGR		1	1	1	P20700	0	874.463	High	High	2.05
	FALSE	High	ALDDTAR		1	1	1	P20700	0	761.379	High	High	2.02
	FALSE	High	LSPSPSSR		2	2	1	P20700; Q03252	0	830.437	High	High	2.01
FALSE	Master Protein	P17844	probable ATP-dependent RNA helicase DDX5 [OS=Homo sapiens]	22	15	15	11	614	69.1	8.92	41.46	15	RNA metabolism OR transcription;other metabolic processes;signal transduction;other biological processes	cytosol;nucleus;other cell component	nucleic acid binding activity;other molecular function	Pf00270, Pf00271, Pf08061	1655	DDX5	B4DLW8; B5BU21; D3DU32; E7ETL9; hsa:1655; O75681; P17844; Q53Y61	ENSG00000108654		SUMOylation of transcription cofactors; mRNA Splicing - Major Pathway; Estrogen-dependent gene expression; Replication of the SARS-CoV-1 genome; Replication of the SARS-CoV-2 genome	5	High	1
	Checked	Confidence	Sequence	Modifications	# Protein Groups	# Proteins	# PSMs	Master Protein Accessions	# Missed Cleavages	Theo. MH+ [Da]	Found in Sample: [S139] F139: Sample	Confidence (by Search Engine): Sequest HT	XCorr (by Search Engine): Sequest HT
	FALSE	High	ELAQQVQQVAAEYCR	1xCarbamidomethyl [C14]	1	2	1	P17844	0	1792.86	High	High	4.19
	FALSE	High	RTAQEVETYRR		1	2	1	P17844	2	1408.73	High	High	3.56
	FALSE	High	APILIATDVASR		2	6	1	Q92841-1; P17844	0	1226.71	High	High	3.54
	FALSE	High	TTYLVLDEADR		1	2	1	P17844	0	1295.65	High	High	3.08
	FALSE	High	GVEICIATPGR	1xCarbamidomethyl [C5]	2	6	1	Q92841-1; P17844	0	1172.61	High	High	2.92
	FALSE	High	STCIYGGAPK	1xCarbamidomethyl [C3]	2	6	1	Q92841-1; P17844	0	1053.5	High	High	2.69
	FALSE	High	QLAEDFLK		1	2	1	P17844	0	963.515	High	High	2.66
	FALSE	High	EANQAINPK		1	2	1	P17844	0	984.511	High	High	2.58
	FALSE	High	TAQEVETYR		1	2	1	P17844	0	1096.53	High	High	2.5
	FALSE	High	LIDFLECGK	1xCarbamidomethyl [C7]	1	2	1	P17844	0	1094.56	High	High	2.41
	FALSE	High	TIVFVETK		1	2	1	P17844	0	936.54	High	High	2.4
	FALSE	High	LLQLVEDR		1	2	1	P17844	0	985.568	High	High	2.28
	FALSE	High	GLDVEDVK		2	5	1	Q92841-1; P17844	0	874.452	High	High	2.28
	FALSE	High	DRENYDR		1	2	1	P17844	1	967.423	High	High	2.2
	FALSE	High	DWVLNEFK		1	2	1	P17844	0	1050.53	High	High	2.15
FALSE	Master Protein	P17987	T-complex protein 1 subunit alpha [OS=Homo sapiens]	22	12	13	12	556	60.3	6.11	40.91	12	cell organization and biogenesis;protein metabolism;other metabolic processes;other biological processes	cytosol;cytoskeleton;ER/Golgi;other cell component	other molecular function	Pf00118	6950	TCP1	E1P5B2; hsa:6950; P17987; Q15556; Q5TCM3	ENSG00000120438		Formation of tubulin folding intermediates by CCT/TriC; BBSome-mediated cargo-targeting to cilium; Gene and protein expression by JAK-STAT signaling after Interleukin-12 stimulation; Association of TriC/CCT with target proteins during biosynthesis; Cooperation of PDCL (PhLP1) and TRiC/CCT in G-protein beta folding; Prefoldin mediated transfer of substrate to CCT/TriC; Folding of actin by CCT/TriC	7	High	1
	Checked	Confidence	Sequence	Modifications	# Protein Groups	# Proteins	# PSMs	Master Protein Accessions	# Missed Cleavages	Theo. MH+ [Da]	Found in Sample: [S139] F139: Sample	Confidence (by Search Engine): Sequest HT	XCorr (by Search Engine): Sequest HT
	FALSE	High	LGVQVVITDPEKLDQIR		1	1	1	P17987	1	1923.09	High	High	5.31
	FALSE	High	AFHNEAQVNPERK		1	1	1	P17987	1	1539.77	High	High	4.82
	FALSE	High	YINENLIVNTDELGR		1	1	1	P17987	0	1762.9	High	High	3.63
	FALSE	High	AFHNEAQVNPER		1	1	1	P17987	0	1411.67	High	High	3.42
	FALSE	High	ICDDELILIK	1xCarbamidomethyl [C2]	1	1	1	P17987	0	1231.66	High	High	3.37
	FALSE	High	SLHDALCVVK	1xCarbamidomethyl [C7]	1	1	2	P17987	0	1141.6	High	High	3.37
	FALSE	High	FATEAAITILR		1	1	1	P17987	0	1205.69	High	High	2.84
	FALSE	High	EQLAIAEFAR		1	1	1	P17987	0	1147.61	High	High	2.59
	FALSE	High	SSLGPVGLDK		1	1	1	P17987	0	972.536	High	High	2.58
	FALSE	High	QAGVFEPTIVK		1	1	1	P17987	0	1188.66	High	High	2.19
	FALSE	High	STGETIR		1	1	1	P17987	0	763.394	High	High	2.07
	FALSE	High	DCLINAAK	1xCarbamidomethyl [C2]	1	1	1	P17987	0	904.456	High	High	2.04
FALSE	Master Protein	Q92841-1	Isoform 2 of Probable ATP-dependent RNA helicase DDX17 [OS=Homo sapiens]	23	14	15	10	650	72.3	8.59	40.58	14						DDX17	Q92841-1				0	High	1
	Checked	Confidence	Sequence	Modifications	# Protein Groups	# Proteins	# PSMs	Master Protein Accessions	# Missed Cleavages	Theo. MH+ [Da]	Found in Sample: [S139] F139: Sample	Confidence (by Search Engine): Sequest HT	XCorr (by Search Engine): Sequest HT
	FALSE	High	TLAYLLPAIVHINHQPYLER		1	4	1	Q92841-1	0	2361.31	High	High	3.85
	FALSE	High	APILIATDVASR		2	6	1	Q92841-1; P17844	0	1226.71	High	High	3.54
	FALSE	High	CTYLVLDEADR	1xCarbamidomethyl [C1]	1	4	1	Q92841-1	0	1354.63	High	High	3.35
	FALSE	High	LTPYEVDELRR		1	4	1	Q92841-1	1	1390.73	High	High	3.11
	FALSE	High	GVEICIATPGR	1xCarbamidomethyl [C5]	2	6	1	Q92841-1; P17844	0	1172.61	High	High	2.92
	FALSE	High	STCIYGGAPK	1xCarbamidomethyl [C3]	2	6	1	Q92841-1; P17844	0	1053.5	High	High	2.69
	FALSE	High	VLEEANQAINPK		1	4	1	Q92841-1	0	1325.71	High	High	2.69
	FALSE	High	DHKLIQLMEEIMAEKENK	1x3-hydroxybutyrylation [K3]	1	4	1	Q92841-1	2	2285.15	High	High	2.6
	FALSE	High	NFYVEHPEVAR		1	4	1	Q92841-1	0	1360.66	High	High	2.6
	FALSE	High	LTPYEVDELR		1	4	1	Q92841-1	0	1234.63	High	High	2.38
	FALSE	High	DMVGIAQTGSGK	1xOxidation [M2]	1	4	1	Q92841-1	0	1179.57	High	High	2.33
	FALSE	High	GLDVEDVK		2	5	1	Q92841-1; P17844	0	874.452	High	High	2.28
	FALSE	High	QLAEDFLR		1	4	1	Q92841-1	0	991.521	High	High	2.18
	FALSE	High	DMVGIAQTGSGK		1	4	1	Q92841-1	0	1163.57	High	High	2.04
	FALSE	High	KFGNPGER		1	4	1	Q92841-1	1	904.464	High	High	2.01
FALSE	Master Protein	O43143	Pre-mRNA-splicing factor ATP-dependent RNA helicase DHX15 [OS=Homo sapiens]	16	12	13	12	795	90.9	7.46	40.14	12	RNA metabolism OR transcription;other metabolic processes;stress response;other biological processes	nucleus	nucleic acid binding activity;other molecular function	Pf00270, Pf00271, Pf04408, Pf07717, Pf21010	1665	DHX15	hsa:1665; O43143; Q9NQT7	ENSG00000109606		mRNA Splicing - Major Pathway	1	High	1
	Checked	Confidence	Sequence	Modifications	# Protein Groups	# Proteins	# PSMs	Master Protein Accessions	# Missed Cleavages	Theo. MH+ [Da]	Found in Sample: [S139] F139: Sample	Confidence (by Search Engine): Sequest HT	XCorr (by Search Engine): Sequest HT
	FALSE	High	HRLDLGEDYPSGK		1	1	1	O43143	1	1486.73	High	High	5.01
	FALSE	High	FAHIDGDHLTLLNVYHAFK		1	1	1	O43143	0	2211.13	High	High	4.64
	FALSE	High	HQSFVLVGETGSGK		1	1	1	O43143	0	1445.74	High	High	3.79
	FALSE	High	ALVTGYFMQVAHLER		1	1	1	O43143	0	1734.9	High	High	3.64
	FALSE	High	IRVESLLVTAISK		1	1	2	O43143	1	1428.88	High	High	3.36
	FALSE	High	YGVIILDEAHER		1	1	1	O43143	0	1414.73	High	High	3.26
	FALSE	High	VAAMSVAQR	1xOxidation [M4]	1	1	1	O43143	0	948.493	High	High	2.42
	FALSE	High	RSTDFTSR		1	1	1	O43143	1	969.475	High	High	2.35
	FALSE	High	STDFTSR		1	1	1	O43143	0	813.374	High	High	2.27
	FALSE	High	GVACTQPR	1xCarbamidomethyl [C4]	1	1	1	O43143	0	888.436	High	High	2.09
	FALSE	High	IFEPPPPK		1	1	1	O43143	0	924.519	High	High	2.07
	FALSE	High	TLATDILMGVLK	1xOxidation [M8]	1	1	1	O43143	0	1290.73	High	High	2.01
FALSE	Master Protein	Q13509	tubulin beta-3 chain [OS=Homo sapiens]	32	12	13	4	450	50.4	4.93	40.12	12	cell cycle OR cell proliferation;cell organization and biogenesis;developmental processes;signal transduction	cytoskeleton;other cell component	signal transduction activity or receptor binding;cytoskeletal activity;other molecular function	Pf00091, Pf03953	10381	TUBB3	A8K854; hsa:10381; Q13509; Q9BTZ0; Q9BW10	ENSG00000258947		Translocation of SLC2A4 (GLUT4) to the plasma membrane; COPI-independent Golgi-to-ER retrograde traffic; Intraflagellar transport; Recycling pathway of L1; COPI-dependent Golgi-to-ER retrograde traffic; Microtubule-dependent trafficking of connexons from Golgi to the plasma membrane; Gap junction assembly; MHC class II antigen presentation; Separation of Sister Chromatids; Resolution of Sister Ch…	31	High	1
	Checked	Confidence	Sequence	Modifications	# Protein Groups	# Proteins	# PSMs	Master Protein Accessions	# Missed Cleavages	Theo. MH+ [Da]	Found in Sample: [S139] F139: Sample	Confidence (by Search Engine): Sequest HT	XCorr (by Search Engine): Sequest HT
	FALSE	High	GHYTEGAELVDSVLDVVRK		5	6	1	Q13885; Q13509; P07437; P68371; Q9BVA1	1	2087.08	High	High	4.23
	FALSE	High	ALTVPELTQQMFDAK		2	4	1	Q13509; P68371	0	1691.87	High	High	3.74
	FALSE	High	LHFFMPGFAPLTAR		1	2	1	Q13509	0	1604.84	High	High	3.5
	FALSE	High	ISVYYNEASSHK		1	1	1	Q13509	0	1397.67	High	High	3.47
	FALSE	High	GHYTEGAELVDSVLDVVR		5	6	1	Q13885; Q13509; P07437; P68371; Q9BVA1	0	1958.98	High	High	3.43
	FALSE	High	AILVDLEPGTMDSVR	1xOxidation [M11]	4	4	1	Q13885; Q13509; P07437; Q9BVA1	0	1631.83	High	High	3.25
	FALSE	High	ALTVPELTQQMFDAK	1xOxidation [M11]	2	4	1	Q13509; P68371	0	1707.86	High	High	3.07
	FALSE	High	ISEQFTAMFR	1xOxidation [M8]	5	7	1	Q13885; Q13509; P07437; P68371; Q9BVA1	0	1245.59	High	High	2.93
	FALSE	High	LAVNMVPFPR	1xOxidation [M5]	6	11	1	Q13885; Q13509; Q9BUF5; P07437; P68371; Q9BVA1	0	1159.63	High	High	2.87
	FALSE	High	VREEYPDR		1	2	1	Q13509	1	1063.52	High	High	2.56
	FALSE	High	GRMSMKEVDEQMLAIQSK	2xOxidation [M5; M12]; 1x3-hydroxybutyrylation [K18]	1	2	1	Q13509	2	2199.05	High	High	2.54
	FALSE	High	NMMAACDPR	1xCarbamidomethyl [C6]; 2xOxidation [M2; M3]	6	10	1	Q13885; Q13509; Q9BUF5; P07437; P68371; Q9BVA1	0	1097.42	High	High	2.49
	FALSE	High	IMNTFSVVPSPK	1xOxidation [M2]	3	5	1	Q13509; P07437; P68371	0	1335.7	High	High	2.04
FALSE	Master Protein	Q99832	T-complex protein 1 subunit eta [OS=Homo sapiens]	22	10	12	10	543	59.3	7.65	39.09	10	protein metabolism;other metabolic processes;other biological processes	cytosol;cytoskeleton;other cell component	other molecular function	Pf00118	10574	CCT7	A8K7E6; A8MWI8; B7WNW9; B7Z4T9; B7Z4Z7; hsa:10574; O14871; Q6FI26; Q99832	ENSG00000135624		RHOBTB1 GTPase cycle; Formation of tubulin folding intermediates by CCT/TriC; Association of TriC/CCT with target proteins during biosynthesis; Cooperation of PDCL (PhLP1) and TRiC/CCT in G-protein beta folding; Prefoldin mediated transfer of substrate to CCT/TriC; RHOBTB2 GTPase cycle; Folding of actin by CCT/TriC	7	High	1
	Checked	Confidence	Sequence	Modifications	# Protein Groups	# Proteins	# PSMs	Master Protein Accessions	# Missed Cleavages	Theo. MH+ [Da]	Found in Sample: [S139] F139: Sample	Confidence (by Search Engine): Sequest HT	XCorr (by Search Engine): Sequest HT
	FALSE	High	QLCDNAGFDATNILNK	1xCarbamidomethyl [C3]	1	4	1	Q99832	0	1793.85	High	High	4.62
	FALSE	High	VQGGALEDSQLVAGVAFK		1	3	1	Q99832	0	1788.95	High	High	4.45
	FALSE	High	LPIGDVATQYFADR		1	4	2	Q99832	0	1565.8	High	High	3.55
	FALSE	High	GGAEQFMEETER		1	4	1	Q99832	0	1383.58	High	High	3.38
	FALSE	High	GGAEQFMEETER	1xOxidation [M7]	1	4	1	Q99832	0	1399.58	High	High	3.36
	FALSE	High	ATISNDGATILK		1	2	1	Q99832	0	1203.66	High	High	3.25
	FALSE	High	QQLLIGAYAK		1	4	1	Q99832	0	1104.64	High	High	2.88
	FALSE	High	LLDVVHPAAK		1	2	1	Q99832	0	1062.63	High	High	2.83
	FALSE	High	YNFFTGCPK	1xCarbamidomethyl [C7]	1	4	1	Q99832	0	1133.51	High	High	2.7
	FALSE	High	IKEIAVTVK		1	3	1	Q99832	1	1000.64	High	High	2.49
	FALSE	High	TATQLAVNK		1	3	1	Q99832	0	945.536	High	High	2.47
FALSE	Master Protein	O00567	Nucleolar protein 56 [OS=Homo sapiens]	22	13	13	13	594	66	9.19	38.53	13	RNA metabolism OR transcription;other metabolic processes;other biological processes	nucleus;other cell component	nucleic acid binding activity;other molecular function	Pf01798, Pf08156	10528	NOP56	hsa:10528; O00567; Q2M3T6; Q9NQ05	ENSG00000101361		Major pathway of rRNA processing in the nucleolus and cytosol; rRNA modification in the nucleus and cytosol; Association of TriC/CCT with target proteins during biosynthesis	3	High	1
	Checked	Confidence	Sequence	Modifications	# Protein Groups	# Proteins	# PSMs	Master Protein Accessions	# Missed Cleavages	Theo. MH+ [Da]	Found in Sample: [S139] F139: Sample	Confidence (by Search Engine): Sequest HT	XCorr (by Search Engine): Sequest HT
	FALSE	High	EAMVQAEEAAAEITR		1	1	1	O00567	0	1618.77	High	High	4.05
	FALSE	High	LIAHAGSLTNLAK		1	1	1	O00567	0	1308.76	High	High	3.48
	FALSE	High	YPASTVQILGAEK		1	1	1	O00567	0	1376.74	High	High	3.41
	FALSE	High	EETVNDPEEAGHR		1	1	1	O00567	0	1482.65	High	High	3.35
	FALSE	High	LSFYETGEIPR		1	1	1	O00567	0	1311.66	High	High	3.04
	FALSE	High	AQLGLGHSYSR		1	1	1	O00567	0	1188.61	High	High	2.98
	FALSE	High	IINDNATYCR	1xCarbamidomethyl [C9]	1	1	1	O00567	0	1239.58	High	High	2.97
	FALSE	High	STPKEETVNDPEEAGHR		1	1	1	O00567	1	1895.87	High	High	2.96
	FALSE	High	GLTDLSACK	1xCarbamidomethyl [C8]	1	1	1	O00567	0	964.477	High	High	2.71
	FALSE	High	VVSLSEYR		1	1	1	O00567	0	952.51	High	High	2.68
	FALSE	High	VLLGVGDPK		1	1	1	O00567	0	897.54	High	High	2.5
	FALSE	High	LAQFIGNR		1	1	1	O00567	0	918.516	High	High	2.32
	FALSE	High	ELNEDKLEK		1	1	1	O00567	1	1117.57	High	High	2.07
FALSE	Master Protein	Q9Y265	RuvB-like 1 [OS=Homo sapiens]	33	12	12	12	456	50.2	6.42	38.51	12	cell organization and biogenesis;DNA metabolism;other metabolic processes;stress response;other biological processes	other membranes;cytosol;cytoskeleton;nucleus;other cell component	other molecular function	Pf06068, Pf17856	8607	RUVBL1	B2R5S0; hsa:8607; P82276; Q1KMR0; Q53HK5; Q53HL7; Q53Y27; Q9BSX9; Q9Y265	ENSG00000175792		Ub-specific processing proteases; Deposition of new CENPA-containing nucleosomes at the centromere; UCH proteinases; Formation of the beta-catenin:TCF transactivating complex; Telomere Extension By Telomerase; HATs acetylate histones; DNA Damage Recognition in GG-NER	7	High	1
	Checked	Confidence	Sequence	Modifications	# Protein Groups	# Proteins	# PSMs	Master Protein Accessions	# Missed Cleavages	Theo. MH+ [Da]	Found in Sample: [S139] F139: Sample	Confidence (by Search Engine): Sequest HT	XCorr (by Search Engine): Sequest HT
	FALSE	High	AQTEGINISEEALNHLGEIGTK		1	1	1	Q9Y265	0	2324.17	High	High	5.83
	FALSE	High	QAASGLVGQENAR		1	2	1	Q9Y265	0	1300.66	High	High	3.99
	FALSE	High	EHVEEISELFYDAK		1	1	1	Q9Y265	0	1708.81	High	High	3.7
	FALSE	High	GLGLDESGLAK		1	2	1	Q9Y265	0	1059.57	High	High	3.18
	FALSE	High	ALESSIAPIVIFASNR		1	2	1	Q9Y265	0	1687.94	High	High	3.06
	FALSE	High	TALALAIAQELGSK		1	2	1	Q9Y265	0	1385.8	High	High	3.01
	FALSE	High	LDPSIFESLQK		1	2	1	Q9Y265	0	1276.68	High	High	2.91
	FALSE	High	EACGVIVELIK	1xCarbamidomethyl [C3]	1	2	1	Q9Y265	0	1230.68	High	High	2.76
	FALSE	High	YSVQLLTPANLLAK		1	1	1	Q9Y265	0	1530.89	High	High	2.7
	FALSE	High	TISHVIIGLK		1	2	1	Q9Y265	0	1080.68	High	High	2.66
	FALSE	High	ILADQQDK		1	1	1	Q9Y265	0	930.489	High	High	2.36
	FALSE	High	IASHSHVK		1	2	1	Q9Y265	0	878.484	High	High	2.34
FALSE	Master Protein	O95793	double-stranded RNA-binding protein Staufen homolog 1 [OS=Homo sapiens]	22	13	13	12	577	63.1	9.44	38.47	13	cell organization and biogenesis;stress response;transport;other biological processes	plasma membrane;other membranes;cytosol;cytoskeleton;ER/Golgi;other cell component	nucleic acid binding activity;other molecular function	Pf00035, Pf16482	6780	STAU1	A8K9Z4; E1P5Y1; E1P608; hsa:6780; O95793; Q5JW29; Q6GTM4; Q9H5B4; Q9H5B5; Q9Y3Q2	ENSG00000124214			0	High	1
	Checked	Confidence	Sequence	Modifications	# Protein Groups	# Proteins	# PSMs	Master Protein Accessions	# Missed Cleavages	Theo. MH+ [Da]	Found in Sample: [S139] F139: Sample	Confidence (by Search Engine): Sequest HT	XCorr (by Search Engine): Sequest HT
	FALSE	High	TKPIVKPQTSPEYGQGINPISR		1	3	1	O95793	0	2410.31	High	High	4.69
	FALSE	High	SEISQVFEIALKR		1	3	1	O95793	1	1519.85	High	High	3.97
	FALSE	High	NAAIAVLEELKK		1	3	1	O95793	1	1298.77	High	High	3.79
	FALSE	High	ESEEENLNKSEISQVFEIALKR		1	3	1	O95793	2	2592.32	High	High	3.37
	FALSE	High	VSVGEFVGEGEGK		1	3	1	O95793	0	1293.63	High	High	3.29
	FALSE	High	SEISQVFEIALK		1	3	1	O95793	0	1363.75	High	High	2.74
	FALSE	High	ILQNEPLPER		1	3	1	O95793	0	1208.66	High	High	2.67
	FALSE	High	VQGFQVEYK		1	3	1	O95793	0	1097.56	High	High	2.55
	FALSE	High	NAAENMLEILGFK		1	3	1	O95793	0	1449.74	High	High	2.52
	FALSE	High	ESEEENLNK		1	3	1	O95793	0	1091.49	High	High	2.38
	FALSE	High	LAQIQQAK		2	10	1	Q9NUL3; O95793	0	899.531	High	High	2.27
	FALSE	High	LPPLPAVER		1	3	1	O95793	0	991.593	High	High	2.12
	FALSE	High	NLPVNFEVAR		1	2	1	O95793	0	1158.63	High	High	2.11
FALSE	Master Protein	O60832-1	H/ACA ribonucleoprotein complex subunit 4 [OS=Homo sapiens]	26	10	11	10	514	57.6	9.42	38.27	10	cell organization and biogenesis;DNA metabolism;RNA metabolism OR transcription;other metabolic processes;other biological processes	nucleus;other cell component	nucleic acid binding activity;other molecular function	Pf01472, Pf01509, Pf08068, Pf16198	1736	DKC1	F5BSB3; hsa:1736; O43845; O60832; Q96G67; Q9Y505	ENSG00000130826		rRNA modification in the nucleus and cytosol; Telomere Extension By Telomerase	2	High	1
	Checked	Confidence	Sequence	Modifications	# Protein Groups	# Proteins	# PSMs	Master Protein Accessions	# Missed Cleavages	Theo. MH+ [Da]	Found in Sample: [S139] F139: Sample	Confidence (by Search Engine): Sequest HT	XCorr (by Search Engine): Sequest HT
	FALSE	High	ALETLTGALFQRPPLIAAVK		1	2	2	O60832-1	0	2109.24	High	High	5.54
	FALSE	High	TGFINLDKPSNPSSHEVVAWIR		1	2	1	O60832-1	0	2467.27	High	High	4.6
	FALSE	High	KSLPEEDVAEIQHAEEFLIKPESK		1	2	1	O60832-1	1	2766.42	High	High	4.39
	FALSE	High	AGLESGAEPGDGDSDTTKK		1	1	1	O60832-1	1	1834.83	High	High	3.74
	FALSE	High	LHNAIEGGTQLSR		1	2	1	O60832-1	0	1395.73	High	High	3.15
	FALSE	High	QEYVDYSESAK		1	1	1	O60832-1	0	1318.58	High	High	3.14
	FALSE	High	SLPEEDVAEIQHAEEFLIKPESK		1	2	1	O60832-1	0	2638.32	High	High	3.01
	FALSE	High	QEYVDYSESAKKEVVAEVVK		1	1	1	O60832-1	2	2300.17	High	High	2.7
	FALSE	High	APQVVAEAAK		1	1	1	O60832-1	0	983.552	High	High	2.32
	FALSE	High	RVVYPLEK		1	2	1	O60832-1	1	1003.59	High	High	2.2
FALSE	Master Protein	P26038	Moesin [OS=Homo sapiens]	16	12	13	9	577	67.8	6.4	37.45	12	cell adhesion;cell cycle OR cell proliferation;cell organization and biogenesis;other biological processes	plasma membrane;other membranes;cytosol;cytoskeleton;other cell component	signal transduction activity or receptor binding;cytoskeletal activity;nucleic acid binding activity;other molecular function	Pf00373, Pf00769, Pf09379, Pf09380, Pf20492	4478	MSN	hsa:4478; P26038	ENSG00000147065		Recycling pathway of L1; Sensory processing of sound by inner hair cells of the cochlea; Sensory processing of sound by outer hair cells of the cochlea; Gene and protein expression by JAK-STAT signaling after Interleukin-12 stimulation; Signaling by ALK fusions and activated point mutants	5	High	1
	Checked	Confidence	Sequence	Modifications	# Protein Groups	# Proteins	# PSMs	Master Protein Accessions	# Missed Cleavages	Theo. MH+ [Da]	Found in Sample: [S139] F139: Sample	Confidence (by Search Engine): Sequest HT	XCorr (by Search Engine): Sequest HT
	FALSE	High	KAQQELEEQTR		1	1	2	P26038	1	1359.69	High	High	4.41
	FALSE	High	APDFVFYAPR		3	5	1	P35241-1; P26038; P15311	0	1182.59	High	High	3.4
	FALSE	High	AQQELEEQTR		1	1	1	P26038	0	1231.59	High	High	3.26
	FALSE	High	ESEAVEWQQK		1	1	1	P26038	0	1233.57	High	High	3.21
	FALSE	High	IQVWHEEHR		1	1	1	P26038	0	1233.61	High	High	3.02
	FALSE	High	KAPDFVFYAPR		3	5	1	P35241-1; P26038; P15311	1	1310.69	High	High	3.02
	FALSE	High	ALTSELANAR		1	1	1	P26038	0	1045.56	High	High	2.54
	FALSE	High	ALELEQER		1	1	1	P26038	0	987.511	High	High	2.35
	FALSE	High	KVTAQDVR		1	1	1	P26038	1	916.521	High	High	2.19
	FALSE	High	FVIKPIDKK		3	5	1	P35241-1; P26038; P15311	1	1087.69	High	High	2.19
	FALSE	High	ERQEAEEAK		1	1	1	P26038	1	1089.52	High	High	2.08
	FALSE	High	QIEEQTK		1	1	1	P26038	0	875.447	High	High	2.04
FALSE	Master Protein	P60709	Actin, cytoplasmic 1 [OS=Homo sapiens]	32	11	13	3	375	41.7	5.48	37.43	11	cell organization and biogenesis;developmental processes;other biological processes	plasma membrane;other membranes;cytosol;cytoskeleton;nucleus;other cell component	cytoskeletal activity;other molecular function	Pf00022	60	ACTB	hsa:60; P02570; P60709; P70514; P99021; Q11211; Q64316; Q75MN2; Q96B34; Q96HG5	ENSG00000075624		RHO GTPases Activate Formins; Regulation of actin dynamics for phagocytic cup formation; FCGR3A-mediated phagocytosis; Recycling pathway of L1; Sensory processing of sound by inner hair cells of the cochlea; Sensory processing of sound by outer hair cells of the cochlea; RHO GTPases Activate WASPs and WAVEs; Translocation of SLC2A4 (GLUT4) to the plasma membrane; RHO GTPases activate IQGAPs; RHOF…	35	High	1
	Checked	Confidence	Sequence	Modifications	# Protein Groups	# Proteins	# PSMs	Master Protein Accessions	# Missed Cleavages	Theo. MH+ [Da]	Found in Sample: [S139] F139: Sample	Confidence (by Search Engine): Sequest HT	XCorr (by Search Engine): Sequest HT
	FALSE	High	QEYDESGPSIVHR		2	7	1	P0CG39; P60709	0	1516.7	High	High	4.19
	FALSE	High	DLYANTVLSGGTTMYPGIADR	1xOxidation [M14]	1	2	1	P60709	0	2231.06	High	High	4.16
	FALSE	High	VAPEEHPVLLTEAPLNPK		1	2	1	P60709	0	1954.06	High	High	3.85
	FALSE	High	AGFAGDDAPR		3	11	1	P63267-1; P0CG39; P60709	0	976.448	High	High	3.15
	FALSE	High	DSYVGDEAQSK		2	6	2	P63267-1; P60709	0	1198.52	High	High	2.85
	FALSE	High	EITALAPSTMK	1xOxidation [M10]	2	7	1	P63267-1; P60709	0	1177.61	High	High	2.71
	FALSE	High	DSYVGDEAQSKR		2	6	1	P63267-1; P60709	1	1354.62	High	High	2.7
	FALSE	High	EITALAPSTMK		2	7	1	P63267-1; P60709	0	1161.62	High	High	2.53
	FALSE	High	HQGVMVGMGQK		2	7	1	P63267-1; P60709	0	1171.57	High	High	2.25
	FALSE	High	DLTDYLMK	1xOxidation [M7]	2	8	1	P63267-1; P60709	0	1014.48	High	High	2.13
	FALSE	High	GYSFTTTAER		1	2	1	P60709	0	1132.53	High	High	2.11
	FALSE	High	RGILTLK		3	10	1	P63267-1; P0CG39; P60709	1	800.535	High	High	2.04
FALSE	Master Protein	P10515	Dihydrolipoyllysine-residue acetyltransferase component of pyruvate dehydrogenase complex, mitochondrial [OS=Homo sapiens]	21	13	13	13	647	69	7.84	37.19	13	other metabolic processes	mitochondrion;other cell component	other molecular function	Pf00198, Pf00364, Pf02817	1737	DLAT	hsa:1737; P10515; Q16783; Q53EP3	ENSG00000150768		Protein lipoylation; Regulation of pyruvate dehydrogenase (PDH) complex; Signaling by Retinoic Acid; PDH complex synthesizes acetyl-CoA from PYR	4	High	1
	Checked	Confidence	Sequence	Modifications	# Protein Groups	# Proteins	# PSMs	Master Protein Accessions	# Missed Cleavages	Theo. MH+ [Da]	Found in Sample: [S139] F139: Sample	Confidence (by Search Engine): Sequest HT	XCorr (by Search Engine): Sequest HT
	FALSE	High	DVPIGAIICITVGKPEDIEAFK	1xCarbamidomethyl [C9]	1	1	1	P10515	0	2385.27	High	High	4.18
	FALSE	High	VVDGAVGAQWLAEFRK		1	1	1	P10515	1	1745.93	High	High	4.08
	FALSE	High	VPLPSLSPTMQAGTIAR		1	1	1	P10515	0	1738.95	High	High	3.41
	FALSE	High	GVETIANDVVSLATK		1	1	1	P10515	0	1516.82	High	High	3.36
	FALSE	High	KDIDSFVPSK		1	1	1	P10515	1	1135.6	High	High	3.2
	FALSE	High	ISVNDFIIK		1	1	1	P10515	0	1048.6	High	High	2.84
	FALSE	High	KYLEKPITMLL		1	1	1	P10515	1	1348.79	High	High	2.57
	FALSE	High	SKISVNDFIIK		1	1	1	P10515	1	1263.73	High	High	2.53
	FALSE	High	DVPLGTPLCIIVEK	1xCarbamidomethyl [C9]	1	1	1	P10515	0	1553.86	High	High	2.42
	FALSE	High	DIDSFVPSK		1	1	1	P10515	0	1007.5	High	High	2.32
	FALSE	High	ASALACLK	1xCarbamidomethyl [C6]	1	1	1	P10515	0	833.455	High	High	2.22
	FALSE	High	ILVPEGTR		1	1	1	P10515	0	884.52	High	High	2.06
	FALSE	High	GIDLTQVK		1	1	1	P10515	0	873.504	High	High	2
FALSE	Master Protein	P68104	Elongation factor 1-alpha 1 [OS=Homo sapiens]	32	11	11	6	462	50.1	9.01	36.8	11	protein metabolism;other metabolic processes;other biological processes	non-structural extracellular;plasma membrane;other membranes;cytosol;cytoskeleton;translational apparatus;nucleus;other cytoplasmic organelle;other cell component	nucleic acid binding activity;other molecular function	Pf00009, Pf03144, Pf22594	1915	EEF1A1	hsa:1915; P04719; P04720; P68104; Q6IQ15	ENSG00000156508		Neutrophil degranulation; Chaperone Mediated Autophagy; Protein methylation; HSF1 activation; Peptide chain elongation; SARS-CoV-1 modulates host translation machinery	7	High	1
	Checked	Confidence	Sequence	Modifications	# Protein Groups	# Proteins	# PSMs	Master Protein Accessions	# Missed Cleavages	Theo. MH+ [Da]	Found in Sample: [S139] F139: Sample	Confidence (by Search Engine): Sequest HT	XCorr (by Search Engine): Sequest HT
	FALSE	High	THINIVVIGHVDSGKSTTTGHLIYK		2	4	1	Q05639; P68104	1	2690.46	High	High	5.72
	FALSE	High	KDGNASGTTLLEALDCILPPTRPTDKPLR	1xCarbamidomethyl [C16]	1	3	1	P68104	1	3149.66	High	High	5.63
	FALSE	High	VETGVLKPGMVVTFAPVNVTTEVK		1	3	1	P68104	0	2515.38	High	High	4.42
	FALSE	High	EHALLAYTLGVK		2	3	1	Q05639; P68104	0	1314.74	High	High	3.71
	FALSE	High	MDSTEPPYSQK	1xOxidation [M1]	1	2	1	P68104	0	1298.56	High	High	3
	FALSE	High	YYVTIIDAPGHR		1	3	1	P68104	0	1404.73	High	High	2.73
	FALSE	High	STTTGHLIYK		2	4	1	Q05639; P68104	0	1120.6	High	High	2.56
	FALSE	High	QLIVGVNK		2	3	1	Q05639; P68104	0	870.541	High	High	2.44
	FALSE	High	IGGIGTVPVGR		2	4	1	Q05639; P68104	0	1025.61	High	High	2.39
	FALSE	High	RYEEIVK		1	3	1	P68104	1	936.515	High	High	2.19
	FALSE	High	KLEDGPK		1	3	1	P68104	1	786.436	High	High	2.02
FALSE	Master Protein	P08779	Keratin, type I cytoskeletal 16 [OS=Homo sapiens]	27	10	12	4	473	51.2	5.05	36.62	10	cell organization and biogenesis;stress response;other biological processes	plasma membrane;cytosol;cytoskeleton	cytoskeletal activity	Pf00038	3868	KRT16	A8K488; hsa:3868; P08779; P30654; Q16402; Q9UBG8	ENSG00000186832		Formation of the cornified envelope	2	High	1
	Checked	Confidence	Sequence	Modifications	# Protein Groups	# Proteins	# PSMs	Master Protein Accessions	# Missed Cleavages	Theo. MH+ [Da]	Found in Sample: [S139] F139: Sample	Confidence (by Search Engine): Sequest HT	XCorr (by Search Engine): Sequest HT
	FALSE	High	APSTYGGGLSVSSR		1	1	1	P08779	0	1338.66	High	High	3.9
	FALSE	High	IIAATIENAQPILQIDNAR		1	1	1	P08779	0	2064.14	High	High	3.83
	FALSE	High	EVASNSELVQSSR		1	1	1	P08779	0	1405.69	High	High	3.49
	FALSE	High	ALEEANADLEVK		3	6	1	P02533; P13646; P08779	0	1301.66	High	High	3.48
	FALSE	High	ISSVLAGGSCR	1xCarbamidomethyl [C10]	2	2	1	P02533; P08779	0	1106.56	High	High	3.21
	FALSE	High	GSCGIGGGIGGGSSR	1xCarbamidomethyl [C3]	2	2	1	P02533; P08779	0	1278.59	High	High	2.93
	FALSE	High	ASLENSLEETK		2	2	1	P02533; P08779	0	1220.6	High	High	2.91
	FALSE	High	EVFTSSSSSSSR		1	1	1	P08779	0	1260.57	High	High	2.82
	FALSE	High	VTMQNLNDR	1xOxidation [M3]	3	7	1	P02533; P13645; P08779	0	1106.53	High	High	2.69
	FALSE	High	TRLEQEIATYR		4	8	1	P02533; P13646; Q04695; P08779	1	1379.73	High	High	2.58
	FALSE	High	VTMQNLNDR		3	7	2	P02533; P13645; P08779	0	1090.53	High	High	2.51
FALSE	Master Protein	Q9UHX1-2	Isoform 2 of Poly(U)-binding-splicing factor PUF60 [OS=Homo sapiens]	20	9	10	9	542	58.1	5.35	36.15	9						PUF60	Q9UHX1-2				0	High	1
	Checked	Confidence	Sequence	Modifications	# Protein Groups	# Proteins	# PSMs	Master Protein Accessions	# Missed Cleavages	Theo. MH+ [Da]	Found in Sample: [S139] F139: Sample	Confidence (by Search Engine): Sequest HT	XCorr (by Search Engine): Sequest HT
	FALSE	High	VGRPSNIGQAQPIIDQLAEEAR		1	6	1	Q9UHX1-2	0	2362.25	High	High	5.27
	FALSE	High	QTIAHQQQQLTNLQMAAQR		1	3	1	Q9UHX1-2	0	2208.13	High	High	4.66
	FALSE	High	LGLPPLTPEQQEALQK		1	6	1	Q9UHX1-2	0	1761.97	High	High	4.62
	FALSE	High	QTIAHQQQQLTNLQMAAQR	1xOxidation [M15]	1	3	1	Q9UHX1-2	0	2224.13	High	High	4.35
	FALSE	High	KVVAEVYDQER		1	6	1	Q9UHX1-2	1	1335.69	High	High	3.94
	FALSE	High	IFVEFSIASETHK		1	6	1	Q9UHX1-2	0	1507.78	High	High	3.64
	FALSE	High	VVAEVYDQER		1	6	1	Q9UHX1-2	0	1207.6	High	High	2.84
	FALSE	High	AIQALNGR		1	6	1	Q9UHX1-2	0	842.484	High	High	2.48
	FALSE	High	QAFAPFGPIK		1	6	1	Q9UHX1-2	0	1075.59	High	High	2.32
	FALSE	High	VIIYQEK		1	6	1	Q9UHX1-2	0	892.514	High	High	2.04
FALSE	Master Protein	P12268	inosine-5'-monophosphate dehydrogenase 2 [OS=Homo sapiens]	25	9	10	8	514	55.8	6.9	35.5	9	cell cycle OR cell proliferation;other metabolic processes;other biological processes	non-structural extracellular;cytosol;nucleus;other cell component	nucleic acid binding activity;other molecular function	Pf00478, Pf00571	3615	IMPDH2	hsa:3615; P12268; Q6LEF3	ENSG00000178035		Potential therapeutics for SARS; Neutrophil degranulation; Purine ribonucleoside monophosphate biosynthesis; Azathioprine ADME	4	High	1
	Checked	Confidence	Sequence	Modifications	# Protein Groups	# Proteins	# PSMs	Master Protein Accessions	# Missed Cleavages	Theo. MH+ [Da]	Found in Sample: [S139] F139: Sample	Confidence (by Search Engine): Sequest HT	XCorr (by Search Engine): Sequest HT
	FALSE	High	KYEQGFITDPVVLSPK		1	1	1	P12268	1	1820.98	High	High	4.92
	FALSE	High	TSSAQVEGGVHSLHSYEK		1	1	2	P12268	0	1915.91	High	High	4.38
	FALSE	High	HGFCGIPITDTGR	1xCarbamidomethyl [C4]	1	1	1	P12268	0	1430.68	High	High	4.18
	FALSE	High	FVPYLIAGIQHSCQDIGAK	1xCarbamidomethyl [C13]	1	1	1	P12268	0	2117.08	High	High	3.96
	FALSE	High	DKYPNLQVIGGNVVTAAQAK		1	1	1	P12268	1	2086.13	High	High	3.46
	FALSE	High	REDLVVAPAGITLK		1	1	1	P12268	1	1481.87	High	High	3.38
	FALSE	High	NLIDAGVDALR		1	1	1	P12268	0	1156.63	High	High	2.69
	FALSE	High	EANEILQR		2	8	1	P12268; P20839	0	972.511	High	High	2.51
	FALSE	High	VRDVFEAK		1	1	1	P12268	1	963.526	High	High	2.17
FALSE	Master Protein	Q9UKV8	Protein argonaute-2 [OS=Homo sapiens]	19	10	10	7	859	97.1	9.19	35.25	10	cell organization and biogenesis;protein metabolism;RNA metabolism OR transcription;other metabolic processes;developmental processes;other biological processes	non-structural extracellular;cytosol;nucleus;other cell component	nucleic acid binding activity;other molecular function	Pf02170, Pf02171, Pf08699, Pf16486, Pf16487, Pf16488	27161	AGO2	hsa:27161; Q8TCZ5; Q8WV58; Q96ID1; Q9UKV8	ENSG00000123908		M-decay: degradation of maternal mRNAs by maternally stored factors; Transcriptional regulation by small RNAs; TP53 Regulates Metabolic Genes; MAPK6/MAPK4 signaling; Estrogen-dependent gene expression; Pre-NOTCH Transcription and Translation; Ca2+ pathway; Regulation of MECP2 expression and activity; NR1H3 & NR1H2 regulate gene expression linked to cholesterol transport and efflux; MicroRNA (miRN…	21	High	1
	Checked	Confidence	Sequence	Modifications	# Protein Groups	# Proteins	# PSMs	Master Protein Accessions	# Missed Cleavages	Theo. MH+ [Da]	Found in Sample: [S139] F139: Sample	Confidence (by Search Engine): Sequest HT	XCorr (by Search Engine): Sequest HT
	FALSE	High	HTYLPLEVCNIVAGQR	1xCarbamidomethyl [C9]	3	6	1	Q9UKV8; Q9H9G7; Q9UL18	0	1869.96	High	High	5.19
	FALSE	High	LGGVNNILLPQGRPPVFQQPVIFLGADVTHPPAGDGK		1	2	1	Q9UKV8	0	3819.07	High	High	4.81
	FALSE	High	SFFTASEGCSNPLGGGR	1xCarbamidomethyl [C9]	1	2	1	Q9UKV8	0	1743.78	High	High	3.98
	FALSE	High	DGVSEGQFQQVLHHELLAIR		1	2	1	Q9UKV8	0	2276.18	High	High	3.8
	FALSE	High	QEIIQDLAAMVR		1	2	1	Q9UKV8	0	1386.74	High	High	3.08
	FALSE	High	SASFNTDPYVR		1	2	1	Q9UKV8	0	1256.59	High	High	3.03
	FALSE	High	ELLIQFYK		3	6	1	Q9UKV8; Q9H9G7; Q9UL18	0	1053.6	High	High	3.02
	FALSE	High	AVQVHQDTLR		2	3	1	Q9UKV8; Q9UL18	0	1166.63	High	High	2.95
	FALSE	High	VLQPPSILYGGR		1	2	1	Q9UKV8	0	1299.74	High	High	2.85
	FALSE	High	VGDTVLGMATQCVQMKNVQR	1xCarbamidomethyl [C12]; 1xOxidation [M15]	1	2	1	Q9UKV8	1	2251.1	High	High	2.54
FALSE	Master Protein	Q9Y3I0	tRNA-splicing ligase RtcB homolog [OS=Homo sapiens]	23	10	11	10	505	55.2	7.23	35.21	10	RNA metabolism OR transcription;other metabolic processes;developmental processes;other biological processes	other membranes;cytosol;ER/Golgi;nucleus;other cell component	cytoskeletal activity;other molecular function	Pf01139	51493	RTCB	B2R6A8; hsa:51493; Q6IAI0; Q9BWL4; Q9NTH1; Q9P037; Q9P0J3; Q9Y3I0	ENSG00000100220		tRNA processing in the nucleus	1	High	1
	Checked	Confidence	Sequence	Modifications	# Protein Groups	# Proteins	# PSMs	Master Protein Accessions	# Missed Cleavages	Theo. MH+ [Da]	Found in Sample: [S139] F139: Sample	Confidence (by Search Engine): Sequest HT	XCorr (by Search Engine): Sequest HT
	FALSE	High	EQLAQAMFDHIPVGVGSK		1	1	1	Q9Y3I0	0	1926.97	High	High	4.42
	FALSE	High	NVTDVVNTCHDAGISK	1xCarbamidomethyl [C9]	1	1	1	Q9Y3I0	0	1729.82	High	High	4.01
	FALSE	High	VFNTTPDDLDLHVIYDVSHNIAK		1	1	1	Q9Y3I0	0	2626.31	High	High	3.86
	FALSE	High	VEQHVVDGKER		1	1	1	Q9Y3I0	1	1295.67	High	High	3.69
	FALSE	High	TNLDESDVQPVK		1	1	1	Q9Y3I0	0	1344.66	High	High	3.33
	FALSE	High	VEQHVVDGK		1	1	1	Q9Y3I0	0	1010.53	High	High	3.29
	FALSE	High	IASPEGQDYLK		1	1	1	Q9Y3I0	0	1220.62	High	High	2.76
	FALSE	High	LVMEEAPESYK		1	1	1	Q9Y3I0	0	1295.62	High	High	2.73
	FALSE	High	LVMEEAPESYK	1xOxidation [M3]	1	1	1	Q9Y3I0	0	1311.61	High	High	2.56
	FALSE	High	NLDFQDVLDK		1	1	1	Q9Y3I0	0	1206.6	High	High	2.49
	FALSE	High	QLACAR	1xCarbamidomethyl [C4]	1	1	1	Q9Y3I0	0	718.366	High	High	2.05
FALSE	Master Protein	Q5SSJ5-1	Heterochromatin protein 1-binding protein 3 [OS=Homo sapiens]	23	12	12	12	553	61.2	9.67	35.19	12	cell organization and biogenesis;stress response;other biological processes	nucleus;other cell component	nucleic acid binding activity;other molecular function	Pf00538	50809	HP1BP3	A6NI71; A8K5D7; B3KMZ8; B4E210; hsa:50809; Q05BI0; Q5SSJ5; Q5SSJ6; Q5SWC6; Q6PIM9; Q8NDF0; Q9UHY0	ENSG00000127483			0	High	1
	Checked	Confidence	Sequence	Modifications	# Protein Groups	# Proteins	# PSMs	Master Protein Accessions	# Missed Cleavages	Theo. MH+ [Da]	Found in Sample: [S139] F139: Sample	Confidence (by Search Engine): Sequest HT	XCorr (by Search Engine): Sequest HT
	FALSE	High	SSAVDPEPQVKLEDVLPLAFTR		1	3	1	Q5SSJ5-1	1	2411.28	High	High	5.09
	FALSE	High	KTIPSWATLSASQLAR		1	2	1	Q5SSJ5-1	1	1729.96	High	High	4.01
	FALSE	High	GKGASGSFVVVQK		1	3	1	Q5SSJ5-1	1	1263.71	High	High	3.42
	FALSE	High	SSAVDPEPQVK		1	3	1	Q5SSJ5-1	0	1156.58	High	High	3.07
	FALSE	High	YVLENHPGTNSNYQMHLLK		1	3	1	Q5SSJ5-1	0	2258.1	High	High	2.95
	FALSE	High	LEDVLPLAFTR		1	3	1	Q5SSJ5-1	0	1273.72	High	High	2.66
	FALSE	High	GEPENEEKEENKSSEETK		1	3	1	Q5SSJ5-1	2	2092.92	High	High	2.6
	FALSE	High	GASGTFQLK		1	3	1	Q5SSJ5-1	0	908.484	High	High	2.55
	FALSE	High	GEPENEEKEENK		1	3	1	Q5SSJ5-1	1	1431.62	High	High	2.51
	FALSE	High	GQLEQITGK		1	3	1	Q5SSJ5-1	0	973.531	High	High	2.28
	FALSE	High	YPSLELER		1	3	1	Q5SSJ5-1	0	1006.52	High	High	2.03
	FALSE	High	TVNSTRETPPK	1x3-hydroxybutyrylation [K11]	1	3	1	Q5SSJ5-1	1	1315.69	High	High	2.01
FALSE	Master Protein	P50990	T-complex protein 1 subunit theta [OS=Homo sapiens]	24	12	12	12	548	59.6	5.6	34.9	12	protein metabolism;other metabolic processes;other biological processes	non-structural extracellular;cytosol;cytoskeleton;nucleus;other cytoplasmic organelle;other cell component	other molecular function	Pf00118	10694	CCT8	A6NN54; B4DEM7; B4DQH4; hsa:10694; P50990; Q4VBP8	ENSG00000156261; ENSG00000291533		Formation of tubulin folding intermediates by CCT/TriC; BBSome-mediated cargo-targeting to cilium; Neutrophil degranulation; Association of TriC/CCT with target proteins during biosynthesis; Cooperation of PDCL (PhLP1) and TRiC/CCT in G-protein beta folding; Prefoldin mediated transfer of substrate to CCT/TriC; Folding of actin by CCT/TriC	7	High	1
	Checked	Confidence	Sequence	Modifications	# Protein Groups	# Proteins	# PSMs	Master Protein Accessions	# Missed Cleavages	Theo. MH+ [Da]	Found in Sample: [S139] F139: Sample	Confidence (by Search Engine): Sequest HT	XCorr (by Search Engine): Sequest HT
	FALSE	High	LFVTNDAATILR		1	2	1	P50990	0	1333.75	High	High	3.37
	FALSE	High	AIADTGANVVVTGGK		1	3	1	P50990	0	1372.74	High	High	3.37
	FALSE	High	FAEAFEAIPR		1	3	1	P50990	0	1150.59	High	High	3.35
	FALSE	High	NVGLDIEAEVPAVK		1	3	1	P50990	0	1453.79	High	High	3.33
	FALSE	High	HFSGLEEAVYR		1	1	1	P50990	0	1307.64	High	High	3.15
	FALSE	High	EDGAISTIVLR		1	3	1	P50990	0	1173.65	High	High	3.01
	FALSE	High	ETEGDVTSVK		1	3	1	P50990	0	1064.51	High	High	2.97
	FALSE	High	LATNAAVTVLR		1	3	1	P50990	0	1128.67	High	High	2.91
	FALSE	High	AVDDGVNTFK		1	3	1	P50990	0	1065.52	High	High	2.52
	FALSE	High	LYAVHQEGNK		1	3	1	P50990	0	1158.59	High	High	2.42
	FALSE	High	ALAENSGVK		1	3	1	P50990	0	888.479	High	High	2.28
	FALSE	High	QYGNEVFLAK		1	3	1	P50990	0	1168.6	High	High	2.21
FALSE	Master Protein	P35579-1	Myosin-9 [OS=Homo sapiens]	7	10	11	9	1960	226.4	5.6	34.13	10	cell cycle OR cell proliferation;cell organization and biogenesis;protein metabolism;stress response;transport;developmental processes;signal transduction;other biological processes	plasma membrane;other membranes;cytosol;cytoskeleton;nucleus;other cell component	signal transduction activity or receptor binding;cytoskeletal activity;other molecular function	Pf00063, Pf01576, Pf02736	4627	MYH9	A8K6E4; hsa:4627; O60805; P35579; Q60FE2; Q86T83	ENSG00000100345		Translocation of SLC2A4 (GLUT4) to the plasma membrane; RHO GTPases activate PAKs; Regulation of actin dynamics for phagocytic cup formation; FCGR3A-mediated phagocytosis; Sensory processing of sound by inner hair cells of the cochlea; Sensory processing of sound by outer hair cells of the cochlea; Signaling by ALK fusions and activated point mutants; RHO GTPases activate CIT; EPHA-mediated growt…	13	High	1
	Checked	Confidence	Sequence	Modifications	# Protein Groups	# Proteins	# PSMs	Master Protein Accessions	# Missed Cleavages	Theo. MH+ [Da]	Found in Sample: [S139] F139: Sample	Confidence (by Search Engine): Sequest HT	XCorr (by Search Engine): Sequest HT
	FALSE	High	KLEGDSTDLSDQIAELQAQIAELK		1	1	1	P35579-1	1	2615.34	High	High	4.93
	FALSE	High	LQQELDDLLVDLDHQR		1	1	1	P35579-1	0	1949.99	High	High	4.83
	FALSE	High	ELESQISELQEDLESER		1	1	1	P35579-1	0	2033.95	High	High	4.34
	FALSE	High	QLEEAEEEAQR		1	2	1	P35579-1	0	1331.61	High	High	3.63
	FALSE	High	RQQQLTAMKVIQR	1xOxidation [M8]	2	6	2	P35749; P35579-1	2	1615.91	High	High	3.52
	FALSE	High	SMEAEMIQLQEELAAAER	1xOxidation [M]	1	2	2	P35579-1	0	2064.96	High	High	2.96
	FALSE	High	LEGDSTDLSDQIAELQAQIAELK		1	1	1	P35579-1	0	2487.25	High	High	2.68
	FALSE	High	KLEEEQIILEDQNCKLAK	1xCarbamidomethyl [C14]	1	1	1	P35579-1	2	2201.15	High	High	2.61
	FALSE	High	KLQAQMKDCMR	1xCarbamidomethyl [C9]; 1x3-hydroxybutyrylation [K7]	1	2	1	P35579-1	2	1494.72	High	High	2.36
	FALSE	High	DQGELER		1	2	1	P35579-1	0	846.395	High	High	2.26
FALSE	Master Protein	Q7Z2W4	zinc finger CCCH-type antiviral protein 1 [OS=Homo sapiens]	15	9	9	9	902	101.4	8.4	33.83	9	stress response;other biological processes	cytosol;nucleus;other cell component	other molecular function	Pf00644, Pf02825, Pf18606, Pf18633	56829	ZC3HAV1	A4D1R2; A4D1S4; hsa:56829; Q7Z2W4; Q8IW57; Q8TAJ3; Q96N79; Q9H8R9; Q9P0Y7	ENSG00000105939		Signaling by BRAF and RAF1 fusions	1	High	1
	Checked	Confidence	Sequence	Modifications	# Protein Groups	# Proteins	# PSMs	Master Protein Accessions	# Missed Cleavages	Theo. MH+ [Da]	Found in Sample: [S139] F139: Sample	Confidence (by Search Engine): Sequest HT	XCorr (by Search Engine): Sequest HT
	FALSE	High	EHGLNPDVVQNIQDICNSK	1xCarbamidomethyl [C16]	1	3	1	Q7Z2W4	0	2180.04	High	High	5.76
	FALSE	High	SGTQDIQPGPLFNNNADGVATDITSTR		1	3	1	Q7Z2W4	0	2789.33	High	High	4.93
	FALSE	High	VDDHDSEEICLDHLCK	2xCarbamidomethyl [C10; C15]	1	2	1	Q7Z2W4	0	1984.84	High	High	4.35
	FALSE	High	SCTPSPDQISHR	1xCarbamidomethyl [C2]	1	3	1	Q7Z2W4	0	1384.63	High	High	4.08
	FALSE	High	VALVNDSLSDVTSTTSSR		1	2	1	Q7Z2W4	0	1851.93	High	High	3.86
	FALSE	High	YSHEVLSEENFK		1	3	1	Q7Z2W4	0	1481.69	High	High	2.94
	FALSE	High	LHICDHFTR	1xCarbamidomethyl [C4]	1	3	1	Q7Z2W4	0	1198.58	High	High	2.75
	FALSE	High	ASLEDAPVDDLTR		1	3	1	Q7Z2W4	0	1401.69	High	High	2.59
	FALSE	High	KFTYLGSQDR		1	3	1	Q7Z2W4	1	1214.62	High	High	2.57
FALSE	Master Protein	Q03252	Lamin-B2 [OS=Homo sapiens]	19	12	12	9	620	69.9	5.59	33.76	12	cell organization and biogenesis;transport;other biological processes	other membranes;cytoskeleton;nucleus	cytoskeletal activity;other molecular function	Pf00038, Pf00932	84823	LMNB2	hsa:84823; O75292; Q03252; Q14734; Q96DF6	ENSG00000176619			0	High	1
	Checked	Confidence	Sequence	Modifications	# Protein Groups	# Proteins	# PSMs	Master Protein Accessions	# Missed Cleavages	Theo. MH+ [Da]	Found in Sample: [S139] F139: Sample	Confidence (by Search Engine): Sequest HT	XCorr (by Search Engine): Sequest HT
	FALSE	High	VKDLESLFHR		1	1	1	Q03252	1	1243.68	High	High	3.8
	FALSE	High	CQSLQEELDFRK	1xCarbamidomethyl [C1]	1	1	1	Q03252	1	1552.74	High	High	3.52
	FALSE	High	AGGPATPLSPTR		1	1	1	Q03252	0	1124.61	High	High	3.35
	FALSE	High	SEVELAAALSDKR		1	1	1	Q03252	1	1388.74	High	High	3.05
	FALSE	High	ATSSSSGSLSATGR		1	1	1	Q03252	0	1268.61	High	High	3.01
	FALSE	High	RLVEVDSSR		1	1	1	Q03252	1	1060.57	High	High	2.75
	FALSE	High	LQEKEELR		2	2	1	P20700; Q03252	1	1044.57	High	High	2.63
	FALSE	High	RVLDETAR		1	1	1	Q03252	1	959.527	High	High	2.57
	FALSE	High	ISEKEEVTTR		1	1	1	Q03252	1	1191.62	High	High	2.51
	FALSE	High	LLEGEEER		3	8	1	P20700; P02545; Q03252	0	974.479	High	High	2.33
	FALSE	High	ALELENDR		1	1	1	Q03252	0	959.479	High	High	2.24
	FALSE	High	LSPSPSSR		2	2	1	P20700; Q03252	0	830.437	High	High	2.01
FALSE	Master Protein	P40227-1	T-complex protein 1 subunit zeta [OS=Homo sapiens]	29	11	11	9	531	58	6.68	33.54	11	protein metabolism;other metabolic processes;other biological processes	cytosol;cytoskeleton;other cell component	other molecular function	Pf00118	908	CCT6A	A6NCD2; hsa:908; P40227; Q3KP28; Q75LP4; Q96S46	ENSG00000146731		Formation of tubulin folding intermediates by CCT/TriC; Association of TriC/CCT with target proteins during biosynthesis; Cooperation of PDCL (PhLP1) and TRiC/CCT in G-protein beta folding; Prefoldin mediated transfer of substrate to CCT/TriC; RHOBTB2 GTPase cycle; Folding of actin by CCT/TriC	6	High	1
	Checked	Confidence	Sequence	Modifications	# Protein Groups	# Proteins	# PSMs	Master Protein Accessions	# Missed Cleavages	Theo. MH+ [Da]	Found in Sample: [S139] F139: Sample	Confidence (by Search Engine): Sequest HT	XCorr (by Search Engine): Sequest HT
	FALSE	High	DGNVLLHEMQIQHPTASLIAK		1	1	1	P40227-1	0	2315.22	High	High	4.97
	FALSE	High	VLAQNSGFDLQETLVK		1	2	1	P40227-1	0	1761.94	High	High	4.45
	FALSE	High	QADLYISEGLHPR		2	3	1	Q92526-3; P40227-1	0	1498.76	High	High	4.13
	FALSE	High	AQAALAVNISAAR		1	2	1	P40227-1	0	1255.71	High	High	2.87
	FALSE	High	TEVNSGFFYK		1	4	1	P40227-1	0	1191.57	High	High	2.78
	FALSE	High	KQDEPIDLFMIEIMEMKHK	2xOxidation [M14; M16]; 2x3-hydroxybutyrylation [K17; K19]	1	2	1	P40227-1	2	2579.24	High	High	2.71
	FALSE	High	IITEGFEAAK		1	2	1	P40227-1	0	1078.58	High	High	2.67
	FALSE	High	VATAQDDITGDGTTSNVLIIGELLK		1	1	1	P40227-1	0	2544.34	High	High	2.51
	FALSE	High	ETLIDVAR		1	2	1	P40227-1	0	916.51	High	High	2.29
	FALSE	High	SETDTSLIR		1	2	1	P40227-1	0	1021.52	High	High	2.14
	FALSE	High	MLVSGAGDIK	1xOxidation [M1]	2	5	1	Q92526-3; P40227-1	0	1006.52	High	High	2
FALSE	Master Protein	Q9BZE4	Nucleolar GTP-binding protein 1 [OS=Homo sapiens]	16	12	12	12	634	73.9	9.5	33.45	12	RNA metabolism OR transcription;other metabolic processes;other biological processes	other membranes;cytosol;nucleus;other cell component	other molecular function	Pf06858, Pf08155, Pf17835	23560	GTPBP4	B3KMC5; B4DY13; B7Z7A3; hsa:23560; O95446; Q5T3R8; Q9BZE4; Q9NVJ8	ENSG00000107937			0	High	1
	Checked	Confidence	Sequence	Modifications	# Protein Groups	# Proteins	# PSMs	Master Protein Accessions	# Missed Cleavages	Theo. MH+ [Da]	Found in Sample: [S139] F139: Sample	Confidence (by Search Engine): Sequest HT	XCorr (by Search Engine): Sequest HT
	FALSE	High	KLEELEKEEELR		1	3	1	Q9BZE4	2	1544.82	High	High	4.48
	FALSE	High	NTIEMQAITALAHLR	1xOxidation [M5]	1	3	1	Q9BZE4	0	1697.9	High	High	3.13
	FALSE	High	ADVDVQPYAFTTK		1	3	1	Q9BZE4	0	1454.72	High	High	3.05
	FALSE	High	LHLAIPTRR		1	3	1	Q9BZE4	1	1076.67	High	High	2.89
	FALSE	High	QSLEYLEQVR		1	3	1	Q9BZE4	0	1264.65	High	High	2.88
	FALSE	High	LEELEKEEELR		1	3	1	Q9BZE4	1	1416.72	High	High	2.67
	FALSE	High	QKQSLEYLEQVR		1	3	1	Q9BZE4	1	1520.81	High	High	2.65
	FALSE	High	EDSAPPSSVAR		1	3	1	Q9BZE4	0	1115.53	High	High	2.55
	FALSE	High	ADVDVQPYAFTTKSLFVGHMDYK	1xOxidation [M20]; 1x3-hydroxybutyrylation [K13]	1	3	1	Q9BZE4	1	2734.31	High	High	2.5
	FALSE	High	VNEVLNR		1	3	1	Q9BZE4	0	843.468	High	High	2.29
	FALSE	High	TPTVIHK		1	1	1	Q9BZE4	0	795.472	High	High	2.27
	FALSE	High	YGDSLYR		1	3	1	Q9BZE4	0	873.41	High	High	2.09
FALSE	Master Protein	P31943	Heterogeneous nuclear ribonucleoprotein H [OS=Homo sapiens]	26	8	9	3	449	49.2	6.3	33.42	8	RNA metabolism OR transcription;other metabolic processes;other biological processes	cytosol;nucleus;other cell component	nucleic acid binding activity;other molecular function	Pf00076, Pf08080	3187	HNRNPH1	B3KW86; D3DWQ2; hsa:3187; P31943; Q6IBM4	ENSG00000169045; ENSG00000284254		mRNA Splicing - Major Pathway; FGFR2 alternative splicing; Processing of Capped Intron-Containing Pre-mRNA	3	High	1
	Checked	Confidence	Sequence	Modifications	# Protein Groups	# Proteins	# PSMs	Master Protein Accessions	# Missed Cleavages	Theo. MH+ [Da]	Found in Sample: [S139] F139: Sample	Confidence (by Search Engine): Sequest HT	XCorr (by Search Engine): Sequest HT
	FALSE	High	YVELFLNSTAGASGGAYEHR		1	1	1	P31943	0	2142.03	High	High	5.72
	FALSE	High	HTGPNSPDTANDGFVR		2	2	1	P31943; P55795	0	1684.77	High	High	5.21
	FALSE	High	STGEAFVQFASQEIAEK		2	2	1	P31943; P55795	0	1841.89	High	High	4.96
	FALSE	High	ATENDIYNFFSPLNPVR		2	2	1	P31943; P52597	0	1996.98	High	High	3.98
	FALSE	High	DLNYCFSGMSDHR	1xCarbamidomethyl [C5]	2	2	1	P31943; P55795	0	1601.65	High	High	3.03
	FALSE	High	VHIEIGPDGR		3	3	2	P31943; P52597; P55795	0	1092.58	High	High	2.87
	FALSE	High	IQNGAQGIR		1	1	1	P31943	0	956.527	High	High	2.51
	FALSE	High	GLPWSCSADEVQR	1xCarbamidomethyl [C6]	1	1	1	P31943	0	1504.68	High	High	2.42
FALSE	Master Protein	P11387	DNA topoisomerase 1 [OS=Homo sapiens]	15	11	11	11	765	90.7	9.31	33.26	11	cell cycle OR cell proliferation;cell organization and biogenesis;protein metabolism;DNA metabolism;other metabolic processes;developmental processes;other biological processes	nucleus;other cell component	nucleic acid binding activity;kinase activity;other molecular function	Pf01028, Pf02919, Pf14370	7150	TOP1	A8KA78; E1P5W3; hsa:7150; O43256; P11387; Q12855; Q12856; Q15610; Q5TFY3; Q9UJN0	ENSG00000198900		SUMOylation of DNA replication proteins	1	High	1
	Checked	Confidence	Sequence	Modifications	# Protein Groups	# Proteins	# PSMs	Master Protein Accessions	# Missed Cleavages	Theo. MH+ [Da]	Found in Sample: [S139] F139: Sample	Confidence (by Search Engine): Sequest HT	XCorr (by Search Engine): Sequest HT
	FALSE	High	AGNEKEEGETADTVGCCSLR	2xCarbamidomethyl [C16; C17]	1	1	1	P11387	1	2182.93	High	High	4.98
	FALSE	High	KLEEEEDGKLK		1	1	1	P11387	2	1317.69	High	High	3.91
	FALSE	High	GPVFAPPYEPLPENVK		1	1	1	P11387	0	1753.92	High	High	3.9
	FALSE	High	AEEVATFFAK		1	1	1	P11387	0	1112.56	High	High	3.27
	FALSE	High	AVAILCNHQR	1xCarbamidomethyl [C6]	1	1	1	P11387	0	1181.62	High	High	3.01
	FALSE	High	ELTAPDENIPAK		1	1	1	P11387	0	1297.66	High	High	2.77
	FALSE	High	LNYLDPR		1	3	1	P11387	0	890.473	High	High	2.72
	FALSE	High	LEEQLMK	1xOxidation [M6]	1	1	1	P11387	0	906.46	High	High	2.37
	FALSE	High	QPEDDLFDR		1	1	1	P11387	0	1134.51	High	High	2.29
	FALSE	High	ITVAWCK	1xCarbamidomethyl [C6]	1	1	1	P11387	0	877.46	High	High	2.02
	FALSE	High	NIITNLSK		1	1	1	P11387	0	902.531	High	High	2.01
FALSE	Master Protein	Q9Y2W1	Thyroid hormone receptor-associated protein 3 [OS=Homo sapiens]	14	12	12	12	955	108.6	10.15	33.2	12	RNA metabolism OR transcription;other metabolic processes;other biological processes	nucleus	nucleic acid binding activity;other molecular function	Pf15440	9967	THRAP3	D3DPS5; hsa:9967; Q5VTK6; Q9Y2W1	ENSG00000054118		PPARA activates gene expression; Transcriptional regulation of white adipocyte differentiation	2	High	1
	Checked	Confidence	Sequence	Modifications	# Protein Groups	# Proteins	# PSMs	Master Protein Accessions	# Missed Cleavages	Theo. MH+ [Da]	Found in Sample: [S139] F139: Sample	Confidence (by Search Engine): Sequest HT	XCorr (by Search Engine): Sequest HT
	FALSE	High	KTEELEEESFPER		1	1	1	Q9Y2W1	1	1622.75	High	High	4.22
	FALSE	High	DSRPSQAAGDNQGDEAK		1	1	1	Q9Y2W1	0	1745.77	High	High	4
	FALSE	High	SPVGKSPPSTGSTYGSSQKEESAASGGAAYTK	3x3-hydroxybutyrylation [K5; K19; K32]	1	1	1	Q9Y2W1	2	3332.57	High	High	3.18
	FALSE	High	KESEFDDEPK		1	1	1	Q9Y2W1	1	1223.54	High	High	3.03
	FALSE	High	ESEFDDEPK		1	1	1	Q9Y2W1	0	1095.45	High	High	2.66
	FALSE	High	EQTFSGGTSQDTK		1	1	1	Q9Y2W1	0	1385.62	High	High	2.62
	FALSE	High	EESTTGFDK		1	1	1	Q9Y2W1	0	1013.44	High	High	2.44
	FALSE	High	EESAASGGAAYTK		1	1	1	Q9Y2W1	0	1241.56	High	High	2.4
	FALSE	High	GSFSDTGLGDGK		1	1	1	Q9Y2W1	0	1140.52	High	High	2.33
	FALSE	High	YKDDPVDLR		1	1	1	Q9Y2W1	1	1120.56	High	High	2.33
	FALSE	High	KTSESRDK		1	1	1	Q9Y2W1	2	950.49	High	High	2
	FALSE	High	EDRGKR		1	1	1	Q9Y2W1	2	760.406	High	High	2
FALSE	Master Protein	Q07065	Cytoskeleton-associated protein 4 [OS=Homo sapiens]	21	10	11	10	602	66	5.92	33.14	10		plasma membrane;other membranes;cytoskeleton;ER/Golgi;other cytoplasmic organelle;other cell component			10970	CKAP4	hsa:10970; Q07065; Q504S5; Q53ES6	ENSG00000136026		Neutrophil degranulation; RND2 GTPase cycle; Regulation of Insulin-like Growth Factor (IGF) transport and uptake by Insulin-like Growth Factor Binding Proteins (IGFBPs); Post-translational protein phosphorylation; RND3 GTPase cycle; Surfactant metabolism	6	High	1
	Checked	Confidence	Sequence	Modifications	# Protein Groups	# Proteins	# PSMs	Master Protein Accessions	# Missed Cleavages	Theo. MH+ [Da]	Found in Sample: [S139] F139: Sample	Confidence (by Search Engine): Sequest HT	XCorr (by Search Engine): Sequest HT
	FALSE	High	VASLEESEGNKQDLK		1	1	1	Q07065	1	1646.82	High	High	4.22
	FALSE	High	VQEQVHTLLSQDQAQAAR		1	1	1	Q07065	0	2022.04	High	High	3.65
	FALSE	High	LQNEILKDLSDGIHVVK		1	1	1	Q07065	1	1921.08	High	High	3.53
	FALSE	High	IETNENNLESAK		1	1	1	Q07065	0	1361.65	High	High	3.51
	FALSE	High	SVGELPSTVESLQK		1	1	1	Q07065	0	1473.78	High	High	3.34
	FALSE	High	TAVDSLVAYSVK		1	1	1	Q07065	0	1252.68	High	High	2.89
	FALSE	High	GAHPSGGADDVAK		1	1	2	Q07065	0	1181.55	High	High	2.83
	FALSE	High	LALQALTEK		1	1	1	Q07065	0	986.588	High	High	2.42
	FALSE	High	LTELTK		1	1	1	Q07065	0	704.419	High	High	2.07
	FALSE	High	GGHRGGGGGGGK		1	1	1	Q07065	1	953.466	High	High	2
FALSE	Master Protein	P25705-1	ATP synthase subunit alpha, mitochondrial [OS=Homo sapiens]	25	11	11	11	553	59.7	9.13	32.59	11	other metabolic processes;transport;other biological processes	plasma membrane;other membranes;mitochondrion;other cell component	signal transduction activity or receptor binding;transporter activity;other molecular function	Pf00006, Pf00306, Pf02874	455397; 498	ATP5F1A	A5A6H5; A8K092; B4DY56; hsa:498; K7ENP3; P25705; ptr:455397; Q53XX6; Q8IXV2; Q96FB4; Q96HW2; Q96IR6; Q9BTV8	ENSG00000152234; ENSPTRG00000009991		Mitochondrial protein import; Mitochondrial protein degradation; Cristae formation; Formation of ATP by chemiosmotic coupling	4	High	1
	Checked	Confidence	Sequence	Modifications	# Protein Groups	# Proteins	# PSMs	Master Protein Accessions	# Missed Cleavages	Theo. MH+ [Da]	Found in Sample: [S139] F139: Sample	Confidence (by Search Engine): Sequest HT	XCorr (by Search Engine): Sequest HT
	FALSE	High	ILGADTSVDLEETGR		1	3	1	P25705-1	0	1575.79	High	High	4.3
	FALSE	High	GMSLNLEPDNVGVVVFGNDK		1	3	1	P25705-1	0	2104.04	High	High	3.88
	FALSE	High	EAYPGDVFYLHSR		1	3	1	P25705-1	0	1553.74	High	High	3.68
	FALSE	High	HALIIYDDLSK		1	3	1	P25705-1	0	1287.69	High	High	3.49
	FALSE	High	FENAFLSHVVSQHQALLGTIR		1	3	1	P25705-1	0	2367.26	High	High	3.18
	FALSE	High	AVDSLVPIGR		1	3	1	P25705-1	0	1026.59	High	High	2.82
	FALSE	High	GIRPAINVGLSVSR		1	3	1	P25705-1	0	1438.85	High	High	2.69
	FALSE	High	GYLDKLEPSK		1	3	1	P25705-1	1	1149.62	High	High	2.28
	FALSE	High	VLSIGDGIAR		1	3	1	P25705-1	0	1000.58	High	High	2.21
	FALSE	High	LTDADAMK		1	3	1	P25705-1	0	864.413	High	High	2.06
	FALSE	High	RSTVAQLVK		1	3	1	P25705-1	1	1001.61	High	High	2
FALSE	Master Protein	P02533	Keratin, type I cytoskeletal 14 [OS=Homo sapiens]	24	9	11	2	472	51.5	5.16	32.57	9	cell organization and biogenesis;other biological processes	plasma membrane;cytosol;cytoskeleton;nucleus;other cell component	cytoskeletal activity;other molecular function	Pf00038	3861	KRT14	hsa:3861; P02533; Q14715; Q53XY3; Q9BUE3; Q9UBN2; Q9UBN3; Q9UCY4	ENSG00000186847		Formation of the cornified envelope; Differentiation of keratinocytes in interfollicular epidermis in mammalian skin; Type I hemidesmosome assembly	4	High	1
	Checked	Confidence	Sequence	Modifications	# Protein Groups	# Proteins	# PSMs	Master Protein Accessions	# Missed Cleavages	Theo. MH+ [Da]	Found in Sample: [S139] F139: Sample	Confidence (by Search Engine): Sequest HT	XCorr (by Search Engine): Sequest HT
	FALSE	High	ILTATVDNANVLLQIDNAR		1	1	1	P02533	0	2054.12	High	High	3.9
	FALSE	High	APSTYGGGLSVSSSR		1	1	1	P02533	0	1425.7	High	High	3.81
	FALSE	High	ALEEANADLEVK		3	6	1	P02533; P13646; P08779	0	1301.66	High	High	3.48
	FALSE	High	ISSVLAGGSCR	1xCarbamidomethyl [C10]	2	2	1	P02533; P08779	0	1106.56	High	High	3.21
	FALSE	High	GSCGIGGGIGGGSSR	1xCarbamidomethyl [C3]	2	2	1	P02533; P08779	0	1278.59	High	High	2.93
	FALSE	High	ASLENSLEETK		2	2	1	P02533; P08779	0	1220.6	High	High	2.91
	FALSE	High	VTMQNLNDR	1xOxidation [M3]	3	7	1	P02533; P13645; P08779	0	1106.53	High	High	2.69
	FALSE	High	TRLEQEIATYR		4	8	1	P02533; P13646; Q04695; P08779	1	1379.73	High	High	2.58
	FALSE	High	VTMQNLNDR		3	7	2	P02533; P13645; P08779	0	1090.53	High	High	2.51
	FALSE	High	NHEEEMNALR	1xOxidation [M6]	2	2	1	P02533; Q04695	0	1258.55	High	High	2.3
FALSE	Master Protein	P48668	Keratin, type II cytoskeletal 6C [OS=Homo sapiens]	15	12	12	1	564	60	8	32.32	12	cell organization and biogenesis;other biological processes	cytosol;cytoskeleton	bone, tooth or skin structural activity	Pf00038, Pf16208	286887	KRT6C	A1L4L5; hsa:286887; P48666; P48668; Q2TAZ9; Q7RTN9	ENSG00000170465		Formation of the cornified envelope	2	High	1
	Checked	Confidence	Sequence	Modifications	# Protein Groups	# Proteins	# PSMs	Master Protein Accessions	# Missed Cleavages	Theo. MH+ [Da]	Found in Sample: [S139] F139: Sample	Confidence (by Search Engine): Sequest HT	XCorr (by Search Engine): Sequest HT
	FALSE	High	NLDLDSIIAEVK		4	7	1	P35908; O95678; P48668; P13647	0	1329.73	High	High	3.47
	FALSE	High	NKYEDEINK		4	8	1	P04264; P48668; P05787; P13647	1	1152.55	High	High	3.36
	FALSE	High	LALDVEIATYR		5	9	1	P35908; O95678; P48668; P12035; P13647	0	1263.69	High	High	3.09
	FALSE	High	NKYEDEINKR		4	7	1	P04264; P48668; P05787; P13647	2	1308.65	High	High	3.07
	FALSE	High	QLDSIVGER		2	3	1	P48668; P13647	0	1016.54	High	High	2.84
	FALSE	High	LLEGEECR	1xCarbamidomethyl [C7]	6	13	1	P35908; O95678; P48668; P12036; Q8N1N4; P13647	0	1005.47	High	High	2.64
	FALSE	High	SGFSSISVSR		1	2	1	P48668	0	1026.52	High	High	2.56
	FALSE	High	AQYEEIAQR		2	6	1	P35908; P48668	0	1107.54	High	High	2.48
	FALSE	High	DVDAAYMNK	1xOxidation [M7]	4	8	1	O95678; P48668; Q14CN4-1; P13647	0	1042.45	High	High	2.3
	FALSE	High	HGDDLR		5	12	1	O95678; P48668; P12035; P05787; P13647	0	712.337	High	High	2.23
	FALSE	High	YEDEINK		8	13	1	Q7Z794; P35908; P04264; O95678; P48668; P12035; P05787; P13647	0	910.415	High	High	2.22
	FALSE	High	YEDEINKR		8	12	1	Q7Z794; P35908; P04264; O95678; P48668; P12035; P05787; P13647	1	1066.52	High	High	2.06
FALSE	Master Protein	P62191	26S proteasome regulatory subunit 4 [OS=Homo sapiens]	25	10	10	10	440	49.2	6.21	32.26	10	protein metabolism;other metabolic processes;other biological processes	cytosol;nucleus;other cell component	other molecular function	Pf00004, Pf16450, Pf17862	5700	PSMC1	B4DR63; hsa:5700; P49014; P62191; Q03527; Q6IAW0; Q6NW36; Q96AZ3	ENSG00000100764		FCERI mediated NF-kB activation; Downstream TCR signaling; Antigen processing: Ubiquitination & Proteasome degradation; Proteasome assembly; Ub-specific processing proteases; Separation of Sister Chromatids; The role of GTSE1 in G2/M progression after G2 checkpoint; Somitogenesis; Oxygen-dependent proline hydroxylation of Hypoxia-inducible Factor Alpha; Neddylation; Regulation of expression of SL…	61	High	1
	Checked	Confidence	Sequence	Modifications	# Protein Groups	# Proteins	# PSMs	Master Protein Accessions	# Missed Cleavages	Theo. MH+ [Da]	Found in Sample: [S139] F139: Sample	Confidence (by Search Engine): Sequest HT	XCorr (by Search Engine): Sequest HT
	FALSE	High	VAEEHAPSIVFIDEIDAIGTKR		1	2	1	P62191	1	2410.26	High	High	5.11
	FALSE	High	APQETYADIGGLDNQIQEIK		1	2	1	P62191	0	2203.09	High	High	4.55
	FALSE	High	VAEEHAPSIVFIDEIDAIGTK		1	2	1	P62191	0	2254.16	High	High	4.33
	FALSE	High	IETLDPALIRPGR		1	2	1	P62191	0	1450.84	High	High	3.01
	FALSE	High	AVANQTSATFLR		1	2	1	P62191	0	1278.68	High	High	2.8
	FALSE	High	KIEFPLPDEK		1	2	1	P62191	1	1215.66	High	High	2.77
	FALSE	High	DDLSGADIK		1	2	1	P62191	0	933.452	High	High	2.74
	FALSE	High	VVGSELIQK		1	2	1	P62191	0	972.572	High	High	2.48
	FALSE	High	VTNEDFKK		1	2	1	P62191	1	980.505	High	High	2.4
	FALSE	High	SKVDDLR		1	2	1	P62191	1	832.452	High	High	2.06
FALSE	Master Protein	P39023	60S ribosomal protein L3 [OS=Homo sapiens]	31	10	10	10	403	46.1	10.18	31.3	10	protein metabolism;other metabolic processes;other biological processes	cytosol;translational apparatus;nucleus;other cell component	other molecular function	Pf00297	6122	RPL3	B2RDV9; hsa:6122; P39023; Q15548; Q5I0G0	ENSG00000100316		Regulation of expression of SLITs and ROBOs; L13a-mediated translational silencing of Ceruloplasmin expression; Formation of a pool of free 40S subunits; GTP hydrolysis and joining of the 60S ribosomal subunit; Major pathway of rRNA processing in the nucleolus and cytosol; Nonsense Mediated Decay (NMD) enhanced by the Exon Junction Complex (EJC); SRP-dependent cotranslational protein targeting to…	13	High	1
	Checked	Confidence	Sequence	Modifications	# Protein Groups	# Proteins	# PSMs	Master Protein Accessions	# Missed Cleavages	Theo. MH+ [Da]	Found in Sample: [S139] F139: Sample	Confidence (by Search Engine): Sequest HT	XCorr (by Search Engine): Sequest HT
	FALSE	High	ERLEQQVPVNQVFGQDEMIDVIGVTK		1	1	1	P39023	1	2971.52	High	High	5.43
	FALSE	High	NNASTDYDLSDK		1	1	1	P39023	0	1342.58	High	High	3.43
	FALSE	High	SINPLGGFVHYGEVTNDFVMLK	1xOxidation [M20]	1	1	1	P39023	0	2453.22	High	High	3.09
	FALSE	High	TVFAEHISDECKR	1xCarbamidomethyl [C11]	1	1	1	P39023	1	1591.75	High	High	3.07
	FALSE	High	KWQDEDGKK		1	1	1	P39023	2	1133.56	High	High	3.03
	FALSE	High	HGSLGFLPR		1	1	1	P39023	0	983.542	High	High	2.93
	FALSE	High	VACIGAWHPAR	1xCarbamidomethyl [C3]	1	2	1	P39023	0	1237.63	High	High	2.84
	FALSE	High	EVDRPGSK		1	1	1	P39023	0	887.458	High	High	2.82
	FALSE	High	KSLLVQTK		1	1	1	P39023	1	916.583	High	High	2.38
	FALSE	High	AGMTHIVR		1	1	1	P39023	0	884.477	High	High	2.27
FALSE	Master Protein	Q8TDD1	ATP-dependent RNA helicase DDX54 [OS=Homo sapiens]	15	10	10	10	881	98.5	10.02	31.2	10	RNA metabolism OR transcription;other metabolic processes;signal transduction;other biological processes	ER/Golgi;nucleus	signal transduction activity or receptor binding;other molecular function	Pf00270, Pf00271, Pf08147	79039	DDX54	hsa:79039; Q86YT8; Q8TDD1; Q9BRZ1	ENSG00000123064			0	High	1
	Checked	Confidence	Sequence	Modifications	# Protein Groups	# Proteins	# PSMs	Master Protein Accessions	# Missed Cleavages	Theo. MH+ [Da]	Found in Sample: [S139] F139: Sample	Confidence (by Search Engine): Sequest HT	XCorr (by Search Engine): Sequest HT
	FALSE	High	QEQQEGPVGPAPSRPALQEK		1	2	1	Q8TDD1	0	2146.09	High	High	4.9
	FALSE	High	VSCAHIYSALDPTAR	1xCarbamidomethyl [C3]	1	2	1	Q8TDD1	0	1660.81	High	High	4.46
	FALSE	High	VADNAQQQYVR		1	2	1	Q8TDD1	0	1291.64	High	High	3.41
	FALSE	High	SRPAPSPESIKR		1	2	1	Q8TDD1	1	1324.73	High	High	3.05
	FALSE	High	EMDLVGLGLHPLFSSR	1xOxidation [M2]	1	2	1	Q8TDD1	0	1786.92	High	High	2.92
	FALSE	High	AGLTEPVLIR		1	2	1	Q8TDD1	0	1068.64	High	High	2.88
	FALSE	High	GAASQARGSDSEDGEFEIQAEDDAR		1	2	1	Q8TDD1	1	2611.11	High	High	2.67
	FALSE	High	SRPAPSPESIK		1	2	1	Q8TDD1	0	1168.63	High	High	2.56
	FALSE	High	TACFLLPMFER	1xCarbamidomethyl [C3]	1	2	1	Q8TDD1	0	1384.68	High	High	2.26
	FALSE	High	FEEEELQR		1	2	1	Q8TDD1	0	1079.5	High	High	2.09
FALSE	Master Protein	O15226	NF-kappa-B-repressing factor [OS=Homo sapiens]	15	9	10	9	690	77.6	8.79	30.74	9	other biological processes	nucleus	nucleic acid binding activity;other molecular function	Pf01424, Pf01585	55922	NKRF	G3V1N1; O15226; Q4VC41; Q9UJ91	ENSG00000186416			0	High	1
	Checked	Confidence	Sequence	Modifications	# Protein Groups	# Proteins	# PSMs	Master Protein Accessions	# Missed Cleavages	Theo. MH+ [Da]	Found in Sample: [S139] F139: Sample	Confidence (by Search Engine): Sequest HT	XCorr (by Search Engine): Sequest HT
	FALSE	High	HLSTCDGQNPPKK	1xCarbamidomethyl [C5]	1	2	1	O15226	1	1481.72	High	High	4.11
	FALSE	High	DASGQPIFNASAK		1	2	1	O15226	0	1305.64	High	High	3.97
	FALSE	High	QQIKEDNIGNQLLR		1	2	1	O15226	1	1668.9	High	High	3.6
	FALSE	High	CQNIYLTTGYAGSK	1xCarbamidomethyl [C1]	1	2	1	O15226	0	1575.75	High	High	3.39
	FALSE	High	SGEGIREPISVK		1	2	2	O15226	1	1271.7	High	High	3.16
	FALSE	High	EGLGLDVER		1	2	1	O15226	0	987.511	High	High	2.72
	FALSE	High	HAAADEALK		1	2	1	O15226	0	925.474	High	High	2.56
	FALSE	High	SESHTDLTFSR		1	2	1	O15226	0	1279.59	High	High	2.45
	FALSE	High	ELTNDER		1	2	1	O15226	0	876.406	High	High	2.09
FALSE	Master Protein	P29401	Transketolase [OS=Homo sapiens]	19	10	11	10	623	67.8	7.66	30.55	10	other metabolic processes;other biological processes	other membranes;cytosol;ER/Golgi;nucleus;other cytoplasmic organelle	other molecular function	Pf00456, Pf02779, Pf02780	7086	TKT	A8K089; B4DE31; E7EPA7; hsa:7086; P29401; Q8TBA3; Q96HH3	ENSG00000163931		NFE2L2 regulates pentose phosphate pathway genes; Pentose phosphate pathway; Insulin effects increased synthesis of Xylulose-5-Phosphate	3	High	1
	Checked	Confidence	Sequence	Modifications	# Protein Groups	# Proteins	# PSMs	Master Protein Accessions	# Missed Cleavages	Theo. MH+ [Da]	Found in Sample: [S139] F139: Sample	Confidence (by Search Engine): Sequest HT	XCorr (by Search Engine): Sequest HT
	FALSE	High	KISSDLDGHPVPK		1	2	1	P29401	1	1392.75	High	High	4.15
	FALSE	High	SKDDQVTVIGAGVTLHEALAAAELLKK		1	2	1	P29401	2	2777.54	High	High	3.32
	FALSE	High	VLDPFTIKPLDRK		1	2	1	P29401	1	1541.9	High	High	3.2
	FALSE	High	KILATPPQEDAPSVDIANIR		1	2	1	P29401	1	2148.17	High	High	2.88
	FALSE	High	LQALKDTANR		1	2	1	P29401	1	1129.63	High	High	2.78
	FALSE	High	KAYGQALAK		1	2	1	P29401	1	949.547	High	High	2.73
	FALSE	High	SKDDQVTVIGAGVTLHEALAAAELLK		1	2	1	P29401	1	2649.45	High	High	2.63
	FALSE	High	AVELAANTK		1	2	1	P29401	0	916.51	High	High	2.39
	FALSE	High	IIALDGDTK		1	2	2	P29401	0	945.525	High	High	2.25
	FALSE	High	HQPTAIIAK		1	2	1	P29401	0	978.573	High	High	2.18
FALSE	Master Protein	Q96QK1	Vacuolar protein sorting-associated protein 35 [OS=Homo sapiens]	16	9	9	9	796	91.6	5.49	30.54	9	cell organization and biogenesis;transport;signal transduction;other biological processes	other membranes;cytosol;other cytoplasmic organelle;other cell component	signal transduction activity or receptor binding	Pf03635	55737	VPS35	hsa:55737; Q561W2; Q96QK1; Q9H016; Q9H096; Q9H4P3; Q9H8J0; Q9NRS7; Q9NVG2; Q9NX80; Q9NZK2	ENSG00000069329		WNT ligand biogenesis and trafficking	1	High	1
	Checked	Confidence	Sequence	Modifications	# Protein Groups	# Proteins	# PSMs	Master Protein Accessions	# Missed Cleavages	Theo. MH+ [Da]	Found in Sample: [S139] F139: Sample	Confidence (by Search Engine): Sequest HT	XCorr (by Search Engine): Sequest HT
	FALSE	High	IREDLPNLESSEETEQINK		1	1	1	Q96QK1	1	2244.1	High	High	6
	FALSE	High	IFSFAHQTISALIK		1	1	1	Q96QK1	0	1575.89	High	High	3.8
	FALSE	High	LLKIPVDTYNNILTVLK		1	1	1	Q96QK1	1	1957.17	High	High	3.65
	FALSE	High	LSQLEGVNVER		1	1	1	Q96QK1	0	1243.66	High	High	3.48
	FALSE	High	QIVLTGILEQVVNCR	1xCarbamidomethyl [C14]	1	1	1	Q96QK1	0	1741.96	High	High	3.22
	FALSE	High	ENDAVTIQVLNQLIQK		1	1	1	Q96QK1	0	1826	High	High	2.84
	FALSE	High	ACAELHQNVNVK	1xCarbamidomethyl [C2]	1	1	1	Q96QK1	0	1382.68	High	High	2.74
	FALSE	High	AELAELPLR		1	1	1	Q96QK1	0	1011.58	High	High	2.43
	FALSE	High	CFSEENHEPLR	1xCarbamidomethyl [C1]	1	1	1	Q96QK1	0	1417.62	High	High	2.39
FALSE	Master Protein	O60716-1	Catenin delta-1 [OS=Homo sapiens]	11	9	9	9	968	108.1	6.23	30.52	9	cell adhesion;signal transduction;other biological processes	plasma membrane;other membranes;cytosol;nucleus;other cell component	signal transduction activity or receptor binding;other molecular function	Pf00514	1500	CTNND1	A8K939; hsa:1500; O15088; O60713; O60714; O60715; O60716; O60935; Q6DHZ7; Q6RBX8; Q9UP71; Q9UP72; Q9UP73	ENSG00000198561		VEGFR2 mediated vascular permeability; Adherens junctions interactions; InlA-mediated entry of Listeria monocytogenes into host cells; Regulation of CDH11 function; Regulation of CDH19 Expression and Function; CDH11 homotypic and heterotypic interactions	6	High	1
	Checked	Confidence	Sequence	Modifications	# Protein Groups	# Proteins	# PSMs	Master Protein Accessions	# Missed Cleavages	Theo. MH+ [Da]	Found in Sample: [S139] F139: Sample	Confidence (by Search Engine): Sequest HT	XCorr (by Search Engine): Sequest HT
	FALSE	High	ALSAIADLLTNEHER		1	32	1	O60716-1	0	1652.86	High	High	4.58
	FALSE	High	KPIEDPANDTVDFPK		1	32	1	O60716-1	0	1685.84	High	High	3.98
	FALSE	High	FHPEPYGLEDDQR		1	24	1	O60716-1	0	1602.72	High	High	3.72
	FALSE	High	SDFQVNLNNASR		1	32	1	O60716-1	0	1364.66	High	High	3.58
	FALSE	High	EVHLGACGALK	1xCarbamidomethyl [C7]	1	32	1	O60716-1	0	1154.6	High	High	3.36
	FALSE	High	QDVYGPQPQVR		1	24	1	O60716-1	0	1286.65	High	High	3.27
	FALSE	High	SNAAAYLQHLCYR	1xCarbamidomethyl [C11]	1	32	1	O60716-1	0	1566.75	High	High	3.15
	FALSE	High	HAIPNLVK		1	32	1	O60716-1	0	891.541	High	High	2.55
	FALSE	High	NLSYQVHR		1	32	1	O60716-1	0	1016.53	High	High	2.34
FALSE	Master Protein	P15311	Ezrin [OS=Homo sapiens]	14	11	11	8	586	69.4	6.27	30.46	11	cell adhesion;cell cycle OR cell proliferation;cell organization and biogenesis;transport;signal transduction;other biological processes	plasma membrane;other membranes;cytosol;cytoskeleton;nucleus;other cytoplasmic organelle;other cell component	cytoskeletal activity;other molecular function	Pf00373, Pf00769, Pf09379, Pf09380, Pf20492	7430	EZR	E1P5A8; hsa:7430; P15311; P23714; Q4VX75; Q96CU8; Q9NSJ4	ENSG00000092820		Sensory processing of sound by outer hair cells of the cochlea; Recycling pathway of L1; Sensory processing of sound by inner hair cells of the cochlea; Netrin-1 signaling	4	High	1
	Checked	Confidence	Sequence	Modifications	# Protein Groups	# Proteins	# PSMs	Master Protein Accessions	# Missed Cleavages	Theo. MH+ [Da]	Found in Sample: [S139] F139: Sample	Confidence (by Search Engine): Sequest HT	XCorr (by Search Engine): Sequest HT
	FALSE	High	QLLTLSSELSQAR		1	1	1	P15311	0	1445.8	High	High	3.75
	FALSE	High	AKEAQDDLVK		1	1	1	P15311	1	1116.59	High	High	3.6
	FALSE	High	APDFVFYAPR		3	5	1	P35241-1; P26038; P15311	0	1182.59	High	High	3.4
	FALSE	High	KAPDFVFYAPR		3	5	1	P35241-1; P26038; P15311	1	1310.69	High	High	3.02
	FALSE	High	IALLEEARR		1	1	1	P15311	1	1070.63	High	High	2.75
	FALSE	High	ELSEQIQR		1	1	1	P15311	0	1002.52	High	High	2.66
	FALSE	High	LALLEEAR		1	3	2	P15311	0	914.531	High	High	2.59
	FALSE	High	QRIDEFEAL		1	1	1	P15311	1	1120.56	High	High	2.36
	FALSE	High	FVIKPIDKK		3	5	1	P35241-1; P26038; P15311	1	1087.69	High	High	2.19
	FALSE	High	LQDYEEK		1	1	1	P15311	0	924.431	High	High	2.13
	FALSE	High	VSAQEVR		1	1	1	P15311	0	788.426	High	High	2.02
FALSE	Master Protein	Q9BVP2	Guanine nucleotide-binding protein-like 3 [OS=Homo sapiens]	18	10	10	10	549	62	9.16	30.27	10	other biological processes	nucleus;other cell component	nucleic acid binding activity;other molecular function	Pf01926, Pf08701	26354	GNL3	B2RDC1; hsa:26354; Q5PU80; Q96SV6; Q96SV7; Q9BVP2; Q9UJY0	ENSG00000163938		Major pathway of rRNA processing in the nucleolus and cytosol	1	High	1
	Checked	Confidence	Sequence	Modifications	# Protein Groups	# Proteins	# PSMs	Master Protein Accessions	# Missed Cleavages	Theo. MH+ [Da]	Found in Sample: [S139] F139: Sample	Confidence (by Search Engine): Sequest HT	XCorr (by Search Engine): Sequest HT
	FALSE	High	KVIEASDVVLEVLDAR		1	2	1	Q9BVP2	1	1755.99	High	High	4.39
	FALSE	High	CPQVEEAIVQSGQK	1xCarbamidomethyl [C1]	1	2	1	Q9BVP2	0	1572.77	High	High	3.45
	FALSE	High	VGVIGFPNVGK		1	2	1	Q9BVP2	0	1086.63	High	High	3.32
	FALSE	High	KDPGVPNSAPFK		1	2	1	Q9BVP2	1	1256.66	High	High	3.26
	FALSE	High	VIEASDVVLEVLDAR		1	2	1	Q9BVP2	0	1627.89	High	High	3.21
	FALSE	High	SGFNLEELEK		1	2	1	Q9BVP2	0	1165.57	High	High	3.04
	FALSE	High	LLGGFQETCSK	1xCarbamidomethyl [C9]	1	2	1	Q9BVP2	0	1239.6	High	High	2.63
	FALSE	High	LEELKQQQK		1	2	1	Q9BVP2	1	1143.64	High	High	2.35
	FALSE	High	SSIINSLK		1	3	2	Q9BVP2	0	861.504	High	High	2.32
	FALSE	High	SEVCFGK	1xCarbamidomethyl [C4]	1	2	1	Q9BVP2	0	826.376	High	High	2.31
FALSE	Master Protein	P30101	Protein disulfide-isomerase A3 [OS=Homo sapiens]	14	9	10	9	505	56.7	6.35	30.22	9	cell adhesion;cell organization and biogenesis;protein metabolism;other metabolic processes;stress response;signal transduction;other biological processes	non-structural extracellular;other membranes;ER/Golgi;other cytoplasmic organelle;other cell component	other molecular function	Pf00085, Pf13848	2923	PDIA3	hsa:2923; P30101; Q13453; Q14255; Q8IYF8; Q9UMU7	ENSG00000167004		ER-Phagosome pathway; Antigen Presentation: Folding, assembly and peptide loading of class I MHC; Calnexin/calreticulin cycle	3	High	1
	Checked	Confidence	Sequence	Modifications	# Protein Groups	# Proteins	# PSMs	Master Protein Accessions	# Missed Cleavages	Theo. MH+ [Da]	Found in Sample: [S139] F139: Sample	Confidence (by Search Engine): Sequest HT	XCorr (by Search Engine): Sequest HT
	FALSE	High	IFRDGEEAGAYDGPR		1	1	1	P30101	1	1652.77	High	High	5
	FALSE	High	RLAPEYEAAATR		1	1	1	P30101	1	1347.7	High	High	3.74
	FALSE	High	QAGPASVPLRTEEEFKK		1	1	1	P30101	2	1887	High	High	3.08
	FALSE	High	QAGPASVPLR		1	1	1	P30101	0	995.563	High	High	3.04
	FALSE	High	DGEEAGAYDGPR		1	1	2	P30101	0	1236.51	High	High	2.97
	FALSE	High	LAPEYEAAATR		1	1	1	P30101	0	1191.6	High	High	2.72
	FALSE	High	LNFAVASR		1	1	1	P30101	0	877.489	High	High	2.58
	FALSE	High	FVMQEEFSR	1xOxidation [M3]	1	1	1	P30101	0	1188.54	High	High	2.37
	FALSE	High	YGVSGYPTLK		1	1	1	P30101	0	1084.57	High	High	2.32
FALSE	Master Protein	Q86XZ4	Spermatogenesis-associated serine-rich protein 2 [OS=Homo sapiens]	20	10	10	10	545	59.5	8.9	30.21	10		cytosol;other cell component		Pf07139	65244	SPATS2	A8K8G9; hsa:65244; Q86XZ4; Q9H7D4; Q9H8Y7; Q9H8Z8	ENSG00000123352			0	High	1
	Checked	Confidence	Sequence	Modifications	# Protein Groups	# Proteins	# PSMs	Master Protein Accessions	# Missed Cleavages	Theo. MH+ [Da]	Found in Sample: [S139] F139: Sample	Confidence (by Search Engine): Sequest HT	XCorr (by Search Engine): Sequest HT
	FALSE	High	NFAPGETPAAIANSSGQPYQPLR		1	1	1	Q86XZ4	0	2386.18	High	High	5.28
	FALSE	High	FTCDVETLKK	1xCarbamidomethyl [C3]	1	1	1	Q86XZ4	1	1240.62	High	High	3.56
	FALSE	High	NKPKPAAEPSNGIPDSSK		1	1	1	Q86XZ4	0	1836.95	High	High	3.54
	FALSE	High	SIDSFGQVSHPK		1	1	1	Q86XZ4	0	1301.65	High	High	3.33
	FALSE	High	SVSIQEEQSAPSSEK		1	1	1	Q86XZ4	0	1605.76	High	High	2.9
	FALSE	High	NSSWYSSGSR		1	1	1	Q86XZ4	0	1130.49	High	High	2.81
	FALSE	High	KLSSNIEK		1	1	1	Q86XZ4	1	918.525	High	High	2.29
	FALSE	High	FTCDVETLK	1xCarbamidomethyl [C3]	1	1	1	Q86XZ4	0	1112.53	High	High	2.18
	FALSE	High	LSSNIEK		1	1	1	Q86XZ4	0	790.431	High	High	2.16
	FALSE	High	VKAEAMEILLSR		1	1	1	Q86XZ4	1	1359.77	High	High	2.16
FALSE	Master Protein	P52597	Heterogeneous nuclear ribonucleoprotein F [OS=Homo sapiens]	21	6	8	4	415	45.6	5.58	29.89	6	RNA metabolism OR transcription;other metabolic processes;other biological processes	plasma membrane;other membranes;cytosol;nucleus;other cell component	nucleic acid binding activity	Pf00076, Pf08080	3185	HNRNPF	B3KM84; hsa:3185; P52597; Q5T0N2; Q96AU2	ENSG00000169813		Gene and protein expression by JAK-STAT signaling after Interleukin-12 stimulation; mRNA Splicing - Major Pathway; FGFR2 alternative splicing; Processing of Capped Intron-Containing Pre-mRNA	4	High	1
	Checked	Confidence	Sequence	Modifications	# Protein Groups	# Proteins	# PSMs	Master Protein Accessions	# Missed Cleavages	Theo. MH+ [Da]	Found in Sample: [S139] F139: Sample	Confidence (by Search Engine): Sequest HT	XCorr (by Search Engine): Sequest HT
	FALSE	High	YGDSEFTVQSTTGHCVHMR	1xCarbamidomethyl [C15]	1	1	1	P52597	0	2211.95	High	High	5.47
	FALSE	High	ITGEAFVQFASQELAEK		1	1	1	P52597	0	1867.94	High	High	4.77
	FALSE	High	HSGPNSADSANDGFVR		1	1	2	P52597	0	1630.72	High	High	4.69
	FALSE	High	ATENDIYNFFSPLNPVR		2	2	1	P31943; P52597	0	1996.98	High	High	3.98
	FALSE	High	VHIEIGPDGR		3	3	2	P31943; P52597; P55795	0	1092.58	High	High	2.87
	FALSE	High	TEMDWVLK		1	1	1	P52597	0	1021.5	High	High	2.22
FALSE	Master Protein	Q9BUJ2-1	Heterogeneous nuclear ribonucleoprotein U-like protein 1 [OS=Homo sapiens]	14	9	9	9	856	95.7	6.92	29.72	9	RNA metabolism OR transcription;other metabolic processes;other biological processes	nucleus;other cell component	other molecular function	Pf00622, Pf02037, Pf13671	11100	HNRNPUL1	B3KMW7; hsa:11100; O76022; Q6ZSZ0; Q7L8P4; Q8N6Z4; Q96G37; Q9BUJ2; Q9HAL3; Q9UG75	ENSG00000105323			0	High	1
	Checked	Confidence	Sequence	Modifications	# Protein Groups	# Proteins	# PSMs	Master Protein Accessions	# Missed Cleavages	Theo. MH+ [Da]	Found in Sample: [S139] F139: Sample	Confidence (by Search Engine): Sequest HT	XCorr (by Search Engine): Sequest HT
	FALSE	High	QGAPTSFLPPEASQLKPDR		1	4	1	Q9BUJ2-1	0	2039.06	High	High	4.88
	FALSE	High	HLPSTEPDPHVVR		1	3	1	Q9BUJ2-1	0	1483.77	High	High	3.53
	FALSE	High	KRPYEENR		1	4	1	Q9BUJ2-1	1	1091.56	High	High	3.29
	FALSE	High	AEPYCSVLPGFTFIQHLPLSER	1xCarbamidomethyl [C5]	1	4	1	Q9BUJ2-1	0	2561.29	High	High	3.29
	FALSE	High	SGGGGYSQNR		1	5	1	Q9BUJ2-1	0	982.434	High	High	3.2
	FALSE	High	NCAVEFNFGQR	1xCarbamidomethyl [C2]	1	4	1	Q9BUJ2-1	0	1341.6	High	High	3.05
	FALSE	High	AIVICPTDEDLKDR	1xCarbamidomethyl [C5]	1	4	1	Q9BUJ2-1	1	1644.83	High	High	3.03
	FALSE	High	NPPGASTYNK		1	5	1	Q9BUJ2-1	0	1048.51	High	High	2.78
	FALSE	High	QENESGYER		1	4	1	Q9BUJ2-1	0	1111.47	High	High	2.67
FALSE	Master Protein	O43172-1	U4/U6 small nuclear ribonucleoprotein Prp4 [OS=Homo sapiens]	22	9	9	9	522	58.4	7.42	29.23	9	RNA metabolism OR transcription;other metabolic processes	nucleus	nucleic acid binding activity	Pf00400, Pf08799	9128	PRPF4	hsa:9128; O43172; O43445; O43864; Q5T1M8; Q96DG2; Q96IK4	ENSG00000136875		mRNA Splicing - Major Pathway	1	High	1
	Checked	Confidence	Sequence	Modifications	# Protein Groups	# Proteins	# PSMs	Master Protein Accessions	# Missed Cleavages	Theo. MH+ [Da]	Found in Sample: [S139] F139: Sample	Confidence (by Search Engine): Sequest HT	XCorr (by Search Engine): Sequest HT
	FALSE	High	FEPIHGNFLLTGAYDNTAK		1	2	1	O43172-1	0	2108.04	High	High	4.6
	FALSE	High	GHNTNVGAIVFHPK		1	2	1	O43172-1	0	1490.79	High	High	3.69
	FALSE	High	DVNLASCAADGSVK	1xCarbamidomethyl [C7]	1	2	1	O43172-1	0	1406.66	High	High	3.66
	FALSE	High	QINVSTDDSEVK		1	2	1	O43172-1	0	1334.64	High	High	3.15
	FALSE	High	QAEVLAEFER		1	2	1	O43172-1	0	1191.6	High	High	3.13
	FALSE	High	NILSVVGTDALKK		1	2	1	O43172-1	1	1357.8	High	High	3.13
	FALSE	High	TKAPDDLVAPVVK		1	2	1	O43172-1	1	1352.78	High	High	2.87
	FALSE	High	LWIANYSLPR		1	2	1	O43172-1	0	1232.68	High	High	2.66
	FALSE	High	STVSLDPK		1	2	1	O43172-1	0	846.457	High	High	2.35
FALSE	Master Protein	Q9UHD8-1	Septin-9 [OS=Homo sapiens]	18	11	11	11	586	65.4	8.97	29.08	11	cell cycle OR cell proliferation;other biological processes	cytoskeleton;other cell component	other molecular function	Pf00735	10801	SEPTIN9	A8K2V3; B3KPM0; B4DTL9; B4E0N2; B4E274; B7Z654; hsa:10801; Q96QF3; Q96QF4; Q96QF5; Q9HA04; Q9UG40; Q9UHD8; Q9Y5W4	ENSG00000184640			0	High	1
	Checked	Confidence	Sequence	Modifications	# Protein Groups	# Proteins	# PSMs	Master Protein Accessions	# Missed Cleavages	Theo. MH+ [Da]	Found in Sample: [S139] F139: Sample	Confidence (by Search Engine): Sequest HT	XCorr (by Search Engine): Sequest HT
	FALSE	High	VPEVPTAPATDAAPK		1	5	1	Q9UHD8-1	0	1463.77	High	High	3.74
	FALSE	High	ADTLTLEER		1	8	1	Q9UHD8-1	0	1047.53	High	High	3.16
	FALSE	High	RTELSIDISSK		1	4	1	Q9UHD8-1	1	1248.68	High	High	3.07
	FALSE	High	KSVQPTSEER		1	8	1	Q9UHD8-1	1	1160.59	High	High	3.04
	FALSE	High	YLQEEVNINR		1	8	1	Q9UHD8-1	0	1277.65	High	High	2.84
	FALSE	High	SITHDIEEK		1	8	1	Q9UHD8-1	0	1071.53	High	High	2.75
	FALSE	High	STLINTLFK		1	8	1	Q9UHD8-1	0	1036.6	High	High	2.21
	FALSE	High	TPEPAPR		1	4	1	Q9UHD8-1	0	767.405	High	High	2.1
	FALSE	High	VVNIVPVIAK		1	8	1	Q9UHD8-1	0	1051.69	High	High	2.1
	FALSE	High	HVDSLSQR		1	4	1	Q9UHD8-1	0	941.48	High	High	2.07
	FALSE	High	LGDSSGPALK		1	1	1	Q9UHD8-1	0	944.505	High	High	2
FALSE	Master Protein	P26641	elongation factor 1-gamma [OS=Homo sapiens]	18	8	9	8	437	50.1	6.67	28.9	8	protein metabolism;other metabolic processes;other biological processes	cytosol;other cell component	nucleic acid binding activity	Pf00043, Pf00647, Pf02798	1937	EEF1G	B4DTG2; hsa:1937; P26641; Q6PJ62; Q6PK31; Q96CU2; Q9P196	ENSG00000254772		Signaling by ALK fusions and activated point mutants; Eukaryotic Translation Elongation	2	High	1
	Checked	Confidence	Sequence	Modifications	# Protein Groups	# Proteins	# PSMs	Master Protein Accessions	# Missed Cleavages	Theo. MH+ [Da]	Found in Sample: [S139] F139: Sample	Confidence (by Search Engine): Sequest HT	XCorr (by Search Engine): Sequest HT
	FALSE	High	KLDPGSEETQTLVR		1	2	1	P26641	1	1572.82	High	High	5.04
	FALSE	High	ALIAAQYSGAQVR		1	2	2	P26641	0	1347.74	High	High	3.46
	FALSE	High	EYFSWEGAFQHVGK		1	2	1	P26641	0	1684.78	High	High	3.38
	FALSE	High	AKDPFAHLPK		1	2	1	P26641	1	1123.63	High	High	3.21
	FALSE	High	STFVLDEFKR		1	2	1	P26641	1	1241.65	High	High	2.99
	FALSE	High	LDPGSEETQTLVR		1	2	1	P26641	0	1444.73	High	High	2.54
	FALSE	High	QAFPNTNR		1	2	1	P26641	0	947.469	High	High	2.48
	FALSE	High	QVLEPSFR		1	2	1	P26641	0	975.526	High	High	2.47
FALSE	Master Protein	P46013	Proliferation marker protein Ki-67 [OS=Homo sapiens]	5	9	9	9	3256	358.5	9.45	28.72	9	cell cycle OR cell proliferation;other biological processes	nucleus;other cell component	nucleic acid binding activity;other molecular function	Pf00498, Pf08065, Pf15276	4288	MKI67	hsa:4288; P46013; Q5VWH2	ENSG00000148773			0	High	1
	Checked	Confidence	Sequence	Modifications	# Protein Groups	# Proteins	# PSMs	Master Protein Accessions	# Missed Cleavages	Theo. MH+ [Da]	Found in Sample: [S139] F139: Sample	Confidence (by Search Engine): Sequest HT	XCorr (by Search Engine): Sequest HT
	FALSE	High	KPVGEVHSQFSTGHANSPCTIIIGK	1xCarbamidomethyl [C19]	1	2	1	P46013	0	2664.36	High	High	5.56
	FALSE	High	EQPQLTSTCHIAISNSENLLGK	1xCarbamidomethyl [C9]	1	2	1	P46013	0	2440.21	High	High	4.21
	FALSE	High	LDLTENLTGSK		1	2	1	P46013	0	1190.63	High	High	3.16
	FALSE	High	LTPSAGKAMLTPKPAGGDEK		1	2	1	P46013	1	1969.04	High	High	3.03
	FALSE	High	SGLQTDYATEK		1	1	1	P46013	0	1212.57	High	High	2.83
	FALSE	High	ELFQTPGHTEEAVAAGK		1	2	1	P46013	0	1784.88	High	High	2.76
	FALSE	High	LTQTSGETTHTDKVPGGEDK		1	2	1	P46013	1	2101	High	High	2.51
	FALSE	High	HGDVITIIDR		1	2	1	P46013	0	1138.62	High	High	2.5
	FALSE	High	TVSTANRSGR		1	2	1	P46013	1	1048.55	High	High	2.17
FALSE	Master Protein	Q9UMS4	Pre-mRNA-processing factor 19 [OS=Homo sapiens]	20	8	8	8	504	55.1	6.61	28.53	8	cell organization and biogenesis;protein metabolism;DNA metabolism;RNA metabolism OR transcription;other metabolic processes;stress response;signal transduction;other biological processes	cytoskeleton;nucleus;other cell component	other molecular function	Pf00400, Pf04564, Pf08606	27339	PRPF19	hsa:27339; Q9UMS4	ENSG00000110107		Dual incision in TC-NER; Gap-filling DNA repair synthesis and ligation in TC-NER; mRNA Splicing - Major Pathway; Formation of TC-NER Pre-Incision Complex	5	High	1
	Checked	Confidence	Sequence	Modifications	# Protein Groups	# Proteins	# PSMs	Master Protein Accessions	# Missed Cleavages	Theo. MH+ [Da]	Found in Sample: [S139] F139: Sample	Confidence (by Search Engine): Sequest HT	XCorr (by Search Engine): Sequest HT
	FALSE	High	KVTSVVFHPSQDLVFSASPDATIR		1	1	1	Q9UMS4	1	2601.37	High	High	8.21
	FALSE	High	QELSHALYQHDAACR	1xCarbamidomethyl [C14]	1	1	1	Q9UMS4	0	1798.83	High	High	4.59
	FALSE	High	VAHPIRPKPPSATSIPAILK		1	1	1	Q9UMS4	0	2093.26	High	High	3.64
	FALSE	High	SSEQILATLK		1	1	1	Q9UMS4	0	1089.62	High	High	2.58
	FALSE	High	TLQLDNNFEVK		1	1	1	Q9UMS4	0	1320.68	High	High	2.55
	FALSE	High	ATVLTTER		1	1	1	Q9UMS4	0	890.494	High	High	2.37
	FALSE	High	QQLQTTR		1	1	1	Q9UMS4	0	874.474	High	High	2.31
	FALSE	High	ILTGGADK		1	1	1	Q9UMS4	0	774.436	High	High	2.28
FALSE	Master Protein	P26599	Polypyrimidine tract-binding protein 1 [OS=Homo sapiens]	20	7	8	5	531	57.2	9.17	28.46	7	RNA metabolism OR transcription;other metabolic processes;other biological processes	nucleus	nucleic acid binding activity	Pf00076, Pf11835, Pf13893	749887	PTBP1	A0A2J8IKP3; A0A2J8RA51; A0A6D2WFY9; A0A8I5YPF9; K7AXA8	ENSPPYG00000009289; ENSPTRG00000010165			0	High	1
	Checked	Confidence	Sequence	Modifications	# Protein Groups	# Proteins	# PSMs	Master Protein Accessions	# Missed Cleavages	Theo. MH+ [Da]	Found in Sample: [S139] F139: Sample	Confidence (by Search Engine): Sequest HT	XCorr (by Search Engine): Sequest HT
	FALSE	High	NNQFQALLQYADPVSAQHAK		1	3	1	P26599	0	2243.12	High	High	5.17
	FALSE	High	IAIPGLAGAGNSVLLVSNLNPER		1	3	1	P26599	0	2275.28	High	High	5
	FALSE	High	KLPIDVTEGEVISLGLPFGK		1	3	1	P26599	1	2112.2	High	High	4.18
	FALSE	High	EGQEDQGLTK		2	10	1	P26599; O95758-1	0	1104.52	High	High	3.22
	FALSE	High	ELKTDSSPNQAR		1	3	2	P26599	1	1345.67	High	High	3.06
	FALSE	High	VLFSSNGGVVK		1	3	1	P26599	0	1106.62	High	High	2.75
	FALSE	High	VTNLLMLK	1xOxidation [M6]	2	15	2	P26599; O95758-1	0	947.559	High	High	2.27
FALSE	Master Protein	P54886	delta-1-pyrroline-5-carboxylate synthase [OS=Homo sapiens]	14	8	8	8	795	87.2	7.12	28.37	8	other metabolic processes;other biological processes	other membranes;mitochondrion	kinase activity;other molecular function	Pf00171, Pf00696	5832	ALDH18A1	B2R5Q4; B7Z350; B7Z5X8; B7ZLP1; D3DR44; hsa:5832; O95952; P54886; Q3KQU2; Q5T566; Q5T567; Q9UM72	ENSG00000059573		Mitochondrial protein degradation	1	High	1
	Checked	Confidence	Sequence	Modifications	# Protein Groups	# Proteins	# PSMs	Master Protein Accessions	# Missed Cleavages	Theo. MH+ [Da]	Found in Sample: [S139] F139: Sample	Confidence (by Search Engine): Sequest HT	XCorr (by Search Engine): Sequest HT
	FALSE	High	AEIIHHLADLLTDQRDEILLANKK		1	2	1	P54886	2	2769.53	High	High	4.97
	FALSE	High	VSGHVITDIVEGKK		1	2	1	P54886	1	1481.83	High	High	4.54
	FALSE	High	VSGHVITDIVEGK		1	2	1	P54886	0	1353.74	High	High	4.13
	FALSE	High	EAVQLVNTREEVEDLCR	1xCarbamidomethyl [C16]	1	2	1	P54886	1	2060.01	High	High	3.83
	FALSE	High	GIPVMGHSEGICHMYVDSEASVDKVTRLVR	1xCarbamidomethyl [C12]; 1x3-hydroxybutyrylation [K24]	1	2	1	P54886	2	3428.68	High	High	3.13
	FALSE	High	GPVGLEGLLTTK		1	2	1	P54886	0	1184.69	High	High	2.73
	FALSE	High	YLHENLPIPQR		1	2	1	P54886	0	1379.74	High	High	2.61
	FALSE	High	EEVEDLCR	1xCarbamidomethyl [C7]	1	2	1	P54886	0	1049.46	High	High	2.43
FALSE	Master Protein	P05455	Lupus La protein [OS=Homo sapiens]	22	10	10	10	408	46.8	7.12	28.37	10	RNA metabolism OR transcription;other metabolic processes;transport;other biological processes	cytosol;nucleus;other cell component	nucleic acid binding activity	Pf00076, Pf05383, Pf08777	6741	SSB	hsa:6741; P05455; Q15367; Q53XJ4	ENSG00000138385		RNA Polymerase III Abortive And Retractive Initiation; RNA Polymerase III Transcription Termination	2	High	1
	Checked	Confidence	Sequence	Modifications	# Protein Groups	# Proteins	# PSMs	Master Protein Accessions	# Missed Cleavages	Theo. MH+ [Da]	Found in Sample: [S139] F139: Sample	Confidence (by Search Engine): Sequest HT	XCorr (by Search Engine): Sequest HT
	FALSE	High	FSGDLDDQTCREDLHILFSNHGEIK	1xCarbamidomethyl [C10]	1	1	1	P05455	1	2946.37	High	High	4.51
	FALSE	High	FSGDLDDQTCR	1xCarbamidomethyl [C10]	1	1	1	P05455	0	1313.54	High	High	3.37
	FALSE	High	AKDANNGNLQLR		1	1	1	P05455	1	1313.69	High	High	3.15
	FALSE	High	KIIEDQQESLNK		1	1	1	P05455	1	1444.76	High	High	3.09
	FALSE	High	KFVETPGQK		1	1	1	P05455	1	1033.57	High	High	2.74
	FALSE	High	SPSKPLPEVTDEYK		1	1	1	P05455	0	1589.81	High	High	2.66
	FALSE	High	IIEDQQESLNK		1	1	1	P05455	0	1316.67	High	High	2.48
	FALSE	High	AAQPGSGKGK	1x3-hydroxybutyrylation [K8]	1	1	1	P05455	1	986.527	High	High	2.17
	FALSE	High	FVETPGQK		1	1	1	P05455	0	905.473	High	High	2.12
	FALSE	High	GKVQFQGK		1	1	1	P05455	1	891.505	High	High	2.07
FALSE	Master Protein	Q9Y230	RuvB-like 2 [OS=Homo sapiens]	15	7	8	7	463	51.1	5.64	28.16	7	cell organization and biogenesis;protein metabolism;DNA metabolism;other metabolic processes;stress response;other biological processes	other membranes;cytosol;cytoskeleton;nucleus;other cell component	nucleic acid binding activity;other molecular function	Pf06068, Pf17856	10856	RUVBL2	B3KQ59; E7ETE5; hsa:10856; Q6FIB9; Q6PK27; Q9Y230; Q9Y361	ENSG00000183207		HATs acetylate histones; Telomere Extension By Telomerase	2	High	1
	Checked	Confidence	Sequence	Modifications	# Protein Groups	# Proteins	# PSMs	Master Protein Accessions	# Missed Cleavages	Theo. MH+ [Da]	Found in Sample: [S139] F139: Sample	Confidence (by Search Engine): Sequest HT	XCorr (by Search Engine): Sequest HT
	FALSE	High	KGTEVQVDDIKR		1	2	1	Q9Y230	2	1387.75	High	High	4.91
	FALSE	High	TQGFLALFSGDTGEIKSEVR		1	2	1	Q9Y230	1	2155.1	High	High	4.15
	FALSE	High	DKVQAGDVITIDK		1	2	2	Q9Y230	1	1401.76	High	High	4.06
	FALSE	High	LLIVSTTPYSEKDTK		1	2	1	Q9Y230	1	1694.92	High	High	3.63
	FALSE	High	TQGFLALFSGDTGEIK		1	2	1	Q9Y230	0	1683.86	High	High	2.83
	FALSE	High	GTEVQVDDIKR		1	2	1	Q9Y230	1	1259.66	High	High	2.82
	FALSE	High	TEALTQAFR		1	2	1	Q9Y230	0	1036.54	High	High	2.19
FALSE	Master Protein	P19474	E3 ubiquitin-protein ligase TRIM21 [OS=Homo sapiens]	18	9	10	9	475	54.1	6.38	28.04	9	cell organization and biogenesis;protein metabolism;other metabolic processes;stress response;other biological processes	cytosol;nucleus;other cytoplasmic organelle;other cell component	nucleic acid binding activity;other molecular function	Pf00097, Pf00622, Pf00643, Pf13765	6737	TRIM21	hsa:6737; P19474; Q5XPV5; Q96RF8	ENSG00000132109		Antigen processing: Ubiquitination & Proteasome degradation; KEAP1-NFE2L2 pathway; Interferon gamma signaling; Regulation of innate immune responses to cytosolic DNA; STING mediated induction of host immune responses	5	High	1
	Checked	Confidence	Sequence	Modifications	# Protein Groups	# Proteins	# PSMs	Master Protein Accessions	# Missed Cleavages	Theo. MH+ [Da]	Found in Sample: [S139] F139: Sample	Confidence (by Search Engine): Sequest HT	XCorr (by Search Engine): Sequest HT
	FALSE	High	LAQQSQALQELISELDRR		1	1	2	P19474	1	2098.13	High	High	4.65
	FALSE	High	GGGSVCPVCR	2xCarbamidomethyl [C6; C9]	1	2	1	P19474	0	1048.47	High	High	3.23
	FALSE	High	QLQELEKDER		1	1	1	P19474	1	1287.65	High	High	2.88
	FALSE	High	LQVALGELRR		1	2	1	P19474	1	1154.7	High	High	2.61
	FALSE	High	GHFLLSSK		1	2	1	P19474	0	888.494	High	High	2.56
	FALSE	High	DLDITSPELR		1	2	1	P19474	0	1158.6	High	High	2.36
	FALSE	High	ALCWVCAQSR	2xCarbamidomethyl [C3; C6]	1	2	1	P19474	0	1250.58	High	High	2.32
	FALSE	High	KGHFLLSSK		1	2	1	P19474	1	1016.59	High	High	2.2
	FALSE	High	LHLFCEK	1xCarbamidomethyl [C5]	1	2	1	P19474	0	946.481	High	High	2.14
FALSE	Master Protein	P63267-1	actin, gamma-enteric smooth muscle [OS=Homo sapiens]	22	9	11	2	376	41.9	5.48	28	9	other biological processes	cytosol;cytoskeleton;other cell component	other molecular function	Pf00022	11468; 25365; 281595; 396084; 72	Actg2; ACTG2	B2R7E7; B4E315; bta:281595; D6W5H8; E9PG30; gga:396084; hsa:72; mmu:11468; O73680; P12718; P63267; P63268; P63269; P63270; Q504R1; Q5E9B5; Q6FI22; rno:25365	ENSBTAG00000015441; ENSG00000163017; ENSGALG00000041634; ENSGALG00010020613; ENSGALG00015018670; ENSMUSG00000059430; ENSRNOG00000029401; ENSRNOG00055012722; ENSRNOG00060003018; ENSRNOG00065016044	Vascular smooth muscle contraction	Smooth Muscle Contraction; Smooth Muscle Contraction; Smooth Muscle Contraction; Smooth Muscle Contraction; Smooth Muscle Contraction	6	High	1
	Checked	Confidence	Sequence	Modifications	# Protein Groups	# Proteins	# PSMs	Master Protein Accessions	# Missed Cleavages	Theo. MH+ [Da]	Found in Sample: [S139] F139: Sample	Confidence (by Search Engine): Sequest HT	XCorr (by Search Engine): Sequest HT
	FALSE	High	AGFAGDDAPR		3	11	1	P63267-1; P0CG39; P60709	0	976.448	High	High	3.15
	FALSE	High	DSYVGDEAQSK		2	6	2	P63267-1; P60709	0	1198.52	High	High	2.85
	FALSE	High	EITALAPSTMK	1xOxidation [M10]	2	7	1	P63267-1; P60709	0	1177.61	High	High	2.71
	FALSE	High	DSYVGDEAQSKR		2	6	1	P63267-1; P60709	1	1354.62	High	High	2.7
	FALSE	High	YPIEHGIITNWDDMEK	1xOxidation [M14]	1	4	1	P63267-1	0	1976.91	High	High	2.54
	FALSE	High	EITALAPSTMK		2	7	1	P63267-1; P60709	0	1161.62	High	High	2.53
	FALSE	High	GYSFVTTAER		1	5	1	P63267-1	0	1130.55	High	High	2.33
	FALSE	High	HQGVMVGMGQK		2	7	1	P63267-1; P60709	0	1171.57	High	High	2.25
	FALSE	High	DLTDYLMK	1xOxidation [M7]	2	8	1	P63267-1; P60709	0	1014.48	High	High	2.13
	FALSE	High	RGILTLK		3	10	1	P63267-1; P0CG39; P60709	1	800.535	High	High	2.04
FALSE	Master Protein	P49916-1	DNA ligase 3 [OS=Homo sapiens]	13	9	9	9	1009	112.8	9.01	27.95	9	cell organization and biogenesis;DNA metabolism;other metabolic processes;stress response;other biological processes	mitochondrion;nucleus	nucleic acid binding activity;other molecular function	Pf00645, Pf01068, Pf04675, Pf04679, Pf16759	3980	LIG3	E5KLB5; E5KLB6; hsa:3980; P49916; Q16714; Q6NVK3	ENSG00000005156		Gap-filling DNA repair synthesis and ligation in TC-NER; Gap-filling DNA repair synthesis and ligation in GG-NER; APEX1-Independent Resolution of AP Sites via the Single Nucleotide Replacement Pathway; HDR through MMEJ (alt-NHEJ); Resolution of AP sites via the single-nucleotide replacement pathway	5	High	1
	Checked	Confidence	Sequence	Modifications	# Protein Groups	# Proteins	# PSMs	Master Protein Accessions	# Missed Cleavages	Theo. MH+ [Da]	Found in Sample: [S139] F139: Sample	Confidence (by Search Engine): Sequest HT	XCorr (by Search Engine): Sequest HT
	FALSE	High	EKADFTVVAGDEGSSTTGGSSEENKGPSGSAVSR		1	4	1	P49916-1	2	3300.51	High	High	5.81
	FALSE	High	VIQEGLEGLVLK		1	4	1	P49916-1	0	1297.77	High	High	3.21
	FALSE	High	DLEQGDVSETIR		1	4	1	P49916-1	0	1361.65	High	High	3.01
	FALSE	High	SEAHTADGISIR		1	4	1	P49916-1	0	1256.62	High	High	3.01
	FALSE	High	GASFVTSTNPR		1	4	1	P49916-1	0	1136.57	High	High	2.92
	FALSE	High	CAGGHDDATLAR	1xCarbamidomethyl [C1]	1	4	1	P49916-1	0	1243.55	High	High	2.75
	FALSE	High	LSNSNSKDGNMQTAKPSAMK	1xOxidation [M11]; 1x3-hydroxybutyrylation [K15]	1	4	1	P49916-1	1	2211.04	High	High	2.55
	FALSE	High	AADETLCQTK	1xCarbamidomethyl [C7]	1	4	1	P49916-1	0	1136.53	High	High	2.4
	FALSE	High	VLLDIFTGVR		1	2	1	P49916-1	0	1132.67	High	High	2.3
FALSE	Master Protein	P61158	actin-related protein 3 [OS=Homo sapiens]	28	8	8	8	418	47.3	5.88	27.79	8	cell cycle OR cell proliferation;cell organization and biogenesis;stress response;other biological processes	cytosol;cytoskeleton;nucleus;other cell component	cytoskeletal activity;other molecular function	Pf00022	10096	ACTR3	hsa:10096; P32391; P61158; Q53QM2	ENSG00000115091		Regulation of actin dynamics for phagocytic cup formation; FCGR3A-mediated phagocytosis; RHO GTPases Activate WASPs and WAVEs; Clathrin-mediated endocytosis; EPHB-mediated forward signaling	5	High	1
	Checked	Confidence	Sequence	Modifications	# Protein Groups	# Proteins	# PSMs	Master Protein Accessions	# Missed Cleavages	Theo. MH+ [Da]	Found in Sample: [S139] F139: Sample	Confidence (by Search Engine): Sequest HT	XCorr (by Search Engine): Sequest HT
	FALSE	High	GVDDLDFFIGDEAIEKPTYATK		1	1	1	P61158	0	2444.19	High	High	5.82
	FALSE	High	AEPEDHYFLLTEPPLNTPENR		1	1	1	P61158	0	2482.19	High	High	4.13
	FALSE	High	LGYAGNTEPQFIIPSCIAIK	1xCarbamidomethyl [C16]	1	1	1	P61158	0	2192.14	High	High	3.93
	FALSE	High	KDYEEIGPSICR	1xCarbamidomethyl [C11]	1	1	1	P61158	1	1466.69	High	High	3.18
	FALSE	High	EFNKYDTDGSK		1	1	1	P61158	1	1303.58	High	High	2.96
	FALSE	High	LSEELSGGR		1	3	1	P61158	0	947.479	High	High	2.87
	FALSE	High	QYTGINAISK		1	1	1	P61158	0	1094.58	High	High	2.84
	FALSE	High	ESAKVGDQAQR	1x3-hydroxybutyrylation [K4]	1	1	1	P61158	1	1274.63	High	High	2.05
FALSE	Master Protein	Q5C9Z4	nucleolar MIF4G domain-containing protein 1 [OS=Homo sapiens]	12	9	9	9	860	96.2	8.1	27.75	9	other biological processes	nucleus		Pf02847, Pf02854	64434	NOM1	hsa:64434; Q5C9Z4; Q96I08	ENSG00000146909			0	High	1
	Checked	Confidence	Sequence	Modifications	# Protein Groups	# Proteins	# PSMs	Master Protein Accessions	# Missed Cleavages	Theo. MH+ [Da]	Found in Sample: [S139] F139: Sample	Confidence (by Search Engine): Sequest HT	XCorr (by Search Engine): Sequest HT
	FALSE	High	LAVEEFVHATSEGEAPGGCEGR	1xCarbamidomethyl [C19]	1	1	1	Q5C9Z4	0	2302.04	High	High	6.13
	FALSE	High	ASGAGSEFQDQTR		1	1	1	Q5C9Z4	0	1353.6	High	High	3.41
	FALSE	High	NAGSGSETQLR		1	1	1	Q5C9Z4	0	1119.54	High	High	3.04
	FALSE	High	QAEETVDFK		1	1	1	Q5C9Z4	0	1066.51	High	High	2.86
	FALSE	High	TAGPEQGPGLGGR		1	1	1	Q5C9Z4	0	1196.6	High	High	2.75
	FALSE	High	SLSLSILK		1	1	1	Q5C9Z4	0	860.545	High	High	2.64
	FALSE	High	SADEANVLR		1	1	1	Q5C9Z4	0	974.49	High	High	2.44
	FALSE	High	SAGEAGPGGSQGR		1	1	1	Q5C9Z4	0	1130.52	High	High	2.38
	FALSE	High	KFDAIYK		1	1	1	Q5C9Z4	1	884.488	High	High	2.1
FALSE	Master Protein	P04843	Dolichyl-diphosphooligosaccharide--protein glycosyltransferase subunit 1 [OS=Homo sapiens]	19	9	9	9	607	68.5	6.38	27.72	9	protein metabolism;other metabolic processes	other membranes;cytosol;ER/Golgi;other cell component		Pf04597	6184	RPN1	B2R5Z0; D3DNB6; hsa:6184; P04843; Q68DT1	ENSG00000163902		SRP-dependent cotranslational protein targeting to membrane; Asparagine N-linked glycosylation; Maturation of spike protein	3	High	1
	Checked	Confidence	Sequence	Modifications	# Protein Groups	# Proteins	# PSMs	Master Protein Accessions	# Missed Cleavages	Theo. MH+ [Da]	Found in Sample: [S139] F139: Sample	Confidence (by Search Engine): Sequest HT	XCorr (by Search Engine): Sequest HT
	FALSE	High	VACITEQVLTLVNKR	1xCarbamidomethyl [C3]	1	1	1	P04843	1	1743.98	High	High	4.61
	FALSE	High	FVDHVFDEQVIDSLTVK		1	1	1	P04843	0	1991.01	High	High	4.35
	FALSE	High	GEDEEENNLEVR		1	1	1	P04843	0	1432.62	High	High	3.58
	FALSE	High	QPDSGISSIR		1	1	1	P04843	0	1059.54	High	High	2.87
	FALSE	High	QFVVFEGNHYFYSPYPTK		1	1	1	P04843	0	2223.05	High	High	2.86
	FALSE	High	NLVEQHIQDIVVHYTFNK		1	1	1	P04843	0	2197.14	High	High	2.85
	FALSE	High	IDHILDAL		1	1	1	P04843	0	909.504	High	High	2.34
	FALSE	High	LAHLGVQVK		1	1	1	P04843	0	964.594	High	High	2.16
	FALSE	High	DTYIENEK		1	1	1	P04843	0	1011.46	High	High	2.1
FALSE	Master Protein	P54652	Heat shock-related 70 kDa protein 2 [OS=Homo sapiens]	12	7	9	1	639	70	5.74	27.69	7	cell cycle OR cell proliferation;cell organization and biogenesis;protein metabolism;other metabolic processes;stress response;other biological processes	plasma membrane;other membranes;cytosol;cytoskeleton;nucleus;other cell component	cytoskeletal activity;other molecular function	Pf00012	3306	HSPA2	hsa:3306; P54652; Q15508; Q53XM3; Q9UE78	ENSG00000126803		Meiotic synapsis; HSP90 chaperone cycle for steroid hormone receptors (SHR) in the presence of ligand; PKR-mediated signaling; Regulation of HSF1-mediated heat shock response; Attenuation phase	5	High	1
	Checked	Confidence	Sequence	Modifications	# Protein Groups	# Proteins	# PSMs	Master Protein Accessions	# Missed Cleavages	Theo. MH+ [Da]	Found in Sample: [S139] F139: Sample	Confidence (by Search Engine): Sequest HT	XCorr (by Search Engine): Sequest HT
	FALSE	High	IINEPTAAAIAYGLDK		3	5	1	P54652; P11142-1; P11021	0	1659.9	High	High	5.04
	FALSE	High	ARFEELNADLFR		2	3	1	P54652; P11142-1	1	1480.75	High	High	3.52
	FALSE	High	VEIIANDQGNR		4	9	6	P54652; P11142-1; P11021; P0DMV8	0	1228.63	High	High	3.42
	FALSE	High	TTPSYVAFTDTER		3	8	1	P54652; P11142-1; P0DMV8	0	1487.7	High	High	3.39
	FALSE	High	LLQDFFNGK		2	4	1	P54652; P11142-1	0	1081.57	High	High	2.54
	FALSE	High	EIAEAYLGGK		1	1	1	P54652	0	1050.55	High	High	2.53
	FALSE	High	ITITNDK		3	6	1	P54652; P11142-1; P0DMV8	0	804.446	High	High	2.08
FALSE	Master Protein	Q12788	Transducin beta-like protein 3 [OS=Homo sapiens]	11	7	8	7	808	89	6.9	27.6	7	RNA metabolism OR transcription;other metabolic processes;other biological processes	nucleus;other cell component	nucleic acid binding activity	Pf00400, Pf08625	10607	TBL3	hsa:10607; Q12788; Q59GD6; Q8IVB7; Q96A78	ENSG00000183751; ENSG00000291938		rRNA modification in the nucleus and cytosol; Major pathway of rRNA processing in the nucleolus and cytosol	2	High	1
	Checked	Confidence	Sequence	Modifications	# Protein Groups	# Proteins	# PSMs	Master Protein Accessions	# Missed Cleavages	Theo. MH+ [Da]	Found in Sample: [S139] F139: Sample	Confidence (by Search Engine): Sequest HT	XCorr (by Search Engine): Sequest HT
	FALSE	High	DVTEAEQAEEQAR		1	1	1	Q12788	0	1475.66	High	High	4.31
	FALSE	High	FLGPEDSHVVVASNSPCLK	1xCarbamidomethyl [C17]	1	1	1	Q12788	0	2056.02	High	High	4.1
	FALSE	High	LKESFLVTGSQDCTVK	1xCarbamidomethyl [C13]	1	1	1	Q12788	1	1811.92	High	High	3.92
	FALSE	High	LDDHALTGASDSR		1	1	2	Q12788	0	1357.63	High	High	3.8
	FALSE	High	LLLFSSATDAAIR		1	1	1	Q12788	0	1377.77	High	High	3.15
	FALSE	High	KIEPFYK		1	1	1	Q12788	1	924.519	High	High	2.29
	FALSE	High	LLATGSQDR		1	1	1	Q12788	0	960.511	High	High	2.29
FALSE	Master Protein	Q9H361	Polyadenylate-binding protein 3 [OS=Homo sapiens]	13	7	9	1	631	70	9.67	27.48	7	RNA metabolism OR transcription;other metabolic processes	cytosol;nucleus;other cell component	nucleic acid binding activity	Pf00076, Pf00658	5042	PABPC3	hsa:5042; Q8NHV0; Q9H086; Q9H361	ENSG00000151846			0	High	1
	Checked	Confidence	Sequence	Modifications	# Protein Groups	# Proteins	# PSMs	Master Protein Accessions	# Missed Cleavages	Theo. MH+ [Da]	Found in Sample: [S139] F139: Sample	Confidence (by Search Engine): Sequest HT	XCorr (by Search Engine): Sequest HT
	FALSE	High	SKVDEAVAVLQAHQAK		2	3	1	Q9H361; P11940-1	1	1693.92	High	High	5.4
	FALSE	High	IVATKPLYVALAQR		2	3	2	Q9H361; P11940-1	0	1542.94	High	High	3.14
	FALSE	High	NLDDGIDDER		2	3	2	Q9H361; P11940-1	0	1161.5	High	High	3.02
	FALSE	High	EREAELGAR		2	5	1	Q9H361; P11940-1	1	1030.53	High	High	2.86
	FALSE	High	GFGFVSFER		2	3	1	Q9H361; P11940-1	0	1045.51	High	High	2.54
	FALSE	High	NLDDGIDDERLR		2	3	1	Q9H361; P11940-1	1	1430.69	High	High	2.53
	FALSE	High	AFSPFGTITSAKVMMEGGR	1xOxidation [M14]; 1x3-hydroxybutyrylation [K12]	1	1	1	Q9H361	1	2089.01	High	High	2.5
FALSE	Master Protein	P78371-1	T-complex protein 1 subunit beta [OS=Homo sapiens]	20	7	7	7	535	57.5	6.46	27.26	7	cell organization and biogenesis;protein metabolism;other metabolic processes;other biological processes	non-structural extracellular;cytosol;cytoskeleton;other cytoplasmic organelle;other cell component	other molecular function	Pf00118	10576	CCT2	A8K402; B5BTY7; B7Z243; B7Z7K4; B7ZAT2; hsa:10576; P78371; Q14D36; Q4R6F8; Q6IAT3	ENSG00000166226		Neutrophil degranulation; Formation of tubulin folding intermediates by CCT/TriC; BBSome-mediated cargo-targeting to cilium; Association of TriC/CCT with target proteins during biosynthesis; Cooperation of PDCL (PhLP1) and TRiC/CCT in G-protein beta folding; Prefoldin mediated transfer of substrate to CCT/TriC; RHOBTB2 GTPase cycle; RHOBTB1 GTPase cycle; Folding of actin by CCT/TriC	9	High	1
	Checked	Confidence	Sequence	Modifications	# Protein Groups	# Proteins	# PSMs	Master Protein Accessions	# Missed Cleavages	Theo. MH+ [Da]	Found in Sample: [S139] F139: Sample	Confidence (by Search Engine): Sequest HT	XCorr (by Search Engine): Sequest HT
	FALSE	High	KLGGSLADSYLDEGFLLDKK		1	2	1	P78371-1	2	2169.14	High	High	5.72
	FALSE	High	LALVTGGEIASTFDHPELVK		1	2	1	P78371-1	0	2097.12	High	High	4.73
	FALSE	High	VQDDEVGDGTTSVTVLAAELLR		1	2	1	P78371-1	0	2288.16	High	High	4.09
	FALSE	High	QVLLSAAEAAEVILR		1	2	1	P78371-1	0	1582.92	High	High	3.82
	FALSE	High	GATQQILDEAER		1	2	1	P78371-1	0	1330.66	High	High	3.72
	FALSE	High	HGINCFINR	1xCarbamidomethyl [C5]	1	2	1	P78371-1	0	1130.55	High	High	2.76
	FALSE	High	NIGVDNPAAK		1	2	1	P78371-1	0	998.527	High	High	2.42
FALSE	Master Protein	Q14974	Importin subunit beta-1 [OS=Homo sapiens]	13	10	10	10	876	97.1	4.78	27.17	10	cell cycle OR cell proliferation;cell organization and biogenesis;transport	non-structural extracellular;other membranes;cytosol;ER/Golgi;nucleus;other cell component	other molecular function	Pf00514, Pf03810	3837	KPNB1	B7ZAV6; D3DTT3; hsa:3837; Q14637; Q14974; Q53XN2; Q96J27	ENSG00000108424		Neutrophil degranulation; Interferon alpha/beta signaling; ISG15 antiviral mechanism; Transport of Ribonucleoproteins into the Host Nucleus; NS1 Mediated Effects on Host Pathways; Nuclear import of Rev protein; Apoptosis induced DNA fragmentation; Regulation of cholesterol biosynthesis by SREBP (SREBF); SARS-CoV-1 activates/modulates innate immune responses; Assembly of the ORC complex at the ori…	13	High	1
	Checked	Confidence	Sequence	Modifications	# Protein Groups	# Proteins	# PSMs	Master Protein Accessions	# Missed Cleavages	Theo. MH+ [Da]	Found in Sample: [S139] F139: Sample	Confidence (by Search Engine): Sequest HT	XCorr (by Search Engine): Sequest HT
	FALSE	High	NSLTSKDPDIK		1	1	1	Q14974	1	1217.64	High	High	3.5
	FALSE	High	LLETTDRPDGHQNNLR		1	2	1	Q14974	0	1878.94	High	High	3.18
	FALSE	High	SNEILTAIIQGMR		1	2	1	Q14974	0	1445.78	High	High	3.12
	FALSE	High	ESCLEAYTGIVQGLK	1xCarbamidomethyl [C3]	1	2	1	Q14974	0	1667.83	High	High	3.04
	FALSE	High	VLANPGNSQVAR		1	1	1	Q14974	0	1225.66	High	High	2.98
	FALSE	High	AAVENLPTFLVELSR		1	1	1	Q14974	0	1658.91	High	High	2.5
	FALSE	High	VAAGLQIK		1	1	1	Q14974	0	799.504	High	High	2.36
	FALSE	High	ANFDKESER		1	2	1	Q14974	1	1095.51	High	High	2.31
	FALSE	High	VAALQNLVK		1	2	1	Q14974	0	955.593	High	High	2.12
	FALSE	High	TLATWATK		1	2	1	Q14974	0	891.493	High	High	2.06
FALSE	Master Protein	O43148-1	mRNA cap guanine-N7 methyltransferase [OS=Homo sapiens]	23	7	7	7	476	54.8	6.61	26.94	7	RNA metabolism OR transcription;other metabolic processes;other biological processes	nucleus;other cell component	nucleic acid binding activity;other molecular function	Pf03291	8731	RNMT	B0YJ90; D3DUJ5; hsa:8731; O43148; O94996; Q9UIJ9	ENSG00000101654		RNA Pol II CTD phosphorylation and interaction with CE during HIV infection; mRNA Capping; RNA Pol II CTD phosphorylation and interaction with CE	3	High	1
	Checked	Confidence	Sequence	Modifications	# Protein Groups	# Proteins	# PSMs	Master Protein Accessions	# Missed Cleavages	Theo. MH+ [Da]	Found in Sample: [S139] F139: Sample	Confidence (by Search Engine): Sequest HT	XCorr (by Search Engine): Sequest HT
	FALSE	High	NLEEGHSSTVAAHYNELQEVGLEK		1	2	1	O43148-1	0	2654.27	High	High	6.94
	FALSE	High	ASVNSETESSFNINENTTASGTGLSEK		1	2	1	O43148-1	0	2774.26	High	High	5.29
	FALSE	High	LEASETESFGNEIYTVK		1	2	1	O43148-1	0	1916.91	High	High	3.39
	FALSE	High	KLDPEIVPEEK		1	2	1	O43148-1	1	1296.7	High	High	3.36
	FALSE	High	LVCTDIADVSVK	1xCarbamidomethyl [C3]	1	2	1	O43148-1	0	1319.69	High	High	3.11
	FALSE	High	SVLIGEFLEK		1	2	1	O43148-1	0	1134.64	High	High	2.49
	FALSE	High	IALEDVPEK		1	2	1	O43148-1	0	1013.55	High	High	2.37
FALSE	Master Protein	P14866	Heterogeneous nuclear ribonucleoprotein L [OS=Homo sapiens]	18	8	8	8	589	64.1	8.22	26.84	8	RNA metabolism OR transcription;other metabolic processes;other biological processes	nucleus;other cell component	nucleic acid binding activity	Pf00076, Pf11835, Pf13893, Pf22976	3191	HNRNPL	A6ND69; A6NIT8; hsa:3191; P14866; Q9H3P3	ENSG00000104824; ENSG00000282947		mRNA Splicing - Major Pathway; Processing of Capped Intron-Containing Pre-mRNA	2	High	1
	Checked	Confidence	Sequence	Modifications	# Protein Groups	# Proteins	# PSMs	Master Protein Accessions	# Missed Cleavages	Theo. MH+ [Da]	Found in Sample: [S139] F139: Sample	Confidence (by Search Engine): Sequest HT	XCorr (by Search Engine): Sequest HT
	FALSE	High	NDQDTWDYTNPNLSGQGDPGSNPNKR		1	2	1	P14866	1	2890.26	High	High	6.06
	FALSE	High	SDALETLGFLNHYQMK	1xOxidation [M15]	1	2	1	P14866	0	1882.9	High	High	3.73
	FALSE	High	ASLNGADIYSGCCTLK	2xCarbamidomethyl [C12; C13]	1	2	1	P14866	0	1729.79	High	High	3.27
	FALSE	High	SSSGLLEWESK		1	2	1	P14866	0	1222.6	High	High	3.24
	FALSE	High	NPNGPYPYTLK		1	2	1	P14866	0	1263.64	High	High	2.94
	FALSE	High	TPASPVVHIR		1	1	1	P14866	0	1076.62	High	High	2.73
	FALSE	High	LCFSTAQHAS	1xCarbamidomethyl [C2]	1	2	1	P14866	0	1121.5	High	High	2.62
	FALSE	High	IEYAKPTR		1	2	1	P14866	0	977.541	High	High	2.25
[truncated: 12,402 more rows]

## Sheet: Protein with Kbhb sites
Checked	Master	Accession	Description	Coverage [%]	# Peptides	# PSMs	# Unique Peptides	# AAs	MW [kDa]	calc. pI	Score Sequest HT: Sequest HT	# Peptides (by Search Engine): Sequest HT	Biological Process	Cellular Component	Molecular Function	Pfam IDs	Entrez Gene ID	Gene Symbol	Gene ID	Ensembl Gene ID	WikiPathways	Reactome Pathways	# Protein Pathway Groups	Found in Sample: [S139] F139: Sample	# Protein Groups
FALSE	Master Protein	P19338	Nucleolin [OS=Homo sapiens]	46	42	55	42	710	76.6	4.7	158.51	42	developmental processes;other biological processes	plasma membrane;other membranes;nucleus;other cytoplasmic organelle;other cell component	nucleic acid binding activity;other molecular function	Pf00076	4691	NCL	hsa:4691; P19338; Q53SK1; Q8NB06; Q9UCF0; Q9UDG1	ENSG00000115053		Major pathway of rRNA processing in the nucleolus and cytosol; Respiratory syncytial virus (RSV) attachment and entry	2	High	1
	FALSE	High	AGKNQGDPK	1x3-hydroxybutyrylation [K3]	1	1	1	P19338	1	1000.51	High	High	3.58
	FALSE	High	GATPGKALVATPGKK	1x3-hydroxybutyrylation [K6]	1	1	1	P19338	2	1481.87	High	High	3.48
	FALSE	High	KVAVATPAKK	1x3-hydroxybutyrylation [K]	1	1	2	P19338	2	1098.69	High	High	2.66
	FALSE	High	VAVATPAKK	1x3-hydroxybutyrylation [K8]	1	1	1	P19338	1	970.593	High	High	2.62
	FALSE	High	KTVTPAKAVTTPGK	1x3-hydroxybutyrylation [K7]	1	1	1	P19338	2	1484.87	High	High	2.59
	FALSE	High	KVVVSPTKK	1x3-hydroxybutyrylation [K8]	1	1	1	P19338	2	1071.68	High	High	2.56
	FALSE	High	AAATPAKK	1x3-hydroxybutyrylation [K]	1	1	2	P19338	1	843.493	High	High	2.41
	FALSE	High	KGAAIPAKGAK	1x3-hydroxybutyrylation [K8]	1	1	1	P19338	2	1097.67	High	High	2.4
	FALSE	High	EMAKQKAAPEAK	1x3-hydroxybutyrylation [K12]	1	1	1	P19338	2	1387.72	High	High	2.22
	FALSE	High	ALVATPGKK	1x3-hydroxybutyrylation [K]	1	1	2	P19338	1	970.593	High	High	2.11
	FALSE	High	TVTPAKAVTTPGK	1x3-hydroxybutyrylation [K6]	1	1	1	P19338	1	1356.77	High	High	2.09
FALSE	Master Protein	P11021	78 kDa glucose-regulated protein [OS=Homo sapiens]	41	23	26	21	654	72.3	5.16	87.79	23	protein metabolism;other metabolic processes;stress response;transport;developmental processes;signal transduction;other biological processes	plasma membrane;other membranes;cytosol;mitochondrion;ER/Golgi;nucleus;other cell component	translation activity;other molecular function	Pf00012	3309	HSPA5	B0QZ61; hsa:3309; P11021; Q2EF78; Q9NPF1; Q9UK02	ENSG00000044574		Regulation of HSF1-mediated heat shock response; Platelet degranulation ; Antigen Presentation: Folding, assembly and peptide loading of class I MHC; ATF6B (ATF6-beta) activates chaperones; IRE1alpha activates chaperones; PERK regulates gene expression; ATF6 (ATF6-alpha) activates chaperone genes	8	High	1
	FALSE	High	ETMEKAVEEK	1xOxidation [M3]; 1x3-hydroxybutyrylation [K5]	1	1	1	P11021	1	1295.6	High	High	2.35
FALSE	Master Protein	P11142-1	Heat shock cognate 71 kDa protein [OS=Homo sapiens]	39	22	25	16	646	70.9	5.52	87.73	22	cell cycle OR cell proliferation;cell organization and biogenesis;protein metabolism;RNA metabolism OR transcription;other metabolic processes;stress response;transport;developmental processes;other biological processes	non-structural extracellular;plasma membrane;other membranes;cytosol;cytoskeleton;ER/Golgi;nucleus;other cytoplasmic organelle;other cell component	signal transduction activity or receptor binding;other molecular function	Pf00012	100009679; 3312	HSPA8	A2Q0Z1; ecb:100009679; hsa:3312; P11142; Q71U34; Q9H3R6	ENSG00000109971		Neutrophil degranulation; AUF1 (hnRNP D0) binds and destabilizes mRNA; Golgi Associated Vesicle Biogenesis; Late endosomal microautophagy; HSP90 chaperone cycle for steroid hormone receptors (SHR) in the presence of ligand; PKR-mediated signaling; Regulation of HSF1-mediated heat shock response; Lysosome Vesicle Biogenesis; Clathrin-mediated endocytosis; mRNA Splicing - Major Pathway; CHL1 intera…	19	High	1
	FALSE	High	SKELTTEIDNNIEQISSYK	2x3-hydroxybutyrylation [K2; K19]	1	1	1	P13645	1	2384.17	High	High	2.55
FALSE	Master Protein	Q9NR30-1	Nucleolar RNA helicase 2 [OS=Homo sapiens]	28	22	23	21	783	87.3	9.28	74.05	22	cell organization and biogenesis;RNA metabolism OR transcription;other metabolic processes;stress response;other biological processes	cytosol;mitochondrion;nucleus;other cell component	enzyme regulator activity;nucleic acid binding activity;other molecular function	Pf00270, Pf00271, Pf08152	9188	DDX21	B2RDL0; hsa:9188; Q13436; Q5VX41; Q68D35; Q9NR30	ENSG00000165732		Major pathway of rRNA processing in the nucleolus and cytosol; B-WICH complex positively regulates rRNA expression	2	High	1
	FALSE	High	KVTKNEEPSEEEIDAPKPK	1x3-hydroxybutyrylation [K17]	1	2	1	Q9NR30-1	2	2254.14	High	High	2.87
FALSE	Master Protein	O60506	Heterogeneous nuclear ribonucleoprotein Q [OS=Homo sapiens]	34	20	22	12	623	69.6	8.59	73.92	20	RNA metabolism OR transcription;other metabolic processes;stress response;other biological processes	cytosol;ER/Golgi;nucleus;other cell component	nucleic acid binding activity	Pf00076, Pf18360	10492	SYNCRIP	E1P501; E1P502; hsa:10492; O60506; Q53H05; Q5TCG2; Q5TCG3; Q8IW78; Q8N599; Q96LC1; Q96LC2; Q9Y583	ENSG00000135316			0	High	1
	FALSE	High	KADGYNQPDSK	1x3-hydroxybutyrylation [K1]	2	6	1	O43390-1; O60506	1	1308.61	High	High	2.95
FALSE	Master Protein	P36578	60S ribosomal protein L4 [OS=Homo sapiens]	36	17	22	17	427	47.7	11.06	69.15	17	protein metabolism;other metabolic processes	cytosol;ER/Golgi;translational apparatus;nucleus;other cell component	other molecular function	Pf00573, Pf14374	6124	RPL4	A8K502; hsa:6124; P36578; P39029; Q4VBR0; Q969Z9	ENSG00000174444		L13a-mediated translational silencing of Ceruloplasmin expression; Formation of a pool of free 40S subunits; GTP hydrolysis and joining of the 60S ribosomal subunit; Regulation of expression of SLITs and ROBOs; Major pathway of rRNA processing in the nucleolus and cytosol; Nonsense Mediated Decay (NMD) enhanced by the Exon Junction Complex (EJC); SRP-dependent cotranslational protein targeting to…	13	High	1
	FALSE	High	KAASLKSNYNLPMHK	1x3-hydroxybutyrylation [K6]	1	1	1	P36578	2	1787.95	High	High	2.6
FALSE	Master Protein	O43390-1	heterogeneous nuclear ribonucleoprotein r [OS=Homo sapiens]	30	18	21	10	633	70.9	8.13	65.91	18	RNA metabolism OR transcription;other metabolic processes	ER/Golgi;nucleus;other cell component	nucleic acid binding activity	Pf00076, Pf18360	10236	HNRNPR	hsa:10236; O43390; Q2L7G6; Q5TEH1; Q9BV64; S4R3J4	ENSG00000125944; ENSG00000282958		mRNA Splicing - Major Pathway; Processing of Capped Intron-Containing Pre-mRNA	2	High	1
	FALSE	High	KADGYNQPDSK	1x3-hydroxybutyrylation [K1]	2	6	1	O43390-1; O60506	1	1308.61	High	High	2.95
FALSE	Master Protein	P23246-1	splicing factor, proline- and glutamine-rich [OS=Homo sapiens]	26	18	21	17	707	76.1	9.44	62.43	18	cell organization and biogenesis;DNA metabolism;RNA metabolism OR transcription;other metabolic processes;stress response;other biological processes	cytosol;nucleus;other cell component	nucleic acid binding activity;other molecular function	Pf00076, Pf08075	6421	SFPQ	hsa:6421; P23246; P30808; Q5SZ71	ENSG00000116560		Suppression of apoptosis; PTK6 Regulates Proteins Involved in RNA Processing	2	High	1
	FALSE	High	QGPGPGGPKGGK	1x3-hydroxybutyrylation [K9]	1	2	1	P23246-1	1	1122.59	High	High	3.12
FALSE	Master Protein	Q07666	KH domain-containing, RNA-binding, signal transduction-associated protein 1 [OS=Homo sapiens]	22	12	17	9	443	48.2	8.66	52.4	12	cell cycle OR cell proliferation;RNA metabolism OR transcription;other metabolic processes;signal transduction;other biological processes	plasma membrane;other membranes;cytosol;nucleus;other cell component	nucleic acid binding activity;other molecular function	Pf00013, Pf16274, Pf16568	10657	KHDRBS1	D3DPP3; hsa:10657; Q07666; Q6PJX7; Q8NB97; Q99760	ENSG00000121774		PTK6 Regulates Proteins Involved in RNA Processing	1	High	1
	FALSE	High	DSLDPSFTHAMQLLTAEIEK	1x3-hydroxybutyrylation [K20]	1	3	1	Q07666	0	2332.14	High	High	2.54
FALSE	Master Protein	P12956	X-ray repair cross-complementing protein 6 [OS=Homo sapiens]	25	16	16	16	609	69.8	6.64	51.36	16	cell organization and biogenesis;DNA metabolism;other metabolic processes;stress response;other biological processes	non-structural extracellular;cytosol;nucleus;other cell component	nucleic acid binding activity;other molecular function	Pf02037, Pf02735, Pf03730, Pf03731	2547	XRCC6	B1AHC8; hsa:2547; P12956; Q6FG89; Q9UCQ2; Q9UCQ3	ENSG00000196419		Neutrophil degranulation; Cytosolic sensors of pathogen-associated DNA ; Nonhomologous End-Joining (NHEJ); 2-LTR circle formation; IRF3-mediated induction of type I IFN	5	High	1
	FALSE	High	DKNSVNFKNIYVLQELDNPGAK	2x3-hydroxybutyrylation [K2; K8]	1	1	1	P12956	2	2678.37	High	High	2.67
FALSE	Master Protein	Q09666-1	Neuroblast differentiation-associated protein AHNAK [OS=Homo sapiens]	11	14	19	14	5890	628.7	6.15	44.24	14	other biological processes	non-structural extracellular;plasma membrane;other membranes;cytosol;cytoskeleton;nucleus;other cell component	other molecular function		79026	AHNAK	A1A586; hsa:79026; Q09666	ENSG00000124942			0	High	1
	FALSE	High	GPKMDIDAPDVEVQGPDWHLKMPK	2xOxidation [M4; M22]; 1x3-hydroxybutyrylation [K24]	1	1	1	Q09666-1	2	2821.35	High	High	3.59
	FALSE	High	GDVDVSLPEVEGEMKVPDVDIKGPK	1xOxidation [M14]; 1x3-hydroxybutyrylation [K22]	1	1	1	Q09666-1	2	2754.38	High	High	2.85
	FALSE	High	MPEMNIKAPKISMPDIDLNLK	2xOxidation [M4; M13]; 2x3-hydroxybutyrylation [K7; K10]	1	1	2	Q09666-1	2	2602.32	High	High	2.75
	FALSE	High	MPKISMPGFKGEGPEVDVNLPK	1x3-hydroxybutyrylation [K]	1	1	2	Q09666-1	2	2456.26	High	High	2.69
FALSE	Master Protein	Q9NUQ6	SPATS2-like protein [OS=Homo sapiens]	29	14	14	14	558	61.7	9.64	43.71	14		cytosol;nucleus;other cell component		Pf07139	26010	SPATS2L	A8K381; B4DRE6; B4DT67; B7WNZ7; hsa:26010; Q53T22; Q8WV53; Q8WYG1; Q9NTW4; Q9NUQ6	ENSG00000196141			0	High	1
	FALSE	High	SDGLQWSAEQPCNPSKPKAK	1xCarbamidomethyl [C12]; 1x3-hydroxybutyrylation [K16]	1	3	1	Q9NUQ6	1	2314.11	High	High	3.38
	FALSE	High	AAFAELHNCIIDKEVSLMAEMDKVK	1xCarbamidomethyl [C9]; 2x3-hydroxybutyrylation [K23; K25]	1	4	1	Q9NUQ6	2	3034.49	High	High	2.66
FALSE	Master Protein	Q92841-1	Isoform 2 of Probable ATP-dependent RNA helicase DDX17 [OS=Homo sapiens]	23	14	15	10	650	72.3	8.59	40.58	14						DDX17	Q92841-1				0	High	1
	FALSE	High	DHKLIQLMEEIMAEKENK	1x3-hydroxybutyrylation [K3]	1	4	1	Q92841-1	2	2285.15	High	High	2.6
FALSE	Master Protein	Q13509	tubulin beta-3 chain [OS=Homo sapiens]	32	12	13	4	450	50.4	4.93	40.12	12	cell cycle OR cell proliferation;cell organization and biogenesis;developmental processes;signal transduction	cytoskeleton;other cell component	signal transduction activity or receptor binding;cytoskeletal activity;other molecular function	Pf00091, Pf03953	10381	TUBB3	A8K854; hsa:10381; Q13509; Q9BTZ0; Q9BW10	ENSG00000258947		Translocation of SLC2A4 (GLUT4) to the plasma membrane; COPI-independent Golgi-to-ER retrograde traffic; Intraflagellar transport; Recycling pathway of L1; COPI-dependent Golgi-to-ER retrograde traffic; Microtubule-dependent trafficking of connexons from Golgi to the plasma membrane; Gap junction assembly; MHC class II antigen presentation; Separation of Sister Chromatids; Resolution of Sister Ch…	31	High	1
	FALSE	High	GRMSMKEVDEQMLAIQSK	2xOxidation [M5; M12]; 1x3-hydroxybutyrylation [K18]	1	2	1	Q13509	2	2199.05	High	High	2.54
FALSE	Master Protein	Q5SSJ5-1	Heterochromatin protein 1-binding protein 3 [OS=Homo sapiens]	23	12	12	12	553	61.2	9.67	35.19	12	cell organization and biogenesis;stress response;other biological processes	nucleus;other cell component	nucleic acid binding activity;other molecular function	Pf00538	50809	HP1BP3	A6NI71; A8K5D7; B3KMZ8; B4E210; hsa:50809; Q05BI0; Q5SSJ5; Q5SSJ6; Q5SWC6; Q6PIM9; Q8NDF0; Q9UHY0	ENSG00000127483			0	High	1
	FALSE	High	TVNSTRETPPK	1x3-hydroxybutyrylation [K11]	1	3	1	Q5SSJ5-1	1	1315.69	High	High	2.01
FALSE	Master Protein	P35579-1	Myosin-9 [OS=Homo sapiens]	7	10	11	9	1960	226.4	5.6	34.13	10	cell cycle OR cell proliferation;cell organization and biogenesis;protein metabolism;stress response;transport;developmental processes;signal transduction;other biological processes	plasma membrane;other membranes;cytosol;cytoskeleton;nucleus;other cell component	signal transduction activity or receptor binding;cytoskeletal activity;other molecular function	Pf00063, Pf01576, Pf02736	4627	MYH9	A8K6E4; hsa:4627; O60805; P35579; Q60FE2; Q86T83	ENSG00000100345		Translocation of SLC2A4 (GLUT4) to the plasma membrane; RHO GTPases activate PAKs; Regulation of actin dynamics for phagocytic cup formation; FCGR3A-mediated phagocytosis; Sensory processing of sound by inner hair cells of the cochlea; Sensory processing of sound by outer hair cells of the cochlea; Signaling by ALK fusions and activated point mutants; RHO GTPases activate CIT; EPHA-mediated growt…	13	High	1
	FALSE	High	KLQAQMKDCMR	1xCarbamidomethyl [C9]; 1x3-hydroxybutyrylation [K7]	1	2	1	P35579-1	2	1494.72	High	High	2.36
FALSE	Master Protein	P40227-1	T-complex protein 1 subunit zeta [OS=Homo sapiens]	29	11	11	9	531	58	6.68	33.54	11	protein metabolism;other metabolic processes;other biological processes	cytosol;cytoskeleton;other cell component	other molecular function	Pf00118	908	CCT6A	A6NCD2; hsa:908; P40227; Q3KP28; Q75LP4; Q96S46	ENSG00000146731		Formation of tubulin folding intermediates by CCT/TriC; Association of TriC/CCT with target proteins during biosynthesis; Cooperation of PDCL (PhLP1) and TRiC/CCT in G-protein beta folding; Prefoldin mediated transfer of substrate to CCT/TriC; RHOBTB2 GTPase cycle; Folding of actin by CCT/TriC	6	High	1
	FALSE	High	KQDEPIDLFMIEIMEMKHK	2xOxidation [M14; M16]; 2x3-hydroxybutyrylation [K17; K19]	1	2	1	P40227-1	2	2579.24	High	High	2.71
FALSE	Master Protein	Q9BZE4	Nucleolar GTP-binding protein 1 [OS=Homo sapiens]	16	12	12	12	634	73.9	9.5	33.45	12	RNA metabolism OR transcription;other metabolic processes;other biological processes	other membranes;cytosol;nucleus;other cell component	other molecular function	Pf06858, Pf08155, Pf17835	23560	GTPBP4	B3KMC5; B4DY13; B7Z7A3; hsa:23560; O95446; Q5T3R8; Q9BZE4; Q9NVJ8	ENSG00000107937			0	High	1
	FALSE	High	ADVDVQPYAFTTKSLFVGHMDYK	1xOxidation [M20]; 1x3-hydroxybutyrylation [K13]	1	3	1	Q9BZE4	1	2734.31	High	High	2.5
FALSE	Master Protein	Q9Y2W1	Thyroid hormone receptor-associated protein 3 [OS=Homo sapiens]	14	12	12	12	955	108.6	10.15	33.2	12	RNA metabolism OR transcription;other metabolic processes;other biological processes	nucleus	nucleic acid binding activity;other molecular function	Pf15440	9967	THRAP3	D3DPS5; hsa:9967; Q5VTK6; Q9Y2W1	ENSG00000054118		PPARA activates gene expression; Transcriptional regulation of white adipocyte differentiation	2	High	1
	FALSE	High	SPVGKSPPSTGSTYGSSQKEESAASGGAAYTK	3x3-hydroxybutyrylation [K5; K19; K32]	1	1	1	Q9Y2W1	2	3332.57	High	High	3.18
FALSE	Master Protein	P54886	delta-1-pyrroline-5-carboxylate synthase [OS=Homo sapiens]	14	8	8	8	795	87.2	7.12	28.37	8	other metabolic processes;other biological processes	other membranes;mitochondrion	kinase activity;other molecular function	Pf00171, Pf00696	5832	ALDH18A1	B2R5Q4; B7Z350; B7Z5X8; B7ZLP1; D3DR44; hsa:5832; O95952; P54886; Q3KQU2; Q5T566; Q5T567; Q9UM72	ENSG00000059573		Mitochondrial protein degradation	1	High	1
	FALSE	High	GIPVMGHSEGICHMYVDSEASVDKVTRLVR	1xCarbamidomethyl [C12]; 1x3-hydroxybutyrylation [K24]	1	2	1	P54886	2	3428.68	High	High	3.13
FALSE	Master Protein	P05455	Lupus La protein [OS=Homo sapiens]	22	10	10	10	408	46.8	7.12	28.37	10	RNA metabolism OR transcription;other metabolic processes;transport;other biological processes	cytosol;nucleus;other cell component	nucleic acid binding activity	Pf00076, Pf05383, Pf08777	6741	SSB	hsa:6741; P05455; Q15367; Q53XJ4	ENSG00000138385		RNA Polymerase III Abortive And Retractive Initiation; RNA Polymerase III Transcription Termination	2	High	1
	FALSE	High	AAQPGSGKGK	1x3-hydroxybutyrylation [K8]	1	1	1	P05455	1	986.527	High	High	2.17
FALSE	Master Protein	P49916-1	DNA ligase 3 [OS=Homo sapiens]	13	9	9	9	1009	112.8	9.01	27.95	9	cell organization and biogenesis;DNA metabolism;other metabolic processes;stress response;other biological processes	mitochondrion;nucleus	nucleic acid binding activity;other molecular function	Pf00645, Pf01068, Pf04675, Pf04679, Pf16759	3980	LIG3	E5KLB5; E5KLB6; hsa:3980; P49916; Q16714; Q6NVK3	ENSG00000005156		Gap-filling DNA repair synthesis and ligation in TC-NER; Gap-filling DNA repair synthesis and ligation in GG-NER; APEX1-Independent Resolution of AP Sites via the Single Nucleotide Replacement Pathway; HDR through MMEJ (alt-NHEJ); Resolution of AP sites via the single-nucleotide replacement pathway	5	High	1
	FALSE	High	LSNSNSKDGNMQTAKPSAMK	1xOxidation [M11]; 1x3-hydroxybutyrylation [K15]	1	4	1	P49916-1	1	2211.04	High	High	2.55
FALSE	Master Protein	P61158	actin-related protein 3 [OS=Homo sapiens]	28	8	8	8	418	47.3	5.88	27.79	8	cell cycle OR cell proliferation;cell organization and biogenesis;stress response;other biological processes	cytosol;cytoskeleton;nucleus;other cell component	cytoskeletal activity;other molecular function	Pf00022	10096	ACTR3	hsa:10096; P32391; P61158; Q53QM2	ENSG00000115091		Regulation of actin dynamics for phagocytic cup formation; FCGR3A-mediated phagocytosis; RHO GTPases Activate WASPs and WAVEs; Clathrin-mediated endocytosis; EPHB-mediated forward signaling	5	High	1
	FALSE	High	ESAKVGDQAQR	1x3-hydroxybutyrylation [K4]	1	1	1	P61158	1	1274.63	High	High	2.05
FALSE	Master Protein	Q9H361	Polyadenylate-binding protein 3 [OS=Homo sapiens]	13	7	9	1	631	70	9.67	27.48	7	RNA metabolism OR transcription;other metabolic processes	cytosol;nucleus;other cell component	nucleic acid binding activity	Pf00076, Pf00658	5042	PABPC3	hsa:5042; Q8NHV0; Q9H086; Q9H361	ENSG00000151846			0	High	1
	FALSE	High	AFSPFGTITSAKVMMEGGR	1xOxidation [M14]; 1x3-hydroxybutyrylation [K12]	1	1	1	Q9H361	1	2089.01	High	High	2.5
FALSE	Master Protein	P15924-1	Desmoplakin [OS=Homo sapiens]	5	10	10	10	2871	331.6	6.81	26.64	10	cell adhesion;cell organization and biogenesis;protein metabolism;other metabolic processes;stress response;developmental processes;other biological processes	plasma membrane;other membranes;cytoskeleton;other cell component	cytoskeletal activity;other molecular function	Pf00681, Pf17902, Pf18373, Pf21019	1832	DSP	B2RTT2; D7RX09; hsa:1832; O75993; P15924; Q14189; Q9UHN4	ENSG00000096696		Formation of the cornified envelope; Neutrophil degranulation; RND3 GTPase cycle; RND1 GTPase cycle; Apoptotic cleavage of cell adhesion proteins	6	High	1
	FALSE	High	QDQKIVHKGDECILK	1xCarbamidomethyl [C12]; 1x3-hydroxybutyrylation [K15]	1	3	1	P15924-1	2	1896.98	High	High	3.44
	FALSE	High	GFFDPNTEENLTYLQLKERCIK	1xCarbamidomethyl [C20]; 2x3-hydroxybutyrylation [K17; K22]	1	3	1	P15924-1	2	2887.42	High	High	3.04
	FALSE	High	KMSAAEAVK	1x3-hydroxybutyrylation [K9]	1	3	1	P15924-1	1	1020.54	High	High	2.12
FALSE	Master Protein	Q14697-2	Isoform 2 of Neutral alpha-glucosidase AB [OS=Homo sapiens]	8	7	8	1	966	109.4	6.24	24.71	7						GANAB	Q14697-2				0	High	1
	FALSE	High	QGSKDPAEGDGAQPEETPR	1x3-hydroxybutyrylation [K4]	1	1	1	Q14697-2	1	2054.93	High	High	2.62
FALSE	Master Protein	Q9NYF8-1	Bcl-2-associated transcription factor 1 [OS=Homo sapiens]	10	8	8	8	920	106.1	9.98	23.96	8	stress response;other biological processes	nucleus;other cell component	nucleic acid binding activity;other molecular function	Pf15440	9774	BCLAF1	A2RU75; B7ZM58; E1P586; hsa:9774; Q14673; Q86WU6; Q86WY0; Q9NYF8	ENSG00000029363			0	High	1
	FALSE	High	KSGSSPKWTHDK	1x3-hydroxybutyrylation [K12]	1	4	1	Q9NYF8-1	2	1443.72	High	High	2.07
FALSE	Master Protein	P27694	Replication protein A 70 kDa DNA-binding subunit [OS=Homo sapiens]	14	7	8	7	616	68.1	7.21	23.1	7	cell cycle OR cell proliferation;cell organization and biogenesis;DNA metabolism;other metabolic processes;stress response;other biological processes	nucleus;other cell component	nucleic acid binding activity;other molecular function	Pf01336, Pf04057, Pf08646, Pf16900	6117	RPA1	A8K0Y9; hsa:6117; P27694; Q59ES9	ENSG00000132383		Fanconi Anemia Pathway; SUMOylation of DNA damage response and repair proteins; Regulation of HSF1-mediated heat shock response; Regulation of TP53 Activity through Phosphorylation; Activation of ATR in response to replication stress; Activation of the pre-replicative complex; Processing of DNA double-strand break ends; Presynaptic phase of homologous DNA pairing and strand exchange; G2/M DNA dam…	30	High	1
	FALSE	High	TFGKAAGPSLSHTSGGTQSK	1x3-hydroxybutyrylation [K4]	1	1	1	P27694	1	2005	High	High	4.35
FALSE	Master Protein	Q14566	DNA replication licensing factor MCM6 [OS=Homo sapiens]	9	6	6	6	821	92.8	5.41	21.32	6	cell cycle OR cell proliferation;cell organization and biogenesis;DNA metabolism;other metabolic processes;stress response;other biological processes	nucleus;other cell component	nucleic acid binding activity;other molecular function	Pf00493, Pf14551, Pf17207, Pf17855, Pf18263	4175	MCM6	B2R6H2; hsa:4175; Q13504; Q14566; Q99859	ENSG00000076003		Assembly of the pre-replicative complex; Orc1 removal from chromatin; Activation of ATR in response to replication stress; Activation of the pre-replicative complex; Unwinding of DNA	6	High	1
	FALSE	High	ISNLIVLHLRKVEEEEDESALK	1x3-hydroxybutyrylation [K11]	1	1	1	Q14566	2	2650.43	High	High	2.58
FALSE	Master Protein	Q9P2E9-1	Ribosome-binding protein 1 [OS=Homo sapiens]	8	8	8	7	1410	152.4	8.6	20.87	8											0	High	1
	FALSE	High	AEGAQNQAKKVEGAQNQGK	1x3-hydroxybutyrylation [K10]	1	2	1	Q9P2E9-1	2	2042.03	High	High	2.55
	FALSE	High	KAEGTPNQGKK	1x3-hydroxybutyrylation [K10]	1	2	1	Q9P2E9-1	2	1243.66	High	High	2.09
FALSE	Master Protein	P20929-2	Isoform 2 of Nebulin [OS=Homo sapiens]	2	8	8	8	8525	986	9	20.7	8	cell organization and biogenesis;developmental processes;other biological processes	cytosol;cytoskeleton	cytoskeletal activity;other molecular function	Pf00880, Pf14604	4703	NEB	F8WCL5; F8WCP0; hsa:4703; P20929; Q15346; Q53QQ2; Q53TG8	ENSG00000183091		Striated Muscle Contraction	1	High	1
	FALSE	High	AEHVKQKGHYVGVPTMR	1xOxidation [M16]; 1x3-hydroxybutyrylation [K7]	1	4	1	P20929-2	2	2039.05	High	High	2.97
	FALSE	High	GKADYNVLPASENPQLR	1x3-hydroxybutyrylation [K2]	1	4	1	P20929-2	1	1958	High	High	2.84
	FALSE	High	ESLIMNHVLNTSQLASSYQYKKK	1xOxidation [M5]; 1x3-hydroxybutyrylation [K21]	1	4	1	P20929-2	2	2784.42	High	High	2.55
	FALSE	High	AYWNASDLRYKETFQK	1x3-hydroxybutyrylation [K16]	1	4	1	P20929-2	2	2106.03	High	High	2.51
FALSE	Master Protein	Q03001-7	dystonin [OS=Homo sapiens]	2	8	8	6	7570	860.1	5.25	20.28	8	cell adhesion;cell organization and biogenesis;stress response;transport;signal transduction;other biological processes	extracellular matrix;plasma membrane;other membranes;cytosol;cytoskeleton;ER/Golgi;nucleus;other cell component	signal transduction activity or receptor binding;cytoskeletal activity;other molecular function	Pf00307, Pf00435, Pf00681, Pf02187, Pf13499, Pf17902, Pf18373, Pf21019, Pf21020, Pf21097	667	DST	B7Z3H1; E7ERU0; hsa:667; O94833; Q03001; Q12825; Q13266; Q13267; Q13775; Q5TBT0; Q5TBT2; Q5TF23; Q5TF24; Q8N1T8; Q8N8J3; Q8WXK8; Q8WXK9; Q96AK9; Q96DQ5; Q96J76; Q96QT5; Q9H555; Q9UGD7; Q9UGD8; Q9UN10	ENSG00000151914		RND2 GTPase cycle; RHOV GTPase cycle; RHOU GTPase cycle; RND3 GTPase cycle; RND1 GTPase cycle; Type I hemidesmosome assembly	6	High	1
	FALSE	High	LSSSLAVSTHPDAMNQQLETAQKMKQEIQQEK	2xOxidation [M14; M24]; 1x3-hydroxybutyrylation [K32]	1	3	1	Q03001-7	2	3716.81	High	High	3.34
	FALSE	High	DMKLAEEFLKSLPSDFPR	1xOxidation [M2]; 1x3-hydroxybutyrylation [K3]	1	1	1	Q03001-7	2	2225.12	High	High	2.64
	FALSE	High	QSKMDECQKYAEQYSATVK	1xCarbamidomethyl [C7]; 1xOxidation [M4]; 2x3-hydroxybutyrylation [K3; K9]	2	5	1	Q03001-7; Q03001-3	2	2482.11	High	High	2.52
	FALSE	High	ETLAKMEELK	1xOxidation [M6]; 1x3-hydroxybutyrylation [K5]	1	3	1	Q03001-7	1	1293.66	High	High	2.06
FALSE	Master Protein	Q8NF91	Nesprin-1 [OS=Homo sapiens]	1	7	8	6	8797	1010.5	5.53	19.52	7	cell organization and biogenesis;developmental processes;other biological processes	plasma membrane;other membranes;cytoskeleton;ER/Golgi;nucleus;other cell component	signal transduction activity or receptor binding;cytoskeletal activity;other molecular function	Pf00307, Pf00435, Pf10541	23345	SYNE1	B3W695; E7EQI5; H0Y4C0; hsa:23345; O94890; Q3ZCV0; Q5JV19; Q5JV22; Q8N9P7; Q8NF91; Q8TCP1; Q8WWW6; Q8WWW7; Q8WXF6; Q96N17; Q9C0A7; Q9H525; Q9H526; Q9NS36; Q9NU50; Q9UJ06; Q9UJ07; Q9ULF8	ENSG00000131018		Meiotic synapsis	1	High	1
	FALSE	High	VEMFLGELLAARESLDK	1xOxidation [M3]; 1x3-hydroxybutyrylation [K17]	1	4	1	Q8NF91	1	2023.04	High	High	2.99
	FALSE	High	QTAEMYVKADGSVEEAENVMK	1xOxidation [M5]; 1x3-hydroxybutyrylation [K8]	1	6	1	Q8NF91	1	2431.1	High	High	2.82
	FALSE	High	KLMEDPDKWK	1x3-hydroxybutyrylation [K8]	1	6	1	Q8NF91	2	1375.69	High	High	2.3
	FALSE	High	KAFQDQK	1x3-hydroxybutyrylation [K7]	1	4	1	Q8NF91	1	950.494	High	High	2.17
FALSE	Master Protein	O43395	U4/U6 small nuclear ribonucleoprotein Prp3 [OS=Homo sapiens]	12	6	6	6	683	77.5	9.5	18.86	6	cell organization and biogenesis;RNA metabolism OR transcription;other metabolic processes	cytosol;nucleus	other molecular function	Pf01480, Pf06544, Pf08572	9129	PRPF3	B4DSY9; hsa:9129; O43395; O43446; Q5VT54	ENSG00000117360		mRNA Splicing - Major Pathway	1	High	1
	FALSE	High	QQLKEKPSEDMESNTFFDPR	1xOxidation [M11]; 1x3-hydroxybutyrylation [K4]	1	2	1	O43395	1	2528.16	High	High	2.96
FALSE	Master Protein	Q15554-3	Telomeric repeat-binding factor 2 [OS=Homo sapiens]	15	6	6	6	542	59.6	9.35	18.59	6	cell organization and biogenesis;DNA metabolism;other metabolic processes;stress response;transport;developmental processes;other biological processes	nucleus;other cell component	nucleic acid binding activity;other molecular function	Pf00249, Pf08558, Pf16772	7014	TERF2	hsa:7014; Q15554	ENSG00000132604		Meiotic synapsis; Telomere Extension By Telomerase; Inhibition of DNA recombination at telomere; Recognition and association of DNA glycosylase with site containing an affected purine; Recognition and association of DNA glycosylase with site containing an affected pyrimidine; Cleavage of the damaged pyrimidine ; Cleavage of the damaged purine; Packaging Of Telomere Ends; DNA Damage/Telomere Stres…	14	High	1
	FALSE	High	KALKSESAASSTGK	1x3-hydroxybutyrylation [K4]	1	1	1	Q15554-3	2	1450.77	High	High	2.85
FALSE	Master Protein	E9PAV3	Nascent polypeptide-associated complex subunit alpha, muscle-specific form [OS=Homo sapiens]	5	6	6	6	2078	205.3	9.58	18.46	6	other biological processes	translational apparatus;nucleus;other cell component	nucleic acid binding activity;other molecular function	Pf01849, Pf19026		NACA	E9PAV3	ENSG00000196531			0	High	1
	FALSE	High	ALKNNSNDIVNAIMELTM	2xOxidation [M14; M18]; 1x3-hydroxybutyrylation [K3]	1	3	1	E9PAV3	1	2109.02	High	High	2.59
FALSE	Master Protein	P12035	Keratin, type II cytoskeletal 3 [OS=Homo sapiens]	7	6	7	1	628	64.4	6.48	18.27	6	cell organization and biogenesis;other biological processes	cytosol;cytoskeleton	bone, tooth or skin structural activity	Pf00038, Pf16208	3850	KRT3	A6NIS2; hsa:3850; P12035; Q701L8	ENSG00000186442		Formation of the cornified envelope	2	High	1
	FALSE	High	KDVDSAYMNKVELQAK	1xOxidation [M8]; 1x3-hydroxybutyrylation [K1]	1	1	1	P12035	2	1940.96	High	High	2.88
FALSE	Master Protein	P62258-1	14-3-3 protein epsilon [OS=Homo sapiens]	28	7	7	5	255	29.2	4.74	18.22	7	stress response;developmental processes;signal transduction;other biological processes	plasma membrane;other membranes;cytosol;cytoskeleton;mitochondrion;ER/Golgi;nucleus;other cell component	enzyme regulator activity;other molecular function	Pf00244	22627; 282125; 29753; 417554; 7531	Ywhae; YWHAE	B3KY71; bta:282125; D3DTH5; gga:417554; hsa:7531; mmu:22627; P29360; P42655; P62258; P62259; P62260; P62261; P62262; P84171; Q3ZC40; Q4VJB6; Q53XZ5; Q5ZMT0; Q63631; Q7M4R4; rno:29753	ENSBTAG00000005664; ENSG00000108953; ENSG00000274474; ENSGALG00000002661; ENSGALG00010029332; ENSGALG00015022684; ENSMUSG00000020849; ENSRNOG00000005290	Calcium regulation in cardiac cell; Cell cycle; Myometrial relaxation and contraction pathways; SIDS susceptibility pathways; Myometrial relaxation and contraction pathways; Myometrial relaxation and contraction pathways; TNF-alpha NF-kB signaling pathway; Alpha 6 beta 4 integrin signaling pathway; Calcium regulation in cardiac cells; Calcium regulation in cardiac cells	Regulation of HSF1-mediated heat shock response; RAB GEFs exchange GTP for GDP on RABs; Translocation of SLC2A4 (GLUT4) to the plasma membrane; Recruitment of NuMA to mitotic centrosomes; Regulation of PLK1 Activity at G2/M Transition; Loss of Nlp from mitotic centrosomes; Recruitment of mitotic centrosome proteins and complexes; Anchoring of the basal body to the plasma membrane; AURKA Activatio…	90	High	1
	FALSE	High	HLIPAANTGESKVFYYKMK	1xOxidation [M18]; 1x3-hydroxybutyrylation [K12]	1	2	1	P62258-1	2	2299.18	High	High	2.79
FALSE	Master Protein	P02768-1	Serum albumin [OS=Homo sapiens]	11	6	6	6	609	69.3	6.28	18.19	6	stress response;other biological processes	non-structural extracellular;ER/Golgi;other cell component	nucleic acid binding activity;other molecular function	Pf00273	213	ALB	E7ESS9; hsa:213; O95574; P02768; P04277; Q13140; Q645G4; Q68DN5; Q6UXK4; Q86YG0; Q8IUK7; Q9P157; Q9P1I7; Q9UHS3; Q9UJZ0	ENSG00000163631		Scavenging of heme from plasma; Cytoprotection by HMOX1; Platelet degranulation ; Regulation of Insulin-like Growth Factor (IGF) transport and uptake by Insulin-like Growth Factor Binding Proteins (IGFBPs); Post-translational protein phosphorylation; Aspirin ADME; Ciprofloxacin ADME; Recycling of bile acids and salts; Prednisone ADME; Heme degradation; HDL remodeling; Heme biosynthesis	12	High	1
	FALSE	High	ADLAKYICENQDSISSKLK	1xCarbamidomethyl [C8]; 1x3-hydroxybutyrylation [K17]	1	2	1	P02768-1	2	2269.14	High	High	2.82
FALSE	Master Protein	P35580	Myosin-10 [OS=Homo sapiens]	4	4	4	3	1976	228.9	5.54	17.8	4	cell adhesion;cell cycle OR cell proliferation;cell organization and biogenesis;other biological processes	plasma membrane;other membranes;cytosol;cytoskeleton;other cell component	cytoskeletal activity;nucleic acid binding activity;other molecular function	Pf00063, Pf00612, Pf01576, Pf02736	4628	MYH10	B2RWP9; D3DTS1; F8VTL3; hsa:4628; P35580; Q12989; Q149N3; Q149N4; Q16087; Q4LE45; Q6PK16; Q9BWG0	ENSG00000133026		EPHA-mediated growth cone collapse; RHO GTPases activate PAKs; RHO GTPases activate CIT; Sema4D induced cell migration and growth-cone collapse; RHO GTPases activate PKNs; RHO GTPases Activate ROCKs	6	High	1
	FALSE	High	AQTKEQADFAVEALAK	1x3-hydroxybutyrylation [K4]	2	9	1	P35580; P35749	1	1805.93	High	High	2.66
FALSE	Master Protein	Q8WZ42-12	Isoform 12 of Titin [OS=Homo sapiens]	0	7	7	7	35991	3992.1	6.39	17.71	7						TTN	Q8WZ42-12				0	High	1
	FALSE	High	AANSAGEATCAATLTVTPKVQALDR	1xCarbamidomethyl [C10]; 1x3-hydroxybutyrylation [K19]	1	1	1	Q8WZ42-12	1	2602.31	High	High	2.9
	FALSE	High	TKDELLHWTKELTEEEK	2x3-hydroxybutyrylation [K2; K10]	1	13	1	Q8WZ42-12	2	2301.15	High	High	2.72
	FALSE	High	EKESAVFTVELSHDNIRVK	1x3-hydroxybutyrylation [K2]	1	12	1	Q8WZ42-12	2	2287.19	High	High	2.61
	FALSE	High	NTDFKALLIVK	1x3-hydroxybutyrylation [K5]	1	12	1	Q8WZ42-12	1	1347.79	High	High	2.15
	FALSE	High	EEKVSIEAPK	1x3-hydroxybutyrylation [K3]	1	8	1	Q8WZ42-12	1	1215.65	High	High	2.01
FALSE	Master Protein	P53618	Coatomer subunit beta [OS=Homo sapiens]	9	6	6	6	953	107.1	6.05	17.49	6	transport	plasma membrane;other membranes;cytosol;ER/Golgi;other cell component	other molecular function	Pf01602, Pf07718, Pf14806	1315	COPB1	D3DQX0; hsa:1315; P53618; Q6GTT7; Q9NTK2; Q9UNW7	ENSG00000129083		COPI-dependent Golgi-to-ER retrograde traffic; COPI-mediated anterograde transport; Neutrophil degranulation	3	High	1
	FALSE	High	QSLSHMLSAKLEEEKLSQK	1xOxidation [M6]; 1x3-hydroxybutyrylation [K10]	1	1	1	P53618	2	2288.18	High	High	2.66
FALSE	Master Protein	Q15149-9	Isoform 9 of Plectin [OS=Homo sapiens]	2	7	7	7	4533	514.5	5.73	17.26	7						PLEC	Q15149-9				0	High	1
	FALSE	High	LKQSAEEQAQARAQAQAAAEK	2x3-hydroxybutyrylation [K2; K21]	1	9	1	Q15149-9	2	2399.22	High	High	2.96
	FALSE	High	MAGPLPDEQDFIQAYEEVREKYK	1xOxidation [M1]; 1x3-hydroxybutyrylation [K21]	1	1	1	Q15149-9	2	2858.36	High	High	2.5
	FALSE	High	KASDSELERQK	1x3-hydroxybutyrylation [K11]	1	9	1	Q15149-9	2	1376.7	High	High	2.11
FALSE	Master Protein	Q9NVU7	Protein SDA1 homolog [OS=Homo sapiens]	11	7	7	7	687	79.8	9.25	17.16	7	transport;other biological processes	nucleus		Pf05285, Pf08158, Pf21638	55153	SDAD1	hsa:55153; Q32Q11; Q68D52; Q7Z5U4; Q9H831; Q9H9P6; Q9NVU7	ENSG00000198301			0	High	1
	FALSE	High	KPEVFNFSAIHLIHDPQDFAEK	1x3-hydroxybutyrylation [K22]	1	2	1	Q9NVU7	0	2668.34	High	High	3.15
FALSE	Master Protein	P35613	Basigin [OS=Homo sapiens]	8	4	5	4	385	42.2	5.66	17.06	4	developmental processes;signal transduction;other biological processes	plasma membrane;other membranes;ER/Golgi;other cytoplasmic organelle;other cell component	other molecular function	Pf13927	682	BSG	A6NJW1; D3YLG5; hsa:682; P35613; Q7Z796; Q8IZL7	ENSG00000172270		Aspirin ADME; Degradation of the extracellular matrix; Integrin cell surface interactions; Basigin interactions; Proton-coupled monocarboxylate transport; Defective SLC16A1 causes symptomatic deficiency in lactate transport (SDLT)	6	High	1
	FALSE	High	RRKPEDVLDDDDAGSAPLK	2x3-hydroxybutyrylation [K3; K19]	1	4	1	P35613	2	2269.13	High	High	2.85
FALSE	Master Protein	P06744	glucose-6-phosphate isomerase [OS=Homo sapiens]	13	6	6	6	558	63.1	8.32	17.05	6	other metabolic processes;stress response;developmental processes;signal transduction;other biological processes	non-structural extracellular;plasma membrane;other membranes;cytosol;other cell component	signal transduction activity or receptor binding;other molecular function	Pf00342	2821	GPI	B4DG39; hsa:2821; P06744; Q9BRD3; Q9BSK5; Q9UHE6	ENSG00000105220		Glycolysis; Gluconeogenesis; TP53 Regulates Metabolic Genes; Neutrophil degranulation	4	High	1
	FALSE	High	SNTPILVDGKDVMPEVNKVLDK	1xOxidation [M13]; 1x3-hydroxybutyrylation [K10]	1	2	1	P06744	2	2513.32	High	High	2.51
FALSE	Master Protein	P62424	60S ribosomal protein L7a [OS=Homo sapiens]	20	5	5	5	266	30	10.61	17.01	5	protein metabolism;RNA metabolism OR transcription;other metabolic processes	other membranes;cytosol;translational apparatus;nucleus;other cell component	other molecular function	Pf01248	6130	RPL7A	hsa:6130; P11518; P62424; Q5T8U4	ENSG00000148303; ENSG00000280858		Regulation of expression of SLITs and ROBOs; L13a-mediated translational silencing of Ceruloplasmin expression; Formation of a pool of free 40S subunits; GTP hydrolysis and joining of the 60S ribosomal subunit; Major pathway of rRNA processing in the nucleolus and cytosol; Nonsense Mediated Decay (NMD) enhanced by the Exon Junction Complex (EJC); SRP-dependent cotranslational protein targeting to…	13	High	1
	FALSE	High	KAAGKGDVPTK	1x3-hydroxybutyrylation [K5]	1	1	1	P62424	2	1157.65	High	High	2.24
FALSE	Master Protein	Q8NI36	WD repeat-containing protein 36 [OS=Homo sapiens]	8	5	5	5	951	105.3	7.53	16.73	5	RNA metabolism OR transcription;other metabolic processes;other biological processes	nucleus;other cell component		Pf00400, Pf04192, Pf12894	134430	WDR36	A2RUS4; hsa:134430; Q68E02; Q8N1Q2; Q8NI36			Major pathway of rRNA processing in the nucleolus and cytosol; rRNA modification in the nucleus and cytosol	2	High	1
	FALSE	High	LSCSTWNYQKSTIGAYFLKPKELK	1xCarbamidomethyl [C3]; 2x3-hydroxybutyrylation [K10; K19]	1	1	1	Q8NI36	2	3034.56	High	High	3.02
	FALSE	High	LEEGLVNNK	1x3-hydroxybutyrylation [K9]	1	1	1	Q8NI36	0	1101.58	High	High	2.53
FALSE	Master Protein	Q9UJV9	Probable ATP-dependent RNA helicase DDX41 [OS=Homo sapiens]	14	5	5	5	622	69.8	6.84	16.54	5	cell cycle OR cell proliferation;RNA metabolism OR transcription;other metabolic processes;other biological processes	cytosol;nucleus	nucleic acid binding activity;other molecular function	Pf00270, Pf00271	51428	DDX41	B2RDC8; hsa:51428; Q96BK6; Q96K05; Q9NT96; Q9NW04; Q9UJV9	ENSG00000183258		mRNA Splicing - Major Pathway; Regulation of innate immune responses to cytosolic DNA; IRF3-mediated induction of type I IFN	4	High	1
	FALSE	High	SGNTGIATTFINKACDESVLMDLKALLLEAK	1xCarbamidomethyl [C15]; 1xOxidation [M21]; 1x3-hydroxybutyrylation [K13]	1	1	1	Q9UJV9	2	3425.75	High	High	3.23
FALSE	Master Protein	P04406-1	glyceraldehyde-3-phosphate dehydrogenase [OS=Homo sapiens]	25	5	6	5	335	36	8.46	16.33	5	cell organization and biogenesis;protein metabolism;other metabolic processes;stress response;other biological processes	plasma membrane;other membranes;cytosol;cytoskeleton;nucleus;other cell component	enzyme regulator activity;cytoskeletal activity;other molecular function	Pf00044, Pf02800	2597	GAPDH	E7EUT4; hsa:2597; P00354; P04406; Q53X65	ENSG00000111640		Glycolysis; Gluconeogenesis	2	High	1
	FALSE	High	DPSKIKWGDAGAEYVVESTGVFTTMEK	1xOxidation [M25]; 1x3-hydroxybutyrylation [K]	1	2	2	P04406-1	2	3047.46	High	High	2.77
FALSE	Master Protein	Q86UE4	protein LYRIC [OS=Homo sapiens]	10	4	5	4	582	63.8	9.32	15.81	4	signal transduction;other biological processes	plasma membrane;other membranes;ER/Golgi;nucleus;other cell component	nucleic acid binding activity;other molecular function	Pf15686	92140	MTDH	hsa:92140; Q05DH2; Q52QU9; Q6PK07; Q86UE4; Q8TCX3	ENSG00000147649			0	High	1
	FALSE	High	RKTEPSAWSQDTGDANTNGK	1x3-hydroxybutyrylation [K2]	1	1	1	Q86UE4	2	2249.04	High	High	3.11
FALSE	Master Protein	P39748	Flap endonuclease 1 [OS=Homo sapiens]	18	6	6	6	380	42.6	8.62	15.58	6	cell cycle OR cell proliferation;cell organization and biogenesis;DNA metabolism;RNA metabolism OR transcription;other metabolic processes;stress response;other biological processes	mitochondrion;nucleus;other cell component	nucleic acid binding activity;other molecular function	Pf00752, Pf00867	2237	FEN1	hsa:2237; P39748	ENSG00000168496		HDR through MMEJ (alt-NHEJ); Early Phase of HIV Life Cycle; POLB-Dependent Long Patch Base Excision Repair; PCNA-Dependent Long Patch Base Excision Repair; Removal of the Flap Intermediate; Removal of the Flap Intermediate from the C-strand	6	High	1
	FALSE	High	ENDIKSYFGRK	1x3-hydroxybutyrylation [K5]	1	1	1	P39748	2	1442.73	High	High	2.07
FALSE	Master Protein	Q8N684-1	Cleavage and polyadenylation specificity factor subunit 7 [OS=Homo sapiens]	17	6	6	6	471	52	8	15.52	6	cell organization and biogenesis;RNA metabolism OR transcription;other metabolic processes	nucleus;other cell component	nucleic acid binding activity	Pf00076	79869	CPSF7	B3KU04; C9K0Q4; hsa:79869; Q7Z3H9; Q8N684; Q9H025; Q9H9V1	ENSG00000149532		mRNA 3'-end processing; RNA Polymerase II Transcription Termination; RHOBTB1 GTPase cycle; Processing of Intronless Pre-mRNAs	5	High	1
	FALSE	High	ANGQSKGYAEVVVASENSVHK	1x3-hydroxybutyrylation [K6]	1	3	1	Q8N684-1	1	2260.12	High	High	2.69
FALSE	Master Protein	P35221	Catenin alpha-1 [OS=Homo sapiens]	9	5	5	5	906	100	6.29	14.88	5	cell adhesion;cell cycle OR cell proliferation;cell organization and biogenesis;stress response;developmental processes;signal transduction;other biological processes	plasma membrane;other membranes;cytosol;cytoskeleton;nucleus;other cell component	cytoskeletal activity;other molecular function	Pf01044	1495	CTNNA1	hsa:1495; P35221; Q12795; Q8N1C0	ENSG00000044115		RHO GTPases activate IQGAPs; Myogenesis; VEGFR2 mediated vascular permeability; Adherens junctions interactions; Regulation of CDH11 function; Regulation of CDH19 Expression and Function; CDH11 homotypic and heterotypic interactions	7	High	1
	FALSE	High	QGDLMKAAAGEFADDPCSSVKR	1xCarbamidomethyl [C17]; 1xOxidation [M5]; 1x3-hydroxybutyrylation [K21]	1	2	1	P35221	2	2455.12	High	High	2.99
FALSE	Master Protein	Q9NUU7	ATP-dependent RNA helicase DDX19A [OS=Homo sapiens]	12	5	6	5	478	53.9	6.58	14.79	5	other metabolic processes;transport;other biological processes	nucleus;other cell component	nucleic acid binding activity;other molecular function	Pf00270, Pf00271	55308	DDX19A	B2RPL0; B4DRZ7; hsa:55308; Q53FM0; Q9NUU7	ENSG00000168872			0	High	1
	FALSE	High	ADTNGIIKTSTTAEKTDEEEK	1x3-hydroxybutyrylation [K]	1	1	2	Q9NUU7	2	2367.14	High	High	2.72
FALSE	Master Protein	Q14151	scaffold attachment factor B2 [OS=Homo sapiens]	9	5	5	5	953	107.4	6.16	14.78	5	developmental processes;other biological processes	nucleus;other cell component	nucleic acid binding activity;other molecular function	Pf00076, Pf02037	9667	SAFB2	B4DKG3; hsa:9667; Q14151; Q8TB13	ENSG00000130254			0	High	1
	FALSE	High	KAVKEEGQDPDEIGIELEATSK	1x3-hydroxybutyrylation [K22]	1	2	1	Q14151	2	2472.24	High	High	3.32
FALSE	Master Protein	Q7Z2T5-1	TRMT1-like protein [OS=Homo sapiens]	8	5	5	5	733	81.7	7.88	14.76	5	RNA metabolism OR transcription;other metabolic processes	nucleus	nucleic acid binding activity;other molecular function	Pf02005	81627	TRMT1L	hsa:81627; Q5TEN0; Q6ZMX0; Q7Z2T5; Q8IWH5; Q8NC68; Q9BZQ1	ENSG00000121486			0	High	1
	FALSE	High	EKEKSDDILEEGEK	1x3-hydroxybutyrylation [K4]	1	2	1	Q7Z2T5-1	2	1734.83	High	High	2.76
FALSE	Master Protein	P09417	dihydropteridine reductase [OS=Homo sapiens]	20	3	7	3	244	25.8	7.37	14.76	3	other metabolic processes	cytosol;other cell component	other molecular function	Pf00106	5860	QDPR	A8K158; B3KW71; hsa:5860; P09417; Q53F52; Q9H3M5	ENSG00000151552		Phenylalanine metabolism	1	High	1
	FALSE	High	VDAILCVAGGWAGGNAKSKSLFK	1xCarbamidomethyl [C6]; 2x3-hydroxybutyrylation [K19; K]	1	2	2	P09417	2	2521.31	High	High	3.64
	FALSE	High	EGGLLTLAGAKAALDGTPGMIGYGMAK	1xOxidation [M]; 1x3-hydroxybutyrylation [K11]	1	2	2	P09417	1	2665.36	High	High	3.41
	FALSE	High	VDAILCVAGGWAGGNAKSKSLFK	1xCarbamidomethyl [C6]; 3x3-hydroxybutyrylation [K17; K19; K23]	1	2	1	P09417	2	2607.35	High	High	2.56
	FALSE	High	EGGLLTLAGAK	1x3-hydroxybutyrylation [K11]	1	2	1	P09417	0	1115.63	High	High	2.15
FALSE	Master Protein	Q14195-1	Dihydropyrimidinase-related protein 3 [OS=Homo sapiens]	13	4	4	4	570	61.9	6.49	14.63	4	cell organization and biogenesis;stress response;developmental processes;other biological processes	non-structural extracellular;cytosol;cytoskeleton;ER/Golgi;other cell component	cytoskeletal activity;other molecular function	Pf01979	1809	DPYSL3	B3SXQ8; hsa:1809; Q14195; Q93012	ENSG00000113657		CRMPs in Sema3A signaling	1	High	1
	FALSE	High	MADLHAVPRGMYDGPVFDLTTTPK	1xOxidation [M1]; 1x3-hydroxybutyrylation [K24]	1	2	1	Q14195-1	1	2734.32	High	High	3.1
FALSE	Master Protein	Q99996	A-kinase anchor protein 9 [OS=Homo sapiens]	2	6	6	4	3911	453.4	4.98	14.57	6											0	High	1
	FALSE	High	EKLSILEKEDETEVQESK	2x3-hydroxybutyrylation [K2; K8]	1	5	1	Q99996	2	2306.15	High	High	2.82
	FALSE	High	TLQTEQEANTEGQKK	2x3-hydroxybutyrylation [K14; K15]	1	5	1	Q99996	1	1876.91	High	High	2.57
FALSE	Master Protein	P15170-3	Isoform 3 of Eukaryotic peptide chain release factor GTP-binding subunit ERF3A [OS=Homo sapiens]	12	5	5	5	637	68.7	5.33	14.45	5						GSPT1	P15170-3				0	High	1
	FALSE	High	YKDMGTVVLGKLESGSICK	1xCarbamidomethyl [C18]; 1xOxidation [M4]; 3x3-hydroxybutyrylation [K2; K11; K19]	1	3	1	P15170-3	2	2359.18	High	High	2.65
FALSE	Master Protein	P23921	Ribonucleoside-diphosphate reductase large subunit [OS=Homo sapiens]	6	5	5	4	792	90	7.15	14.42	5	cell cycle OR cell proliferation;cell organization and biogenesis;DNA metabolism;other metabolic processes;stress response;developmental processes;other biological processes	cytosol;mitochondrion;nucleus;other cell component	other molecular function	Pf00317, Pf02867, Pf03477	6240	RRM1	hsa:6240; P23921; Q9UNN2	ENSG00000167325		Interconversion of nucleotide di- and triphosphates	1	High	1
	FALSE	High	EKIKDK	1x3-hydroxybutyrylation [K4]	2	2	2	P23921; Q92794	2	846.493	High	High	2.2
FALSE	Master Protein	P0CG39	POTE ankyrin domain family member J [OS=Homo sapiens]	4	5	5	2	1038	117.3	5.97	14.22	5	cell organization and biogenesis;developmental processes;other biological processes	other membranes;cytoskeleton;other cell component	cytoskeletal activity;other molecular function	Pf00022, Pf12796, Pf14915	653781	POTEJ	hsa:653781; P0CG39	ENSG00000222038			0	High	1
	FALSE	High	QQVVKFLIK	1x3-hydroxybutyrylation [K5]	1	15	1	P0CG39	1	1188.74	High	High	2.79
FALSE	Master Protein	Q14031	Collagen alpha-6(IV) chain [OS=Homo sapiens]	3	2	5	2	1691	163.7	9.2	14.1	2	cell adhesion;cell organization and biogenesis;signal transduction;other biological processes	non-structural extracellular;extracellular matrix;ER/Golgi		Pf01391, Pf01413	1288	COL4A6	hsa:1288; Q12823; Q14031; Q14053; Q5JYH6; Q5JYH8; Q9NQM5; Q9NTX3; Q9UJ76; Q9UMG6; Q9Y4L4	ENSG00000197565		Collagen degradation; Integrin cell surface interactions; ECM proteoglycans; Collagen chain trimerization; Non-integrin membrane-ECM interactions; Laminin interactions; Anchoring fibril formation; Crosslinking of collagen fibrils	11	High	1
	FALSE	High	GSPGTPGQVGQPGTPGSSGPYGIK	1x3-hydroxybutyrylation [K24]	1	2	3	Q14031	0	2269.11	High	High	2.89
	FALSE	High	GEPGFMGTPGKVGPPGDPGFPGMKGK	2xOxidation [M6; M23]; 2x3-hydroxybutyrylation [K11; K24]	1	2	1	Q14031	2	2703.28	High	High	2.72
FALSE	Master Protein	P07814	Bifunctional glutamate/proline--tRNA ligase [OS=Homo sapiens]	5	5	5	5	1512	170.5	7.33	13.62	5	protein metabolism;RNA metabolism OR transcription;other metabolic processes;stress response;other biological processes	plasma membrane;other membranes;cytosol;other cell component	nucleic acid binding activity;other molecular function	Pf00458, Pf00587, Pf00749, Pf03129, Pf03950, Pf09180, Pf20974, Pf21972	2058	EPRS1	A0AVA9; B9EGH3; hsa:2058; P07814; Q05BP6; Q05DF8; Q5DSM1; Q5H9S5; Q6PD57; Q86X73	ENSG00000136628		tRNA modification in the nucleus and cytosol; Transcriptional and post-translational regulation of MITF-M expression and activity; Selenoamino acid metabolism; Cytosolic tRNA aminoacylation	4	High	1
	FALSE	High	ILDSGKIVQIPFCGEIDCEDWIK	2xCarbamidomethyl [C13; C18]; 1x3-hydroxybutyrylation [K6]	1	1	1	P07814	1	2821.38	High	High	2.79
	FALSE	High	KAPKEDVDAAVK	3x3-hydroxybutyrylation [K1; K4; K12]	1	1	1	P07814	2	1528.81	High	High	2.6
FALSE	Master Protein	O60287	nucleolar pre-ribosomal-associated protein 1 [OS=Homo sapiens]	3	5	5	5	2271	254.2	6.47	13.21	5	RNA metabolism OR transcription;other metabolic processes	nucleus		Pf11707, Pf16201	9875	URB1	D3DSE5; hsa:9875; O60287; Q96NX1; Q9NYQ1	ENSG00000142207			0	High	1
	FALSE	High	ELQNRRAGPATSPPK	1x3-hydroxybutyrylation [K15]	1	1	1	O60287	2	1707.91	High	High	2.62
	FALSE	High	ASGGQDGAASSAGAAKR	1x3-hydroxybutyrylation [K16]	1	1	1	O60287	1	1547.74	High	High	2.53
FALSE	Master Protein	Q9BY12	S phase cyclin A-associated protein in the endoplasmic reticulum [OS=Homo sapiens]	3	3	5	3	1400	158.2	7.44	12.95	3	developmental processes;other biological processes	cytosol;ER/Golgi;nucleus;other cell component	nucleic acid binding activity;other molecular function	Pf12874, Pf16501	49855	SCAPER	F5H7X8; H3BNR7; hsa:49855; Q3B7X7; Q96BS9; Q9BY12; Q9H3D8; Q9NT03; Q9P274	ENSG00000140386			0	High	1
	FALSE	High	NLIAWSVPLESKDDDGKPK	2x3-hydroxybutyrylation [K12; K17]	1	1	2	Q9BY12	1	2284.17	High	High	3.27
FALSE	Master Protein	Q9NTJ3-1	Structural maintenance of chromosomes protein 4 [OS=Homo sapiens]	4	4	5	4	1288	147.1	6.79	12.67	4	cell cycle OR cell proliferation;cell organization and biogenesis;other biological processes	cytosol;nucleus;other cell component	nucleic acid binding activity;other molecular function	Pf02463, Pf06470	10051	SMC4	A6NLT9; D3DNL8; hsa:10051; O95752; Q8NDL4; Q9NTJ3; Q9UNT9	ENSG00000113810		Condensation of Prophase Chromosomes; Condensation of Prometaphase Chromosomes	2	High	1
	FALSE	High	LMITHIVNQNFKSYAGEK	1x3-hydroxybutyrylation [K12]	1	2	1	Q9NTJ3-1	1	2179.12	High	High	2.88
	FALSE	High	ELQKLTQEETNFK	1x3-hydroxybutyrylation [K4]	1	2	2	Q9NTJ3-1	1	1693.86	High	High	2.68
	FALSE	High	GRMGSSLVIEISEEEVNK	1x3-hydroxybutyrylation [K18]	1	2	1	Q9NTJ3-1	1	2063.03	High	High	2.53
FALSE	Master Protein	Q96JE9-1	Microtubule-associated protein 6 [OS=Homo sapiens]	8	5	5	5	813	86.5	9.16	12.54	5	cell organization and biogenesis;transport;developmental processes;other biological processes	other membranes;cytoskeleton;ER/Golgi;other cell component	cytoskeletal activity;other molecular function	Pf21410	4135	MAP6	A7E2A1; hsa:4135; Q6P3T0; Q6ZWB8; Q96JE9	ENSG00000171533			0	High	1
	FALSE	High	EMNNKLAEAKESLAQPVSDSSK	1xOxidation [M2]; 1x3-hydroxybutyrylation [K22]	1	2	1	Q96JE9-1	2	2478.2	High	High	3.23
	FALSE	High	NQGSMVSEPVK	1xOxidation [M5]; 1x3-hydroxybutyrylation [K11]	1	2	1	Q96JE9-1	0	1277.6	High	High	2.23
	FALSE	High	QAVSGQAAKKK	1x3-hydroxybutyrylation [K11]	1	3	1	Q96JE9-1	2	1201.69	High	High	2.13
FALSE	Master Protein	Q9BYW2	Histone-lysine N-methyltransferase SETD2 [OS=Homo sapiens]	2	4	5	4	2564	287.4	6.14	12.4	4	cell cycle OR cell proliferation;cell organization and biogenesis;protein metabolism;DNA metabolism;RNA metabolism OR transcription;other metabolic processes;stress response;developmental processes;other biological processes	nucleus;other cell component	cytoskeletal activity;other molecular function	Pf00397, Pf00856, Pf08236, Pf17907	29072	SETD2	hsa:29072; O75397; O75405; Q17RW8; Q5BKS9; Q5QGN2; Q69YI5; Q6IN64; Q6ZN53; Q6ZS25; Q8N3R0; Q8TCN0; Q9BYW2; Q9C0D1; Q9H696; Q9NZW9	ENSG00000181555	Mesodermal commitment pathway	PKMTs methylate histone lysines	2	High	1
	FALSE	High	KDSVDGELEALMENGEGLSDK	1xOxidation [M12]; 2x3-hydroxybutyrylation [K1; K21]	1	1	2	Q9BYW2	1	2424.1	High	High	2.8
	FALSE	High	FESIASKACPQTDKFFLHK	1xCarbamidomethyl [C9]; 1x3-hydroxybutyrylation [K7]	1	3	1	Q9BYW2	2	2340.17	High	High	2.76
FALSE	Master Protein	Q9P275	Ubiquitin carboxyl-terminal hydrolase 36 [OS=Homo sapiens]	8	5	5	5	1121	122.6	9.67	12.34	5											0	High	1
	FALSE	High	CSVCKSVSDTYDPYLDVALEIRQAANIVR	2xCarbamidomethyl [C1; C4]; 1x3-hydroxybutyrylation [K5]	1	2	1	Q9P275	2	3428.68	High	High	3.14
FALSE	Master Protein	Q03001-3	Isoform 3 of Dystonin [OS=Homo sapiens]	3	5	6	3	2649	306.6	6.32	12.32	5						DST	Q03001-3				0	High	1
	FALSE	High	QSKMDECQKYAEQYSATVK	1xCarbamidomethyl [C7]; 1xOxidation [M4]; 2x3-hydroxybutyrylation [K3; K9]	2	5	1	Q03001-7; Q03001-3	2	2482.11	High	High	2.52
	FALSE	High	QNNETKLMMQR	1xOxidation [M]; 1x3-hydroxybutyrylation [K6]	1	1	2	Q03001-3	1	1494.7	High	High	2.28
FALSE	Master Protein	Q14241	Elongin-A [OS=Homo sapiens]	5	5	6	5	798	89.9	9.57	12.14	5											0	High	1
	FALSE	High	LQARLAANPDPKK	1x3-hydroxybutyrylation [K]	1	1	2	Q14241	2	1507.86	High	High	2.57
FALSE	Master Protein	P60228	Eukaryotic translation initiation factor 3 subunit E [OS=Homo sapiens]	7	2	4	2	445	52.2	6.04	12.08	2	cell organization and biogenesis;protein metabolism;RNA metabolism OR transcription;other metabolic processes;other biological processes	cytosol;translational apparatus;nucleus;other cell component	nucleic acid binding activity	Pf01399, Pf09440, Pf21357	3646	EIF3E	hsa:3646; O43902; P60228; Q64058; Q64059; Q64252; Q6FG33; Q8WVK4	ENSG00000104408		L13a-mediated translational silencing of Ceruloplasmin expression; Translation initiation complex formation; Formation of a pool of free 40S subunits; Formation of the ternary complex, and subsequently, the 43S complex; Ribosomal scanning and start codon recognition; GTP hydrolysis and joining of the 60S ribosomal subunit	6	High	1
	FALSE	High	LGHVVMGNNAVSPYQQVIEK	1xOxidation [M6]; 1x3-hydroxybutyrylation [K20]	1	1	2	P60228	0	2285.16	High	High	2.97
FALSE	Master Protein	P61201-1	COP9 signalosome complex subunit 2 [OS=Homo sapiens]	12	4	4	4	443	51.6	5.53	11.96	4	cell cycle OR cell proliferation;protein metabolism;RNA metabolism OR transcription;other metabolic processes;developmental processes;signal transduction;other biological processes	cytosol;nucleus;other cell component	other molecular function	Pf01399	12848; 261736; 9318	Cops2; COPS2	hsa:9318; mmu:12848; O88950; P61201; P61202; P61203; Q15647; Q3V1W6; Q6FGP4; Q6P731; Q8R5B0; Q9BY54; Q9CWU1; Q9R249; Q9UNI2; Q9UNQ5; rno:261736	ENSG00000166200; ENSMUSG00000027206; ENSRNOG00000008744		Neddylation; Cargo recognition for clathrin-mediated endocytosis; Formation of TC-NER Pre-Incision Complex; RHOBTB1 GTPase cycle; DNA Damage Recognition in GG-NER; Neddylation; DNA Damage Recognition in GG-NER; Formation of TC-NER Pre-Incision Complex; Cargo recognition for clathrin-mediated endocytosis; RHOBTB1 GTPase cycle; Cargo recognition for clathrin-mediated endocytosis; Neddylation; Forma…	15	High	1
	FALSE	High	EDDPKAALSSFQKVLELEGEK	1x3-hydroxybutyrylation [K13]	1	2	1	P61201-1	2	2419.22	High	High	2.51
FALSE	Master Protein	Q15650	Activating signal cointegrator 1 [OS=Homo sapiens]	10	4	4	4	581	66.1	7.85	11.89	4	cell organization and biogenesis;protein metabolism;other metabolic processes;signal transduction;other biological processes	cytosol;cytoskeleton;nucleus;other cell component	other molecular function	Pf04266, Pf06221	9325	TRIP4	B2RAS0; hsa:9325; Q15650; Q96ED7; Q9UKH0	ENSG00000103671			0	High	1
	FALSE	High	KDEILDGQKSGDHLK	1x3-hydroxybutyrylation [K15]	1	1	1	Q15650	2	1768.91	High	High	2.61
FALSE	Master Protein	O76041	Nebulette [OS=Homo sapiens]	6	5	5	5	1014	116.4	7.99	11.61	5	cell organization and biogenesis;developmental processes	cytoskeleton	cytoskeletal activity;other molecular function	Pf00880, Pf14604	10529	NEBL	B0YJ45; B9EIM9; E9PRX7; hsa:10529; O76041; Q2TBD0; Q5VZT2; Q70I54; Q9UIC4	ENSG00000078114			0	High	1
	FALSE	High	QNQLAATLASNVKYKK	1x3-hydroxybutyrylation [K16]	1	1	1	O76041	2	1863.03	High	High	2.51
FALSE	Master Protein	Q9P0V9	septin-10 [OS=Homo sapiens]	8	3	4	3	454	52.6	6.8	11.43	3	cell cycle OR cell proliferation;other biological processes	cytoskeleton;other cell component	other molecular function	Pf00735	151011	SEPTIN10	B3KRQ9; hsa:151011; Q86VP5; Q9HAH6; Q9P0V9	ENSG00000186522			0	High	1
	FALSE	High	VNAAMNGQLPFAVVGSMDEVKVGNK	1x3-hydroxybutyrylation [K25]	1	3	1	Q9P0V9	1	2661.34	High	High	3.45
FALSE	Master Protein	A0A0J9YWL9	Putative testis-expressed protein 13C [OS=Homo sapiens]	9	4	4	4	993	109.7	8.79	11.36	4			nucleic acid binding activity;other molecular function	Pf15186, Pf20864, Pf20868	100129520	TEX13C	A0A0J9YWL9; hsa:100129520	ENSG00000282815			0	High	1
	FALSE	High	KDLVMPKEMVPLGDSNSHSLK	1xOxidation [M9]	1	1	1	A0A0J9YWL9	2	2341.19	High	High	2.59
FALSE	Master Protein	Q7LBR1	Charged multivesicular body protein 1b [OS=Homo sapiens]	15	2	5	2	199	22.1	8.1	11.31	2	cell cycle OR cell proliferation;cell organization and biogenesis;protein metabolism;other metabolic processes;stress response;transport;other biological processes	plasma membrane;other membranes;cytosol;cytoskeleton;nucleus;other cytoplasmic organelle;other cell component	other molecular function	Pf03357	57132	CHMP1B	hsa:57132; Q7LBR1; Q96E89; Q9HD41	ENSG00000255112			0	High	1
	FALSE	High	VTKSMAGVVKSMDATLK	1x3-hydroxybutyrylation [K17]	1	1	1	Q7LBR1	2	1851.99	High	High	2.98
	FALSE	High	SMDATLKTMNLEKISALMDK	1xOxidation [M2]; 1x3-hydroxybutyrylation [K]	1	1	3	Q7LBR1	2	2342.17	High	High	2.88
	FALSE	High	SMDATLKTMNLEKISALMDK	2xOxidation [M9; M18]; 1x3-hydroxybutyrylation [K13]	1	1	1	Q7LBR1	2	2358.16	High	High	2.72
FALSE	Master Protein	P55786	puromycin-sensitive aminopeptidase [OS=Homo sapiens]	6	4	4	4	919	103.2	5.72	11.19	4	protein metabolism;other metabolic processes;stress response	non-structural extracellular;other membranes;cytosol;nucleus;other cell component	other molecular function	Pf01433, Pf11838, Pf17900	9520	NPEPPS	B7Z463; hsa:9520; P55786; Q6P145; Q9NP16; Q9UEM2	ENSG00000141279		Antigen processing: Ubiquitination & Proteasome degradation	1	High	1
	FALSE	High	ILMDKPEMNVVLKNVKPDQWVKLNLGTVGFYR	1x3-hydroxybutyrylation [K5]	1	2	1	P55786	2	3831.07	High	High	3.62
FALSE	Master Protein	Q8IWJ2	GRIP and coiled-coil domain-containing protein 2 [OS=Homo sapiens]	5	4	4	4	1684	195.8	5.14	11.18	4	cell organization and biogenesis;transport;other biological processes	cytosol;ER/Golgi;nucleus	other molecular function	Pf01465, Pf16704	9648	GCC2	A6H8X8; hsa:9648; O15045; Q4ZG46; Q8IWJ2; Q8TDH3; Q9H2G8	ENSG00000135968		Retrograde transport at the Trans-Golgi-Network; Signaling by ALK fusions and activated point mutants	2	High	1
	FALSE	High	EMGSEVSEDSEEKDVVNVLQAVGESLAKINEEK	1xOxidation [M2]; 1x3-hydroxybutyrylation [K28]	1	1	1	Q8IWJ2	2	3693.75	High	High	3.04
	FALSE	High	ISQEFESMKQQQASDVHELQQK	2x3-hydroxybutyrylation [K9; K22]	1	1	1	Q8IWJ2	1	2790.33	High	High	3.03
FALSE	Master Protein	Q8TF01	Arginine/serine-rich protein PNISR [OS=Homo sapiens]	6	5	5	5	805	92.5	10.02	11.09	5		plasma membrane;other membranes;cytosol;nucleus;other cell component		Pf15996	25957	PNISR	A8K540; E1P5D2; hsa:25957; Q5T064; Q5T065; Q6P2B4; Q6P2N4; Q6PJ93; Q6PK36; Q7Z640; Q8N2L1; Q8TF00; Q8TF01; Q96K10; Q96SI3; Q96SM5; Q9P076; Q9P0C0; Q9Y4N3	ENSG00000132424			0	High	1
	FALSE	High	QDSKKSTTK	1x3-hydroxybutyrylation [K4]	1	1	1	Q8TF01	2	1108.58	High	High	2.03
	FALSE	High	EADGDVVNEKK	1x3-hydroxybutyrylation [K10]	1	1	1	Q8TF01	1	1289.62	High	High	2.01
FALSE	Master Protein	P14136	Glial fibrillary acidic protein [OS=Homo sapiens]	9	3	4	1	432	49.9	5.52	11.05	3	cell cycle OR cell proliferation;cell organization and biogenesis;other metabolic processes;stress response;transport;developmental processes;other biological processes	other membranes;cytosol;cytoskeleton;other cytoplasmic organelle;other cell component	signal transduction activity or receptor binding;cytoskeletal activity;other molecular function	Pf00038, Pf04732	2670	GFAP	A7REI1; B2RD44; D3DX59; E9PAX3; hsa:2670; P14136; Q53H98; Q5D055; Q6ZQS3; Q7Z5J6; Q7Z5J7; Q96KS4; Q96P18; Q9UFD0	ENSG00000131095		Nuclear signaling by ERBB4; Chaperone Mediated Autophagy	2	High	1
	FALSE	High	EAASYQEALARLEEEGQSLK	1x3-hydroxybutyrylation [K20]	1	3	1	P14136	1	2308.13	High	High	2.56
FALSE	Master Protein	Q86UQ4	ATP-binding cassette sub-family A member 13 [OS=Homo sapiens]	1	3	5	3	5058	575.8	6.46	10.88	3	transport;other biological processes	plasma membrane;other membranes;other cytoplasmic organelle;other cell component	transporter activity;other molecular function	Pf00005, Pf12698	154664	ABCA13	hsa:154664; K9LC76; K9LC79; K9LCX7; K9LDK8; K9LDY4; Q6ZTT7; Q86UQ4; Q86WI2; Q8N248	ENSG00000179869		Neutrophil degranulation	1	High	1
	FALSE	High	EIQDLAEEIHGMMDKAKNLK	1x3-hydroxybutyrylation [K]	1	3	2	Q86UQ4	2	2399.19	High	High	3.05
	FALSE	High	EIQDLAEEIHGMMDKAKNLK	2xOxidation [M12; M13]; 2x3-hydroxybutyrylation [K15; K17]	1	3	1	Q86UQ4	2	2517.22	High	High	2.62
	FALSE	High	LNLEQVEKSLFTMEAALHQLK	1xOxidation [M13]; 1x3-hydroxybutyrylation [K8]	1	2	1	Q86UQ4	1	2544.34	High	High	2.55
FALSE	Master Protein	Q9BXP5	serrate RNA effector molecule homolog [OS=Homo sapiens]	5	4	4	4	876	100.6	5.96	10.8	4	RNA metabolism OR transcription;other metabolic processes;other biological processes	nucleus;other cell component	nucleic acid binding activity;other molecular function	Pf04959, Pf12066	51593	SRRT	A4D2E5; A4D2E6; A6NK22; B4DJL4; B4DZA6; hsa:51593; O95808; Q32MI4; Q6NT74; Q8TDQ5; Q9BWP6; Q9BXP4; Q9BXP5; Q9Y4S4	ENSG00000087087		mRNA Splicing - Major Pathway; RNA polymerase II transcribes snRNA genes	2	High	1
	FALSE	High	QQMQDFFLAHK	1xOxidation [M3]; 1x3-hydroxybutyrylation [K11]	1	5	1	Q9BXP5	0	1494.7	High	High	2.3
FALSE	Master Protein	P21817	Ryanodine receptor 1 [OS=Homo sapiens]	1	3	4	1	5038	564.8	5.3	10.78	3	cell organization and biogenesis;stress response;transport;developmental processes;signal transduction;other biological processes	plasma membrane;other membranes;cytosol;cytoskeleton;ER/Golgi;other cell component	transporter activity;other molecular function	Pf00520, Pf00622, Pf01365, Pf02026, Pf02815, Pf06459, Pf08454, Pf08709, Pf21119	6261	RYR1	hsa:6261; P21817; Q16314; Q16368; Q9NPK1; Q9P1U4	ENSG00000196218		Stimuli-sensing channels; Ion homeostasis	2	High	1
	FALSE	High	MAKAGDIQSGGSDQERTK	1xOxidation [M1]; 1x3-hydroxybutyrylation [K3]	2	2	1	P21817-3; P21817	2	1980.93	High	High	2.55
FALSE	Master Protein	O75369-1	Filamin-B [OS=Homo sapiens]	2	4	4	2	2602	278	5.73	10.73	4	cell organization and biogenesis;stress response;signal transduction;other biological processes	plasma membrane;other membranes;cytosol;cytoskeleton;other cell component	cytoskeletal activity;other molecular function	Pf00307, Pf00630	2317	FLNB	B2ZZ83; B2ZZ84; B2ZZ85; C9JKE6; C9JMC4; hsa:2317; O75369; Q13706; Q59EC2; Q60FE7; Q6MZJ1; Q8WXS9; Q8WXT0; Q8WXT1; Q8WXT2; Q8WXT3; Q9NRB5; Q9NT26; Q9UEV9	ENSG00000136068		ISG15 antiviral mechanism	1	High	1
	FALSE	High	AAGSGELGVTMKGPK	1x3-hydroxybutyrylation [K12]	1	9	1	O75369-1	1	1488.77	High	High	3.22
FALSE	Master Protein	P0CB38	polyadenylate-binding protein 4-like [OS=Homo sapiens]	9	3	4	2	370	41.8	9.5	10.67	3		cytosol;nucleus;other cell component	nucleic acid binding activity	Pf00076		PABPC4L	P0CB38	ENSG00000254535			0	High	1
	FALSE	High	DVFSKYGKTLSVK	2x3-hydroxybutyrylation [K5; K8]	1	1	1	P0CB38	2	1643.89	High	High	2.55
FALSE	Master Protein	P13797	Plastin-3 [OS=Homo sapiens]	8	4	4	3	630	70.8	5.6	10.6	4	cell organization and biogenesis;developmental processes	plasma membrane;other membranes;cytosol;cytoskeleton;other cell component	cytoskeletal activity;other molecular function	Pf00307, Pf13499	5358	PLS3	A8K579; B1AQ09; B4DGB4; B7Z6M1; hsa:5358; P13797; Q86YI6	ENSG00000102024			0	High	1
	FALSE	High	DGETLEELMKLSPEELLLR	1xOxidation [M9]	1	3	1	P13797	1	2231.15	High	High	3.31
FALSE	Master Protein	Q9Y678	Coatomer subunit gamma-1 [OS=Homo sapiens]	5	4	4	4	874	97.7	5.47	10.51	4	transport;other biological processes	other membranes;cytosol;ER/Golgi	other molecular function	Pf01602, Pf08752, Pf16381	22820	COPG1	A8K6M8; B3KMF6; hsa:22820; Q54AC4; Q9Y678	ENSG00000181789		COPI-dependent Golgi-to-ER retrograde traffic; COPI-mediated anterograde transport	2	High	1
	FALSE	High	LMKQISSFMSEISDEFK	2xOxidation [M2; M9]; 1x3-hydroxybutyrylation [K17]	1	1	1	Q9Y678	1	2138	High	High	2.76
FALSE	Master Protein	Q02952-1	A-kinase anchor protein 12 [OS=Homo sapiens]	3	4	4	4	1782	191.4	4.41	10.4	4	signal transduction;other biological processes	plasma membrane;other membranes;cytosol;cytoskeleton;other cell component	other molecular function	Pf03832, Pf10522	9590	AKAP12	hsa:9590; O00310; O00498; Q02952; Q4LE68; Q5SZ80; Q5TGN1; Q68D82; Q99970	ENSG00000131016		RHOD GTPase cycle; RHOF GTPase cycle	2	High	1
	FALSE	High	ESPDTNGPKQK	1x3-hydroxybutyrylation [K9]	1	3	1	Q02952-1	1	1286.62	High	High	2.2
FALSE	Master Protein	Q92541	RNA polymerase-associated protein RTF1 homolog [OS=Homo sapiens]	7	4	4	4	710	80.3	8.15	10.31	4	cell organization and biogenesis;RNA metabolism OR transcription;other metabolic processes;developmental processes;signal transduction;other biological processes	nucleus	nucleic acid binding activity	Pf03126	23168	RTF1	hsa:23168; Q92541; Q96BX6	ENSG00000137815		E3 ubiquitin ligases ubiquitinate target proteins; Formation of RNA Pol II elongation complex ; RNA Polymerase II Pre-transcription Events	4	High	1
	FALSE	High	TQLLKEKAMAEDLGDQDK	1xOxidation [M9]; 1x3-hydroxybutyrylation [K18]	1	1	1	Q92541	2	2135.05	High	High	2.61
FALSE	Master Protein	Q86UR5-1	Regulating synaptic membrane exocytosis protein 1 [OS=Homo sapiens]	4	4	4	4	1692	189	9.66	10.2	4	cell-cell signaling;cell organization and biogenesis;transport;other biological processes	plasma membrane;other membranes;cytosol;cytoskeleton;other cell component	enzyme regulator activity;other molecular function	Pf00168, Pf00595, Pf22601	22999	RIMS1	A7MBN6; B7Z2M0; B7Z2Q9; B7Z3S3; B7Z6S2; E7EX08; E9PCB7; E9PCZ1; E9PF48; E9PHF5; E9PHR1; hsa:22999; O15048; Q5JY21; Q5JY25; Q5SZK1; Q86UR5; Q8TDY9; Q8TDZ5; Q9HBA1; Q9HBA2; Q9HBA3; Q9HBA4; Q9HBA5; Q9HBA6	ENSG00000079841		Glutamate Neurotransmitter Release Cycle; Serotonin Neurotransmitter Release Cycle; Norepinephrine Neurotransmitter Release Cycle; Dopamine Neurotransmitter Release Cycle; Acetylcholine Neurotransmitter Release Cycle; GABA synthesis, release, reuptake and degradation	6	High	1
	FALSE	High	DMAKPAACKTPR	1xCarbamidomethyl [C8]; 1xOxidation [M2]; 2x3-hydroxybutyrylation [K4; K9]	1	8	1	Q86UR5-1	1	1533.74	High	High	2.51
FALSE	Master Protein	Q9BX26	Synaptonemal complex protein 2 [OS=Homo sapiens]	4	4	4	4	1530	175.5	8.85	10.19	4	cell cycle OR cell proliferation;cell organization and biogenesis;developmental processes;other biological processes	nucleus;other cell component	nucleic acid binding activity	Pf18581, Pf18584	10388	SYCP2	A2RUE5; hsa:10388; O75763; Q5JX11; Q9BX26; Q9NTX8; Q9UG27	ENSG00000196074		Meiotic synapsis	1	High	1
	FALSE	High	TSSLESLNSNSGVGGTIKSPK	1x3-hydroxybutyrylation [K18]	1	1	1	Q9BX26	1	2149.1	High	High	2.85
	FALSE	High	KAEKELTSELNSWDSK	1x3-hydroxybutyrylation [K4]	1	1	1	Q9BX26	2	1950.97	High	High	2.74
FALSE	Master Protein	Q5JPF3	Ankyrin repeat domain-containing protein 36C [OS=Homo sapiens]	5	4	4	4	1778	199.6	7.83	10.18	4			other molecular function	Pf12796, Pf14915		ANKRD36C	C9JZ08; Q15694; Q53S06; Q5JPF3; Q658V2	ENSG00000174501			0	High	1
	FALSE	High	MKDVQTSTPEQDLEMASEGEQK	1x3-hydroxybutyrylation [K2]	1	4	1	Q5JPF3	1	2567.15	High	High	2.82
	FALSE	High	ITGGGKSGTVSSQK	1x3-hydroxybutyrylation [K6]	1	2	1	Q5JPF3	1	1392.73	High	High	2.34
FALSE	Master Protein	Q9NTI5	Sister chromatid cohesion protein PDS5 homolog B [OS=Homo sapiens]	3	4	5	4	1447	164.6	8.47	10.15	4	cell cycle OR cell proliferation;cell organization and biogenesis;other biological processes	cytosol;nucleus;other cell component	nucleic acid binding activity	Pf20168	23047	PDS5B	hsa:23047; Q5R3S3; Q5W0K8; Q6NSC3; Q8IXT6; Q9H5N8; Q9NTI5; Q9Y2I5; Q9Y451	ENSG00000083642		Separation of Sister Chromatids; Resolution of Sister Chromatid Cohesion; Establishment of Sister Chromatid Cohesion; Cohesin Loading onto Chromatin	4	High	1
	FALSE	High	EISDKISKEEMVR	1x3-hydroxybutyrylation [K]	1	4	2	Q9NTI5	2	1649.84	High	High	2.72
	FALSE	High	LKEDILENEDEQNSPPKK	2x3-hydroxybutyrylation [K17; K18]	1	3	1	Q9NTI5	2	2298.13	High	High	2.67
FALSE	Master Protein	Q5T200-1	Zinc finger CCCH domain-containing protein 13 [OS=Homo sapiens]	2	3	4	3	1668	196.5	9.42	9.94	3	RNA metabolism OR transcription;other metabolic processes;other biological processes	nucleus;other cell component	other molecular function	Pf00642	23091	ZC3H13	A2A323; hsa:23091; O94936; Q5T1Z9; Q5T200; Q7Z7J3; Q8NDT6; Q9H0L6	ENSG00000123200			0	High	1
	FALSE	High	LEQENMEKR	1xOxidation [M6]; 1x3-hydroxybutyrylation [K8]	1	2	1	Q5T200-1	1	1278.6	High	High	2.01
FALSE	Master Protein	P30622-1	Isoform 2 of CAP-Gly domain-containing linker protein 1 [OS=Homo sapiens]	3	4	4	4	1427	160.9	5.39	9.78	4						CLIP1	P30622-1				0	High	1
	FALSE	High	QADKAKAAQTAEDAMQIMEQMTK	1xOxidation [M18]; 2x3-hydroxybutyrylation [K4; K6]	1	3	1	P30622-1	2	2726.27	High	High	2.57
FALSE	Master Protein	Q6ZQQ6-1	WD repeat-containing protein 87 [OS=Homo sapiens]	2	4	4	4	2873	333	7.28	9.71	4											0	High	1
	FALSE	High	EAKVINEETTPPVMEQPVTKK	2x3-hydroxybutyrylation [K20; K21]	1	2	1	Q6ZQQ6-1	2	2540.32	High	High	2.71
	FALSE	High	EEKMTEEESK	2x3-hydroxybutyrylation [K3; K10]	1	2	1	Q6ZQQ6-1	1	1411.61	High	High	2.17
FALSE	Master Protein	Q15878	Voltage-dependent R-type calcium channel subunit alpha-1E [OS=Homo sapiens]	3	4	4	4	2313	261.6	8.24	9.69	4	cell-cell signaling;transport	plasma membrane;other membranes;other cell component	transporter activity;other molecular function	Pf00520, Pf08016, Pf08763, Pf16905	777	CACNA1E	B1AM12; B1AM13; B1AM14; hsa:777; Q14580; Q14581; Q15878	ENSG00000198216		Presynaptic depolarization and calcium channel opening; Regulation of insulin secretion	2	High	1
	FALSE	High	SLDEAMPTEGEKDHELRGNHGAK	1x3-hydroxybutyrylation [K12]	1	3	1	Q15878	2	2607.21	High	High	2.69
FALSE	Master Protein	Q86VF2-5	Isoform 5 of Immunoglobulin-like and fibronectin type III domain-containing protein 1 [OS=Homo sapiens]	2	4	4	4	3708	383.6	5.99	9.62	4						IGFN1	Q86VF2-5				0	High	1
	FALSE	High	KDLGAPKGMGSESK	1xOxidation [M9]	1	1	1	Q86VF2-5	2	1420.71	High	High	2.52
FALSE	Master Protein	O15042	U2 snRNP-associated SURP motif-containing protein [OS=Homo sapiens]	5	4	4	4	1029	118.2	8.47	9.54	4	RNA metabolism OR transcription;other metabolic processes	nucleus		Pf00076, Pf01805, Pf04818, Pf08312	23350	U2SURP	A0PJ60; hsa:23350; O15042; Q0D2M1; Q2NKQ7; Q9BR70	ENSG00000163714		mRNA Splicing - Major Pathway	1	High	1
	FALSE	High	ERLKNPNAPMLPPPK	1x3-hydroxybutyrylation [K4]	1	2	1	O15042	2	1787.98	High	High	2.55
FALSE	Master Protein	Q9NUA8-1	Zinc finger and BTB domain-containing protein 40 [OS=Homo sapiens]	5	4	4	4	1239	138	6.57	9.45	4	stress response;other biological processes	nucleus	nucleic acid binding activity;other molecular function	Pf00096, Pf00651, Pf12874	9923	ZBTB40	hsa:9923; O75066; Q5TFU5; Q8N1R1; Q9NUA8	ENSG00000184677			0	High	1
	FALSE	High	KELDKHQLEAHGAGGEPDAPK	2x3-hydroxybutyrylation [K5; K21]	1	1	1	Q9NUA8-1	2	2399.18	High	High	2.76
	FALSE	High	EASASPDPAKK	1x3-hydroxybutyrylation [K10]	1	1	1	Q9NUA8-1	1	1186.6	High	High	2
FALSE	Master Protein	Q5SW79-1	Centrosomal protein of 170 kDa [OS=Homo sapiens]	3	3	3	3	1584	175.2	7.11	9.33	3		cytosol;cytoskeleton;other cell component		Pf00498, Pf15308	9859	CEP170	hsa:9859; O75058; Q5SW77; Q5SW78; Q5SW79; Q7LGA9; Q86W31; Q9UQ08; Q9UQ09	ENSG00000143702; ENSG00000276725			0	High	1
	FALSE	High	ETPTQVYQKDKQDADRPLSK	2x3-hydroxybutyrylation [K9; K11]	1	3	1	Q5SW79-1	2	2519.26	High	High	2.62
FALSE	Master Protein	Q86V48-1	Leucine zipper protein 1 [OS=Homo sapiens]	5	4	4	4	1076	120.2	8.5	9.28	4	developmental processes	cytoskeleton;nucleus;other cell component			7798	LUZP1	hsa:7798; Q5TH93; Q86V48; Q8N4X3; Q8TEH1	ENSG00000169641			0	High	1
	FALSE	High	KAANGLEADNSCPNSKAPVLSK	1xCarbamidomethyl [C12]; 1x3-hydroxybutyrylation [K16]	1	3	1	Q86V48-1	2	2357.18	High	High	2.82
	FALSE	High	YLNEKEKENEK	1x3-hydroxybutyrylation [K7]	1	3	1	Q86V48-1	2	1509.74	High	High	2.33
	FALSE	High	ELKSEIER	1x3-hydroxybutyrylation [K3]	1	3	1	Q86V48-1	1	1089.58	High	High	2.02
FALSE	Master Protein	Q9ULE3-1	DENN domain-containing protein 2A [OS=Homo sapiens]	4	4	4	4	1009	113.8	8.95	9.26	4	transport	cytosol;cytoskeleton	enzyme regulator activity	Pf02141, Pf03455, Pf03456	27147	DENND2A	C9JUI3; hsa:27147; Q1RMD5; Q86XY0; Q9ULE3	ENSG00000146966		RAB GEFs exchange GTP for GDP on RABs	1	High	1
	FALSE	High	ENPYEDIELHGRCLGK	1xCarbamidomethyl [C13]; 1x3-hydroxybutyrylation [K16]	1	2	1	Q9ULE3-1	1	2015.95	High	High	2.54
	FALSE	High	AGKKQLR	2x3-hydroxybutyrylation [K3; K4]	1	2	1	Q9ULE3-1	2	972.584	High	High	2.4
FALSE	Master Protein	O60641-1	Clathrin coat assembly protein AP180 [OS=Homo sapiens]	5	4	4	4	907	92.4	4.86	9.24	4	cell organization and biogenesis;transport;other biological processes	plasma membrane;other membranes;ER/Golgi;other cell component	other molecular function	Pf07651	9892	SNAP91	A8K0L7; E5RI02; hsa:9892; O60641; Q5JX13; Q68DL9; Q6P9D3; Q9NTY7	ENSG00000065609		Cargo recognition for clathrin-mediated endocytosis	2	High	1
	FALSE	High	GADGVMRTMAPEKLLK	1xOxidation [M9]	1	3	1	O60641-1	2	1732.91	High	High	2.57
FALSE	Master Protein	P35749	Myosin-11 [OS=Homo sapiens]	2	3	3	1	1972	227.2	5.5	9.15	3	cell organization and biogenesis;developmental processes;other biological processes	cytosol;cytoskeleton;other cell component	cytoskeletal activity;other molecular function	Pf00063, Pf01576, Pf02736	4629	MYH11	D2JYH7; hsa:4629; O00396; O94944; P35749; P78422; Q3MIV8; Q3MNF0; Q3MNF1	ENSG00000133392; ENSG00000276480		RHO GTPases activate CIT; EPHA-mediated growth cone collapse; Sema4D induced cell migration and growth-cone collapse; Smooth Muscle Contraction; RHO GTPases activate PKNs; RHO GTPases Activate ROCKs; RHO GTPases activate PAKs	7	High	1
	FALSE	High	KALDEETRSHEAQVQEMR	1x3-hydroxybutyrylation [K1]	1	4	1	P35749	2	2243.07	High	High	2.97
	FALSE	High	AQTKEQADFAVEALAK	1x3-hydroxybutyrylation [K4]	2	9	1	P35580; P35749	1	1805.93	High	High	2.66
FALSE	Master Protein	P78559-1	Microtubule-associated protein 1A [OS=Homo sapiens]	1	3	4	3	2803	305.3	4.92	9.12	3	cell organization and biogenesis;transport;developmental processes;other biological processes	cytosol;cytoskeleton;other cell component	cytoskeletal activity;other molecular function		4130	MAP1A	hsa:4130; O95643; P78559; Q12973; Q15882; Q9UJT4	ENSG00000166963			0	High	1
	FALSE	High	QQDKALEQK	1x3-hydroxybutyrylation [K4]	1	2	1	P78559-1	1	1173.61	High	High	2.28
FALSE	Master Protein	O14497	AT-rich interactive domain-containing protein 1A [OS=Homo sapiens]	3	3	3	3	2285	241.9	6.7	8.83	3	cell organization and biogenesis;RNA metabolism OR transcription;other metabolic processes;developmental processes;other biological processes	nucleus;other cell component	nucleic acid binding activity;other molecular function	Pf01388, Pf12031	8289	ARID1A	D3DPL1; hsa:8289; O14497; Q53FK9; Q5T0W1; Q5T0W2; Q5T0W3; Q8NFD6; Q96T89; Q9BY33; Q9HBJ5; Q9UPZ1	ENSG00000117713		Regulation of endogenous retroelements by Piwi-interacting RNAs (piRNAs); RUNX1 interacts with co-factors whose precise effect on RUNX1 targets is not known; RMTs methylate histone arginines; Regulation of MITF-M-dependent genes involved in pigmentation	4	High	1
	FALSE	High	EMAVVLLANLAQGDSLAARAIAVQK	1x3-hydroxybutyrylation [K25]	1	3	1	O14497	1	2638.46	High	High	3.33
	FALSE	High	TSPSKSPFLHSGMKMQK	1xOxidation [M15]; 1x3-hydroxybutyrylation [K5]	1	3	1	O14497	2	1992.99	High	High	3.25
FALSE	Master Protein	Q99797	Mitochondrial intermediate peptidase [OS=Homo sapiens]	4	3	3	3	713	80.6	7.05	8.78	3	protein metabolism;other metabolic processes	mitochondrion	other molecular function	Pf01432	4285	MIPEP	hsa:4285; Q5JV15; Q5T9Q9; Q96G65; Q99797	ENSG00000027001			0	High	1
	FALSE	High	LVDSLDPETRRVAELFMFDFEISGIHLDK	1xOxidation [M17]; 1x3-hydroxybutyrylation [K29]	1	1	1	Q99797	2	3494.75	High	High	3.2
	FALSE	High	VAELFMFDFEISGIHLDK	1xOxidation [M6]; 1x3-hydroxybutyrylation [K18]	1	1	1	Q99797	0	2213.08	High	High	2.86
FALSE	Master Protein	P55265-1	Double-stranded RNA-specific adenosine deaminase [OS=Homo sapiens]	2	2	3	2	1226	136	8.65	8.7	2	cell organization and biogenesis;RNA metabolism OR transcription;other metabolic processes;stress response;transport;developmental processes;other biological processes	cytosol;nucleus;other cell component	nucleic acid binding activity;other molecular function	Pf00035, Pf02137, Pf02295	103	ADAR	B1AQQ9; B1AQR0; D3DV76; hsa:103; O15223; O43859; O43860; P55265; Q9BYM3; Q9BYM4	ENSG00000160710		PKR-mediated signaling; Interferon alpha/beta signaling; C6 deamination of adenosine; Formation of editosomes by ADAR proteins	4	High	1
	FALSE	High	QDAAMKAMTILLEEAK	1x3-hydroxybutyrylation [K6]	1	5	1	P55265-1	1	1848.94	High	High	2.77
FALSE	Master Protein	P46940	Ras GTPase-activating-like protein IQGAP1 [OS=Homo sapiens]	2	3	4	3	1657	189.1	6.48	8.69	3	cell cycle OR cell proliferation;cell organization and biogenesis;developmental processes;signal transduction;other biological processes	plasma membrane;other membranes;cytosol;cytoskeleton;nucleus;other cell component	enzyme regulator activity;cytoskeletal activity;other molecular function	Pf00307, Pf00612, Pf00616, Pf03836	8826	IQGAP1	A7MBM3; hsa:8826; P46940	ENSG00000140575		RHOC GTPase cycle; RHOA GTPase cycle; CDC42 GTPase cycle; RAC1 GTPase cycle; RHOQ GTPase cycle; RHO GTPases activate IQGAPs; RAC2 GTPase cycle; RHOV GTPase cycle; Neutrophil degranulation; Signaling by BRAF and RAF1 fusions; RHOU GTPase cycle; Nephrin family interactions; Glucagon-like Peptide-1 (GLP1) regulates insulin secretion; Signaling by moderate kinase activity BRAF mutants; Paradoxical ac…	19	High	1
	FALSE	High	QDKMTNAKNR	2x3-hydroxybutyrylation [K3; K8]	1	1	1	P46940	2	1377.68	High	High	2.18
FALSE	Master Protein	Q14204	Cytoplasmic dynein 1 heavy chain 1 [OS=Homo sapiens]	1	4	4	4	4646	532.1	6.4	8.61	4	cell cycle OR cell proliferation;cell organization and biogenesis;transport;other biological processes	non-structural extracellular;cytosol;cytoskeleton;other cytoplasmic organelle;other cell component	cytoskeletal activity;other molecular function	Pf03028, Pf08385, Pf08393, Pf12774, Pf12775, Pf12777, Pf12780, Pf12781, Pf17852, Pf18198, Pf18199, Pf22597	1778	DYNC1H1	B0I1R0; hsa:1778; Q14204; Q6DKQ7; Q8WU28; Q92814; Q9Y4G5	ENSG00000197102		MHC class II antigen presentation; Separation of Sister Chromatids; Resolution of Sister Chromatid Cohesion; HSP90 chaperone cycle for steroid hormone receptors (SHR) in the presence of ligand; Recruitment of NuMA to mitotic centrosomes; RHO GTPases Activate Formins; COPI-mediated anterograde transport; COPI-independent Golgi-to-ER retrograde traffic; HCMV Early Events; Aggrephagy; EML4 and NUDC …	20	High	1
	FALSE	High	QNLDALLNQLK	1x3-hydroxybutyrylation [K11]	1	1	1	Q14204	0	1355.75	High	High	2.21
FALSE	Master Protein	Q8TEK3	Histone-lysine N-methyltransferase, H3 lysine-79 specific [OS=Homo sapiens]	3	3	3	3	1739	184.7	9.33	8.51	3											0	High	1
	FALSE	High	QQELLQLKSCVPPDDALSLHLR	1xCarbamidomethyl [C10]; 1x3-hydroxybutyrylation [K8]	1	2	1	Q8TEK3	1	2646.39	High	High	3.05
	FALSE	High	EAGEGGLPLCGPTDKTPLLSGK	1xCarbamidomethyl [C10]; 2x3-hydroxybutyrylation [K15; K22]	1	2	1	Q8TEK3	1	2369.19	High	High	2.88
	FALSE	High	SNAATPTKGPEGK	1x3-hydroxybutyrylation [K8]	1	2	1	Q8TEK3	1	1343.68	High	High	2.59
FALSE	Master Protein	Q7Z7A1	Centriolin [OS=Homo sapiens]	3	3	3	3	2325	268.7	5.55	8.5	3	developmental processes;other biological processes	cytosol;cytoskeleton;other cell component		Pf14580	11064	CNTRL	A2A2Y1; B2RP67; hsa:11064; Q3MN79; Q5FWF8; Q5JVD0; Q6MZR3; Q6PKC1; Q7Z7A1; Q8TEP3; Q9Y489	ENSG00000119397		Recruitment of NuMA to mitotic centrosomes; Regulation of PLK1 Activity at G2/M Transition; Loss of Nlp from mitotic centrosomes; Recruitment of mitotic centrosome proteins and complexes; Anchoring of the basal body to the plasma membrane; AURKA Activation by TPX2	7	High	1
	FALSE	High	EQQHQLEKELTDQKSK	3x3-hydroxybutyrylation [K8; K14; K16]	1	4	1	Q7Z7A1	2	2227.11	High	High	2.92
FALSE	Master Protein	Q7Z406-1	myosin-14 [OS=Homo sapiens]	3	3	3	3	1995	227.7	5.6	8.49	3	cell organization and biogenesis;other biological processes	cytosol;cytoskeleton;other cell component	cytoskeletal activity;other molecular function	Pf00063, Pf01576, Pf02736	79784	MYH14	B0I1S2; C3TTN4; hsa:79784; Q5CZ75; Q6XYE4; Q76B62; Q7Z406; Q8WV23; Q96I22; Q9BT27; Q9BW35; Q9H882	ENSG00000105357		RHO GTPases activate CIT; EPHA-mediated growth cone collapse; Sema4D induced cell migration and growth-cone collapse; RHO GTPases activate PKNs; RHO GTPases Activate ROCKs; RHO GTPases activate PAKs	6	High	1
	FALSE	High	LEGELEELKAQMASAGQGKEEAVK	1xOxidation [M12]; 2x3-hydroxybutyrylation [K9; K19]	1	4	1	Q7Z406-1	2	2733.35	High	High	2.8
	FALSE	High	KMQAQMKELWR	1x3-hydroxybutyrylation [K7]	1	4	1	Q7Z406-1	2	1534.79	High	High	2.34
FALSE	Master Protein	Q8TAQ2-3	Isoform 3 of SWI/SNF complex subunit SMARCC2 [OS=Homo sapiens]	5	3	3	2	1152	126.8	5.55	8.42	3						SMARCC2	Q8TAQ2-3				0	High	1
	FALSE	High	ELDDLVPETAKGKPELQTSASQQMLNFPDKGK	2x3-hydroxybutyrylation [K13; K30]	1	2	1	Q8TAQ2-3	2	3686.85	High	High	3.18
FALSE	Master Protein	Q2KJY2-1	Kinesin-like protein KIF26B [OS=Homo sapiens]	1	2	3	2	2108	223.7	8.44	8.4	2	developmental processes;other biological processes	cytoskeleton;other cell component	cytoskeletal activity;other molecular function	Pf00225	55083	KIF26B	hsa:55083; Q2KJY2; Q6ZQR9; Q6ZUZ0; Q8IUN3; Q8IVR1; Q9NWB4	ENSG00000162849		COPI-dependent Golgi-to-ER retrograde traffic; Kinesins	2	High	1
	FALSE	High	QITLYDPLTCGGQNAFQKR	1xCarbamidomethyl [C10]; 1x3-hydroxybutyrylation [K18]	1	2	1	Q2KJY2-1	1	2296.14	High	High	2.71
	FALSE	High	KQITLYDPLTCGGQNAFQKR	1xCarbamidomethyl [C11]; 1x3-hydroxybutyrylation [K19]	1	2	1	Q2KJY2-1	2	2424.23	High	High	2.63
FALSE	Master Protein	Q9H3U1	Protein unc-45 homolog A [OS=Homo sapiens]	5	3	3	3	944	103	6.07	8.37	3	protein metabolism;other metabolic processes;other biological processes	cytosol;ER/Golgi;nucleus;other cell component	other molecular function	Pf11701, Pf13181, Pf13432	55898	UNC45A	A8K6F7; hsa:55898; Q7L3Y6; Q9H3U1; Q9H3U8; Q9NSE8; Q9NSE9	ENSG00000140553			0	High	1
	FALSE	High	AAQALAKLTITSNPEMTFPGER	1xOxidation [M16]; 1x3-hydroxybutyrylation [K7]	1	2	1	Q9H3U1	1	2448.24	High	High	3.18
FALSE	Master Protein	Q8WXX5	dnaJ homolog subfamily C member 9 [OS=Homo sapiens]	22	3	3	3	260	29.9	5.73	8.26	3	cell organization and biogenesis;other biological processes	non-structural extracellular;plasma membrane;other membranes;cytosol;nucleus;other cell component	other molecular function	Pf00226	23234	DNAJC9	B2RMW6; hsa:23234; Q8WXX5	ENSG00000213551			0	High	1
	FALSE	High	NIIQQAIDAGEVPSYNAFVK	1x3-hydroxybutyrylation [K20]	1	1	1	Q8WXX5	0	2263.16	High	High	2.8
	FALSE	High	ELGLDEGVDSLKAAIQSRQK	1x3-hydroxybutyrylation [K20]	1	1	1	Q8WXX5	2	2243.19	High	High	2.52
FALSE	Master Protein	Q9NR48	Histone-lysine N-methyltransferase ASH1L [OS=Homo sapiens]	2	3	3	3	2969	332.6	9.39	8.24	3	cell organization and biogenesis;RNA metabolism OR transcription;other metabolic processes;stress response;developmental processes;signal transduction;other biological processes	ER/Golgi;nucleus;other cell component	nucleic acid binding activity;other molecular function	Pf00439, Pf00856, Pf01426, Pf17907, Pf20826	55870	ASH1L	hsa:55870; Q59GP1; Q5T714; Q5T715; Q9NR48; Q9P2C7	ENSG00000116539		PKMTs methylate histone lysines	1	High	1
	FALSE	High	KKLTDSPGLFSAQDTSLNR	1x3-hydroxybutyrylation [K2]	1	2	1	Q9NR48	2	2164.12	High	High	3.15
	FALSE	High	GRPKSKEMPQLEGPPK	1x3-hydroxybutyrylation [K6]	1	2	1	Q9NR48	2	1864.99	High	High	2.84
FALSE	Master Protein	Q14677-1	Clathrin interactor 1 [OS=Homo sapiens]	8	3	3	3	625	68.2	6.42	8.24	3	cell organization and biogenesis;transport	plasma membrane;other membranes;cytosol;ER/Golgi;nucleus;other cytoplasmic organelle;other cell component	other molecular function	Pf01417	9685	CLINT1	B7Z6F8; D3DQJ6; hsa:9685; Q14677; Q8NAF1; Q96E05	ENSG00000113282		Golgi Associated Vesicle Biogenesis	1	High	1
	FALSE	High	ELVDKATNVVMNYSEIESK	1xOxidation [M11]; 1x3-hydroxybutyrylation [K19]	1	2	1	Q14677-1	1	2271.11	High	High	2.53
FALSE	Master Protein	Q9BZF9	Uveal autoantigen with coiled-coil domains and ankyrin repeats [OS=Homo sapiens]	4	3	3	3	1416	162.4	7.03	8.2	3	other biological processes	non-structural extracellular;cytosol;cytoskeleton;nucleus		Pf12796	55075	UACA	G3XAG2; hsa:55075; Q14DD3; Q8N3B8; Q96NH6; Q9BZF9; Q9HCL1; Q9NWC6	ENSG00000137831		Regulation of the apoptosome activity; RHOH GTPase cycle	2	High	1
	FALSE	High	THEEVKMTLNDTLAK	1x3-hydroxybutyrylation [K15]	1	2	1	Q9BZF9	1	1815.92	High	High	2.64
FALSE	Master Protein	Q86V15-1	Zinc finger protein castor homolog 1 [OS=Homo sapiens]	2	3	3	3	1759	189.9	7.03	8.19	3	other biological processes	cytosol;nucleus;other cell component	nucleic acid binding activity;other molecular function		54897	CASZ1	hsa:54897; Q078S9; Q2EN02; Q5T9S1; Q6ZNM8; Q86V15; Q8WX49; Q8WX50; Q9BT16; Q9NXC6	ENSG00000130940			0	High	1
	FALSE	High	HAQHHDRVDNLVLDDFKR	1x3-hydroxybutyrylation [K17]	1	1	1	Q86V15-1	2	2301.15	High	High	2.87
	FALSE	High	THMYKHAQHHDRVDNLVLDDFK	1x3-hydroxybutyrylation [K22]	1	1	1	Q86V15-1	2	2805.35	High	High	2.8
FALSE	Master Protein	P12036	Neurofilament heavy polypeptide [OS=Homo sapiens]	3	3	3	2	1026	112.4	6.18	8.18	3											0	High	1
	FALSE	High	EAPAKVEVKEDAKPK	1x3-hydroxybutyrylation [K13]	1	2	1	P12036	2	1724.94	High	High	2.75
FALSE	Master Protein	Q9BZJ0-3	Isoform 3 of Crooked neck-like protein 1 [OS=Homo sapiens]	4	3	3	3	836	99	7.87	8.15	3						CRNKL1	Q9BZJ0-3				0	High	1
	FALSE	High	DTLGNAVDKNGR	1x3-hydroxybutyrylation [K9]	1	2	1	Q9BZJ0-3	1	1345.67	High	High	2.33
FALSE	Master Protein	P21817-3	Isoform 3 of Ryanodine receptor 1 [OS=Homo sapiens]	1	3	3	1	5033	564.2	5.29	8.13	3						RYR1	P21817-3				0	High	1
	FALSE	High	QNKAEGLGMVNEDGTVGEK	2x3-hydroxybutyrylation [K3; K19]	1	1	1	P21817-3	1	2148.01	High	High	2.8
	FALSE	High	MAKAGDIQSGGSDQERTK	1xOxidation [M1]; 1x3-hydroxybutyrylation [K3]	2	2	1	P21817-3; P21817	2	1980.93	High	High	2.55
FALSE	Master Protein	Q96MX3	zinc finger protein 48 [OS=Homo sapiens]	7	3	3	3	618	67.8	9.36	8.07	3	other biological processes	nucleus	nucleic acid binding activity;other molecular function	Pf00096	197407	ZNF48	hsa:197407; Q15920; Q4G0R3; Q69YP3; Q96IL9; Q96MX3	ENSG00000180035			0	High	1
	FALSE	High	QMSDLVKHQRTHTGEKPYK	2x3-hydroxybutyrylation [K7; K16]	1	1	1	Q96MX3	2	2455.24	High	High	2.5
FALSE	Master Protein	Q06203	amidophosphoribosyltransferase [OS=Homo sapiens]	11	3	3	3	517	57.4	6.76	8.03	3	other metabolic processes	cytosol	other molecular function	Pf00156, Pf13522	5471	PPAT	hsa:5471; Q06203	ENSG00000128059		Purine ribonucleoside monophosphate biosynthesis	1	High	1
	FALSE	High	EVHIRVASPPIKYPCFMGINIPTK	1xCarbamidomethyl [C15]; 1x3-hydroxybutyrylation [K12]	1	1	1	Q06203	2	2853.52	High	High	2.57
FALSE	Master Protein	Q9UBC2-2	Isoform 2 of Epidermal growth factor receptor substrate 15-like 1 [OS=Homo sapiens]	5	3	3	3	910	99.5	5.08	7.98	3						EPS15L1	Q9UBC2-2				0	High	1
	FALSE	High	QDAQDRLDEMDQQKAK	1xOxidation [M10]; 1x3-hydroxybutyrylation [K14]	1	4	1	Q9UBC2-2	2	2020.92	High	High	3.43
FALSE	Master Protein	Q5T890-1	DNA excision repair protein ERCC-6-like 2 [OS=Homo sapiens]	3	3	4	3	1561	177	8.6	7.91	3						ERCC6L2	A0AAQ5BIG0	ENSG00000182150			0	High	1
	FALSE	High	ETKKELHNSPK	1x3-hydroxybutyrylation [K]	1	1	2	Q5T890-1	2	1396.74	High	High	2.71
FALSE	Master Protein	Q9BXJ9	N-alpha-acetyltransferase 15, NatA auxiliary subunit [OS=Homo sapiens]	6	3	3	3	866	101.2	7.42	7.9	3	protein metabolism;other metabolic processes;developmental processes;other biological processes	cytosol;nucleus;other cell component	translation activity	Pf12569, Pf13181	80155	NAA15	D3DNY6; hsa:80155; Q52LG9; Q8IWH4; Q8NEV2; Q9BXJ9; Q9H8P6	ENSG00000164134			0	High	1
	FALSE	High	DLSLLQIQMRDLEGYRETR	1xOxidation [M9]	1	7	1	Q9BXJ9	2	2352.2	High	High	2.82
FALSE	Master Protein	P00519	Tyrosine-protein kinase ABL1 [OS=Homo sapiens]	4	3	3	3	1130	122.8	8.66	7.88	3	cell adhesion;cell cycle OR cell proliferation;cell organization and biogenesis;protein metabolism;DNA metabolism;other metabolic processes;stress response;transport;developmental processes;signal transduction;other biological processes	plasma membrane;other membranes;cytosol;cytoskeleton;mitochondrion;nucleus;other cell component	signal transduction activity or receptor binding;cytoskeletal activity;nucleic acid binding activity;kinase activity;other molecular function	Pf00017, Pf00018, Pf07714, Pf08919	25	ABL1	A3KFJ3; hsa:25; P00519; Q13869; Q13870; Q16133; Q17R61; Q45F09	ENSG00000097007		Regulation of actin dynamics for phagocytic cup formation; FCGR3A-mediated phagocytosis; RHO GTPases Activate WASPs and WAVEs; Recruitment and ATM-mediated phosphorylation of repair and signaling proteins at DNA double strand breaks; RUNX1 regulates transcription of genes involved in differentiation of HSCs; Myogenesis; Cyclin D associated events in G1; MLL4 and MLL3 complexes regulate expression…	13	High	1
	FALSE	High	QVTVAPASGLPHKEEAGK	1x3-hydroxybutyrylation [K13]	1	2	1	P00519	1	1905.01	High	High	3.03
FALSE	Master Protein	Q14004-1	Cyclin-dependent kinase 13 [OS=Homo sapiens]	2	2	3	1	1512	164.8	9.69	7.86	2	RNA metabolism OR transcription;other metabolic processes;other biological processes	non-structural extracellular;cytosol;ER/Golgi;nucleus;other cell component	kinase activity;other molecular function	Pf00069	8621	CDK13	hsa:8621; Q14004; Q53G78; Q6DKQ9; Q75MH4; Q75MH5; Q96JN4; Q9H4A0; Q9H4A1; Q9UDR4	ENSG00000065883		Neutrophil degranulation; TP53 Regulates Transcription of DNA Repair Genes	2	High	1
	FALSE	High	MPSSSDTALGGGGGLSWAEKK	2x3-hydroxybutyrylation [K20; K21]	1	2	1	Q14004-1	1	2208.05	High	High	3.18
FALSE	Master Protein	Q92922	SWI/SNF complex subunit SMARCC1 [OS=Homo sapiens]	2	3	3	2	1105	122.8	5.76	7.85	3	cell organization and biogenesis;developmental processes;signal transduction;other biological processes	nucleus;other cell component	other molecular function	Pf00249, Pf04433, Pf16495, Pf16496, Pf16498	6599	SMARCC1	hsa:6599; Q17RS0; Q6P172; Q8IWH2; Q92922	ENSG00000173473		RUNX1 interacts with co-factors whose precise effect on RUNX1 targets is not known; RMTs methylate histone arginines; Regulation of endogenous retroelements by Piwi-interacting RNAs (piRNAs); Regulation of MITF-M-dependent genes involved in pigmentation	4	High	1
	FALSE	High	KDSENTPVK	1x3-hydroxybutyrylation [K1]	1	1	1	Q92922	1	1103.56	High	High	2.06
FALSE	Master Protein	Q8IWB9	Testis-expressed protein 2 [OS=Homo sapiens]	5	3	3	3	1127	125.2	6.01	7.85	3	other metabolic processes;transport;signal transduction	other membranes;ER/Golgi;nucleus	other molecular function		55852	TEX2	hsa:55852; Q6AHZ5; Q8IWB9; Q8N3L0; Q9C0C5	ENSG00000136478		RHOA GTPase cycle	1	High	1
	FALSE	High	MTSLYGRHAEKTTDMPKPSAPK	1xAcetyl [N-Term]; 1xOxidation [M15]; 2x3-hydroxybutyrylation [K17; K22]	1	2	1	Q8IWB9	2	2676.3	High	High	3.06
	FALSE	High	ELAGSVRQK	1x3-hydroxybutyrylation [K9]	1	2	1	Q8IWB9	1	1073.59	High	High	2.02
FALSE	Master Protein	Q9UPA5	Protein bassoon [OS=Homo sapiens]	2	3	3	3	3926	416.2	7.55	7.81	3	cell-cell signaling;cell organization and biogenesis;transport;developmental processes;signal transduction;other biological processes	other membranes;cytoskeleton;ER/Golgi;nucleus;other cell component	enzyme regulator activity;other molecular function	Pf05715	8927	BSN	hsa:8927; O43161; Q7LGH3; Q9UPA5	ENSG00000164061		Sensory processing of sound by inner hair cells of the cochlea	1	High	1
	FALSE	High	EAKFAR	1x3-hydroxybutyrylation [K3]	1	1	1	Q9UPA5	1	807.436	High	High	2.01
FALSE	Master Protein	O95202-1	mitochondrial proton/calcium exchanger protein [OS=Homo sapiens]	8	3	3	3	739	83.3	6.7	7.8	3	cell organization and biogenesis;transport;other biological processes	other membranes;mitochondrion	transporter activity;translation activity;other molecular function	Pf07766	3954	LETM1	B4DED2; hsa:3954; O95202; Q9UF65	ENSG00000168924		RHOG GTPase cycle; Complex III assembly; Mitochondrial calcium ion transport	3	High	1
	FALSE	High	EEEITKEEIDILSDACSKLQEQK	1xCarbamidomethyl [C16]; 1x3-hydroxybutyrylation [K18]	1	1	1	O95202-1	2	2821.37	High	High	2.83
	FALSE	High	EELELLKEDVQDYSEDLQEIKK	1x3-hydroxybutyrylation [K21]	1	1	1	O95202-1	2	2779.38	High	High	2.54
FALSE	Master Protein	P24043	Laminin subunit alpha-2 [OS=Homo sapiens]	1	3	3	3	3122	343.7	6.4	7.79	3	cell adhesion;cell organization and biogenesis;developmental processes;other biological processes	non-structural extracellular;extracellular matrix;plasma membrane;other membranes;other cell component	signal transduction activity or receptor binding;other molecular function	Pf00052, Pf00053, Pf00054, Pf00055, Pf02210, Pf06008, Pf06009	3908	LAMA2	hsa:3908; P24043; Q14736; Q5VUM2; Q93022	ENSG00000196569		ECM proteoglycans; Non-integrin membrane-ECM interactions; Laminin interactions; MET activates PTK2 signaling; EGR2 and SOX10-mediated initiation of Schwann cell myelination	5	High	1
	FALSE	High	QALPHSYYWSAPAPYLGNK	1x3-hydroxybutyrylation [K19]	1	1	1	P24043	0	2249.1	High	High	2.67
FALSE	Master Protein	Q9NUQ7	Ufm1-specific protease 2 [OS=Homo sapiens]	9	2	2	2	469	53.2	7.01	7.78	2	cell organization and biogenesis;protein metabolism;other metabolic processes;other biological processes	ER/Golgi;nucleus;other cell component	other molecular function	Pf07910, Pf20908	55325	UFSP2	hsa:55325; Q6IA77; Q96FS3; Q9NUQ7	ENSG00000109775			0	High	1
	FALSE	High	KNLVTISYPSGIPDGQLQAYR	1x3-hydroxybutyrylation [K1]	1	1	1	Q9NUQ7	1	2406.27	High	High	2.83
FALSE	Master Protein	Q9Y6R4-1	Mitogen-activated protein kinase kinase kinase 4 [OS=Homo sapiens]	3	3	3	3	1608	181.6	6.32	7.75	3	developmental processes;signal transduction;other biological processes	other cell component	kinase activity;other molecular function	Pf00069, Pf19431	4216	MAP3K4	A6H8W0; B7ZLD3; B9EG75; hsa:4216; Q5VTT8; Q5VTT9; Q92612; Q9H408; Q9Y6R4	ENSG00000085511			0	High	1
	FALSE	High	DTGKTVENVEEYSYK	2x3-hydroxybutyrylation [K4; K15]	1	2	1	Q9Y6R4-1	1	1933.89	High	High	2.68
FALSE	Master Protein	Q01538	Myelin transcription factor 1 [OS=Homo sapiens]	4	3	4	3	1121	122.3	4.87	7.74	3	developmental processes;other biological processes	cytosol;nucleus;other cell component	nucleic acid binding activity;other molecular function	Pf01530, Pf08474	4661	MYT1	E1P5H0; F5H7M8; hsa:4661; O94922; Q01538; Q7Z5W2; Q9UPV2	ENSG00000196132; ENSG00000276876			0	High	1
	FALSE	High	LKFLSKDIK	1x3-hydroxybutyrylation [K]	1	2	2	Q01538	2	1177.72	High	High	2.13
FALSE	Master Protein	Q13009	T-lymphoma invasion and metastasis-inducing protein 1 [OS=Homo sapiens]	2	2	3	2	1591	177.4	6.61	7.72	2	cell adhesion;cell organization and biogenesis;developmental processes;signal transduction;other biological processes	plasma membrane;other membranes;cytosol;cytoskeleton;other cell component	signal transduction activity or receptor binding;enzyme regulator activity;cytoskeletal activity;other molecular function	Pf00169, Pf00595, Pf00621, Pf02196, Pf18385, Pf23014	7074	TIAM1	B7ZLR6; F5GZ53; hsa:7074; Q13009; Q17RT7	ENSG00000156299		RHOA GTPase cycle; CDC42 GTPase cycle; RAC1 GTPase cycle; RAC2 GTPase cycle; RAC3 GTPase cycle; EPHB-mediated forward signaling; NRAGE signals death through JNK; G alpha (12/13) signalling events; EPH-ephrin mediated repulsion of cells; Activated NTRK2 signals through CDK5	10	High	1
	FALSE	High	KQGRPSINQVFGEGTEAVK	2x3-hydroxybutyrylation [K1; K19]	1	1	1	Q13009	1	2217.15	High	High	2.66
	FALSE	High	KSLEGIFDDIVPDGK	1x3-hydroxybutyrylation [K15]	1	1	1	Q13009	1	1718.88	High	High	2.27
FALSE	Master Protein	Q9Y6M7-3	Isoform 3 of Sodium bicarbonate cotransporter 3 [OS=Homo sapiens]	5	3	3	3	1018	114.1	7.3	7.72	3						SLC4A7	Q9Y6M7-3				0	High	1
	FALSE	High	TAQWKALSMNTENAKVTR	1xOxidation [M9]; 1x3-hydroxybutyrylation [K15]	1	6	1	Q9Y6M7-3	2	2151.09	High	High	2.96
FALSE	Master Protein	Q3V6T2-1	Girdin [OS=Homo sapiens]	3	3	3	3	1871	215.9	6.21	7.7	3	cell organization and biogenesis;transport;developmental processes;signal transduction;other biological processes	plasma membrane;other membranes;cytosol;cytoskeleton;ER/Golgi;other cell component	signal transduction activity or receptor binding;enzyme regulator activity;cytoskeletal activity;other molecular function	Pf19047	55704	CCDC88A	A1IGE7; B7ZM78; C9JG83; hsa:55704; Q3V6T2; Q53SF1; Q581G3; Q5HYD0; Q7Z339; Q7Z3C5	ENSG00000115355		RND3 GTPase cycle; RND1 GTPase cycle	2	High	1
	FALSE	High	LEMENQSLTKTVEELR	1x3-hydroxybutyrylation [K10]	1	5	1	Q3V6T2-1	1	2006.01	High	High	2.86
	FALSE	High	ITCEKIEALEQENSELERENR	1xCarbamidomethyl [C3]; 1x3-hydroxybutyrylation [K5]	1	5	1	Q3V6T2-1	2	2676.28	High	High	2.62
FALSE	Master Protein	Q8IY84	Serine/threonine-protein kinase NIM1 [OS=Homo sapiens]	8	3	4	3	436	49.6	8.35	7.7	3	protein metabolism;other metabolic processes		kinase activity;other molecular function	Pf00069	167359	NIM1K	B3KVM1; hsa:167359; Q8IY84	ENSG00000177453			0	High	1
	FALSE	High	QLTPFEKLTQDMSQDEKVVR	1x3-hydroxybutyrylation [K7]	1	1	1	Q8IY84	2	2478.25	High	High	2.71
	FALSE	High	ALESVPVMMLPDPK	1xOxidation [M]; 1x3-hydroxybutyrylation [K14]	1	1	2	Q8IY84	0	1628.83	High	High	2.32
FALSE	Master Protein	Q9UQB8	Brain-specific angiogenesis inhibitor 1-associated protein 2 [OS=Homo sapiens]	9	2	2	2	552	60.8	8.9	7.69	2	cell organization and biogenesis;developmental processes;signal transduction;other biological processes	plasma membrane;other membranes;cytosol;cytoskeleton;nucleus;other cell component	other molecular function	Pf07653, Pf08397	10458	BAIAP2	hsa:10458; O43858; Q53HB1; Q86WC1; Q8N5C0; Q96CR7; Q9UBR3; Q9UQ43; Q9UQB8	ENSG00000175866		Regulation of actin dynamics for phagocytic cup formation; FCGR3A-mediated phagocytosis; CDC42 GTPase cycle; RAC1 GTPase cycle; RHO GTPases Activate WASPs and WAVEs; RAC3 GTPase cycle; VEGFA-VEGFR2 Pathway	7	High	1
	FALSE	High	TIMEQFNPSLRNFIAMGKNYEK	1x3-hydroxybutyrylation [K18]	1	6	1	Q9UQB8	2	2717.34	High	High	3.62
FALSE	Master Protein	Q9UL16	Cilia- and flagella-associated protein 45 [OS=Homo sapiens]	5	3	3	3	551	65.7	8.9	7.62	3	transport;developmental processes;other biological processes	non-structural extracellular;cytoskeleton;nucleus	other molecular function	Pf13868	25790	CFAP45	C9JH28; hsa:25790; Q05BA3; Q5VU18; Q9UL16	ENSG00000213085			0	High	1
	FALSE	High	MQAEIKRINDENQK	1x3-hydroxybutyrylation [K14]	1	2	1	Q9UL16	2	1802.91	High	High	2.95
	FALSE	High	IMKQKEMVWNNNK	1x3-hydroxybutyrylation [K3]	1	2	1	Q9UL16	2	1748.88	High	High	2.5
FALSE	Master Protein	Q9P0W5-1	Schwannomin-interacting protein 1 [OS=Homo sapiens]	9	3	3	3	487	53.4	5.12	7.61	3	other biological processes	plasma membrane;other membranes;other cell component	other molecular function	Pf10148	29970	SCHIP1	B3KRM0; hsa:29970; O75543; P0DPB3; Q00P30; Q00P31; Q7Z3Y3; Q8IY83; Q9P0W3; Q9P0W4; Q9P0W5	ENSG00000151967	Ectoderm differentiation		1	High	1
	FALSE	High	LQAEAKMALAMAKPMAKMQVEVEK	1xOxidation [M18]; 1x3-hydroxybutyrylation [K17]	1	6	1	Q9P0W5-1	2	2748.42	High	High	2.56
	FALSE	High	MALAMAKPMAKMQVEVEK	2xOxidation [M9; M12]; 1x3-hydroxybutyrylation [K7]	1	6	1	Q9P0W5-1	1	2124.06	High	High	2.54
	FALSE	High	KSPVADLLPHMPHISECLMK	1xCarbamidomethyl [C17]; 1x3-hydroxybutyrylation [K1]	1	6	1	Q9P0W5-1	1	2389.21	High	High	2.51
FALSE	Master Protein	P29973-1	cGMP-gated cation channel alpha-1 [OS=Homo sapiens]	7	3	3	3	690	79.5	7.81	7.6	3											0	High	1
	FALSE	High	GDIGREMYIIKEGK	1x3-hydroxybutyrylation [K14]	1	2	1	P29973-1	2	1694.88	High	High	2.65
FALSE	Master Protein	Q9Y4A5	Transformation/transcription domain-associated protein [OS=Homo sapiens]	1	3	3	3	3859	437.3	8.19	7.59	3	cell organization and biogenesis;DNA metabolism;other metabolic processes;stress response;other biological processes	ER/Golgi;nucleus;other cell component	other molecular function	Pf00454, Pf02259, Pf20175, Pf20206	8295	TRRAP	A4D265; hsa:8295; O75218; Q9Y4A5; Q9Y631; Q9Y6H4	ENSG00000196367		Ub-specific processing proteases; Formation of the beta-catenin:TCF transactivating complex; HATs acetylate histones	3	High	1
	FALSE	High	SVTVIMEPHKEVLQDMVPPK	1xOxidation [M16]; 2x3-hydroxybutyrylation [K10; K20]	1	2	1	Q9Y4A5	1	2465.27	High	High	2.9
	FALSE	High	EVLQDMVPPKKHLLR	1xOxidation [M6]; 1x3-hydroxybutyrylation [K11]	1	2	1	Q9Y4A5	2	1905.06	High	High	2.63
FALSE	Master Protein	Q6P4E1	Protein CASC4 [OS=Homo sapiens]	12	3	3	3	433	48.8	5.82	7.55	3											0	High	1
	FALSE	High	EQIKRGGDAGMPGIEENDLAK	1xOxidation [M11]; 1x3-hydroxybutyrylation [K21]	1	4	1	Q6P4E1	2	2330.13	High	High	2.88
FALSE	Master Protein	P53367	Arfaptin-1 [OS=Homo sapiens]	10	3	3	3	373	41.7	6.7	7.54	3	transport;other biological processes	other membranes;cytosol;ER/Golgi	other molecular function	Pf06456	27236	ARFIP1	B4DS69; hsa:27236; P53367; Q2M2X4; Q3SYL4; Q9Y2X6	ENSG00000164144			0	High	1
	FALSE	High	SGPVILADEIKNPAMEK	1xOxidation [M15]; 1x3-hydroxybutyrylation [K11]	1	2	1	P53367	1	1913.99	High	High	2.67
FALSE	Master Protein	O60812	Heterogeneous nuclear ribonucleoprotein C-like 1 [OS=Homo sapiens]	10	3	3	3	293	32.1	5.06	7.54	3		nucleus;other cell component	other molecular function	Pf00076	343069	HNRNPCL1	B2RP44; hsa:343069; O60812	ENSG00000179172; ENSG00000282175			0	High	1
	FALSE	High	QELTQIKQK	1x3-hydroxybutyrylation [K7]	1	3	1	O60812	1	1201.68	High	High	2.27
FALSE	Master Protein	Q12768	WASH complex subunit 5 [OS=Homo sapiens]	4	3	3	3	1159	134.2	6.98	7.53	3	cell cycle OR cell proliferation;cell organization and biogenesis;transport;other biological processes	other membranes;cytosol;ER/Golgi;nucleus;other cytoplasmic organelle;other cell component		Pf10266	9897	WASHC5	A8K4R7; hsa:9897; Q12768; Q3KQX5; Q8TBQ2	ENSG00000164961			0	High	1
	FALSE	High	QLLCEALYLYGVMLLVIDQK	1xCarbamidomethyl [C4]; 1x3-hydroxybutyrylation [K20]	1	1	1	Q12768	0	2468.32	High	High	2.71
FALSE	Master Protein	Q86UP2-1	Kinectin [OS=Homo sapiens]	3	3	3	3	1357	156.2	5.64	7.52	3	transport;other biological processes	plasma membrane;other membranes;ER/Golgi	cytoskeletal activity	Pf05104	3895	KTN1	B4DZ88; hsa:3895; Q13999; Q14707; Q15387; Q17RZ5; Q5GGW3; Q86UP2; Q86W57	ENSG00000126777		RHOA GTPase cycle; CDC42 GTPase cycle; RAC1 GTPase cycle; RND2 GTPase cycle; RHOG GTPase cycle; Regulation of Insulin-like Growth Factor (IGF) transport and uptake by Insulin-like Growth Factor Binding Proteins (IGFBPs); Post-translational protein phosphorylation; RND3 GTPase cycle; RHO GTPases activate KTN1	9	High	1
	FALSE	High	LQTLVSEQPNKDVVEQMEK	1x3-hydroxybutyrylation [K11]	1	4	1	Q86UP2-1	1	2301.16	High	High	2.52
FALSE	Master Protein	A2RRP1-1	neuroblastoma-amplified sequence [OS=Homo sapiens]	1	2	3	2	2371	268.4	5.96	7.51	2	RNA metabolism OR transcription;other metabolic processes;transport;other biological processes	other membranes;cytosol;ER/Golgi	other molecular function	Pf08314, Pf15492, Pf22913	51594	NBAS	A2RRP1; hsa:51594; O95790; Q2VPJ7; Q53TK6; Q86V39; Q8NFY8; Q9Y3W5	ENSG00000151779		COPI-dependent Golgi-to-ER retrograde traffic	1	High	1
	FALSE	High	KSAVNVASIQNYLSK	1x3-hydroxybutyrylation [K15]	1	2	2	A2RRP1-1	1	1707.93	High	High	2.74
FALSE	Master Protein	Q13625-1	Apoptosis-stimulating of p53 protein 2 [OS=Homo sapiens]	5	3	3	3	1128	125.5	6.07	7.5	3	signal transduction;other biological processes	cytosol;nucleus;other cell component	other molecular function	Pf00018, Pf00023, Pf21712, Pf21801	7159	TP53BP2	B4DG66; hsa:7159; Q12892; Q13625; Q86X75; Q96KQ3	ENSG00000143514		TP53 Regulates Transcription of Death Receptors and Ligands; Activation of PUMA and translocation to mitochondria; TP53 Regulates Transcription of Genes Involved in Cytochrome C Release; TP53 regulates transcription of several additional cell death genes whose specific roles in p53-dependent apoptosis remain uncertain; Regulation of TP53 Activity through Association with Co-factors	5	High	1
	FALSE	High	KRSSITEPEGPNGPNIQK	1x3-hydroxybutyrylation [K1]	1	3	1	Q13625-1	2	2038.06	High	High	2.68
FALSE	Master Protein	Q9H1I8-1	Activating signal cointegrator 1 complex subunit 2 [OS=Homo sapiens]	5	3	3	3	757	86.3	5.16	7.48	3	cell organization and biogenesis;protein metabolism;DNA metabolism;other metabolic processes;stress response;other biological processes	cytosol;translational apparatus;nucleus;other cell component	other molecular function	Pf02845	84164	ASCC2	B7Z8E0; F5H6J9; hsa:84164; Q4TT54; Q8TAZ0; Q9H1I8; Q9H711; Q9H9D6	ENSG00000100325		ALKBH3 mediated reversal of alkylation damage	1	High	1
	FALSE	High	KFDEGVASAPEVVDMQKR	1xOxidation [M15]; 2x3-hydroxybutyrylation [K1; K17]	1	2	1	Q9H1I8-1	2	2194.07	High	High	2.74
FALSE	Master Protein	Q9H7D0-1	dedicator of cytokinesis protein 5 [OS=Homo sapiens]	3	3	3	3	1870	215.2	7.96	7.46	3	cell organization and biogenesis;signal transduction;other biological processes	plasma membrane;other membranes;cytosol;cytoskeleton;other cell component	enzyme regulator activity;other molecular function	Pf00018, Pf06920, Pf14429, Pf16172, Pf20421, Pf20422	80005	DOCK5	B2RNY0; hsa:80005; Q5XKD5; Q6AI11; Q6PJS6; Q6ZTS6; Q9H7D0	ENSG00000147459		RAC1 GTPase cycle; RHOG GTPase cycle; Factors involved in megakaryocyte development and platelet production	3	High	1
	FALSE	High	FIQSIPDNQLVRQKLNCMTK	1xCarbamidomethyl [C17]; 1xOxidation [M18]; 1x3-hydroxybutyrylation [K14]	1	1	1	Q9H7D0-1	2	2535.31	High	High	2.53
FALSE	Master Protein	O75179-1	Ankyrin repeat domain-containing protein 17 [OS=Homo sapiens]	2	3	3	2	2603	274.1	6.52	7.45	3	stress response;developmental processes;other biological processes	other membranes;nucleus;other cell component	other molecular function	Pf00013, Pf12796	26057	ANKRD17	E7EUV3; G5E964; hsa:26057; O75179; Q6PJ85; Q6PK85; Q6PKA2; Q86XI3; Q8NDR5; Q96I86; Q9H288; Q9H6J9	ENSG00000132466			0	High	1
	FALSE	High	DPDKEIDELIPKNR	1x3-hydroxybutyrylation [K12]	1	5	1	O75179-1	2	1767.91	High	High	2.9
	FALSE	High	LSTADGKAFADPEVLR	1x3-hydroxybutyrylation [K7]	2	12	1	Q8IWZ3; O75179-1	1	1775.92	High	High	2.52
FALSE	Master Protein	P50579-2	Isoform 2 of Methionine aminopeptidase 2 [OS=Homo sapiens]	6	2	3	1	455	50.5	5.35	7.45	2						METAP2	P50579-2				0	High	1
	FALSE	High	KSKGPSAGEQEPDK	2x3-hydroxybutyrylation [K1; K3]	1	1	1	P50579-2	2	1629.8	High	High	2.92
FALSE	Master Protein	P53621-1	coatomer subunit alpha [OS=Homo sapiens]	4	3	3	3	1224	138.3	7.66	7.42	3	transport;signal transduction	non-structural extracellular;other membranes;cytosol;ER/Golgi;other cell component	signal transduction activity or receptor binding;other molecular function	Pf00400, Pf04053, Pf06957	1314	COPA	hsa:1314; P53621; Q5T201; Q8IXZ9	ENSG00000122218		COPI-dependent Golgi-to-ER retrograde traffic; COPI-mediated anterograde transport	2	High	1
	FALSE	High	LQLCYQLTTVGKFEEAVEK	1xCarbamidomethyl [C4]; 1x3-hydroxybutyrylation [K12]	1	2	1	P53621-1	1	2342.19	High	High	2.62
	FALSE	High	QLDFNSSKDVAVMQLRSGSK	1xOxidation [M13]; 1x3-hydroxybutyrylation [K8]	1	2	1	P53621-1	2	2312.16	High	High	2.61
FALSE	Master Protein	Q5SYE7-2	Isoform 2 of NHS-like protein 1 [OS=Homo sapiens]	2	3	3	3	1606	170.4	7.55	7.33	3						NHSL1	Q5SYE7-2				0	High	1
	FALSE	High	SSTSSDNFKALLLK	1x3-hydroxybutyrylation [K9]	1	2	1	Q5SYE7-2	1	1596.85	High	High	2.79
FALSE	Master Protein	P54284	Voltage-dependent L-type calcium channel subunit beta-3 [OS=Homo sapiens]	7	3	3	3	484	54.5	6.35	7.27	3	cell-cell signaling;cell organization and biogenesis;transport;signal transduction;other biological processes	plasma membrane;other membranes;cytosol;other cell component	transporter activity;other molecular function	Pf00625, Pf12052	784	CACNB3	A8K0Z4; B7Z4Q1; B7Z973; B7ZAK8; F5GZW7; F5H2P6; F8VSG3; hsa:784; P54284; Q13913	ENSG00000167535		NCAM1 interactions; Presynaptic depolarization and calcium channel opening; Adrenaline,noradrenaline inhibits insulin secretion	4	High	1
	FALSE	High	LVKEGGDIAFIPSPQRLESIR	1x3-hydroxybutyrylation [K3]	1	5	1	P54284	2	2411.33	High	High	2.54
FALSE	Master Protein	Q86U44	N6-adenosine-methyltransferase 70 kDa subunit [OS=Homo sapiens]	6	3	3	3	580	64.4	6.42	7.25	3	cell organization and biogenesis;RNA metabolism OR transcription;other metabolic processes;stress response;developmental processes;other biological processes	cytosol;ER/Golgi;nucleus;other cell component	nucleic acid binding activity;other molecular function	Pf05063	56339	METTL3	hsa:56339; O14736; Q86U44; Q86V05; Q9HB32	ENSG00000165819		Processing of Capped Intron-Containing Pre-mRNA	1	High	1
	FALSE	High	LSAMMGAVAEK	1x3-hydroxybutyrylation [K11]	1	1	1	Q86U44	0	1193.59	High	High	2.28
FALSE	Master Protein	Q8N4C6	ninein [OS=Homo sapiens]	2	3	3	2	2090	243.1	5.03	7.24	3	cell cycle OR cell proliferation;cell organization and biogenesis;developmental processes;other biological processes	plasma membrane;other membranes;cytoskeleton;nucleus;other cell component	cytoskeletal activity;other molecular function		51199	NIN	A6NDB8; B7WPA3; C9JSB6; C9JSG2; C9JXL2; hsa:51199; Q5BKU3; Q6P0P6; Q8N4C6; Q9BWU6; Q9C012; Q9C013; Q9C014; Q9H5I6; Q9HAT7; Q9HBY5; Q9HCK7; Q9UH61	ENSG00000100503			0	High	1
	FALSE	High	QEMMSKLLAMENIHK	2xOxidation [M3; M4]; 1x3-hydroxybutyrylation [K6]	1	7	1	Q8N4C6	1	1920.92	High	High	2.86
FALSE	Master Protein	Q96T23	remodeling and spacing factor 1 [OS=Homo sapiens]	3	3	3	3	1441	163.7	5.01	7.19	3	cell organization and biogenesis;RNA metabolism OR transcription;other metabolic processes;other biological processes	nucleus	other molecular function	Pf00628, Pf15612	51773	RSF1	hsa:51773; Q86X86; Q96T23; Q9H3L8; Q9NVZ8; Q9NYU0	ENSG00000048649		Deposition of new CENPA-containing nucleosomes at the centromere	1	High	1
	FALSE	High	QLVNGEVSDERVAPNFK	1x3-hydroxybutyrylation [K17]	1	3	1	Q96T23	1	1988.01	High	High	2.67
	FALSE	High	QINYKEDSESDGSQKSLR	1x3-hydroxybutyrylation [K15]	1	3	1	Q96T23	2	2170.03	High	High	2.5
	FALSE	High	EADGGGVGRGK	1x3-hydroxybutyrylation [K11]	1	3	1	Q96T23	1	1088.53	High	High	2.02
FALSE	Master Protein	Q9UGU0	Transcription factor 20 [OS=Homo sapiens]	3	3	3	3	1960	211.6	9.04	7.18	3	other biological processes	nucleus	nucleic acid binding activity;other molecular function	Pf13771	6942	TCF20	A9JX12; hsa:6942; O14528; Q13078; Q4V353; Q9H4M0; Q9UGU0	ENSG00000100207; ENSG00000262024; ENSG00000276461			0	High	1
	FALSE	High	EEATSPGAKDMPLSSDGNPK	1xOxidation [M11]; 1x3-hydroxybutyrylation [K20]	1	2	1	Q9UGU0	1	2132.97	High	High	2.5
	FALSE	High	QTSPAKSSGPPGMSSQK	1xOxidation [M13]; 1x3-hydroxybutyrylation [K17]	1	2	1	Q9UGU0	1	1776.84	High	High	2.32
FALSE	Master Protein	Q86U86-1	Protein polybromo-1 [OS=Homo sapiens]	2	3	3	3	1689	192.8	6.89	7.16	3	cell cycle OR cell proliferation;cell organization and biogenesis;RNA metabolism OR transcription;other metabolic processes;other biological processes	nucleus;other cell component	nucleic acid binding activity;other molecular function	Pf00439, Pf00505, Pf01426	55193	PBRM1	A1L381; A1L382; A4FUJ7; hsa:55193; Q1RMD1; Q1RMD2; Q86U86; Q96MS2; Q9H2T3; Q9H2T4; Q9H2T5; Q9H301; Q9H314	ENSG00000163939		RUNX1 interacts with co-factors whose precise effect on RUNX1 targets is not known; RMTs methylate histone arginines	2	High	1
	FALSE	High	SELPDYYLTIKKPMDMEK	1xOxidation [M14]; 1x3-hydroxybutyrylation [K11]	1	9	1	Q86U86-1	1	2303.12	High	High	2.61
FALSE	Master Protein	Q8IVG5	sterile alpha motif domain-containing protein 9-like [OS=Homo sapiens]	3	3	3	3	1584	184.4	8.02	7.15	3		mitochondrion;other cytoplasmic organelle;other cell component			219285	SAMD9L	A0JP23; A0JP24; A0PJG8; A4D1G8; D6W5Q6; hsa:219285; Q2TV71; Q2TV75; Q2UZV8; Q8IVG5; Q8IWI4; Q8N3L9; Q8N875	ENSG00000177409			0	High	1
	FALSE	High	QVSLPEMIKDWTKEHVK	1x3-hydroxybutyrylation [K9]	1	2	1	Q8IVG5	2	2154.13	High	High	2.61
FALSE	Master Protein	Q14789	Golgin subfamily B member 1 [OS=Homo sapiens]	1	3	4	3	3259	375.8	5	7.11	3	cell organization and biogenesis;other biological processes	other membranes;cytosol;ER/Golgi	nucleic acid binding activity		2804	GOLGB1	B2ZZ91; D3DN92; E7EP74; F1T0J2; hsa:2804; Q14398; Q14789	ENSG00000173230		Golgi Associated Vesicle Biogenesis; COPI-mediated anterograde transport; Signaling by FLT3 fusion proteins	3	High	1
	FALSE	High	KETEKQLQEAEQEMEEMK	1xOxidation [M]; 1x3-hydroxybutyrylation [K5]	1	4	2	Q14789	2	2340.06	High	High	2.78
	FALSE	High	LEEKIK	1x3-hydroxybutyrylation [K4]	1	8	2	Q14789	1	845.498	High	High	2.13
FALSE	Master Protein	P55010	Eukaryotic translation initiation factor 5 [OS=Homo sapiens]	7	2	2	2	431	49.2	5.58	7.09	2	cell organization and biogenesis;protein metabolism;other metabolic processes;other biological processes	plasma membrane;other membranes;cytosol;other cell component	enzyme regulator activity;nucleic acid binding activity;other molecular function	Pf01873, Pf02020	1983	EIF5	hsa:1983; P55010; Q53XB3; Q9H5N2; Q9UG48	ENSG00000100664		Ribosomal scanning and start codon recognition; GTP hydrolysis and joining of the 60S ribosomal subunit	2	High	1
	FALSE	High	AASVPKVETVK	1x3-hydroxybutyrylation [K6]	1	1	1	P55010	1	1214.7	High	High	2.06
FALSE	Master Protein	Q5SRH9-3	Isoform 3 of Tetratricopeptide repeat protein 39A [OS=Homo sapiens]	6	2	3	2	420	46.4	7.09	7.09	2						TTC39A	Q5SRH9-3				0	High	1
	FALSE	High	GGGQERTNQRAGAGEALLAEQPGK	1x3-hydroxybutyrylation [K24]	1	1	1	Q5SRH9-3	2	2481.24	High	High	2.74
FALSE	Master Protein	P46100	transcriptional regulator ATRX [OS=Homo sapiens]	2	3	3	3	2492	282.4	6.58	7	3											0	High	1
	FALSE	High	EIQSGSSSSDAEESSEDNKKK	1x3-hydroxybutyrylation [K19]	1	6	1	P46100	2	2328.03	High	High	2.96
FALSE	Master Protein	O95359	Transforming acidic coiled-coil-containing protein 2 [OS=Homo sapiens]	2	3	3	3	2948	309.2	4.79	6.98	3	cell cycle OR cell proliferation;cell organization and biogenesis;developmental processes	plasma membrane;other membranes;cytosol;cytoskeleton;nucleus;other cell component	other molecular function	Pf05010	10579	TACC2	hsa:10579; O95359; Q4VXL0; Q4VXL3; Q4VXL6; Q4VXL7; Q5U5T7; Q86WG6; Q86WG7; Q8TCK9; Q9BVQ1; Q9NZ41; Q9NZR5	ENSG00000138162			0	High	1
	FALSE	High	ELGGIPRSTMDFSTHQAVPDPK	1x3-hydroxybutyrylation [K22]	1	2	1	O95359	1	2469.21	High	High	2.56
FALSE	Master Protein	Q15431	Synaptonemal complex protein 1 [OS=Homo sapiens]	4	3	3	3	976	114.1	5.96	6.96	3	cell cycle OR cell proliferation;cell organization and biogenesis;DNA metabolism;other metabolic processes;stress response;other biological processes	nucleus;other cell component	nucleic acid binding activity	Pf05483	6847	SYCP1	hsa:6847; O14963; Q15431; Q5VXJ6	ENSG00000198765		Meiotic synapsis	1	High	1
	FALSE	High	DSELGLYKSKEQEQSSLR	2x3-hydroxybutyrylation [K8; K10]	1	1	1	Q15431	2	2269.12	High	High	2.81
FALSE	Master Protein	O15078-1	Centrosomal protein of 290 kDa [OS=Homo sapiens]	1	3	3	3	2479	290.2	5.95	6.96	3	cell organization and biogenesis;transport;developmental processes;other biological processes	non-structural extracellular;cytosol;cytoskeleton;nucleus;other cell component	other molecular function	Pf16574	80184	CEP290	hsa:80184; O15078; Q1PSK5; Q66GS8; Q9H2G6; Q9H6Q7; Q9H8I0	ENSG00000198707		Recruitment of NuMA to mitotic centrosomes; Regulation of PLK1 Activity at G2/M Transition; Loss of Nlp from mitotic centrosomes; Recruitment of mitotic centrosome proteins and complexes; Anchoring of the basal body to the plasma membrane; AURKA Activation by TPX2; Neutrophil degranulation	8	High	1
	FALSE	High	KENDHYQLQVQELTDLLK	1x3-hydroxybutyrylation [K18]	1	1	1	O15078-1	1	2300.18	High	High	2.52
FALSE	Master Protein	Q9Y4I1-1	Unconventional myosin-Va [OS=Homo sapiens]	1	3	4	3	1855	215.3	8.48	6.93	3	cell organization and biogenesis;transport;other biological processes	other membranes;cytosol;cytoskeleton;other cell component	cytoskeletal activity;other molecular function	Pf00063, Pf00612, Pf01843	4644	MYO5A	A8MZC5; hsa:4644; O60653; Q07902; Q16249; Q9UE30; Q9UE31; Q9Y4I1	ENSG00000197535		Regulation of actin dynamics for phagocytic cup formation; FCGR3A-mediated phagocytosis; Translocation of SLC2A4 (GLUT4) to the plasma membrane; Insulin processing; Regulation of MITF-M-dependent genes involved in pigmentation	5	High	1
	FALSE	High	QELESENKK	1x3-hydroxybutyrylation [K]	1	5	2	Q9Y4I1-1	1	1190.59	High	High	2.83
FALSE	Master Protein	Q9ULW0	Targeting protein for Xklp2 [OS=Homo sapiens]	4	3	3	3	747	85.6	9.23	6.91	3	cell cycle OR cell proliferation;cell organization and biogenesis;other biological processes	cytosol;cytoskeleton;nucleus;other cell component	other molecular function	Pf06886, Pf09041, Pf12214	22974	TPX2	hsa:22974; Q96RR5; Q9H1R4; Q9NRA3; Q9UFN9; Q9UL00; Q9ULW0; Q9Y2M1	ENSG00000088325		Regulation of TP53 Activity through Phosphorylation; AURKA Activation by TPX2	2	High	1
	FALSE	High	ELQKGEVPK	2x3-hydroxybutyrylation [K4; K9]	1	2	1	Q9ULW0	1	1199.65	High	High	2.17
FALSE	Master Protein	P61254	60S ribosomal protein L26 [OS=Homo sapiens]	15	3	3	3	145	17.2	10.55	6.81	3	cell cycle OR cell proliferation;protein metabolism;RNA metabolism OR transcription;other metabolic processes;stress response;signal transduction;other biological processes	cytosol;translational apparatus;nucleus;other cell component	nucleic acid binding activity;other molecular function	Pf00467, Pf16906	6154	RPL26	B2R4F0; D3DTR8; hsa:6154; P61254; Q02877; Q6IPY2	ENSG00000161970		Regulation of expression of SLITs and ROBOs; L13a-mediated translational silencing of Ceruloplasmin expression; Formation of a pool of free 40S subunits; GTP hydrolysis and joining of the 60S ribosomal subunit; Major pathway of rRNA processing in the nucleolus and cytosol; Nonsense Mediated Decay (NMD) enhanced by the Exon Junction Complex (EJC); SRP-dependent cotranslational protein targeting to…	13	High	1
	FALSE	High	QVGKEK	1x3-hydroxybutyrylation [K4]	1	2	1	P61254	1	774.436	High	High	2.04
FALSE	Master Protein	Q9UKE5-1	Traf2 and NCK-interacting protein kinase [OS=Homo sapiens]	3	3	3	3	1360	154.8	7.17	6.77	3	cell organization and biogenesis;protein metabolism;other metabolic processes;developmental processes;signal transduction;other biological processes	plasma membrane;other membranes;cytosol;cytoskeleton;nucleus;other cytoplasmic organelle;other cell component	kinase activity;other molecular function	Pf00069, Pf00780	23043	TNIK	A7E2A3; A8K4U1; D3DNQ6; hsa:23043; O60298; Q8WUY7; Q9UKD8; Q9UKD9; Q9UKE0; Q9UKE1; Q9UKE2; Q9UKE3; Q9UKE4; Q9UKE5	ENSG00000154310		Oxidative Stress Induced Senescence	1	High	1
	FALSE	High	EGMSPSEKPAWAKEVEERSR	2x3-hydroxybutyrylation [K8; K13]	1	4	1	Q9UKE5-1	2	2475.18	High	High	2.54
FALSE	Master Protein	P30613	Pyruvate kinase PKLR [OS=Homo sapiens]	8	2	2	1	574	61.8	7.74	6.62	2	other metabolic processes;stress response;other biological processes	cytosol;other cell component	kinase activity;other molecular function	Pf00224, Pf02887	5313	PKLR	hsa:5313; O75758; P11973; P30613	ENSG00000143627; ENSG00000262785			0	High	1
	FALSE	High	AETSDVANAVLDGADCIMLSGETAKGNFPVEAVK	1xCarbamidomethyl [C16]; 1xOxidation [M18]; 1x3-hydroxybutyrylation [K25]	1	2	1	P30613	1	3581.7	High	High	3.57
FALSE	Master Protein	P78362-1	SRSF protein kinase 2 [OS=Homo sapiens]	4	3	3	1	688	77.5	4.97	6.58	3	cell organization and biogenesis;protein metabolism;RNA metabolism OR transcription;other metabolic processes;stress response;developmental processes;signal transduction;other biological processes	cytosol;nucleus;other cell component	kinase activity;other molecular function	Pf00069	6733	SRPK2	A8MVX2; hsa:6733; O75220; O75221; P78362; Q6NUL0; Q6V1X2; Q8IYQ3	ENSG00000135250		Maturation of nucleoprotein	1	High	1
	FALSE	High	EDAEKENIEK	1x3-hydroxybutyrylation [K5]	1	2	1	P78362-1	1	1290.61	High	High	2.14
FALSE	Master Protein	Q9UPN3	Microtubule-actin cross-linking factor 1, isoforms 1/2/3/5 [OS=Homo sapiens]	0	3	3	3	7388	837.8	5.39	6.58	3	cell organization and biogenesis;stress response;transport;signal transduction;other biological processes	plasma membrane;other membranes;cytoskeleton;ER/Golgi;other cell component	cytoskeletal activity;other molecular function	Pf00307, Pf00435, Pf00681, Pf02187, Pf13499, Pf17902, Pf18373, Pf21019, Pf21020, Pf21097	23499	MACF1	B1ALC5; E9PJT0; hsa:23499; O75053; Q5VW20; Q8WXY1; Q8WXY2; Q96PK2; Q9H540; Q9UKP0; Q9ULG9; Q9UPN3	ENSG00000127603	Mesodermal commitment pathway		1	High	1
	FALSE	High	NVDQAIKNGQALLK	1x3-hydroxybutyrylation [K7]	1	5	1	Q9UPN3	1	1597.89	High	High	2.4
	FALSE	High	EFQKTLGGK	1x3-hydroxybutyrylation [K9]	1	5	1	Q9UPN3	1	1093.59	High	High	2
FALSE	Master Protein	Q8TBZ0-1	Coiled-coil domain-containing protein 110 [OS=Homo sapiens]	4	3	3	3	833	96.7	6.24	6.55	3		cytosol;cytoskeleton;nucleus			256309	CCDC110	hsa:256309; Q86YI9; Q8N7W0; Q8TBZ0	ENSG00000168491			0	High	1
	FALSE	High	MQTLQNVSMVQSEISEILNK	1xOxidation [M9]	1	1	1	Q8TBZ0-1	0	2308.15	High	High	2.51
FALSE	Master Protein	O14647	Chromodomain-helicase-DNA-binding protein 2 [OS=Homo sapiens]	1	2	3	2	1828	211.2	8.1	6.54	2	cell organization and biogenesis;other metabolic processes;stress response;other biological processes	nucleus;other cell component	nucleic acid binding activity;other molecular function	Pf00176, Pf00271, Pf00385, Pf13907, Pf18375	1106	CHD2	C6G482; hsa:1106; O14647; Q96IP5	ENSG00000173575			0	High	1
	FALSE	High	ENASEGKGPGK	1x3-hydroxybutyrylation [K7]	1	2	1	O14647	1	1159.56	High	High	2.17
FALSE	Master Protein	O76074	cGMP-specific 3',5'-cyclic phosphodiesterase [OS=Homo sapiens]	3	1	3	1	875	99.9	6.09	6.51	1	cell cycle OR cell proliferation;other metabolic processes;signal transduction;other biological processes	cytosol	other molecular function	Pf00233, Pf01590	8654	PDE5A	A0AV69; A8K2C4; hsa:8654; O75026; O75887; O76074; Q86UI0; Q86V66; Q9Y6Z6	ENSG00000138735		cGMP effects; Smooth Muscle Contraction; RHOBTB1 GTPase cycle	3	High	1
	FALSE	High	EEVVGVAQAINKKSGNGGTFTEK	1x3-hydroxybutyrylation [K]	1	2	3	O76074	2	2449.26	High	High	3.46
FALSE	Master Protein	Q9H501	ESF1 homolog [OS=Homo sapiens]	3	3	3	3	851	98.7	5.11	6.41	3	RNA metabolism OR transcription;other metabolic processes	nucleus		Pf08159	51575	ESF1	hsa:51575; Q86X92; Q9H501; Q9H9Q5; Q9HA35; Q9NX93; Q9P1S6	ENSG00000089048			0	High	1
	FALSE	High	KEIDSKNLVEK	2x3-hydroxybutyrylation [K6; K11]	1	1	1	Q9H501	2	1474.8	High	High	2.23
	FALSE	High	QLLQVIQEK	1x3-hydroxybutyrylation [K9]	1	1	1	Q9H501	0	1184.69	High	High	2.16
FALSE	Master Protein	Q9UEW3	macrophage receptor MARCO [OS=Homo sapiens]	9	2	2	2	520	52.6	8.78	6.38	2	cell organization and biogenesis;stress response;transport;signal transduction;other biological processes	extracellular matrix;plasma membrane;other membranes;other cell component	signal transduction activity or receptor binding;other molecular function	Pf00530, Pf01391	8685	MARCO	B4DW79; hsa:8685; Q9UEW3; Q9Y5S3	ENSG00000019169		Scavenging by Class A Receptors	1	High	1
	FALSE	High	GAPGQAGQKGDQGVKGSSGEQGVK	2x3-hydroxybutyrylation [K15; K24]	1	2	1	Q9UEW3	2	2399.18	High	High	3.13
FALSE	Master Protein	A6NHN0	Otolin-1 [OS=Homo sapiens]	8	1	2	1	477	49.4	8.34	6.35	1	cell organization and biogenesis;other biological processes	non-structural extracellular;extracellular matrix;other cell component	extracellular structural activity;other molecular function	Pf00386, Pf01391	131149	OTOL1	A6NHN0; hsa:131149	ENSG00000182447			0	High	1
	FALSE	High	GEPGETGQPGPKGEAGNLGIPGPPGVVGPQGPRGYK	1x3-hydroxybutyrylation [K36]	1	1	2	A6NHN0	2	3494.77	High	High	3.21
FALSE	Master Protein	P39060-1	Isoform 2 of Collagen alpha-1(XVIII) chain [OS=Homo sapiens]	3	2	2	2	1519	153.9	5.68	6.35	2						COL18A1	P39060-1				0	High	1
	FALSE	High	GSPGPKGEKGEPGSIFSPDGGALGPAQK	1x3-hydroxybutyrylation [K6]	1	3	1	P39060-1	2	2708.35	High	High	3.3
	FALSE	High	EGPPGRTGQKGSLGEAGAPGHK	2x3-hydroxybutyrylation [K10; K22]	1	3	1	P39060-1	2	2260.13	High	High	3.05
FALSE	Master Protein	A6NGA9	Transmembrane protein 202 [OS=Homo sapiens]	7	1	2	1	273	31.3	8.53	6.25	1		plasma membrane;other membranes			338949	TMEM202	A6NGA9; hsa:338949	ENSG00000187806			0	High	1
	FALSE	High	MERREHLTLTFHSPEVPK	1x3-hydroxybutyrylation [K18]	1	1	2	A6NGA9	2	2293.18	High	High	3.69
FALSE	Master Protein	Q9Y4W2	Ribosomal biogenesis protein LAS1L [OS=Homo sapiens]	7	2	2	2	734	83	4.73	6.24	2	RNA metabolism OR transcription;other metabolic processes	cytosol;nucleus;other cell component	other molecular function	Pf04031	81887	LAS1L	A9X410; hsa:81887; Q5JXQ0; Q8TEN5; Q9H9V5; Q9Y4W2	ENSG00000001497		Major pathway of rRNA processing in the nucleolus and cytosol	1	High	1
	FALSE	High	MSWESGAGPGLGSQGMDLVWSAWYGKCVKGK	1xCarbamidomethyl [C27]; 2xOxidation [M1; M16]; 1x3-hydroxybutyrylation [K29]	1	4	1	Q9Y4W2	2	3447.58	High	High	3.62
FALSE	Master Protein	P02786	Transferrin receptor protein 1 [OS=Homo sapiens]	4	2	2	2	760	84.8	6.61	6.2	2	stress response;transport;signal transduction;other biological processes	non-structural extracellular;plasma membrane;other membranes;other cytoplasmic organelle;other cell component	nucleic acid binding activity;other molecular function	Pf02225, Pf04253, Pf04389	7037	TFRC	D3DXB0; hsa:7037; P02786; Q1HE24; Q59G55; Q9UCN0; Q9UCU5; Q9UDF9; Q9UK21	ENSG00000072274		RHOC GTPase cycle; RND2 GTPase cycle; RHOA GTPase cycle; CDC42 GTPase cycle; RAC1 GTPase cycle; RHOQ GTPase cycle; RHOG GTPase cycle; RAC2 GTPase cycle; RAC3 GTPase cycle; RHOB GTPase cycle; RHOJ GTPase cycle; Golgi Associated Vesicle Biogenesis; RND1 GTPase cycle; Differentiation of keratinocytes in interfollicular epidermis in mammalian skin; Cargo recognition for clathrin-mediated endocytosis;…	18	High	1
	FALSE	High	LSEKLDSTDFTGTIK	1x3-hydroxybutyrylation [K4]	1	1	1	P02786	1	1740.89	High	High	2.51
FALSE	Master Protein	Q8NBP0-1	Tetratricopeptide repeat protein 13 [OS=Homo sapiens]	6	2	2	2	860	96.8	7.01	6.15	2				Pf00515, Pf13181, Pf13432	79573	TTC13	B1AQI1; B1AQI2; hsa:79573; Q8IVP8; Q8NBI0; Q8NBP0; Q8ND20	ENSG00000143643			0	High	1
	FALSE	High	CLQLEPYNEVCQYMKGLSHVAMGQFYEGIK	2xCarbamidomethyl [C1; C11]; 1xOxidation [M14]; 1x3-hydroxybutyrylation [K30]	1	2	1	Q8NBP0-1	1	3694.7	High	High	3.52
	FALSE	High	GKLVDFEAMTAPGSEAFSKVAK	1xOxidation [M9]; 1x3-hydroxybutyrylation [K2]	1	2	1	Q8NBP0-1	2	2385.2	High	High	2.63
FALSE	Master Protein	A6NF01	Putative nuclear envelope pore membrane protein POM 121B [OS=Homo sapiens]	6	2	2	2	834	83	9.95	6.14	2	transport	nucleus	other molecular function	Pf15229		POM121B	A6NF01				0	High	1
	FALSE	High	QSFLFGTQNTSPSSPAAPAASSASPMFKPIFTAPPK	1x3-hydroxybutyrylation [K36]	1	3	1	A6NF01	0	3751.87	High	High	3.12
FALSE	Master Protein	Q86XE3	Calcium uptake protein 3, mitochondrial [OS=Homo sapiens]	7	2	2	2	530	60.7	8.21	6.09	2	transport;other biological processes	other membranes;mitochondrion	other molecular function	Pf13499	286097	MICU3	hsa:286097; Q86XE3; Q8IYZ3	ENSG00000155970		Processing of SMDT1	2	High	1
	FALSE	High	ADDITSLVTDTTLLVHFFGK	1x3-hydroxybutyrylation [K20]	1	1	1	Q86XE3	0	2279.18	High	High	3.5
	FALSE	High	DDQLSYKEFIGIMKDR	1xOxidation [M13]; 2x3-hydroxybutyrylation [K7; K14]	1	1	1	Q86XE3	2	2146.04	High	High	2.59
FALSE	Master Protein	P55084	Trifunctional enzyme subunit beta, mitochondrial [OS=Homo sapiens]	7	2	2	2	474	51.3	9.41	6.08	2	other metabolic processes;other biological processes	other membranes;mitochondrion;ER/Golgi	nucleic acid binding activity;other molecular function	Pf00108, Pf02803	3032	HADHB	B2RB16; B4E2W0; hsa:3032; O14969; P55084; Q53TA6; Q96C77; Q9H3F5; Q9T2V8	ENSG00000138029		Acyl chain remodeling of CL; mitochondrial fatty acid beta-oxidation of unsaturated fatty acids; Beta oxidation of decanoyl-CoA to octanoyl-CoA-CoA; Beta oxidation of octanoyl-CoA to hexanoyl-CoA; Beta oxidation of hexanoyl-CoA to butanoyl-CoA; Beta oxidation of myristoyl-CoA to lauroyl-CoA; Beta oxidation of lauroyl-CoA to decanoyl-CoA-CoA; Beta oxidation of palmitoyl-CoA to myristoyl-CoA	8	High	1
	FALSE	High	VPGKDTVTKDNGIRPSSLEQMAK	1xOxidation [M21]; 1x3-hydroxybutyrylation [K23]	1	2	1	P55084	2	2573.32	High	High	3.17
FALSE	Master Protein	Q9Y2I7-1	1-phosphatidylinositol 3-phosphate 5-kinase [OS=Homo sapiens]	2	2	2	2	2098	237	6.7	6.03	2	cell organization and biogenesis;protein metabolism;other metabolic processes;transport;developmental processes;signal transduction;other biological processes	other membranes;cytosol;ER/Golgi;other cytoplasmic organelle;other cell component	kinase activity;other molecular function	Pf00118, Pf00610, Pf01363, Pf01504	200576	PIKFYVE	hsa:200576; Q08AR7; Q08AR8; Q53ST3; Q53T36; Q8N5H0; Q8NB67; Q9Y2I7	ENSG00000115020		Synthesis of PIPs at the Golgi membrane; Synthesis of PIPs at the early endosome membrane; Synthesis of PIPs at the late endosome membrane	3	High	1
	FALSE	High	NVKTDTGKESCDVVLLDENLLK	1xCarbamidomethyl [C11]; 2x3-hydroxybutyrylation [K3; K8]	1	1	1	Q9Y2I7-1	2	2662.35	High	High	3.29
FALSE	Master Protein	Q9UKN7	Unconventional myosin-XV [OS=Homo sapiens]	1	2	2	2	3530	395	9.17	6.01	2	cell organization and biogenesis;transport;developmental processes;other biological processes	other membranes;cytoskeleton;other cell component	cytoskeletal activity;other molecular function	Pf00063, Pf00373, Pf00612, Pf00784, Pf07653	51168	MYO15A	B4DFC7; hsa:51168; Q9UKN7	ENSG00000091536		Sensory processing of sound by inner hair cells of the cochlea; Sensory processing of sound by outer hair cells of the cochlea	2	High	1
	FALSE	High	LPSAAFFEQQGMDKPARSK	1x3-hydroxybutyrylation [K14]	1	1	1	Q9UKN7	1	2194.1	High	High	2.69
FALSE	Master Protein	P10827	thyroid hormone receptor alpha [OS=Homo sapiens]	4	2	3	2	490	54.8	6.86	5.99	2	RNA metabolism OR transcription;other metabolic processes;stress response;developmental processes;signal transduction;other biological processes	cytosol;nucleus;other cell component	nucleic acid binding activity;other molecular function	Pf00104, Pf00105	7067	THRA	A8K3B5; hsa:7067; P10827; P21205; Q8N6A1; Q96H73	ENSG00000126351		Nuclear Receptor transcription pathway	1	High	1
	FALSE	High	CIAVGMAMDLVLDDSKRVAK	1xCarbamidomethyl [C1]; 2xOxidation [M6; M8]; 1x3-hydroxybutyrylation [K]	1	4	2	P10827	2	2310.15	High	High	3.24
	FALSE	High	KCIAVGMAMDLVLDDSK	1xCarbamidomethyl [C2]; 1xOxidation [M9]; 1x3-hydroxybutyrylation [K1]	1	4	1	P10827	1	1967.95	High	High	2.75
FALSE	Master Protein	Q86VP6-1	cullin-associated nedd8-dissociated protein 1 [OS=Homo sapiens]	2	2	2	2	1230	136.3	5.78	5.95	2	cell organization and biogenesis;protein metabolism;other metabolic processes;other biological processes	non-structural extracellular;cytosol;ER/Golgi;nucleus;other cell component	other molecular function	Pf08623, Pf13513	538086; 55832	CAND1	A7MBJ5; B2RAU3; bta:538086; hsa:55832; O94918; Q6PIY4; Q86VP6; Q8NDJ4; Q96JZ9; Q96T19; Q9BTC4; Q9H0G2; Q9P0H7; Q9UF85	ENSBTAG00000009939; ENSG00000111530	Endoderm differentiation	Neutrophil degranulation; Neddylation; Iron uptake and transport; Neutrophil degranulation; Neddylation; Iron uptake and transport	7	High	1
	FALSE	High	EVEMGPFKHTVDDGLDIR	1x3-hydroxybutyrylation [K8]	1	2	1	Q86VP6-1	1	2144.03	High	High	2.99
FALSE	Master Protein	Q9BQ75	Protein CMSS1 [OS=Homo sapiens]	7	1	2	1	279	31.9	9.19	5.93	1				Pf14617	84319	CMSS1	A8K5S7; B4DUM1; E9PHS3; hsa:84319; Q9BQ75	ENSG00000184220			0	High	1
	FALSE	High	EVFELLEMGVLSLCKSESLK	1xCarbamidomethyl [C14]; 1x3-hydroxybutyrylation [K15]	1	2	2	Q9BQ75	1	2397.23	High	High	3.07
FALSE	Master Protein	Q9NPE6	Sperm-associated antigen 4 protein [OS=Homo sapiens]	13	2	2	2	437	48.1	7.14	5.9	2	other biological processes	other membranes;cytoskeleton;nucleus;other cell component	other molecular function	Pf07738	6676	SPAG4	hsa:6676; O43648; Q9NPE6	ENSG00000061656			0	High	1
	FALSE	High	SSRPGSASSSRKHTPNFFSENSSMSITSEDSK	1xOxidation [M24]; 1x3-hydroxybutyrylation [K12]	1	1	1	Q9NPE6	2	3534.6	High	High	3.25
FALSE	Master Protein	Q9NP98	Myozenin-1 [OS=Homo sapiens]	16	2	3	2	299	31.7	8.88	5.9	2	cell organization and biogenesis;stress response;other biological processes	cytoskeleton;nucleus;other cell component	enzyme regulator activity;cytoskeletal activity;other molecular function	Pf05556	58529	MYOZ1	hsa:58529; Q9H1I7; Q9NP98	ENSG00000177791			0	High	1
	FALSE	High	GGAAGTAGVGETGSGDQAGGEGKHITVFK	1x3-hydroxybutyrylation [K]	1	1	2	Q9NP98	1	2702.3	High	High	3.11
	FALSE	High	LIMELTGGGQESSGLNLGK	1xOxidation [M3]; 1x3-hydroxybutyrylation [K19]	1	1	1	Q9NP98	0	2006.01	High	High	2.78
FALSE	Master Protein	Q13490-1	Baculoviral IAP repeat-containing protein 2 [OS=Homo sapiens]	5	2	2	2	618	69.9	6.7	5.88	2	protein metabolism;other metabolic processes;stress response;signal transduction;other biological processes	plasma membrane;other membranes;cytosol;nucleus;other cell component	enzyme regulator activity;other molecular function	Pf00619, Pf00653, Pf13920, Pf21290	329	BIRC2	B4E026; hsa:329; Q13490; Q16516; Q4TTG0	ENSG00000110330		Ub-specific processing proteases; IKK complex recruitment mediated by RIP1; Regulation of necroptotic cell death; TNF receptor superfamily (TNFSF) members mediating non-canonical NF-kB pathway; NOD1/2 Signaling Pathway; TICAM1, RIP1-mediated IKK complex recruitment; Regulation of TNFR1 signaling; TNFR1-induced NF-kappa-B signaling pathway; TNFR1-induced proapoptotic signaling; Apoptotic cleavage …	12	High	1
	FALSE	High	EEEKEKQAEEMASDDLSLIR	2x3-hydroxybutyrylation [K4; K6]	1	2	1	Q13490-1	2	2522.18	High	High	3.72
FALSE	Master Protein	Q8TE58	A disintegrin and metalloproteinase with thrombospondin motifs 15 [OS=Homo sapiens]	4	2	2	2	950	103.2	8.57	5.88	2	cell organization and biogenesis;protein metabolism;other biological processes	non-structural extracellular;extracellular matrix;other cell component	other molecular function	Pf00090, Pf01421, Pf01562, Pf05986, Pf17771, Pf19030, Pf19236	170689	ADAMTS15	hsa:170689; Q32MI6; Q8TE58	ENSG00000166106		Defective B3GALTL causes PpS; O-glycosylation of TSR domain-containing proteins	2	High	1
	FALSE	High	GYKGLIGDDNYLALKNSQGK	2x3-hydroxybutyrylation [K3; K15]	1	1	1	Q8TE58	2	2326.19	High	High	3.1
	FALSE	High	DSGPKVTGNAALTLR	1x3-hydroxybutyrylation [K5]	1	1	1	Q8TE58	1	1585.85	High	High	2.78
FALSE	Master Protein	Q2YD98-1	UV-stimulated scaffold protein A [OS=Homo sapiens]	6	2	2	2	709	80.5	6.3	5.88	2	protein metabolism;DNA metabolism;other metabolic processes;stress response;other biological processes	nucleus;other cell component	other molecular function	Pf09740, Pf20867	57654	UVSSA	A8K9E6; B2RU11; hsa:57654; Q2YD98; Q8WTX4; Q9P1Z8	ENSG00000163945		Formation of TC-NER Pre-Incision Complex; Dual incision in TC-NER; Gap-filling DNA repair synthesis and ligation in TC-NER	4	High	1
	FALSE	High	EGYEPHIPDHLRPEYGLEAAPEK	1x3-hydroxybutyrylation [K23]	1	1	1	Q2YD98-1	0	2733.32	High	High	3
	FALSE	High	QLQKQERPEWQDPELMR	1x3-hydroxybutyrylation [K4]	1	2	1	Q2YD98-1	1	2297.13	High	High	2.88
FALSE	Master Protein	P42262-1	glutamate receptor 2 [OS=Homo sapiens]	4	2	2	2	883	98.8	7.58	5.87	2	cell-cell signaling;transport;signal transduction;other biological processes	plasma membrane;other membranes;other cell component	transporter activity;other molecular function	Pf00060, Pf01094, Pf10613	2891	GRIA2	A8MT92; hsa:2891; I6L997; P42262; Q96FP6	ENSG00000120251		Unblocking of NMDA receptors, glutamate binding and activation; Long-term potentiation; Trafficking of GluR2-containing AMPA receptors; MECP2 regulates neuronal receptors and channels; Activation of AMPA receptors	5	High	1
	FALSE	High	FDQNGKRINYTINIMELK	1x3-hydroxybutyrylation [K6]	1	4	1	P42262-1	2	2283.18	High	High	2.76
FALSE	Master Protein	P52746	Zinc finger protein 142 [OS=Homo sapiens]	3	2	2	2	1687	187.8	7.91	5.85	2	other biological processes	nucleus	nucleic acid binding activity;other molecular function	Pf00096, Pf13912	7701	ZNF142	hsa:7701; P52746; Q92510	ENSG00000115568			0	High	1
	FALSE	High	LPPGEREPSQEAGTPLPGQETAEEENVEK	1x3-hydroxybutyrylation [K29]	1	1	1	P52746	1	3204.52	High	High	3.23
	FALSE	High	LSSITSHVAEGCRGGRGGGGK	1xCarbamidomethyl [C12]; 1x3-hydroxybutyrylation [K21]	1	1	1	P52746	2	2129.05	High	High	2.62
FALSE	Master Protein	Q0VF49	uncharacterized protein KIAA2012 [OS=Homo sapiens]	4	2	2	2	1180	135.2	8.41	5.84	2				Pf15709		KIAA2012	Q0VF49; Q8IVF9				0	High	1
	FALSE	High	ANTEPRANLHMNLYETSPLTQTTEKQGAQQSLEAAAQK	1x3-hydroxybutyrylation [K25]	1	1	1	Q0VF49	2	4256.09	High	High	3.75
FALSE	Master Protein	Q8TCY9	Up-regulator of cell proliferation [OS=Homo sapiens]	6	2	2	2	931	104.9	6.42	5.84	2		cytosol;nucleus	other molecular function		55665	URGCP	E9PFF6; hsa:55665; Q658M4; Q68DH6; Q6MZZ5; Q8TCY9; Q8WV98; Q9NWR7; Q9P221	ENSG00000106608			0	High	1
	FALSE	High	QPPETLLTLRPKHGGTTDVGEPLWPEPLGVEHFLR	1x3-hydroxybutyrylation [K12]	1	4	1	Q8TCY9	1	4003.11	High	High	3.27
	FALSE	High	AAQVEKEFCQLQWAVDPPEKHR	1xCarbamidomethyl [C9]; 1x3-hydroxybutyrylation [K6]	1	4	1	Q8TCY9	2	2752.35	High	High	2.57
FALSE	Master Protein	Q01105-4	Isoform 4 of Protein SET [OS=Homo sapiens]	15	2	3	2	268	31.3	4.21	5.84	2						SET	Q01105-4				0	High	1
	FALSE	High	DLLPSLKPTLLEKEQQEAIEHIDEVQNEIDR	1x3-hydroxybutyrylation [K]	1	1	2	Q01105-4	1	3728.92	High	High	3.22
FALSE	Master Protein	Q8WY91	THAP domain-containing protein 4 [OS=Homo sapiens]	6	2	2	2	577	62.9	9.28	5.83	2	other metabolic processes	cytosol;nucleus	nucleic acid binding activity;other molecular function	Pf05485, Pf08768	51078	THAP4	hsa:51078; Q53NU7; Q6GRN0; Q6IPJ3; Q8WY91; Q9NW26; Q9Y325	ENSG00000176946			0	High	1
	FALSE	High	LKKDVEPSCSGSSLGPDK	1xCarbamidomethyl [C9]; 2x3-hydroxybutyrylation [K2; K3]	1	1	1	Q8WY91	2	2076.02	High	High	3.09
FALSE	Master Protein	Q9NPR9	Protein GPR108 [OS=Homo sapiens]	3	1	2	1	543	60.6	8.69	5.79	1	other biological processes	other membranes;ER/Golgi		Pf06814	56927	GPR108	B9EJD7; hsa:56927; Q9NPR9	ENSG00000125734			0	High	1
	FALSE	High	KVDGGGTSAASKPK	1x3-hydroxybutyrylation [K12]	1	1	1	Q9NPR9	1	1388.74	High	High	2.77
FALSE	Master Protein	P09471-1	Guanine nucleotide-binding protein G(O) subunit alpha [OS=Homo sapiens]	5	2	2	2	354	40	5.53	5.79	2	transport;signal transduction;other biological processes	plasma membrane;other membranes;other cell component	signal transduction activity or receptor binding;other molecular function	Pf00503	2775	GNAO1	hsa:2775; P09471; P29777; Q8TD72; Q9UMV4	ENSG00000087258		Ca2+ pathway	1	High	1
	FALSE	High	AIEKNLK	1x3-hydroxybutyrylation [K4]	1	2	1	P09471-1	1	901.535	High	High	2.05
FALSE	Master Protein	Q6KC79	Nipped-B-like protein [OS=Homo sapiens]	2	2	2	2	2804	315.9	7.91	5.78	2	cell cycle OR cell proliferation;cell organization and biogenesis;DNA metabolism;stress response;developmental processes;other biological processes	cytosol;nucleus;other cell component	other molecular function	Pf12765, Pf12830	25836	NIPBL	hsa:25836; Q6KC79; Q6KCD6; Q6N080; Q6ZT92; Q7Z2E6; Q8N4M5; Q9Y6Y3; Q9Y6Y4	ENSG00000164190		Cohesin Loading onto Chromatin	1	High	1
	FALSE	High	GESRPETPKQKNEGRPETPK	1x3-hydroxybutyrylation [K11]	1	3	1	Q6KC79	2	2351.19	High	High	3.07
FALSE	Master Protein	Q9Y6F6	Protein MRVI1 [OS=Homo sapiens]	4	2	2	2	885	96.1	5.58	5.74	2											0	High	1
	FALSE	High	MALNSPQPGPVESELGKQLLK	1x3-hydroxybutyrylation [K21]	1	8	1	Q9Y6F6	1	2322.24	High	High	3.29
FALSE	Master Protein	Q7Z333	Probable helicase senataxin [OS=Homo sapiens]	1	1	2	1	2677	302.7	7.17	5.74	1	cell organization and biogenesis;DNA metabolism;RNA metabolism OR transcription;other metabolic processes;stress response;developmental processes;other biological processes	nucleus;other cell component	nucleic acid binding activity;other molecular function	Pf13086, Pf13087	23064	SETX	A2A396; B2RPB2; B5ME16; C9JQ10; hsa:23064; O75120; Q3KQX4; Q5JUJ1; Q68DW5; Q6AZD7; Q7Z333; Q7Z3J6; Q8WX33; Q9H9D1; Q9NVP9	ENSG00000107290			0	High	1
	FALSE	High	ELIPFTEMTNASEKKSSPFK	1xOxidation [M8]; 2x3-hydroxybutyrylation [K14; K15]	1	3	1	Q7Z333	2	2472.22	High	High	2.66
FALSE	Master Protein	Q9ULK4-3	Isoform 3 of Mediator of RNA polymerase II transcription subunit 23 [OS=Homo sapiens]	3	2	2	2	1365	156.1	7.4	5.73	2						MED23	Q9ULK4-3				0	High	1
	FALSE	High	DMVCNMLGLNKQTLNIAQHK	1xCarbamidomethyl [C4]; 1x3-hydroxybutyrylation [K11]	1	2	1	Q9ULK4-3	1	2414.2	High	High	3.07
FALSE	Master Protein	B4DYI2	Spermatogenesis-associated protein 31C2 [OS=Homo sapiens]	4	2	3	2	1134	124.4	9.29	5.68	2	other biological processes	other membranes		Pf14650, Pf15371	645961	SPATA31C2	B4DYI2; hsa:645961	ENSG00000177910			0	High	1
	FALSE	High	KLCLMEEAVSEFEPGKATK	1xCarbamidomethyl [C3]; 1xOxidation [M5]; 1x3-hydroxybutyrylation [K]	1	1	2	B4DYI2	2	2269.11	High	High	2.81
FALSE	Master Protein	P38432	coilin [OS=Homo sapiens]	5	2	2	2	576	62.6	9.07	5.66	2	cell organization and biogenesis;RNA metabolism OR transcription;other metabolic processes	cytosol;nucleus	nucleic acid binding activity;other molecular function	Pf15862	8161	COIL	B2R931; hsa:8161; P38432	ENSG00000121058			0	High	1
	FALSE	High	KRAFQLEEGEETEPDCK	1xCarbamidomethyl [C16]; 1x3-hydroxybutyrylation [K1]	1	1	1	P38432	2	2151.99	High	High	2.8
FALSE	Master Protein	Q9NYC9-1	Dynein heavy chain 9, axonemal [OS=Homo sapiens]	1	2	2	2	4486	511.6	5.91	5.63	2	cell organization and biogenesis;transport;other biological processes	non-structural extracellular;cytoskeleton	cytoskeletal activity;other molecular function	Pf03028, Pf08385, Pf08393, Pf12774, Pf12775, Pf12777, Pf12780, Pf12781, Pf17852, Pf17857, Pf18198, Pf18199	1770	DNAH9	A2VCQ8; hsa:1770; O15064; O95494; Q9NQ28; Q9NYC9	ENSG00000007174			0	High	1
	FALSE	High	AMADEEEQKVAVIMLEVKQK	1xOxidation [M2]; 2x3-hydroxybutyrylation [K18; K20]	1	2	1	Q9NYC9-1	2	2477.25	High	High	2.52
FALSE	Master Protein	Q9UBL3-1	Set1/Ash2 histone methyltransferase complex subunit ASH2 [OS=Homo sapiens]	6	2	2	2	628	68.7	5.69	5.63	2	cell organization and biogenesis;RNA metabolism OR transcription;other metabolic processes;stress response;other biological processes	nucleus;other cell component	nucleic acid binding activity;other molecular function	Pf00622, Pf21198, Pf21257	9070	ASH2L	A8K7C3; D3DSW9; hsa:9070; O60659; O60660; Q96B62; Q9UBL3	ENSG00000129691		Deactivation of the beta-catenin transactivating complex; Formation of WDR5-containing histone-modifying complexes; Formation of the beta-catenin:TCF transactivating complex; Activation of anterior HOX genes in hindbrain development during early embryogenesis; MLL4 and MLL3 complexes regulate expression of PPARG target genes in adipogenesis and hepatic steatosis; PKMTs methylate histone lysines; …	8	High	1
	FALSE	High	ERDVFLVKEHPDPGSK	1x3-hydroxybutyrylation [K16]	1	3	1	Q9UBL3-1	2	1938.99	High	High	2.65
FALSE	Master Protein	Q8IWC1	MAP7 domain-containing protein 3 [OS=Homo sapiens]	4	2	2	2	876	98.4	9.32	5.63	2	cell organization and biogenesis	cytoskeleton;other cell component	cytoskeletal activity	Pf05672	79649	MAP7D3	A2A2J0; A6NCZ7; A6NHR4; B4DWD2; H7BY77; hsa:79649; Q5JXI5; Q5JXI6; Q6P2S1; Q8IWC1; Q9H9M8	ENSG00000129680			0	High	1
	FALSE	High	QKSMKDTSIQEVVSRPSSK	1xOxidation [M4]; 2x3-hydroxybutyrylation [K5; K19]	1	4	1	Q8IWC1	2	2323.18	High	High	3.08
	FALSE	High	MVAAANEIAKERR	1x3-hydroxybutyrylation [K10]	1	3	1	Q8IWC1	2	1544.82	High	High	2.55
FALSE	Master Protein	P31150	Rab GDP dissociation inhibitor alpha [OS=Homo sapiens]	7	2	2	1	447	50.6	5.14	5.62	2	cell organization and biogenesis;transport;signal transduction;other biological processes	cytosol;ER/Golgi;other cell component	enzyme regulator activity;other molecular function	Pf00996	2664	GDI1	hsa:2664; P31150; P50394; Q6FG50; Q7Z2G6; Q7Z2G9; Q7Z2H5; Q7Z2I6	ENSG00000203879		RAB GEFs exchange GTP for GDP on RABs	1	High	1
	FALSE	High	MAGTAFDFENMKRK	1xOxidation [M1]; 2x3-hydroxybutyrylation [K12; K14]	1	1	1	P31150	2	1833.85	High	High	2.62
FALSE	Master Protein	Q149N8	E3 ubiquitin-protein ligase SHPRH [OS=Homo sapiens]	2	2	2	2	1683	193	7.47	5.62	2	cell organization and biogenesis;protein metabolism;DNA metabolism;other metabolic processes;stress response	nucleus;other cell component	nucleic acid binding activity;other molecular function	Pf00176, Pf00271, Pf00538, Pf13445, Pf21324, Pf21325	257218	SHPRH	hsa:257218; Q149N8; Q149N9; Q5VV79; Q68DS5; Q7Z5J5; Q8IVE8; Q8IWQ9; Q8N1S8; Q8NBR7	ENSG00000146414		E3 ubiquitin ligases ubiquitinate target proteins	1	High	1
	FALSE	High	QQTGKLSMSEK	1x3-hydroxybutyrylation [K11]	1	2	1	Q149N8	1	1322.66	High	High	2.72
FALSE	Master Protein	P20020	Plasma membrane calcium-transporting ATPase 1 [OS=Homo sapiens]	3	2	2	2	1258	138.7	6.04	5.59	2	transport;other biological processes	plasma membrane;other membranes;ER/Golgi;nucleus;other cell component	transporter activity;other molecular function	Pf00122, Pf00689, Pf00690, Pf00702, Pf12424, Pf13246	452116	ATP2B1	A0A2I3GAP0; A0A2K5HRH2; A0A2R9CMF7; A0A6J3JEA1; G7PJ09; H2R244	ENSCANG00000020671; ENSNLEG00000005548; ENSPPAG00000044122; ENSPTRG00000005286	Calcium regulation in cardiac cells		1	High	1
	FALSE	High	TGTLTMNRMTVVQAYINEK	2xOxidation [M6; M9]; 1x3-hydroxybutyrylation [K19]	1	6	1	P20020	1	2288.13	High	High	3.02
	FALSE	High	AQDGAAMEMQPLKSEEGGDGDEKDK	1x3-hydroxybutyrylation [K13]	1	6	1	P20020	2	2722.18	High	High	2.57
FALSE	Master Protein	O43309	Zinc finger and SCAN domain-containing protein 12 [OS=Homo sapiens]	3	1	2	1	604	70.2	6.74	5.59	1											0	High	1
	FALSE	High	KEGEPSMSLQSMKAQPK	3x3-hydroxybutyrylation [K1; K13; K17]	1	1	1	O43309	2	2134.04	High	High	2.74
FALSE	Master Protein	O60449	Lymphocyte antigen 75 [OS=Homo sapiens]	1	2	2	2	1722	198.2	6.67	5.57	2	stress response;transport;other biological processes	plasma membrane;other membranes	other molecular function	Pf00040, Pf00059	100526664; 4065	LY75	hsa:100526664; hsa:4065; O60449; O75913; Q53R46; Q53TF5; Q7Z575; Q7Z577	ENSG00000054219			0	High	1
	FALSE	High	SGVGRCSMLIASNETWK	1xCarbamidomethyl [C6]; 1xOxidation [M8]; 1x3-hydroxybutyrylation [K17]	1	2	1	O60449	1	1997.94	High	High	2.89
	FALSE	High	SGVGRCSMLIASNETWKK	1xCarbamidomethyl [C6]; 2x3-hydroxybutyrylation [K17; K18]	1	2	1	O60449	2	2196.08	High	High	2.68
FALSE	Master Protein	Q9BPX3	Condensin complex subunit 3 [OS=Homo sapiens]	4	2	2	2	1015	114.3	5.59	5.57	2	cell cycle OR cell proliferation;cell organization and biogenesis;other biological processes	cytosol;nucleus;other cell component		Pf12719	64151	NCAPG	hsa:64151; Q3MJE0; Q96SV9; Q9BPX3; Q9BUR3; Q9BVY1; Q9H914; Q9H9Z6; Q9HBI9	ENSG00000109805		Condensation of Prometaphase Chromosomes	1	High	1
	FALSE	High	LLGSMPENAQIDDDVFDKINK	1x3-hydroxybutyrylation [K18]	1	1	1	Q9BPX3	1	2448.2	High	High	2.93
FALSE	Master Protein	Q8WY54	Protein phosphatase 1E [OS=Homo sapiens]	5	2	2	2	764	84.9	5.03	5.55	2											0	High	1
	FALSE	High	GQAVELMKPHKPDREDEKQR	1x3-hydroxybutyrylation [K18]	1	3	1	Q8WY54	2	2477.26	High	High	3.04
FALSE	Master Protein	Q53GL0-1	pleckstrin homology domain-containing family O member 1 [OS=Homo sapiens]	10	2	2	2	409	46.2	8.82	5.55	2	cell organization and biogenesis;other biological processes	plasma membrane;other membranes;nucleus;other cell component		Pf00169	51177	PLEKHO1	hsa:51177; Q336K5; Q53GL0; Q8IZ51; Q9NRV3; Q9UL48	ENSG00000023902			0	High	1
	FALSE	High	GPQDGNQQPAPPEKVGWVRK	1x3-hydroxybutyrylation [K14]	1	2	1	Q53GL0-1	2	2274.16	High	High	2.75
FALSE	Master Protein	Q8TBB5	kelch domain-containing protein 4 [OS=Homo sapiens]	7	2	2	2	520	57.9	5.72	5.52	2				Pf13415, Pf13418	54758	KLHDC4	D3DUN3; D3DUN4; D3DUN5; hsa:54758; Q8TBB5; Q96F29; Q9BVN3	ENSG00000104731			0	High	1
	FALSE	High	KEEEDLEALIAHFQTLDAK	1x3-hydroxybutyrylation [K19]	1	2	1	Q8TBB5	1	2286.15	High	High	2.95
FALSE	Master Protein	P08572	Collagen alpha-2(IV) chain [OS=Homo sapiens]	2	2	2	2	1712	167.4	8.66	5.51	2	cell organization and biogenesis;RNA metabolism OR transcription;other metabolic processes;developmental processes;signal transduction;other biological processes	non-structural extracellular;extracellular matrix;ER/Golgi	extracellular structural activity;other molecular function	Pf01391, Pf01413	1284	COL4A2	hsa:1284; P08572; Q14052; Q548C3; Q5VZA9; Q66K23	ENSG00000134871		Collagen degradation; Signaling by PDGF; Integrin cell surface interactions; ECM proteoglycans; NCAM1 interactions; Collagen chain trimerization; Non-integrin membrane-ECM interactions; Laminin interactions; Anchoring fibril formation; Crosslinking of collagen fibrils; Scavenging by Class A Receptors	14	High	1
	FALSE	High	GEKGDEGPMGLKGYLGAK	1xOxidation [M9]	1	1	1	P08572	2	1822.9	High	High	2.94
	FALSE	High	GSPGQKGSRGLDGYQGPDGPR	1x3-hydroxybutyrylation [K6]	1	1	1	P08572	2	2172.04	High	High	2.57
FALSE	Master Protein	P29375-1	Lysine-specific demethylase 5A [OS=Homo sapiens]	3	2	2	2	1690	192	6.49	5.51	2	cell organization and biogenesis;other biological processes	nucleus;other cell component	enzyme regulator activity;nucleic acid binding activity;other molecular function	Pf00628, Pf01388, Pf02373, Pf02375, Pf02928, Pf08429, Pf21323	5927	KDM5A	A8MV76; hsa:5927; P29375; Q4LE72; Q86XZ1	ENSG00000073614		HDMs demethylate histones; Chromatin modifications during the maternal to zygotic transition (MZT)	2	High	1
	FALSE	High	EIEAMHSLRAANLAKMTMVDR	1x3-hydroxybutyrylation [K15]	1	2	1	P29375-1	2	2473.24	High	High	2.51
FALSE	Master Protein	Q9NZJ4-1	Sacsin [OS=Homo sapiens]	1	2	2	2	4579	520.8	7.05	5.51	2	protein metabolism;other metabolic processes;other biological processes	mitochondrion;nucleus;other cell component	other molecular function	Pf00240, Pf05168	26278	SACS	hsa:26278; O94835; Q5T9J5; Q5T9J7; Q5T9J8; Q68DF5; Q6MZR4; Q8NBF9; Q9NZJ4	ENSG00000151835			0	High	1
	FALSE	High	EDQEETKPTFDIVVDTLK	1x3-hydroxybutyrylation [K7]	1	2	1	Q9NZJ4-1	0	2193.08	High	High	2.8
FALSE	Master Protein	Q86XX4-1	Extracellular matrix protein FRAS1 [OS=Homo sapiens]	1	2	2	2	4008	442.9	5.57	5.51	2	transport;developmental processes;other biological processes	extracellular matrix;plasma membrane;other membranes	extracellular structural activity;other molecular function	Pf00093, Pf03160, Pf16184	80144	FRAS1	A2RRR8; hsa:80144; Q86UZ4; Q86XX4; Q8N3U9; Q8NAU7; Q96JW7; Q9H6N9; Q9P228	ENSG00000138759			0	High	1
	FALSE	High	GAFSKGQILYGR	1x3-hydroxybutyrylation [K5]	1	2	1	Q86XX4-1	1	1382.74	High	High	2.54
FALSE	Master Protein	Q68J44	Dual specificity phosphatase DUPD1 [OS=Homo sapiens]	20	2	2	2	220	25.3	6.04	5.5	2	protein metabolism;other metabolic processes;other biological processes	nucleus;other cell component	other molecular function	Pf00782	338599	DUSP29	B2RP93; hsa:338599; Q68J44	ENSG00000188716; ENSG00000281660			0	High	1
	FALSE	High	MTSGEVKTSLKNAYSSAK	1xOxidation [M1]; 2x3-hydroxybutyrylation [K7; K11]	1	1	1	Q68J44	2	2090.03	High	High	2.99
FALSE	Master Protein	Q5VZL5	Zinc finger MYM-type protein 4 [OS=Homo sapiens]	2	2	2	2	1548	172.7	6.84	5.49	2	cell organization and biogenesis;other biological processes		nucleic acid binding activity;other molecular function	Pf06467, Pf12012	9202	ZMYM4	A0JP19; A0JP20; hsa:9202; O43308; Q5T5E1; Q5T5E2; Q5VZL5; Q7L3Q4	ENSG00000146463			0	High	1
	FALSE	High	NAKEEQGDLK	1x3-hydroxybutyrylation [K10]	1	4	1	Q5VZL5	1	1217.6	High	High	2.3
FALSE	Master Protein	Q9UQ26-6	Regulating synaptic membrane exocytosis protein 2 [OS=Homo sapiens]	3	2	2	2	1411	160.3	9.07	5.48	2	cell-cell signaling;transport;signal transduction;other biological processes	plasma membrane;other membranes;cytoskeleton;other cell component	other molecular function	Pf00168, Pf00595, Pf22601	9699	RIMS2	B3KX91; F8WD47; hsa:9699; O43413; Q86XL9; Q8IWV9; Q8IWW1; Q9UQ26	ENSG00000176406			0	High	1
	FALSE	High	NDSLSSDQSESVRPPPPKPHK	1x3-hydroxybutyrylation [K21]	1	7	1	Q9UQ26-6	0	2388.18	High	High	2.61
FALSE	Master Protein	Q5FBB7-1	shugoshin 1 [OS=Homo sapiens]	6	2	4	2	561	64.2	9.16	5.48	2	cell cycle OR cell proliferation;cell organization and biogenesis;other biological processes	cytosol;cytoskeleton;nucleus;other cell component	other molecular function	Pf07557, Pf07558	151648	SGO1	hsa:151648; Q588H5; Q5FBB4; Q5FBB5; Q5FBB6; Q5FBB7; Q5FBB8; Q8N579; Q8WVL0; Q9BVA8; Q9H275	ENSG00000129810		Separation of Sister Chromatids; Resolution of Sister Chromatid Cohesion; RHO GTPases Activate Formins; EML4 and NUDC in mitotic spindle formation; Amplification of signal from unattached kinetochores via a MAD2 inhibitory signal	6	High	1
	FALSE	High	GDPFTDLCFLNSPIFKQKK	1xCarbamidomethyl [C8]; 1x3-hydroxybutyrylation [K]	1	6	3	Q5FBB7-1	2	2341.19	High	High	2.87
	FALSE	High	ALKYTDEKETEGSKPTK	3x3-hydroxybutyrylation [K8; K14; K17]	1	2	1	Q5FBB7-1	2	2183.1	High	High	2.6
FALSE	Master Protein	Q86Y38	Xylosyltransferase 1 [OS=Homo sapiens]	4	2	2	2	959	107.5	9.22	5.48	2	protein metabolism;other metabolic processes;developmental processes	non-structural extracellular;other membranes;ER/Golgi	other molecular function	Pf02485, Pf12529	64131	XYLT1	hsa:64131; Q86Y38; Q9H1B6	ENSG00000103489; ENSG00000285395		A tetrasaccharide linker sequence is required for GAG synthesis	1	High	1
	FALSE	High	EKVRTDSNNENSVPK	2x3-hydroxybutyrylation [K2; K15]	1	1	1	Q86Y38	2	1888.92	High	High	2.54
FALSE	Master Protein	P59046-1	NACHT, LRR and PYD domains-containing protein 12 [OS=Homo sapiens]	2	1	2	1	1061	120.1	6.99	5.47	1	signal transduction;other biological processes	cytosol;other cell component	enzyme regulator activity;other molecular function	Pf02758, Pf05729, Pf13516, Pf14484, Pf17776, Pf17779	91662	NLRP12	A8MTQ2; B3KTE7; hsa:91662; P59046; Q8NEU4; Q9BY26	ENSG00000142405		SARS-CoV-2 activates/modulates innate and adaptive immune responses	1	High	1
	FALSE	High	TVVMQGAAGIGKSMLAHK	1x3-hydroxybutyrylation [K12]	1	6	1	P59046-1	1	1885	High	High	2.96
	FALSE	High	TVVMQGAAGIGKSMLAHK	1xOxidation [M4]; 1x3-hydroxybutyrylation [K12]	1	6	1	P59046-1	1	1901	High	High	2.51
FALSE	Master Protein	Q5QGS0	Neurite extension and migration factor [OS=Homo sapiens]	2	2	2	2	1516	167.4	6.4	5.47	2	developmental processes;other biological processes	cytosol;nucleus;other cell component		Pf15735	340533	NEXMIF	A7YY87; hsa:340533; Q5JUX9; Q5QGS0; Q8IVE9	ENSG00000050030			0	High	1
	FALSE	High	EWLPVGSKEEDDDEWCPK	1xCarbamidomethyl [C16]; 2x3-hydroxybutyrylation [K8; K18]	1	1	1	Q5QGS0	1	2391.03	High	High	3.35
FALSE	Master Protein	Q5THR3	EF-hand calcium-binding domain-containing protein 6 [OS=Homo sapiens]	2	2	2	2	1501	172.8	8.4	5.47	2	other biological processes	cytoskeleton;nucleus	other molecular function	Pf08976, Pf13499, Pf13833	64800	EFCAB6	A8K8P6; A8K8Y3; B0QYI4; B0QYI6; hsa:64800; Q5THR3; Q5U5T6; Q9BY88; Q9H5C4; Q9NSF5	ENSG00000186976			0	High	1
	FALSE	High	KVLEDTGMPMDDDQYALLTTK	1xOxidation [M10]; 1x3-hydroxybutyrylation [K21]	1	3	1	Q5THR3	1	2486.17	High	High	2.98
	FALSE	High	ELQQSTEKAVAAR	1x3-hydroxybutyrylation [K8]	1	4	1	Q5THR3	1	1516.8	High	High	2.48
FALSE	Master Protein	Q8TDM6-1	disks large homolog 5 [OS=Homo sapiens]	3	2	2	2	1919	213.7	7.42	5.47	2	cell adhesion;cell organization and biogenesis;developmental processes;signal transduction;other biological processes	plasma membrane;other membranes;cytoskeleton;other cell component	cytoskeletal activity;other molecular function	Pf00595, Pf00625, Pf04822, Pf16610	9231	DLG5	A6H8Y3; hsa:9231; Q149N1; Q5T1H7; Q5T1H8; Q6DKG3; Q86WC0; Q8TDM6; Q8TDM7; Q9UE73; Q9Y4E3	ENSG00000151208; ENSG00000274429		RND2 GTPase cycle; RHOU GTPase cycle; RHOV GTPase cycle; RND3 GTPase cycle; RND1 GTPase cycle	5	High	1
	FALSE	High	DSGISLENGVYAAAVLPGSPAAK	1x3-hydroxybutyrylation [K23]	1	4	1	Q8TDM6-1	0	2273.17	High	High	2.88
FALSE	Master Protein	Q8TCG1	Protein CIP2A [OS=Homo sapiens]	4	2	2	2	905	102.1	6.23	5.46	2	cell organization and biogenesis;stress response	plasma membrane;other membranes;cytosol;other cell component	enzyme regulator activity;other molecular function	Pf21044	57650	CIP2A	A1L4J7; B9EGC3; hsa:57650; Q6P4G6; Q8TCG1; Q8WVP8; Q96PI2; Q9H9C6; Q9P204	ENSG00000163507			0	High	1
	FALSE	High	CTTLIEQQFTYGKIDLGFGTKVADSELCK	2xCarbamidomethyl [C1; C28]; 1x3-hydroxybutyrylation [K13]	1	2	1	Q8TCG1	2	3408.67	High	High	3.4
FALSE	Master Protein	Q9UK58	Cyclin-L1 [OS=Homo sapiens]	7	2	2	2	526	59.6	10.7	5.45	2	other biological processes	nucleus;other cell component	enzyme regulator activity	Pf00134, Pf02984	57018	CCNL1	B3KMY3; C9JPL0; hsa:57018; Q6NVY9; Q6UWS7; Q8NI48; Q96QT0; Q9NZF3; Q9UK58	ENSG00000163660			0	High	1
	FALSE	High	EVKAEEKSPISINVK	2x3-hydroxybutyrylation [K3; K7]	1	2	1	Q9UK58	2	1843.01	High	High	2.66
FALSE	Master Protein	Q5T3J3	Ligand-dependent nuclear receptor-interacting factor 1 [OS=Homo sapiens]	6	2	2	2	769	84.5	9.72	5.45	2	cell organization and biogenesis;other biological processes	cytoskeleton;nucleus	other molecular function	Pf15741	55791	LRIF1	hsa:55791; Q5T3J3; Q86XS4; Q8N3B6; Q96HT4; Q9NUM5; Q9NV32	ENSG00000121931			0	High	1
	FALSE	High	SKSSQMETKSLSNTQLASMANLR	2xOxidation [M6; M19]; 1x3-hydroxybutyrylation [K9]	1	1	1	Q5T3J3	2	2630.28	High	High	2.66
FALSE	Master Protein	P18858-3	Isoform 3 of DNA ligase 1 [OS=Homo sapiens]	5	2	2	2	888	98.2	5.48	5.45	2						LIG1	P18858-3				0	High	1
	FALSE	High	KAARVLGSEGEEEDEALSPAK	1x3-hydroxybutyrylation [K1]	1	3	1	P18858-3	2	2272.13	High	High	2.73
	FALSE	High	MQRSIMAALKEWNGVVSESDSPVK	1xOxidation [M1]; 1x3-hydroxybutyrylation [K10]	1	1	1	P18858-3	2	2764.36	High	High	2.71
FALSE	Master Protein	Q8N782	Zinc finger protein 525 [OS=Homo sapiens]	20	2	2	2	197	23.1	8.63	5.44	2											0	High	1
	FALSE	High	MSSLTYHHRLHTGEKPYK	1xOxidation [M1]; 2x3-hydroxybutyrylation [K15; K18]	1	1	1	Q8N782	1	2373.17	High	High	2.75
FALSE	Master Protein	Q6P4D5-2	Isoform 2 of Protein FAM122C [OS=Homo sapiens]	26	2	2	2	152	17.1	9.99	5.41	2						PABIR3	Q6P4D5-2				0	High	1
	FALSE	High	SSSLKCIDLTPVSSMASSIK	1xCarbamidomethyl [C6]; 2x3-hydroxybutyrylation [K5; K20]	1	1	1	Q6P4D5-2	1	2283.15	High	High	2.81
	FALSE	High	MKLGFKSLPSSTTADGNILR	1xOxidation [M1]; 1x3-hydroxybutyrylation [K6]	1	3	1	Q6P4D5-2	2	2238.18	High	High	2.61
FALSE	Master Protein	Q9UPU3	VPS10 domain-containing receptor SorCS3 [OS=Homo sapiens]	2	2	2	2	1222	135.7	6.6	5.41	2	signal transduction;other biological processes	plasma membrane;other membranes;other cell component	other molecular function	Pf00801, Pf15901, Pf15902	22986	SORCS3	hsa:22986; Q5VXF9; Q9NQJ2; Q9UPU3	ENSG00000156395			0	High	1
	FALSE	High	AQMCPGKAPRGLHVVTTDGR	1xCarbamidomethyl [C4]; 1x3-hydroxybutyrylation [K7]	1	1	1	Q9UPU3	2	2237.13	High	High	3
FALSE	Master Protein	Q8TAP6	Centrosomal protein of 76 kDa [OS=Homo sapiens]	5	2	2	2	659	74.4	6.74	5.4	2	other biological processes	cytosol;cytoskeleton;other cell component		Pf15627	79959	CEP76	B0YJB2; B4DXG5; B4DZW1; hsa:79959; Q658N5; Q8TAP6; Q9H9U7	ENSG00000101624		Recruitment of NuMA to mitotic centrosomes; Regulation of PLK1 Activity at G2/M Transition; Loss of Nlp from mitotic centrosomes; Recruitment of mitotic centrosome proteins and complexes; Anchoring of the basal body to the plasma membrane; AURKA Activation by TPX2	7	High	1
	FALSE	High	QPICFDRQSTLKK	1xCarbamidomethyl [C4]; 1x3-hydroxybutyrylation [K12]	1	2	1	Q8TAP6	2	1706.89	High	High	2.64
FALSE	Master Protein	P16885	1-phosphatidylinositol 4,5-bisphosphate phosphodiesterase gamma-2 [OS=Homo sapiens]	2	2	2	2	1265	147.8	6.64	5.4	2	other metabolic processes;stress response;transport;signal transduction;other biological processes	plasma membrane;other membranes;cytosol;other cell component	other molecular function	Pf00017, Pf00018, Pf00168, Pf00387, Pf00388, Pf16457	5336	PLCG2	D3DUL3; hsa:5336; P16885; Q3ZTS2; Q59H45; Q969T5	ENSG00000197943		Role of phospholipids in phagocytosis; FCERI mediated MAPK activation; FCERI mediated Ca+2 mobilization; FCGR3A-mediated IL10 synthesis; Potential therapeutics for SARS; Antigen activates B Cell Receptor (BCR) leading to generation of second messengers; Generation of second messenger molecules; Toll Like Receptor 4 (TLR4) Cascade; CLEC7A (Dectin-1) signaling; Signaling by CSF1 (M-CSF) in myeloid …	15	High	1
	FALSE	High	MSTTVNVDSLAEYEKSQIK	1x3-hydroxybutyrylation [K15]	1	1	1	P16885	1	2229.1	High	High	2.73
	FALSE	High	QKPVDLLKYNQK	2x3-hydroxybutyrylation [K2; K8]	1	1	1	P16885	1	1645.92	High	High	2.67
FALSE	Master Protein	Q9HC38-2	Isoform 2 of Glyoxalase domain-containing protein 4 [OS=Homo sapiens]	10	2	2	2	298	33.2	5.6	5.38	2						GLOD4	Q9HC38-2				0	High	1
	FALSE	High	ELSKMDPEGSKLLDDAMAADK	1xOxidation [M17]; 1x3-hydroxybutyrylation [K4]	1	2	1	Q9HC38-2	2	2366.11	High	High	3.03
FALSE	Master Protein	Q7Z745-1	Maestro heat-like repeat-containing protein family member 2B [OS=Homo sapiens]	2	2	2	2	1585	180.7	6.28	5.37	2	signal transduction;other biological processes	cytoskeleton;other cell component		Pf21047	133558	MROH2B	hsa:133558; Q68DM1; Q7Z4U4; Q7Z745; Q8N7X3	ENSG00000171495			0	High	1
	FALSE	High	MTLSTEESIEMFGDINLTLGMLNK	1xAcetyl [N-Term]; 1x3-hydroxybutyrylation [K24]	1	1	1	Q7Z745-1	0	2815.34	High	High	3.26
FALSE	Master Protein	P04150-5	Isoform GR-A alpha of Glucocorticoid receptor [OS=Homo sapiens]	6	2	2	2	593	64.7	5.72	5.36	2						NR3C1	P04150-5				0	High	1
	FALSE	High	KCLQAGMNLEAVPK	1xCarbamidomethyl [C2]; 1x3-hydroxybutyrylation [K14]	1	2	1	P04150-5	1	1644.84	High	High	2.67
FALSE	Master Protein	Q7Z3E2	Coiled-coil domain-containing protein 186 [OS=Homo sapiens]	5	2	3	2	898	103.6	6.27	5.36	2	cell-cell signaling;transport;other biological processes	ER/Golgi	other molecular function		55088	CCDC186	hsa:55088; Q2M2V6; Q3ZB81; Q6NS91; Q7RTP1; Q7Z3E2; Q8N117; Q8N3G3; Q8N6C2; Q9NWA3	ENSG00000165813			0	High	1
	FALSE	High	MSETDHIASTSSDKNVGKTPELK	1xAcetyl [N-Term]; 1x3-hydroxybutyrylation [K]	1	1	2	Q7Z3E2	2	2603.25	High	High	2.83
	FALSE	High	SDQLEMHHAKIKELEDLK	1xOxidation [M6]; 1x3-hydroxybutyrylation [K12]	1	1	1	Q7Z3E2	2	2266.14	High	High	2.53
FALSE	Master Protein	Q3B820	Protein FAM161A [OS=Homo sapiens]	2	1	2	1	660	76.7	8.03	5.35	1	cell organization and biogenesis;other biological processes	cytoskeleton;other cell component	cytoskeletal activity;other molecular function	Pf10595	84140	FAM161A	B4DJV7; hsa:84140; Q3B820; Q9H8R2	ENSG00000170264			0	High	1
	FALSE	High	EESMKSKSDIEMVHK	1x3-hydroxybutyrylation [K15]	1	3	2	Q3B820	2	1863.88	High	High	2.77
FALSE	Master Protein	Q8N9M1-1	Uncharacterized protein C19orf47 [OS=Homo sapiens]	9	2	2	2	422	44.7	10.11	5.35	2		nucleus		Pf17740, Pf18017	126526	C19orf47	hsa:126526; Q8IZ33; Q8N0V9; Q8N9M1	ENSG00000160392			0	High	1
	FALSE	High	VTAEMEGKYVINMPKGTTPR	2xOxidation [M5; M13]; 1x3-hydroxybutyrylation [K15]	1	3	1	Q8N9M1-1	2	2340.16	High	High	2.8
	FALSE	High	RPDTSTSKISVTVSNKMAAK	1xOxidation [M17]; 2x3-hydroxybutyrylation [K8; K16]	1	3	1	Q8N9M1-1	2	2309.2	High	High	2.55
FALSE	Master Protein	Q5T655	Cilia- and flagella-associated protein 58 [OS=Homo sapiens]	5	2	2	2	872	103.4	8.41	5.35	2	cell organization and biogenesis;signal transduction;other biological processes	cytoskeleton;other cell component		Pf21771	159686	CFAP58	D3DRA6; hsa:159686; Q5T655; Q8NA27	ENSG00000120051			0	High	1
	FALSE	High	LMAKCRELNAEIVVNSAK	1xCarbamidomethyl [C5]; 1xOxidation [M2]; 1x3-hydroxybutyrylation [K4]	1	1	1	Q5T655	2	2148.12	High	High	2.66
FALSE	Master Protein	Q9BQK8-1	Phosphatidate phosphatase LPIN3 [OS=Homo sapiens]	3	2	3	2	851	93.6	5.52	5.34	2	other metabolic processes;other biological processes	other membranes;ER/Golgi;nucleus	other molecular function	Pf04571, Pf08235, Pf16876	64900	LPIN3	B2RTT5; hsa:64900; Q5TDB9; Q9BQK8; Q9NPY8; Q9UJE5	ENSG00000132793		Triglyceride biosynthesis; Depolymerization of the Nuclear Lamina; Synthesis of PC; Synthesis of PE	4	High	1
	FALSE	High	AESHMQWAWGRLPKVAR	1xOxidation [M5]; 1x3-hydroxybutyrylation [K14]	1	2	1	Q9BQK8-1	2	2125.08	High	High	2.72
	FALSE	High	EKTAAKEQQGEK	1x3-hydroxybutyrylation [K]	1	2	2	Q9BQK8-1	2	1432.73	High	High	2.63
FALSE	Master Protein	Q9NRC6	Spectrin beta chain, non-erythrocytic 5 [OS=Homo sapiens]	1	2	2	2	3674	416.5	6.65	5.34	2	cell organization and biogenesis;transport	plasma membrane;other membranes;cytosol;cytoskeleton;other cell component	cytoskeletal activity;other molecular function	Pf00169, Pf00307, Pf00435	51332	SPTBN5	hsa:51332; Q9NRC6	ENSG00000137877		RAF/MAP kinase cascade; COPI-mediated anterograde transport; NCAM signaling for neurite out-growth; Interaction between L1 and Ankyrins	4	High	1
	FALSE	High	QAAKGGESLGEDPEHALHLCTK	1xCarbamidomethyl [C20]; 1x3-hydroxybutyrylation [K4]	1	1	1	Q9NRC6	1	2434.17	High	High	2.65
FALSE	Master Protein	Q8ND24	Ring finger protein 214 [OS=Homo sapiens]	5	2	2	2	703	77.6	6.95	5.31	2			other molecular function		257160	RNF214	B2RUW0; B4DTD1; hsa:257160; Q8ND24	ENSG00000167257			0	High	1
	FALSE	High	QKNSPLLSVSSQTITK	1x3-hydroxybutyrylation [K16]	1	1	1	Q8ND24	1	1817	High	High	2.76
	FALSE	High	LVQPSELHPMACTHVLHK	1xCarbamidomethyl [C12]; 1xOxidation [M10]; 1x3-hydroxybutyrylation [K18]	1	2	1	Q8ND24	0	2199.1	High	High	2.55
FALSE	Master Protein	Q9NWH9-1	SAFB-like transcription modulator [OS=Homo sapiens]	3	2	2	2	1034	117.1	7.87	5.31	2	other biological processes	nucleus	nucleic acid binding activity	Pf00076, Pf02037	79811	SLTM	A8K5V8; B2RTX3; hsa:79811; Q2VPK7; Q52MB3; Q658J7; Q6ZNF2; Q86TK6; Q9H7C3; Q9H8U9; Q9NWH9	ENSG00000137776			0	High	1
	FALSE	High	ESKDSKTSSK	1x3-hydroxybutyrylation [K6]	1	1	1	Q9NWH9-1	2	1182.58	High	High	2.55
FALSE	Master Protein	Q969R2-4	Isoform 4 of Oxysterol-binding protein 2 [OS=Homo sapiens]	5	2	2	2	549	62.7	6.46	5.31	2						OSBP2	Q969R2-4				0	High	1
	FALSE	High	WDEANTEKQR	1x3-hydroxybutyrylation [K8]	1	6	1	Q969R2-4	1	1362.63	High	High	2.66
FALSE	Master Protein	Q8NEY1	neuron navigator 1 [OS=Homo sapiens]	2	2	2	2	1877	202.3	8.07	5.3	2	cell organization and biogenesis;developmental processes	cytoskeleton;other cell component	other molecular function		89796	NAV1	A8MS88; hsa:89796; Q5SVH1; Q5SVH2; Q5SVH3; Q5SVH7; Q5VUY9; Q8IVL2; Q8NEY1; Q96II1; Q9H7V9; Q9H9S9; Q9H9T5; Q9UGI1; Q9ULK7; Q9ULR9	ENSG00000134369			0	High	1
	FALSE	High	AKAPGGGGGMAKASAAELK	1xOxidation [M10]; 1x3-hydroxybutyrylation [K19]	1	6	1	Q8NEY1	2	1773.92	High	High	3.07
[truncated: 1,314 more rows]
