# Supplementary material for: Lipid deposition promotes YTHDF3-mediated m6A modification of PPARα to facilitate liver metastasis of colorectal cancer
Source: Protein Cell. 2025 Nov 5;17(3):190–211. doi: 10.1093/procel/pwaf092 (PMC12987569; doi:10.1093/procel/pwaf092)
Supplement: pwaf092_Supplementary_Data [file pwaf092_supplementary_data.zip › Table S1. Differential lipid metabolite profiles in normal intestinal mucosa, primary colorectal cancer tissues, and liver metastases.xlsx]

## Sheet: Sheet1
Table S1. Differential lipid metabolite profiles in normal intestinal mucosa, primary colorectal cancer tissues, and liver metastases from CRC patients (NC: normal intestinal mucosal tissues ; PT: primary tumors; TM: paired liver metastases lesions)
Index	Compounds	Class I	Class II	Q1 (Da)	Molecular weight (Da)	Ionization model	Formula	NC1	NC2	NC3	NC4	NC5	NC6	NC7	NC8	NC9	NC10	NC11	NC12	NC13	NC14	NC15	NC16	NC17	NC18	NC19	NC20	NC21	NC22	NC23	NC24	PT1	PT2	PT3	PT4	PT5	PT6	PT7	PT8	PT9	PT10	PT11	PT12	PT13	PT14	PT15	PT16	PT17	PT18
LIPID-N-0034	(±)12-HETE	FA	Eicosanoid	319.227	320.235	[M-H]-	C20H32O3	18960	18795.4	17022.3	23128.5	24893.4	24489.3	9213.84	12368.6	10653	13442.9	8537.49	5384.77	13026	23376.5	6040.42	64255.1	66956.3	12969	31288.8	26576.5	9553.94	5537.32	21350.2	6500.26	12514.8	25263.8	28157.5	9340.4	4062.92	6267.43	5126.24	6047.8	15205.4	2954.98	5230.22	850.318	8191.15	9444.29	141071	12922.1	78196.2	25351.3
LIPID-N-0035	(±)15-HETE	FA	Eicosanoid	319.227	320.235	[M-H]-	C20H32O3	27137.4	43290.8	50640	67376.3	31153.3	75833.2	19281.2	14893.6	12456.8	44404.3	22432	13101.8	30783.9	76713.8	16393.6	199609	248815	33135.5	104772	36969.7	34033.6	6484.21	81611.9	787.429	6497.52	1618.68	17434.1	9715.83	3271.45	3810.35	7792.32	1880.03	23617.7	2735.42	7174.25	1561.28	24899.5	36902.2	216453	1130.61	205203	94669.9
LIPID-N-0039	(±)5-HETE	FA	Eicosanoid	319.227	320.235	[M-H]-	C20H32O3	4058.21	3002.56	1789.74	5687.14	2722.05	3580.8	2491.16	1734.27	3154.09	1915.56	3287.01	1924.22	5344.36	3772.26	2931.9	16916.6	8861.58	1260.16	5005.31	7739.66	1655.81	2135.65	15942.7	2271.86	13131.4	1452.7	21198.9	678.911	1364.12	8401.58	6022.69	1081	3195.99	4407.48	874.585	732.706	2400.07	2756.73	32140.9	7517.26	18291.3	6529.15
LIPID-N-0041	11(S)-HETE	FA	Eicosanoid	319.227	320.235	[M-H]-	C20H32O3	2550.7	7687.87	18668.6	8184.92	9432.93	21233.8	10033.5	1146.05	9	1401.31	4839.88	875.728	17764.1	14863.9	1137.83	4393.2	5855.67	10444.5	15590.5	1463.09	65523	514.828	34810.7	9	9482.12	10126.1	18403.9	5819.5	3000.55	14700.6	31716.6	1028.34	2756.49	1180.21	2352.15	511.777	75124.6	44020.3	13297.3	822.454	5379.41	1123.11
LIPID-N-0022	12,13-EpOME	FA	Eicosanoid	295.227	296.235	[M-H]-	C18H32O3	23858.5	41662.3	52597.2	163105	33302.1	95615.7	50137	15171.8	16911.8	38102.6	40325.9	16944.7	38722.3	117718	14658.6	225561	191444	34839.3	108237	43730.3	58815	8648.61	57579.6	3318.2	13849.5	10192.5	23050.3	21473	5384.45	17418.3	23828.3	6993.18	26281.4	8888.11	10143.4	4986.22	30420.7	35811.7	103143	6149.48	235081	63400.3
LIPID-N-0023	9,10-EpOME	FA	Eicosanoid	295.227	296.235	[M-H]-	C18H32O3	5280	16381.8	65440.7	98471.5	25028.5	54320.8	50681.2	3843.43	1577.6	2734.42	13718.2	4816.58	48842.3	85519.9	3726.3	5992.59	7241.5	18383.7	62594.2	3991.4	146619	3477.21	45011.9	3807.82	9700.79	9708.3	29583.2	24804.2	5550.44	13317.3	65265.4	4037.7	7514.82	4946.31	5010.98	3854.22	84062.6	80992.6	8523.83	4836.46	4695.04	4729.32
LIPID-P-1592	BMP(16:0_22:6)	GP	BMP	812.544	794.51	[M+NH4]+	C44H75O10P	2608.28	2317.34	1820.5	2486.39	2028.47	8385.98	16225.1	870.429	1225.18	5017.48	5184.53	11459.5	14692.8	14618.2	4691.55	5911.14	7674.48	5461.28	8814.24	4223.3	6200.31	2428.91	8264.92	56683.6	15570.9	32310.8	4131.2	12923.8	7514.5	95907.1	106643	6172.8	5630.24	6172.8	15267.4	13377	1462.74	5641.99	4223.3	75481.2	76686.2	30842.1
LIPID-P-1597	BMP(16:1_22:6)	GP	BMP	810.528	792.494	[M+NH4]+	C44H73O10P	6939.14	6602.86	7081.83	9	584.99	4052.79	10482.6	1004.92	2220.48	3923.77	1721.41	5901.62	7914.24	6346.98	730.908	4267.28	3835.17	6366.2	9144.76	2093.3	4148.65	2799.51	8861.17	17991.8	9734.4	27574.8	4503.7	12439.9	2959.84	59596.9	48070.9	3663.02	9076.97	1187.12	12979.2	7336.08	1294.61	4404.96	28232.3	21402.8	37783	22267.6
LIPID-P-1589	BMP(18:1_20:4)	GP	BMP	814.559	796.525	[M+NH4]+	C44H77O10P	87588.6	80412.9	43951.3	85716	27239.3	161091	107747	34587	76497.6	115324	116916	54048.2	96664.4	184237	52516.5	219272	145677	116252	197964	141302	119197	51881.6	94495.3	291329	49230.8	158681	25506.9	140512	38252.6	335697	72106.3	93745.1	75203.3	54810.5	150904	199752	17358.1	52778.5	195805	203284	319295	167038
LIPID-P-1599	BMP(18:1_22:6)	GP	BMP	838.559	820.525	[M+NH4]+	C46H77O10P	215310	304984	99256.4	119418	41977.4	159087	773348	40508.3	104279	143118	96172.7	270921	631592	528578	104199	241449	152641	351081	154658	82881.1	195080	103990	258832	353156	392510	386914	98110.9	141639	61313.9	652878	457675	87357.8	214370	36743.9	411799	213745	46300.9	109988	179667	546017	565166	176672
LIPID-P-1593	BMP(18:2_20:4)	GP	BMP	812.544	794.51	[M+NH4]+	C44H75O10P	69056.2	79281.5	37394.6	147304	19809.3	70772.1	116668	31251.3	50865.7	116082	149297	61326.9	86732.9	129494	49457.2	62244	180300	129764	153380	156746	75285.9	49736.9	67063.3	427984	26246.5	83176.8	44089.3	112497	26547.4	199542	43564.5	64248.2	38352.5	50983.2	142132	154364	5713.9	28462.5	145838	267414	164174	70655.2
LIPID-P-1601	BMP(18:2_22:6)	GP	BMP	836.544	818.51	[M+NH4]+	C46H75O10P	144885	221445	70902.8	117320	49255.5	81228	397145	45521.6	44358.4	143641	111676	128000	352432	372710	35064.5	181699	107778	301257	166713	131126	101984	120247	181554	418279	184544	219634	44202.8	250965	56045.8	353196	415909	90324.2	140798	66606.2	226655	179397	56988.6	110040	176389	535194	326679	147246
LIPID-P-1606	BMP(18:3_22:6)	GP	BMP	834.528	816.494	[M+NH4]+	C46H73O10P	8683.59	5680.63	9	9	9	9	12464.2	9	9	9	9	9	9	12671.1	9	9	9	8881.38	9	9	9	9	5058.64	9382.25	8434.76	11712.7	4397.83	8759.08	5935.06	23989.8	17118.1	3761.44	4439.48	1055.74	7004.17	5103.67	4039.73	4263.82	9321.57	5310.68	10304.7	6134.01
LIPID-P-1602	BMP(20:4_20:4)	GP	BMP	836.544	818.51	[M+NH4]+	C46H75O10P	25384.2	33372.4	25402.4	29238.8	9427.29	37460.7	20683.9	8093.45	15811.4	69554.9	54423.3	18301.5	21246.7	23349.6	16481.5	33854.5	91327.8	32347.7	50275.7	44571.6	29903.5	20136.9	24583.2	205345	9969.94	36671.9	27420.1	21840.5	9041.26	110046	17491.5	27039.6	16383.8	11293	68928.1	133360	8030.46	9591.65	109961	76552.8	85207.7	41955.9
LIPID-P-1572	BMP(20:4_22:6)	GP	BMP	860.544	842.51	[M+NH4]+	C48H75O10P	37048.1	72391	26896.6	16710.6	12301.3	27817.7	39291.8	14023	14286.8	38542.9	36346.9	34913.1	86956.1	47378.5	10797.9	31137.3	39568.4	54206	29292.5	14457.6	41621.6	27369	47222.2	157829	26773	109468	14580.8	43405.5	13068.9	139490	45183.8	17247.6	20482.7	20580.1	62214.8	67054.6	19398.9	25677.5	93459.1	125914	101826	25176.8
LIPID-P-1577	BMP(22:5_22:6)	GP	BMP	886.559	868.525	[M+NH4]+	C50H77O10P	24163.1	36509.8	11232.8	8612.18	20030.5	21733.7	54755.4	10595.2	6930.09	25166	13556.4	34199.4	51823	32933.9	25644.8	33705.5	39896.3	43638.3	18888.9	7207.31	26159.9	22562.7	49992.7	60762.2	42803.3	174820	10732	21603.5	13552.9	63052.4	30984.1	37711.1	33824.8	6294.18	52777.9	40106	24688.3	27852.9	56575.8	88263.5	114837	45152
LIPID-P-1578	BMP(22:6_22:6)	GP	BMP	884.544	866.51	[M+NH4]+	C50H75O10P	161176	379644	79437.8	53468.2	50662.7	85864.1	409824	43683	28409.2	82167.6	50228	231749	315460	222510	28223.4	82999.2	69227.9	193904	43951.2	43564	106166	125465	294220	314998	415877	578430	59074.6	177706	57774.2	690259	641093	44842.7	120262	25550.3	167419	94951.8	97855.3	109659	127486	480103	191231	68754.9
LIPID-P-0054	CE(14:0)	ST	CE	614.597	596.553	[M+NH4]+	C41H72O2	7035.33	5388.96	9068.74	2966.76	2260.35	5857.1	3329.33	873.884	11916.2	12221.6	859.341	1432.37	8600.48	12055.7	1237.49	7387.98	12889.5	7688.52	3308.69	3896.39	8155.21	5119.64	19313.4	138400	9228.99	26066.5	1858.06	8884.23	54036.4	56257.7	2659.41	20666.4	37985.4	4967.79	8374.29	98853.4	1805.08	2547.82	10242.6	92414.8	75641.1	30950
LIPID-P-0062	CE(14:1)	ST	CE	612.572	594.538	[M+NH4]+	C41H70O2	9	9	2544.81	850.9	9	801.99	9	9	2849.92	9	9	9	9	9	9	9	1296.88	9	9	9	9	9	9	61599.8	1325.46	20178.4	9	1224.16	9262.05	33046.1	796.779	2443.66	3214.94	9	2930.51	35529.7	9	9	1252.5	31983.8	67400	3336.25
LIPID-P-0055	CE(15:0)	ST	CE	628.603	610.569	[M+NH4]+	C42H74O2	9743.37	9	9	9	9	9	9	1860.4	27334.6	11021.7	9	9	9	9	15127.9	9	9	11814.2	6574.35	9	10723.7	7896.01	18933.3	317570	9	9	2121.45	8470.59	32821.8	59747.2	4094.8	23140.3	9	9	9	196745	9	9	9	139442	91052.7	25426.9
LIPID-P-0056	CE(16:0)	ST	CE	642.628	624.585	[M+NH4]+	C43H76O2	500842	198279	314273	56863.7	53131.6	188998	69949	29073.4	792346	224549	65090	24610.9	240029	139163	347357	379853	414197	443403	338151	207946	340597	183843	380645	1.41482e+06	72548.2	310088	20151.6	324629	1.33388e+06	876685	196827	440145	479169	80795.1	200303	1.64625e+06	84994.1	96080.6	150800	951300	1.30779e+06	655050
LIPID-P-0064	CE(16:1)	ST	CE	640.613	622.569	[M+NH4]+	C43H74O2	25935.3	21703.1	62926.3	10172.2	9402.06	26283	9956.88	9676.87	98709.1	28202.4	15863.1	8584.66	44947.1	34786.9	14742.4	32377.4	36150.7	56540.2	46267.9	21243.6	27335.6	21825.7	110095	400429	15608.5	76583.6	14308.2	29534.5	170568	229170	43559.8	66769.1	121223	12991.5	30038.3	345744	27264.6	24129.3	46826.8	176136	344749	153703
LIPID-P-0071	CE(16:2)	ST	CE	638.588	620.553	[M+NH4]+	C43H72O2	9	2966.72	842.94	881.742	9	9	9	2601.9	6677.14	2135.14	1322.46	3956.64	870.665	1303.4	1273.81	1696.72	3348.26	15637.1	2169.33	2095.01	2543.81	2559.83	10925	90783.4	9	3378.82	1733.24	8216.16	23593.9	28806.1	2100.01	5069.5	2111.03	9	9	103387	9	9	1224.16	78556.1	44012.1	4604.02
LIPID-P-0065	CE(17:1)	ST	CE	654.619	636.585	[M+NH4]+	C44H76O2	38312.8	9458.62	32892.4	3212.19	1036.59	15852	4852.89	2545.78	72530.5	12924.4	931.96	9	10438	10077.1	16968.5	14188.8	19739.1	45173.5	29366.5	10389	20090.7	8711.51	33464.6	244993	7244.18	37991.3	1813.63	19781.6	63664	59928.5	12874.1	65618.8	25583.1	3729.07	2686.85	257355	2183.47	7917.27	7488.96	93823	209279	55160.3
LIPID-P-0057	CE(18:0)	ST	CE	670.66	652.616	[M+NH4]+	C45H80O2	407439	82869.5	184092	43028.6	10913.8	73471.3	37612.3	8659.19	772480	190832	45471.8	15887.9	124568	114261	147396	255620	238951	369871	218939	106098	393709	126845	233909	3.06643e+06	35276.9	467620	15593.9	814539	1.0314e+06	1.23909e+06	102193	803114	236822	111310	152887	2.97582e+06	14695.2	49693.6	75280.7	1.72284e+06	3.29048e+06	554790
LIPID-P-0066	CE(18:1)	ST	CE	668.644	650.6	[M+NH4]+	C45H78O2	1.18285e+06	573107	965547	429112	91934.3	555223	318347	69984.9	2.05391e+06	809727	348260	189088	638023	734524	578190	1.25507e+06	1.25708e+06	1.39861e+06	917423	775972	737858	769094	1.21219e+06	2.90333e+06	376348	825021	82562.7	952676	2.2144e+06	1.28254e+06	675445	1.72681e+06	1.74767e+06	349195	623205	3.87504e+06	116749	395108	614492	2.13599e+06	3.2991e+06	2.01037e+06
LIPID-P-0073	CE(18:2)	ST	CE	666.628	648.585	[M+NH4]+	C45H76O2	535847	775057	496868	323408	286205	427303	252765	188080	1.29524e+06	572883	305424	138145	514234	760504	305078	738696	700675	685316	379166	360147	358583	584530	968013	3.06001e+06	237529	626250	85558.7	622764	4.75467e+06	1.91347e+06	744947	632227	1.53067e+06	376460	877793	4.96555e+06	386997	471712	613481	2.20285e+06	2.35629e+06	2.03274e+06
LIPID-P-0077	CE(18:3)	ST	CE	664.613	646.569	[M+NH4]+	C45H74O2	13081.1	18621.3	17956.1	7595.66	9	6772.62	4083.15	1160.97	22901.4	13676.7	28700.2	7734.31	14261.5	15460	2638.64	12671.2	21054.2	27523.5	15668.6	4848.07	2958.45	17137.6	31735.2	205369	6542.66	16838.6	4537.82	14676	154037	59252.9	14075.2	37208.6	41631.9	15370.2	42094.1	320780	4088.52	3803.53	6610.28	59901.1	111897	68406.3
LIPID-P-0058	CE(19:0)	ST	CE	684.665	666.631	[M+NH4]+	C46H82O2	7922.38	9	9	9	9	9	9	1500.5	9308.26	9	9	9	9	9	5610.21	9	3554.49	9	2342.14	9	7569.27	4550.91	9	217036	9	9	9	9	7011.93	19721.4	9	9	9	9	9	127337	9	9	9	51064.3	99961.6	9
LIPID-P-0067	CE(19:1)	ST	CE	682.7	664.616	[M+NH4]+	C46H80O2	21109.7	3097.24	8558.62	1670	9	3951.49	1338.65	9	42083.5	3536.41	1331.62	9	4504.62	4299.71	8406.52	5903.36	8428.44	16244.4	9588.19	6242.34	16167.3	2576.7	8072.53	265686	4746.91	16758.6	730.698	41950	32378.5	50104.2	9377.96	71805.6	21173.1	721.691	8250.4	155627	9	3252.84	10927.7	91969.8	220669	30214.7
LIPID-P-0074	CE(19:2)	ST	CE	680.7	662.6	[M+NH4]+	C46H78O2	9	9	9	9	9	9	9	9	10180.9	3102.21	9	9	9	2869.5	9	9	3297.39	9	1626.45	9	5732.14	9	9	118183	1434.2	5491.5	9	8151.43	14383.5	20784.2	2845.02	21728.3	6985.45	1068.22	4567.06	69545.9	9	578.641	2009.62	50915.7	62929.6	8447.3
LIPID-P-0059	CE(20:0)	ST	CE	698.691	680.647	[M+NH4]+	C47H84O2	34717.2	13968.8	15942.5	9	10665.9	14971.7	8723.77	8785.31	62574.3	35031.8	18865.3	7111.16	17864.2	26896.3	23225.9	28649.1	28276.5	46305.4	12555.3	12816.6	55320.3	23913.3	37254.8	1.48652e+06	11612.2	78705.9	3957.52	171552	68527.5	386790	23992.8	105519	23071.1	23110.3	15089.8	856882	9	9517.52	7117.81	561312	593354	60080
LIPID-P-0068	CE(20:1)	ST	CE	696.675	678.631	[M+NH4]+	C47H82O2	399158	36113.4	76909	32022.1	970.938	42812.2	23436.4	1727.23	805037	79608.3	36640.1	12326.9	47092.9	79457.2	113676	198250	149721	213825	114892	106524	190025	51148.4	147609	1.47551e+06	65730.9	334957	16078.7	521732	441564	700109	95019.2	806796	262901	14735.8	113374	1.48902e+06	1936.48	60091.7	110798	733430	2.40795e+06	377923
LIPID-P-0075	CE(20:2)	ST	CE	694.657	676.616	[M+NH4]+	C47H80O2	389763	177479	223529	179833	6482.83	113558	97985.8	4908.08	864781	418965	105507	46343.4	195117	348879	162319	604204	519807	561397	287318	433715	310797	171646	376760	3.97929e+06	128798	364201	28094.4	883366	1.30388e+06	488105	286563	1.1576e+06	1.23119e+06	95456.8	338504	3.29879e+06	15213.5	150686	245280	2.01754e+06	2.36097e+06	882605
LIPID-P-0079	CE(20:3)	ST	CE	692.644	674.6	[M+NH4]+	C47H78O2	554153	591355	896641	410139	37493.6	291579	174230	27164.5	727245	1.17285e+06	526715	89421	334985	407621	173282	654221	903629	796650	565890	241033	372246	654402	700544	6.52873e+06	173191	1.17115e+06	77050.3	530505	2.8681e+06	1.24857e+06	488225	1.32803e+06	1.31246e+06	378644	953046	1.02596e+07	47328.8	334225	373343	2.89735e+06	3.96062e+06	2.43912e+06
LIPID-P-0083	CE(20:4)	ST	CE	690.585	672.585	[M+NH4]+	C47H76O2	250226	569849	428024	89669	66384.1	236476	54793.4	52547.2	521522	659023	241774	56496.1	246084	153526	189609	239404	728488	543402	259898	155698	311329	492755	788661	5.28743e+06	73035.2	690119	51377	257863	2.03045e+06	1.23147e+06	178141	513504	422237	179709	396132	5.7027e+06	114412	111022	532473	1.56966e+06	2.39201e+06	1.19902e+06
LIPID-P-0087	CE(20:5)	ST	CE	688.613	670.569	[M+NH4]+	C47H74O2	171924	380990	231854	75257.3	39265.6	138055	106012	20727.2	239776	256680	155661	85518.9	272200	111296	8616.35	114476	270854	644357	87663.4	31471.3	88857.8	222869	1.24712e+06	2.82179e+06	48130.5	434373	1349.04	82186.7	475769	447310	125819	99000.9	131704	104033	228962	2.59202e+06	30459.4	23451.8	48741.3	1.15664e+06	669223	244850
LIPID-P-1257	CE(21:0)	ST	CE	712.697	694.663	[M+NH4]+	C48H86O2	3289.69	9	1997.58	9	9	9	9	9	4907.97	3337.65	9	9	9	9	9	9	2078.54	6131.46	9	9	6018.82	2248.73	3813.8	284720	9	9717.86	9	5234.62	4983.92	26696.5	1491.64	3339.6	553.095	1653.83	3811.4	93881.9	9	1164.99	592.322	137303	98519	6975.36
LIPID-P-1258	CE(21:1)	ST	CE	710.682	692.647	[M+NH4]+	C48H84O2	1572.28	545.75	1729.13	9	9	9	9	9	3486.26	9	9	9	9	9	9	959.439	1553.03	1546.86	9	9	1778.01	9	9	77070.1	909.109	9210.96	9	8597	4144.22	35555.2	2594.24	24598.2	1092.96	9	2221.67	35813.2	9	900.47	1112.87	36036.4	56985.3	5995.98
LIPID-P-0060	CE(22:0)	ST	CE	726.722	708.678	[M+NH4]+	C49H88O2	26005.9	9568.67	15781.9	6229.9	865.301	6401.87	5488.42	9	45388.5	30916.5	6161.73	3987.69	14093.1	17554.4	12654.5	23778.7	29949.9	45193.3	18950.5	15639.9	43165.4	21154.6	30931.7	1.90385e+06	5599.15	111636	2358.93	89997.9	55444.7	464695	10538.1	52672.7	14778	15625.7	23409.5	643100	537.763	10446.1	9367.53	761687	689627	61126.1
LIPID-P-0069	CE(22:1)	ST	CE	724.707	706.663	[M+NH4]+	C49H86O2	181800	19463.4	41268.6	16299.1	604.875	20514.9	15556.6	740.357	338868	39309.7	20821.2	8975.84	20744.8	40053.3	43713.3	88697.6	70391.7	106244	49624	49530.1	120162	22369.2	70193.1	1.38094e+06	37230.7	198695	7362.14	545558	216414	649712	47125.2	640097	172463	7396.14	74117.1	1.25559e+06	1660.16	32088.2	54776.1	556003	1.14805e+06	178513
LIPID-P-1247	CE(22:2)	ST	CE	722.682	704.647	[M+NH4]+	C49H84O2	150821	16797.5	33112	20075.8	9	14149	11996.5	941.272	268798	48118.1	13097.4	6817.71	20096.8	43322.6	38000.8	99659	117990	64972	67224.9	74231.9	90084.4	18532.6	61217.3	2.22738e+06	29126.4	95449.2	776.336	577290	359729	352954	39533.2	663983	218243	3657.69	62001	1.73356e+06	2183.08	17559	36217.6	610951	847553	132792
LIPID-P-0080	CE(22:3)	ST	CE	720.675	702.631	[M+NH4]+	C49H82O2	170437	42574.3	115581	29488.6	1436.65	27828.3	11214.3	1582.47	229498	117242	32160.4	9870.81	33464.1	56056.2	57274.6	131604	185951	133503	113792	79904	96435	40921.8	122200	1.96716e+06	20188.2	259424	1137.12	260731	705743	249081	65804.8	734722	424072	17549.3	159463	1.99824e+06	3968.67	52411.9	64336.3	581907	594642	351510
LIPID-P-0084	CE(22:4)	ST	CE	718.66	700.616	[M+NH4]+	C49H80O2	713417	283954	765492	152410	7398.14	188378	83857	8210.99	1.81239e+06	824165	247581	68819.5	204884	349586	402715	984538	1.61236e+06	1.14135e+06	598421	631260	585804	266733	930563	1.805e+07	149971	1.2688e+06	43411.9	1.38805e+06	2.96288e+06	3.07783e+06	246922	3.05656e+06	1.58079e+06	166085	913292	2.51403e+07	22904.6	170545	610648	4.98207e+06	6.0153e+06	2.10045e+06
LIPID-P-0089	CE(22:5)	ST	CE	716.644	698.6	[M+NH4]+	C49H78O2	432046	181896	278954	36448.6	2746.71	27619.2	71202.5	653.4	619636	407480	48852.3	25431.8	227583	173089	14360.6	169169	128340	611804	41722.9	48919.6	53152	100294	793602	8.65952e+06	94145.9	876977	9964.37	831601	484883	1.25805e+06	150572	324146	435476	62894.7	332622	6.22386e+06	2131.18	30343.5	47549	3.40595e+06	1.94263e+06	84496.6
LIPID-P-0092	CE(22:6)	ST	CE	714.628	696.585	[M+NH4]+	C49H76O2	470027	400282	339864	38637.9	15746.3	272581	187265	19831.6	624698	444784	74798	73812.9	745517	305853	123537	486935	433392	1.20261e+06	208711	181038	371273	388570	858553	1.0329e+07	229869	1.88007e+06	20641.6	672074	1.5044e+06	2.38237e+06	377578	775988	316785	128441	219537	1.03204e+07	80221.6	113865	214052	9.29028e+06	3.09083e+06	332756
LIPID-P-1248	CE(23:0)	ST	CE	740.728	722.694	[M+NH4]+	C50H90O2	17979.5	8961.89	15537	5450.6	9	5642.26	6717.44	724.032	18457.1	17001.5	6697.53	2603.88	8588.26	9220.71	6398.42	15736.6	18721.6	35774	14482.3	8139.28	31439.2	20607.3	19965	1.10833e+06	2286.02	38521	1231.17	22737.9	26167.7	166222	9223.86	8177.15	5611.85	10422.9	18996	372280	969.434	3560.66	3594.07	643185	419226	44273.3
LIPID-P-0061	CE(24:0)	ST	CE	754.744	736.71	[M+NH4]+	C51H92O2	58236.7	23063.6	53510.2	16411.7	3020.68	17711.4	17657.6	3905.07	82142.8	60808.1	16831.7	12477.9	34881.7	49145.8	25944.1	62648.3	89413	92191.1	47239.2	36588.7	96870.9	64341.1	71312.4	2.6512e+06	14238.7	296963	4221.39	189083	207396	1.56357e+06	43945.4	113793	45801.7	39457	88405.4	2.04416e+06	2898.38	32864	24839.6	2.00308e+06	1.694e+06	182052
LIPID-P-0070	CE(24:1)	ST	CE	752.728	734.694	[M+NH4]+	C51H90O2	290318	47468.2	100257	39616.8	3005.33	43825.8	31942.4	4200.55	528108	86707.5	55056	23444.2	49738.2	97625.6	69586	208296	200429	242542	142037	138378	273225	81039	164009	5.15345e+06	96934.1	493502	19215.2	1.15136e+06	909336	2.85988e+06	131739	1.39137e+06	604608	27225.8	258557	3.95156e+06	5736.44	98374.9	184232	1.39428e+06	3.00895e+06	440815
LIPID-P-1249	CE(24:2)	ST	CE	750.713	732.678	[M+NH4]+	C51H88O2	105333	3418.44	19596.9	26263.7	1125.08	11182.7	10350.5	929.904	168221	31641.7	11681.5	6465.36	17880.5	34889.5	18525.1	75728.5	82189.3	51769.6	44704.3	80323.7	73438.6	16932.5	49833.9	4.10857e+06	20041.4	102488	2266.65	728914	310310	723036	41197.4	1.04291e+06	214141	7203.8	46176.5	2.55999e+06	1478.82	19925.1	30556.7	562322	788408	108033
LIPID-P-0086	CE(24:4)	ST	CE	746.7	740.647	[M+NH4]+	C52H84O2	518130	59107	177807	61013.1	1287.39	43507.9	15275.6	2821.96	796727	132865	41498.7	17204	60129.7	105272	135274	245218	615243	216106	215540	180378	287097	65939.9	276051	8.38588e+06	33778.5	331248	6631.41	1.35202e+06	1.08049e+06	725586	73942.6	2.95699e+06	683331	16672.8	221708	7.60254e+06	2278.75	52473.4	126273	907690	1.33347e+06	649453
LIPID-P-0090	CE(24:5)	ST	CE	744.7	712.616	[M+NH4]+	C50H80O2	236458	22954	36224.1	13532.4	1390.58	10414.2	8559.35	728.937	217375	38867.4	6106.69	5003.68	6868.32	41820.1	41822	65996	95424.9	100540	48488.4	32999	100882	10387.3	118978	4.10586e+06	24565.7	212059	3614.87	566656	445653	308190	31145	1.45967e+06	214103	6379.92	88900.2	1.68696e+06	1849.53	30793	58891.7	453921	399973	133390
LIPID-P-0093	CE(24:6)	ST	CE	742.7	724.616	[M+NH4]+	C51H80O2	42374.2	11889.4	17732.4	2119.63	9	5403.45	6097.75	9	70463.9	13438.2	7626.14	3027	20245.5	38700.9	3034.62	22988.2	36245.3	52295	10323.6	7513.85	48127.5	7798.96	54343.4	903308	19845.6	113109	2724.56	102430	125411	86357.2	31779.6	274339	37877.2	3606.03	17405.7	539508	1487.3	12081.4	17430.3	254436	100187	33018.6
LIPID-P-1251	CE(26:1)	ST	CE	780.76	762.725	[M+NH4]+	C53H94O2	72379.3	15400	29875.9	15016.8	1013.56	10963.3	10817.9	1539.24	105953	16932.9	13645	8040.78	15094.3	35888.8	17226.5	70547.2	71716.5	55514	45447.6	42485.2	50540.6	25456.8	46861.7	1.52852e+06	31657.2	117970	3535.38	345771	241362	1.25781e+06	48487.7	445822	236326	4516.42	58832.2	813773	1362.53	26697.7	58759.2	286137	609102	125844
LIPID-P-1252	CE(26:2)	ST	CE	778.744	760.71	[M+NH4]+	C53H92O2	55796.6	10982.1	15926.4	21407.9	621.466	6713.98	7204.8	561.702	102461	14882.7	7022.58	5835.56	14190.9	32947.4	12668.2	64202.9	72915.8	37031.4	37872.6	60599.3	35148.1	13121.5	40036.3	3.25349e+06	19642.6	88442.2	1998.89	677828	315710	570325	37286.4	921046	317819	2502.04	36439.2	1.79357e+06	826.56	4825.8	24364.8	391014	406253	92288.9
LIPID-P-1254	CE(26:4)	ST	CE	774.713	756.678	[M+NH4]+	C53H88O2	132355	14605.5	33349.8	14404.1	817.589	7120.07	3575.77	9	171594	14589.8	9711.49	2577.24	10601	24683	27791	57350.9	134589	31476.1	59461.8	36876.7	65643.1	22137.4	57922.6	3.35996e+06	12695.3	139084	2290.86	617833	337835	377043	36200.5	1.40479e+06	155215	1181.62	59003.9	2.28762e+06	2401.13	19327.8	41461.2	289946	348558	139757
LIPID-P-1255	CE(26:6)	ST	CE	770.682	752.647	[M+NH4]+	C53H84O2	44938.2	6218.74	4029.28	1813.96	9	1690.16	907.878	9	27750	5456.55	2219.38	3359.94	12170.9	16221	4449.42	4229.04	14323.5	19488.8	5628.72	8877.62	18908.6	11066.3	11302	630245	5975.16	87491.9	512.799	114748	123232	112731	35131.1	294488	31547	1175.36	13659.7	440347	522.725	3304.35	5476.8	174910	45824.7	16979.7
LIPID-P-1259	CE(28:1)	ST	CE	808.791	790.757	[M+NH4]+	C55H98O2	3380.17	1004.41	1871.42	1278.03	9	886.083	883.19	9	4288.09	889.999	1061.38	644.036	918.537	2869.5	1045.51	4586.58	4133.05	3403.39	2746.51	2662.38	2584.23	1560.69	2124.08	59357.4	1803.37	6750.02	9	12571.5	8550.65	129219	3731.45	17526.6	14023.3	9	3210.4	30290.2	9	1593.72	4025.47	24606.1	26272.1	4815.07
LIPID-P-1261	CE(28:6)	ST	CE	798.713	780.678	[M+NH4]+	C55H88O2	3965.86	1607.35	9	9	9	9	9	9	9	9	9	9	9	9	9	9	2427.6	2122.68	9	9	9	569.131	2270.88	158841	9	17676	9	18440.9	16664.4	39972.4	5299.64	63396.1	6443.54	9	9	63043.5	9	9	9	40680.1	9	9
LIPID-P-0013	Carnitine C10:0	FA	CAR	316.25	315.241	[M+H]+	C17H33NO4	8048.97	16301.1	22175.3	7087.13	24075.5	10225.9	8013.83	4346.46	48092.7	17488.6	9908.56	6630.16	8361.01	9373.14	50372.2	23270.9	49390.1	23508.5	21941.7	13558.2	114738	68423.4	12192	595995	21888.5	138230	41895.4	57997.2	169615	367031	262462	40775.6	18055.1	3592.42	67143	262354	68348	77375.9	75298.6	198486	42687.4	48087.8
LIPID-P-0033	Carnitine C10:1	FA	CAR	314.234	313.225	[M+H]+	C17H31NO4	3042.37	6385.26	8723.02	3770.25	7112.22	5927.86	2634.61	4457.53	19835.1	7462.18	3735.7	9	5694.61	2290.19	11193.1	4383.91	31325.3	11099	21024.5	10434.1	23688.6	15219.2	2568.23	93506.1	4578.1	16585.5	6298.84	15356.8	30682.5	47866.6	35469.9	9927.13	4835.13	2285.04	11459.5	61021.5	16102.6	13076.7	8991.16	22910.8	6815.76	5047.73
LIPID-P-0034	Carnitine C10:1-OH	FA	CAR	330.229	329.22	[M+H]+	C17H31NO5	9	9	9	9	9	9	9	9	9	9	9	9	9	9	9	6546.62	22863.9	7343.87	5077.17	9	3825.07	4630.17	9	21381.8	1759.51	5174.21	2153.41	2114.33	4355.4	15791.6	8584.15	2326.3	1738.51	9	6340.18	6439.79	5813.02	2827.51	4207.09	7898.96	6744.78	5660.57
LIPID-P-0016	Carnitine C12-OH	FA	CAR	360.276	359.267	[M+H]+	C19H37NO5	6315.64	16221.4	17417.5	8678.27	12803.5	17608.3	7264.67	4530.55	11498.3	17752.9	16529.2	5731.34	9690.67	12606.2	33043.7	16064.4	30353.2	52071.6	23462.3	14813.8	62335.3	40825.2	17495.8	101744	27682.3	53672	21294.9	68688.3	23968.3	64232.3	70271.1	35147.4	15821.5	4172.48	20747.7	9270.68	31520.4	31073	65203.4	65349.3	32495.8	24331.8
LIPID-P-0014	Carnitine C12:0	FA	CAR	344.281	343.272	[M+H]+	C19H37NO4	6210.86	15144.6	18212.5	10025.9	28172.2	12479.2	9349.53	9376.07	33968.3	17670.8	19642.7	3799.39	10265.3	13885.4	58388.7	29101.8	53555.8	33091.3	17311.1	13784.5	116977	44341.1	13004.1	446419	42620.8	125319	74670.2	81240.7	142583	343149	315990	82886.2	46989.6	5691.15	61253.6	100080	74384.9	103140	162491	202519	89222.4	76533.6
LIPID-P-0035	Carnitine C12:1	FA	CAR	342.265	341.257	[M+H]+	C19H35NO4	9	9875.27	22993.8	9	14696.4	9581.13	9	9	33314.7	14259.1	9	9	9	6515.25	34693.1	14273.4	54274.8	25827.1	20001.1	7490.32	84622	29167.6	9	195656	41500.4	78081.4	48220.8	51990.4	93446	212965	196339	59275.7	18025.1	3369.53	29984.4	89236.8	53133.9	70991.5	103370	75255.7	54280.7	38057.3
LIPID-P-0015	Carnitine C13:0	FA	CAR	358.295	357.288	[M+H]+	C20H39NO4	35033.4	159803	29807.8	10799.1	57330.6	29078.3	112886	1794.57	38567	14088.5	19338.1	31437.7	51904.1	32498.8	19461.1	61127.3	114934	74798.8	27779.9	22764.3	39664.9	62213.6	86920.4	167836	189519	174398	19816.9	43394.5	63135.8	137429	235837	3913.12	55921.3	3772.49	45707.2	158037	59171	32955.5	58154.3	81678.7	62031.6	51017.7
LIPID-P-0020	Carnitine C14-OH	FA	CAR	388.307	387.298	[M+H]+	C21H41NO5	5024.81	13685.2	17418.4	7440.56	10105.1	20273.7	9906.85	8109.68	7540	14740.7	26655.1	4539.29	6888.15	15329.9	29677	23229.3	28693.1	44617.5	16491.8	13940	43008.2	38710.1	15510.9	87715.8	35173.7	38313.7	18309	51143.7	16944.7	66742	66784.1	32385.5	14862	6903.36	16796.2	11650.7	26599.5	28544.1	89672.2	65485.2	35382.7	19683.8
LIPID-P-0017	Carnitine C14:0	FA	CAR	372.313	371.304	[M+H]+	C21H41NO4	75579.6	106870	157829	65721.6	315864	146996	108958	93741.1	385760	251882	230961	40551.8	97811.7	132818	585060	301256	248269	264587	168001	114558	976707	472940	194239	4.55336e+06	265901	1.42945e+06	812580	992228	839273	3.19928e+06	4.02522e+06	886752	802028	57924.6	585212	634391	802081	1.39862e+06	2.20465e+06	2.28016e+06	1.40793e+06	1.28241e+06
LIPID-P-0037	Carnitine C14:1	FA	CAR	370.297	369.288	[M+H]+	C21H39NO4	25845.3	43619.8	121964	25463.8	152541	50661.7	27603	43597.7	239137	108286	75489	13998.1	43206.7	41521.6	517729	64733	179555	179976	94135.7	46065.4	822643	280109	51354.3	960856	192527	824484	474062	727426	563184	1.15652e+06	1.80847e+06	600770	512062	15612.4	325124	299911	478579	730237	1.15273e+06	796811	542130	412148
LIPID-P-0038	Carnitine C14:1-OH	FA	CAR	386.292	385.283	[M+H]+	C21H39NO5	5553	9948.44	11149.5	11152.9	11037.2	14235.7	5950.39	5304.78	8989.29	10554.8	9605.49	2036.79	7335.32	9720.65	37023.8	12447.3	22861.2	39138	18462.1	11035.1	61139.8	30004.1	13191.7	86913.9	49710	39307.4	23600.9	67141.8	21319.3	59207.2	61318.5	32402.6	11548.8	2772.89	13890.4	9446.91	28980.3	26177	70913.3	51314.1	33203.9	20858.7
LIPID-P-0047	Carnitine C14:2	FA	CAR	368.281	367.272	[M+H]+	C21H37NO4	4843.86	8796.3	14897.2	7793.23	21668.5	5512.47	3620.03	8241.89	53584.3	16706.7	15828.6	3245.02	14293.1	5081.59	45295.5	10172.3	15381	42279.8	20189	10593.3	95122.9	32820.8	7292.02	228382	28932.6	73354.1	35481.9	126573	89277.9	115645	206595	67264.7	45843.3	2626.01	45648.8	69949.7	62682.7	78375	86458.7	121411	69200.2	38176.5
LIPID-P-0018	Carnitine C15:0	FA	CAR	386.325	385.319	[M+H]+	C22H43NO4	17485.3	19873	15490.7	12917.3	26005.6	14587.4	16304.2	14510.4	78639.1	31297.5	28429.6	9275.38	13366.7	16536.4	30105	61179.9	66666.7	38686.7	15558.3	13538.9	40340.3	34387.7	116798	1.24109e+06	21821	151634	97979.3	108207	76518.7	402246	516136	64189.1	84800.9	20021.7	95072.5	130244	38431.9	94659.2	176531	536641	165265	141775
LIPID-P-1289	Carnitine C15:1	FA	CAR	384.311	383.304	[M+H]+	C22H41NO4	9	9	9	9	9	9	9	9	9	9	9	9	9	9	9	9	14088.5	9	9	9	9	9	9954.81	32039	11530.4	23569	12708.4	10074.5	15396.8	32783.3	50770	8121.91	13676.1	9	10946.8	15574.8	8588.35	12851.9	29351	9	17227.3	17382.7
LIPID-P-0022	Carnitine C16-OH	FA	CAR	416.339	415.33	[M+H]+	C23H45NO5	69710.1	210991	157645	188200	122089	237859	164987	74821.8	60856.3	225575	365193	52816.3	123123	360900	348549	371574	392244	355415	165926	181147	410730	318707	206229	967536	293491	454276	249732	640345	130854	604216	974141	352154	213134	90741.5	226951	67313.4	314621	360853	1.09356e+06	675700	389204	266788
LIPID-P-0021	Carnitine C16:0	FA	CAR	400.344	399.335	[M+H]+	C23H45NO4	1.31659e+06	1.12703e+06	1.1803e+06	828338	2.30676e+06	1.1943e+06	1.06016e+06	925441	5.69419e+06	2.20743e+06	2.27196e+06	646599	891550	1.30528e+06	3.69651e+06	3.47106e+06	1.79398e+06	1.24347e+06	1.20949e+06	904041	4.44401e+06	2.96176e+06	2.71731e+06	2.94196e+07	1.05392e+06	7.28299e+06	4.59652e+06	6.85581e+06	4.81091e+06	1.74725e+07	2.03494e+07	5.14052e+06	3.27139e+06	1.37183e+06	4.59769e+06	4.87659e+06	4.21347e+06	7.70547e+06	8.01121e+06	1.27026e+07	8.08033e+06	6.39311e+06
LIPID-P-0039	Carnitine C16:1	FA	CAR	398.328	397.319	[M+H]+	C23H43NO4	77938.8	82927.6	175988	76606.4	249312	104951	58594.8	110294	538706	224952	112717	39391.5	79999.6	104733	951863	181146	167688	168578	145651	75515.8	846003	383476	167064	2.71018e+06	154710	1.60063e+06	889571	1.29679e+06	893992	3.05318e+06	3.39255e+06	1.22359e+06	620029	52545.7	513151	708554	892103	1.53883e+06	1.90235e+06	1.39077e+06	1.06995e+06	936766
LIPID-P-0040	Carnitine C16:1-OH	FA	CAR	414.322	413.314	[M+H]+	C23H43NO5	25239.9	37084.3	51149.1	42737	43975.1	58028.7	26887.3	28221.3	31036.8	46164.8	52700.2	28258.5	59570.8	78372.8	138765	98165	98775.1	125803	91113.9	102133	213022	142885	76047.3	222685	97975.3	151459	90928.8	211483	47949.5	152549	254646	135407	69037.7	27552	61309.5	34855.9	120752	131384	333322	196807	153465	138912
LIPID-P-0048	Carnitine C16:2	FA	CAR	396.313	395.304	[M+H]+	C23H41NO4	9	19557.1	9	9	32823.9	9	9	19515.1	60695.7	38170.2	9	9	9	9	103917	9	32678.7	44039.3	9	9	127687	48467.2	9	512977	25082.8	172382	76137.8	245579	129417	256193	297013	138356	93922.7	9	76881.6	140099	153225	220980	144057	285948	132397	98003.9
LIPID-P-1282	Carnitine C17:0	FA	CAR	414.358	413.351	[M+H]+	C24H47NO4	36884.5	50164.2	48391.1	44286.8	75396.1	34089.7	59466.2	21019.5	104469	105798	92888.7	32834.4	39540.8	64376.5	56250.2	117580	97722.7	63435	34230.7	31517	77954.3	81138	110991	2.45629e+06	25825.6	344317	118604	310637	135052	734771	912302	126013	174789	67155.4	349348	355608	91885.6	160417	179188	957081	276966	186327
LIPID-P-1290	Carnitine C17:1	FA	CAR	412.343	411.335	[M+H]+	C24H45NO4	9	9	9	9	9	9	9	9	40679.2	8166.82	9	9	9	17805.6	9	9044.49	9	9	9	9	9	9	9	169452	9	77990.8	43682.9	36456.8	46077	149804	147490	38267.5	35397.5	9	40257.5	53406.1	9	43080	63088.8	60301.4	53441.8	51254.8
LIPID-P-0025	Carnitine C18-OH	FA	CAR	444.37	443.361	[M+H]+	C25H49NO5	75605.4	236958	177722	292330	148497	280227	227152	76806.1	57810.1	318092	257346	61167.8	172270	485772	362264	586095	497867	351343	204750	289848	380118	350785	192058	895646	142330	330689	203739	577473	96666.1	505505	764352	260357	217925	86849.6	300457	66004.7	299192	277630	707501	488474	308311	268896
LIPID-P-0023	Carnitine C18:0	FA	CAR	428.375	427.366	[M+H]+	C25H49NO4	1.11024e+06	1.41847e+06	1.11522e+06	1.75761e+06	2.34208e+06	1.71153e+06	1.47585e+06	946876	2.30152e+06	3.30418e+06	3.71266e+06	1.30932e+06	1384890	1.92427e+06	2.75478e+06	4.21238e+06	2.45076e+06	1.77829e+06	1.53863e+06	1.27583e+06	3.35133e+06	2.78283e+06	2.49999e+06	3.15375e+07	563459	8.47139e+06	4.08968e+06	8.64398e+06	2.58299e+06	1.93178e+07	18896267	4.93439e+06	5.57308e+06	1.74301e+06	9.07958e+06	4.25153e+06	4.93136e+06	5.63899e+06	7.36665e+06	1.26264e+07	7.33915e+06	5.23978e+06
LIPID-P-0042	Carnitine C18:1	FA	CAR	426.36	425.351	[M+H]+	C25H47NO4	786403	596349	988042	583446	1.4527e+06	606067	440727	944446	3.69589e+06	1.30541e+06	869881	398066	516280	757087	3.8367e+06	1.419e+06	911429	977290	806143	578689	3.39641e+06	2.04511e+06	1.28198e+06	1.23963e+07	545033	6.26398e+06	3.6355e+06	8.19389e+06	4.33298e+06	1.34025e+07	1.11913e+07	6.69838e+06	2.53606e+06	706390	4.0497e+06	3.2452e+06	3.05709e+06	6.51542e+06	4.99477e+06	6.21791e+06	4.97552e+06	3.72236e+06
LIPID-P-0045	Carnitine C18:1-OH	FA	CAR	442.355	441.345	[M+H]+	C25H47NO5	59712.8	106209	160525	157074	96674.1	195284	126092	114758	75893.5	196182	137046	48697.3	84431.3	255286	447396	235581	245953	273146	119656	158906	437194	312413	147058	567656	182869	497708	243193	878605	109058	409430	839061	520827	213935	54696.7	236468	53569.1	397491	455312	775949	530317	392468	250202
LIPID-P-0049	Carnitine C18:2	FA	CAR	424.344	423.335	[M+H]+	C25H45NO4	221750	297206	280644	401865	409828	210515	264989	295048	1.06191e+06	503667	425169	222490	438862	347321	856808	501231	370942	475578	329024	366713	709689	455121	366505	4.9574e+06	429575	1.13158e+06	677624	2.36382e+06	1.13965e+06	3.05776e+06	2.29625e+06	1.34268e+06	869520	333087	979666	1.37104e+06	802439	1.30453e+06	1.02181e+06	2.15067e+06	1.17298e+06	839827
LIPID-P-0024	Carnitine C20:0	FA	CAR	456.404	455.397	[M+H]+	C27H53NO4	127491	123403	128533	380364	144907	145100	216456	40651.5	395164	499312	1.01751e+06	352101	502287	417649	297815	765283	508977	343572	331717	307519	275895	264688	546672	3.50168e+06	45082.7	644876	226564	780113	103798	2.54854e+06	1.18846e+06	375365	1.68316e+06	128149	1.64186e+06	386712	540254	282314	799729	1.39938e+06	649774	399950
LIPID-P-0050	Carnitine C20:2	FA	CAR	452.374	451.366	[M+H]+	C27H49NO4	121947	133765	165056	240283	290189	160046	122471	174764	321337	361319	301016	218191	203861	253941	523181	372933	229454	246918	194745	242196	432518	264159	232133	2.20567e+06	101305	543769	385120	2.14887e+06	327897	840324	1.06771e+06	876829	668584	224841	777832	467430	908868	964346	470420	1.08103e+06	700841	574583
LIPID-P-1300	Carnitine C20:3	FA	CAR	450.358	449.351	[M+H]+	C27H47NO4	9	10974.8	13880.6	10129.1	15904.7	10117.5	9	20867	51282.6	23373.3	19886.7	9	10048	5765.7	28066.9	15148.9	14619.9	14863.6	14746.9	9	25216.2	18572.8	19567.7	157711	11204.2	64042.6	35730.5	101351	37302.9	118872	89569.7	84235	57472.9	14354.5	66426.1	60342.5	40991	68738.8	47359	77330.5	47594.9	45300.5
LIPID-P-1302	Carnitine C20:4	FA	CAR	448.343	447.335	[M+H]+	C27H45NO4	9	9	9	9	9	9	9	62808.9	247850	9	9	9	9	9	98421.2	83474.9	9	9	9	9	101736	9	74970	251770	114399	129266	110632	187975	68715.3	165282	154605	143416	150351	9	131929	128290	66296.6	117638	230657	206727	144013	150290
LIPID-P-1284	Carnitine C22:0	FA	CAR	484.437	483.429	[M+H]+	C29H57NO4	49632.4	36480.3	37409.2	79668	53405.1	88962.4	60569.1	19780	178507	100464	270095	137260	166835	91622.7	67222.2	100423	100520	87240.1	79887	79422.5	80573.5	105602	160968	467176	25701.1	128952	101165	126871	29036.7	533302	121749	56212.1	486483	37477.1	299371	120399	95869.8	70220.4	140889	253188	95023.9	108579
LIPID-P-1297	Carnitine C22:2	FA	CAR	480.405	479.397	[M+H]+	C29H53NO4	42875.3	47452.7	37901.8	219160	67834.7	50092.6	50737.9	37094.7	213115	190885	432769	183561	151008	139854	133125	272228	133187	147083	72597.2	156569	99907.5	79510.7	118043	509790	27374.6	96053.9	84285.2	582905	43797.8	203452	327799	207065	610290	49057.8	459034	73187.1	464525	191715	226915	264385	208918	167844
LIPID-P-1301	Carnitine C22:3	FA	CAR	478.39	477.382	[M+H]+	C29H51NO4	9	9	9	9	9	9	9	9	35250.3	9	42728.7	9	9	9	17286.4	9	9	9	9	9	9	9	9	43876.6	11309	17798.8	20434.7	88567.7	17312.6	37262.5	50104.5	54737.3	51995.3	16365.1	41975.2	22044.9	27672.6	52567.6	35320.1	21178.8	14701.1	37921.9
LIPID-P-1303	Carnitine C22:4	FA	CAR	476.374	475.366	[M+H]+	C29H49NO4	9	9	9	9	9	9	9	15087.2	45746.9	9	9	9	9	9	12785.5	9	10529.8	9	9	9	14706.4	9	9	58295.4	3461.36	29557.7	19049.2	48107	12815.9	33961	30885.3	38319.9	38133.2	8304.4	29944.1	26206.8	12657.7	24851.1	32920.9	24775.4	22648.9	19492.6
LIPID-P-0002	Carnitine C2:0	FA	CAR	204.124	203.116	[M+H]+	C9H17NO4	102651	447260	908663	282499	667693	494064	212594	324502	1.28158e+06	747460	103537	320029	278477	128652	2.2526e+06	102477	704654	1.86514e+06	617179	876130	1.60737e+06	403873	121998	2.38988e+06	868028	1.06473e+06	594745	1.91928e+06	980047	1.6917e+06	2.22706e+06	1.37539e+06	2.02754e+06	118863	2.02309e+06	302414	1.1587e+06	2.29974e+06	786064	1.73075e+06	1.74364e+06	2.6656e+06
LIPID-P-0003	Carnitine C3:0	FA	CAR	218.14	217.131	[M+H]+	C10H19NO4	36888.9	69148.3	88553.7	70086.4	60231.3	100468	57824.7	13651	80421.7	114301	67846.7	135773	97664.6	18436.7	117970	51767.7	963575	390064	183939	152085	141570	54535.1	68542	239901	130069	102731	59978.8	83856.6	47313.2	246488	115726	61446.3	90734.8	16312.2	187347	41137.9	143686	100126	125598	114798	649779	335374
LIPID-P-0006	Carnitine C4-OH	FA	CAR	248.15	247.142	[M+H]+	C11H21NO5	9	23168.9	103983	36492.2	56517.3	39242.2	25918.1	30539.6	43697.5	64029.6	13912.9	21858.8	18927.2	17803.2	161042	9672.59	128243	141481	106262	135743	43634	21785.9	8283.56	112558	83901.6	37957.6	71929.4	173308	77426.7	112297	95849	85283.4	117574	7667.73	260613	12141.1	63961.7	65522.9	209983	73210.3	105611	114721
LIPID-P-0004	Carnitine C4:0	FA	CAR	232.155	231.147	[M+H]+	C11H21NO4	11479.9	114059	209040	161267	217289	97585.1	46528.2	53141.9	298028	217196	96207.8	91446.4	73617.5	26535.7	297708	65935.5	207762	1.54176e+06	1.00477e+06	422925	230972	85918.8	56258.3	940737	42997.7	544742	162592	912892	310435	1.73755e+06	988707	347777	423401	28803.5	882259	79383.5	353618	493818	331943	361463	391390	492699
LIPID-P-0007	Carnitine C6:0	FA	CAR	260.187	259.178	[M+H]+	C13H25NO4	9	40528.3	66815.9	32409.3	64920.3	43976.4	12359.5	18542.7	77412.5	74616.7	24676.9	11574	23134.3	13728.6	84625.7	31945.1	124449	424609	230327	93657.1	139803	46982.8	11242.3	348870	13522.7	230330	79965.2	242034	161818	344117	272865	125935	80913.7	14740.7	221800	26607.5	155854	172563	128110	277731	105951	130692
LIPID-P-0010	Carnitine C8:0	FA	CAR	288.218	287.21	[M+H]+	C15H29NO4	32237.1	30741.2	33270.6	21784.5	40096.8	50468.6	46017.5	36912	81472.8	61283.9	43378.3	29501	39949.1	44452.6	67113.2	53046.6	68990	62189.1	72642.2	56856	145701	79269.4	29828.6	335679	27252.2	182919	43713.9	107587	176499	252976	197053	73652.9	46477.7	27533.4	87697.2	124300	121929	126182	104116	241837	62008.8	70709.6
LIPID-P-0031	Carnitine C8:1	FA	CAR	286.203	285.194	[M+H]+	C15H27NO4	3144.35	25406	16749.1	11312.6	10018.9	20350.6	5925.51	4352	14046.5	14613.6	2073.08	3325.66	4772.62	3914.73	12576.3	4267.79	17176.3	21027.3	14972.6	21026.7	12934.2	10723.1	2999.57	77710.9	5063.79	33353.4	5104.21	47136.4	22057.1	67839.7	15720	18832.2	5202.28	2229.08	24026.3	27952.2	15666.6	12264.3	8555.82	13509	8852.21	5422.49
LIPID-P-0012	Carnitine C9:0	FA	CAR	302.233	301.225	[M+H]+	C16H31NO4	9	9	9334.31	9	9	9	9	9	8720.69	9	9	9	6008.26	9	9	11848.3	25728.1	13827.4	19595	9	8248.89	7161.53	7838.15	19936.8	1351.5	6821.28	5890.58	8129.34	7816.37	19420.3	13358.8	6371.66	6902.85	3608.28	13905.6	16357.6	7378.4	6667.71	6413.26	8440.09	8141.63	8918.22
LIPID-P-0126	Cer(d16:1/16:0)	SP	Cer-NS	492.478	509.481	[M-H2O+H]+	C32H63NO3	517774	791645	770856	620912	274796	709981	700528	122048	512157	844410	362857	252937	1.8133e+06	888711	475104	785240	564912	538521	854176	376732	456075	248470	1.09234e+06	592980	280014	159840	498233	86728.7	345296	385030	272071	72538	236244	136528	190719	20689.4	369052	122539	357005	345813	239731	215188
LIPID-P-0128	Cer(d16:1/20:0)	SP	Cer-NS	548.54	565.543	[M-H2O+H]+	C36H71NO3	113278	153969	114988	82597.4	27733	106762	78135.5	37807.2	106315	133043	80095.7	36436.2	289752	143067	137963	131876	86489	57710.6	147899	61507.9	112025	44796.9	114536	21066.8	54547.7	60186.9	42807.8	13918.6	31123.6	87982.9	63686.3	33177.6	32640.2	22194.2	21055.5	8038.4	174373	59817.1	43708.7	17845.4	33537	29483.7
LIPID-P-0129	Cer(d16:1/22:0)	SP	Cer-NS	576.571	593.575	[M-H2O+H]+	C38H75NO3	131006	196262	172846	120335	44133.1	171943	119926	33967.3	153337	186510	97788.7	41156	395976	201843	127393	192064	104931	98825.2	199626	107302	161076	60189.2	168158	109470	75393.6	89057.6	67411.4	19963.8	192301	142789	87595.9	35297.8	29761.8	49988.4	36263.4	19327.5	156424	63166.7	74556.4	47007	48683.6	46382.8
LIPID-P-0130	Cer(d16:1/23:0)	SP	Cer-NS	590.587	607.59	[M-H2O+H]+	C39H77NO3	63641.7	93535.1	68524.2	47006.4	23043.7	44267	64939.2	9818.12	57281.4	55207.3	44486.5	17212.3	194863	69489.1	40158.3	87888.9	44400.3	55534.1	82029.9	39945.5	40271.2	27921.4	83132.6	97943.9	30523.3	23547.1	41782.4	10607.8	99371	54422.1	43395.3	7308.09	10541.9	13576.6	36866.5	16794.9	21987.3	11763.4	26896.7	37896.4	19439.6	32127.9
LIPID-P-0131	Cer(d16:1/24:0)	SP	Cer-NS	604.603	621.606	[M-H2O+H]+	C40H79NO3	104141	212089	215315	92251.8	25483.1	98418	152124	22476.6	69862.1	146400	69778.4	48905.3	367402	225587	83623.4	216832	130177	116186	182093	65282.2	100760	73141.4	228083	255761	83079.4	88661.6	73470.1	30223	433800	160327	129493	22814.6	25033	47197.5	79878.6	26238.6	66921.8	73431.9	135831	86368.8	105790	63755.7
LIPID-P-2014	Cer(d17:0/18:1)	SP	Cer-NDS	534.524	551.528	[M-H2O+H]+	C35H69NO3	25549.6	43863.2	52665	31676.9	14653.3	31420.5	65234.8	5919.1	25102.6	52435.2	12334.4	19701.2	84052.3	77671	17431.3	42375.9	51341.3	34214.5	41034.7	40371.6	24080.1	30551.5	36880.7	26192.1	24793.8	15253.1	9596.56	16108.3	20322.9	13168.7	7865.42	1779.31	23813.6	6555.71	22285.2	2630.63	6124.5	8119.17	19519.3	15557.4	22732	21413
LIPID-P-2481	Cer(d17:1/15:0(2OH))	SP	Cer-AS	526.483	525.476	[M+H]+	C32H63NO4	21857.4	12313.7	16264.7	15456.8	9250.57	18601.5	30748.8	2465.69	12911.9	24690.1	4871.08	8473.63	26224.3	60701.8	24808	39639.6	16223.6	14197.3	23796.6	23464.5	16911.8	21452.3	24407.3	13383.3	2448.45	9	11420.3	4055.67	7264.84	13363.4	4894.45	2835.14	6447.25	7730.25	6192.48	6485.07	9371.52	3285.43	9288.37	7239.62	6933.19	4056.22
LIPID-P-2051	Cer(d17:1/16:0)	SP	Cer-NS	506.493	523.496	[M-H2O+H]+	C33H65NO3	2.83494e+06	2.33444e+06	3.25366e+06	2.16434e+06	1.02194e+06	2.30918e+06	3.1293e+06	438430	2.01376e+06	3.04964e+06	1.27329e+06	1.4488e+06	4.79056e+06	4.66283e+06	2.06498e+06	3.39987e+06	2.08059e+06	2.17126e+06	2.46451e+06	1.68462e+06	1.88677e+06	2.13955e+06	3.14839e+06	1.60052e+06	1.09567e+06	465935	671135	520340	1.80722e+06	1.32388e+06	899988	274180	1.04841e+06	343081	482185	272375	847204	619073	1.6435e+06	1.08611e+06	691016	856140
LIPID-P-2052	Cer(d17:1/17:0)	SP	Cer-NS	520.509	537.512	[M-H2O+H]+	C34H67NO3	39149.2	30560.7	50188.6	30439.6	18140.1	21045.5	38959	8633.74	18661.3	58426.5	21608.4	19351.2	62688.5	87375.6	24805	47930.7	27064.8	24871.6	24517.5	20371	44328.6	27478.3	49630.3	17195.4	7708.04	10191.3	23172.3	6600.79	34080.8	11319.3	7301.8	3711.07	17131.7	10192.2	10286	4207.1	9023.39	8354.61	14137.6	19562.3	9596.55	9626.89
LIPID-P-2053	Cer(d17:1/18:0)	SP	Cer-NS	534.524	551.528	[M-H2O+H]+	C35H69NO3	170557	173362	112461	113546	34092.5	110288	136017	28161.6	113311	141561	55225.2	29027.9	240627	207820	158905	154931	154539	85009.7	101664	85429.8	153697	110490	122898	20064.4	28450	45279.6	26561.7	9909.49	38500.5	37896.1	77084.8	9162.94	30038.5	17825.3	33136.4	4588.41	214253	124970	62669.3	39453.1	25986.4	46729.2
LIPID-P-2055	Cer(d17:1/20:0)	SP	Cer-NS	562.556	579.559	[M-H2O+H]+	C37H73NO3	39731.5	25062.5	30027.8	28691.6	8127.54	23836.4	25172.8	9474.63	24912	35206.3	16612.1	12741.1	64410.9	56058	35280.7	41433.6	29962.7	16739.2	34344.2	13290.3	28043.8	19529.3	27546.3	12425.2	13161.6	16376.7	11847.9	2178.67	31018.6	17581.6	19786.5	5789.42	8821.55	8714.58	6071.46	10634.1	38535.1	13997.7	13343.3	9785.56	11871.8	12080.4
LIPID-P-2060	Cer(d17:1/23:1)	SP	Cer-NS	602.587	619.59	[M-H2O+H]+	C40H77NO3	53536.6	49932.7	58719.2	46774.7	25028.9	52848.7	36431.9	31972.2	64606.1	54787.2	26468.5	42122.7	133637	74650.5	79911.8	95799.4	93197.8	41413	60129.7	62555.9	80550.1	53667.1	66609.1	60922.4	43092.2	58545.4	44385.1	26015.3	27501.2	60843.3	72346.9	27234.3	51406	21785.6	21269.7	19962.1	92409.9	59385.8	61476.3	41056.5	77155.8	50421
LIPID-P-2065	Cer(d17:1/25:1)	SP	Cer-NS	630.618	647.622	[M-H2O+H]+	C42H81NO3	82490.3	36999.5	131958	47491.6	39684.7	53187.6	97353.9	36316.6	73502.1	84570.4	41729.6	63386	211768	109343	111416	130411	223803	67856.7	116001	124300	191431	86407.7	129983	159636	100540	103332	86409	65606.2	109004	147875	238619	76003.3	79329.6	25854.1	104728	44324.7	108090	135216	186489	133829	193540	159610
LIPID-P-2066	Cer(d17:1/26:0)	SP	Cer-NS	646.65	663.653	[M-H2O+H]+	C43H85NO3	9	4843.47	9	1897.32	1133.86	9	9	9	9	9	9	9	9	9	9	9	6819.25	2263.29	3016.2	9	9	9	9	31705.9	28696.4	6915.63	1887.41	2244.47	29666.2	10251	43362.5	3672.28	17429.9	1906.41	9	4180.61	1103.34	2755.88	10149.5	4189.02	25375.1	17497.9
LIPID-P-2493	Cer(d17:2/40:0(2OH))	SP	Cer-AS	856.848	873.851	[M-H2O+H]+	C57H111NO4	71925.7	7268.85	18552.3	9	3644.16	43990.5	9	19068.4	64412.8	22004.7	513.912	9	13311.2	9	118738	46542.6	33511.1	34214.6	49843.6	91909.1	98140.1	1035.61	2021.19	2019.86	1561.17	1535.59	9	79984.6	2114.64	13840.7	9	77787.7	9	534.24	9	524.664	2029.38	1533.59	532.056	14431.8	513.912	9
LIPID-P-1499	Cer(d18:0/18:0(2OH))	SP	Cer-ADS	566.551	583.554	[M-H2O+H]+	C36H73NO4	32235.4	62299.3	70915	70630.5	9	86463.3	108213	9	1422.72	54919.4	41638.8	56483.9	136073	138419	31844.8	95746.5	204470	83244.9	37812.8	46727.9	20647.5	27522.9	99352.5	12894.2	8336.29	14350.4	1406.63	3423.47	9	21246.6	2566.99	9	27281.4	27542.9	16366.4	3732.93	9	875.405	9196.61	16060.6	33598.9	41416.6
LIPID-P-0103	Cer(d18:0/18:0)	SP	Cer-NDS	550.556	567.559	[M-H2O+H]+	C36H73NO3	158074	100667	151860	161069	8548.73	208039	110914	9771.71	38368.8	185837	79755	111211	355426	280108	102330	255146	294251	129797	127237	187821	111836	76096	236464	90214.3	25647.1	196378	39390.9	66911	29327.2	311264	83930.5	14718.8	117042	154402	128360	36889.2	28329.7	107810	66931.6	52651.2	146828	73886.6
LIPID-P-2017	Cer(d18:0/18:1)	SP	Cer-NDS	548.54	565.543	[M-H2O+H]+	C36H71NO3	132854	137242	95415	65288.3	28764.1	119014	98221.4	46397.6	85156.9	55788.2	61993.1	30066	265856	181362	208436	181483	144381	55838.8	104338	139803	216108	137364	118990	23783.7	34717.2	43928.6	23723.4	31084.7	35704.2	52965.9	85141.8	21821.1	39111.9	5939.55	38222.4	14850.5	321655	110662	55906	20129.8	52147.9	50383.9
LIPID-P-0104	Cer(d18:0/20:0)	SP	Cer-NDS	578.587	595.59	[M-H2O+H]+	C38H77NO3	40075.7	29202.3	52285.3	60743.2	6519.69	69318.4	37343.3	9	13623	62154	26409.6	53129.9	139545	87180.2	38887.9	98285.3	87898.4	48706.7	37431.7	72883.2	44584.2	28715.6	136204	53131.6	9009.52	154608	19729.5	17791	30634.5	210215	22704.1	4172.62	26949.8	79949.4	38999.6	17897.2	4144.54	40323.1	23711.2	20280.4	52699.7	26355.6
LIPID-P-0105	Cer(d18:0/22:0)	SP	Cer-NDS	606.618	623.622	[M-H2O+H]+	C40H81NO3	165318	365280	605087	653882	18205.2	909721	525452	8773.68	42119.4	769893	279868	465517	1.43679e+06	1.1816e+06	304102	952897	1.03489e+06	526800	462811	560524	283277	319994	1.16823e+06	487297	50285.3	675593	69472.3	152759	196416	2.3053e+06	160949	15976.4	131249	751457	241639	131199	7778.59	127808	146626	313506	523606	329256
LIPID-P-1503	Cer(d18:0/22:1(2OH))	SP	Cer-ADS	620.598	637.601	[M-H2O+H]+	C40H79NO4	6303.37	9	9	9	2591.48	9	9	9	9	9	9	9	9	9	5394.94	9	9	9	8885.5	9	9	9	9	9	6300.36	9	9	15969.6	9	18285.6	9	16205.8	4431.9	2226.43	10247.3	9	9	9	6522.82	11739.6	6686.1	9
LIPID-P-2020	Cer(d18:0/23:0)	SP	Cer-NDS	620.634	637.637	[M-H2O+H]+	C41H83NO3	192664	55225.3	15484.8	37125.6	4425.55	22616.7	34490.5	5314.66	49804.1	31157.6	8060.69	23965.4	82488.1	27634.7	120763	50423.7	21054.6	24572.4	49566.7	60502.1	76679.2	32258.8	10971.5	153804	22036.4	112602	20831.9	206351	72706.1	181424	55968.4	101305	15357.7	10527.9	77854.8	107879	8260.84	14112.4	20018.8	384276	55686.3	50907
LIPID-P-2070	Cer(d18:1/12:0)	SP	Cer-NS	464.446	481.449	[M-H2O+H]+	C30H59NO3	7059.53	5717.61	19277.7	889.101	3948.68	7853.23	14072.8	1317.94	22418.3	19254.6	4835.74	6158.17	23785.2	26255.5	5234.62	11426.8	13540.2	4414.85	11438	9627.46	12701.5	11431	11470.4	36883.6	21446.2	7008.84	31666.6	7905.95	7476.27	57165.5	14888.1	11815.9	7481.55	2588.59	17582.1	901.15	8246.3	7971.98	16699.1	9664	44184.2	19271.7
LIPID-P-2500	Cer(d18:1/15:0(2OH))	SP	Cer-AS	522.488	539.491	[M-H2O+H]+	C33H65NO4	8292.38	9	9	9	6949.94	9	9	9	9	9	9	9	9	9	9	9	9	9	6291.54	9	9	9	9	61842.2	21456.3	12639.4	36244.1	25727.5	8295.21	252050	8289.54	2454.9	8264.02	9723.4	48768.5	21281.7	9	9	19739.5	9141.41	79699.6	32125.3
LIPID-P-2501	Cer(d18:1/15:1(2OH))	SP	Cer-AS	520.472	537.476	[M-H2O+H]+	C33H63NO4	292957	174196	142932	81691.7	199106	108288	127719	140594	356920	167770	108360	169768	161425	160012	149828	130613	322586	180506	305584	547670	223206	194601	199989	3.3355e+06	793342	1.65218e+06	1.1982e+06	291494	320642	1.26457e+07	483518	138486	550215	234105	2.94009e+06	1.34656e+06	278071	222722	1.85919e+06	511954	2.78047e+06	300959
LIPID-P-2503	Cer(d18:1/16:1(2OH))	SP	Cer-AS	534.488	551.491	[M-H2O+H]+	C34H65NO4	12073.2	10551.4	8149.52	9	4768.38	9	9	4073.36	15898.6	9775.33	8845.96	9687.26	9735.3	10908.3	12168.6	12367.7	11566.5	4465.17	6355.18	23824	9	16493.6	10063.1	91110.1	20106.4	10733.5	54861.2	12927.9	29050.9	444267	33794.1	4389.32	25928.1	14086.4	98483.3	56081.1	9	13959.7	44258.1	29449	64717.3	11964.8
LIPID-P-2505	Cer(d18:1/17:0(2OH))	SP	Cer-AS	550.519	567.523	[M-H2O+H]+	C35H69NO4	48691.1	70608.3	89966.8	105536	41922.6	47051.6	197615	6032.41	41152.1	124945	102472	85101.3	132358	188195	30828.4	134388	118032	111970	66147	48257.6	26156.3	73823.2	90779	51644	36904.4	6567.18	9403.09	9	29608.4	20534.4	19949.9	1206.41	32571.4	37095.5	90391.9	18935.4	9	6605.97	9	11979.9	26079.9	50425.7
LIPID-P-0110	Cer(d18:1/17:0)	SP	Cer-NS	534.524	551.528	[M-H2O+H]+	C35H69NO3	1.13374e+06	1.35148e+06	1.61003e+06	1.34154e+06	393768	829200	2.0317e+06	109804	730575	1.89206e+06	504186	650447	3.27719e+06	3.42542e+06	796650	2.04266e+06	1.85833e+06	734990	1.45635e+06	1.36894e+06	1.06437e+06	1.00796e+06	1.26903e+06	856954	814346	264477	367168	363887	767724	443865	406085	77554.6	683363	216920	679894	146557	271653	252087	610049	327857	486810	566330
LIPID-P-0111	Cer(d18:1/18:0)	SP	Cer-NS	548.54	565.543	[M-H2O+H]+	C36H71NO3	4.77519e+06	4.49101e+06	3.09148e+06	3.6309e+06	1.07453e+06	3.94663e+06	3.07471e+06	1.87859e+06	2.2661e+06	3.44733e+06	1.60506e+06	1.52513e+06	8.78523e+06	6.10528e+06	7.78718e+06	5.41883e+06	4.59883e+06	1.95256e+06	4.20449e+06	4.8419e+06	7.24492e+06	4.25171e+06	3.5554e+06	1.14781e+06	1.46222e+06	1.18662e+06	1.12303e+06	855424	1.06074e+06	1.73417e+06	2.9593e+06	597351	1.44258e+06	407598	1.20106e+06	436880	9.96105e+06	3.7734e+06	1.84788e+06	585466	1.41823e+06	1.6573e+06
LIPID-P-0121	Cer(d18:1/18:1)	SP	Cer-NS	546.524	563.528	[M-H2O+H]+	C36H69NO3	289400	219213	180137	324102	26458.2	221235	339556	42122.3	146233	278797	28244.2	251259	426789	517368	164526	366484	321661	64103.3	195598	302198	28183.1	170096	255383	86531	175897	95795.5	108765	34739	87875.8	130584	70757	25662.6	101658	11022.9	115104	25279.8	44018.1	43906.3	169164	55591.2	17205.2	38985.6
LIPID-P-2072	Cer(d18:1/18:2)	SP	Cer-NS	544.509	561.512	[M-H2O+H]+	C36H67NO3	46267.3	29647	22107.7	23307	16243	29002.3	43022.4	3221.1	21535.2	31970	28414.7	33350.6	54118.6	53702.3	18184.4	53676.3	44016.2	22370.5	87825	67494.8	27738.4	28699.8	24123.4	21346.1	54274.9	44323.9	13565.2	20902.8	27601.6	68330.5	14756.2	10768.8	28141.1	27651.8	20101	11662	10186.1	8838.67	39548.4	35775.7	35539.3	30175.9
LIPID-P-0114	Cer(d18:1/21:0)	SP	Cer-NS	590.587	607.59	[M-H2O+H]+	C39H77NO3	73285.6	74647.2	62761	60765.7	23904.3	32743	81914.4	11450.9	61304.5	88218.3	39692.7	20701.4	171935	122204	57864.3	113690	72247.1	38883.3	70704.2	50406.7	66583.7	38896.5	75762.3	93959.3	52855.7	43818.1	55688.5	19886.3	101592	71248.3	29874.3	19195.2	12806.9	27177.7	32209	23708.1	25201	11523	33638	29651	31505.6	26557.6
LIPID-P-2512	Cer(d18:1/22:0(2OH))	SP	Cer-AS	638.608	637.601	[M+H]+	C40H79NO4	9611.82	27990.2	43857.4	50591.8	14713.2	22776.6	41487.4	9	18844	47060.5	10250.5	26211.1	99418.1	72488	20857.8	27310.3	35620.3	41469.3	59776.3	27455.3	17656.2	33986	46529.7	114340	76363.4	29957.2	33961.2	58820.6	748794	42432.5	52495.8	39349.3	27035.3	25771.6	36731.8	33526.4	9	9	22733.3	39379.6	68627.8	34509
LIPID-P-0116	Cer(d18:1/23:0)	SP	Cer-NS	618.618	635.622	[M-H2O+H]+	C41H81NO3	2.86898e+06	2.516e+06	2.36358e+06	2.23598e+06	499125	1.96554e+06	3.1685e+06	254924	1.58338e+06	2.41337e+06	1.2634e+06	1.08037e+06	7.03402e+06	4.2273e+06	1.34817e+06	2.56909e+06	2.84976e+06	1.62448e+06	2.62047e+06	2.88101e+06	1.89686e+06	1.68465e+06	2.32602e+06	4.49639e+06	880057	1567367	1.00334e+06	980652	4.35192e+06	2.87633e+06	1.80156e+06	287754	840731	772525	1.37846e+06	1.32565e+06	344683	396816	1.54538e+06	2.26051e+06	1.59146e+06	1.14601e+06
LIPID-P-2519	Cer(d18:1/26:2(2OH))	SP	Cer-AS	672.629	689.632	[M-H2O+H]+	C44H83NO4	46346.5	38970.1	15014.2	10869.1	17081.1	28405.8	25211	13338.5	61017.6	35535.9	8548.75	17336.4	49214.3	59352.7	36248.3	53892.5	52334.1	23443	30400.7	44094	40973.3	30851.7	54391.5	74710.7	46399.1	130813	41973.9	49096.7	20350.6	186497	56543.2	53351.4	65255.2	8797.42	95644.4	81744.1	55107.7	86394	134619	63922.1	140090	68539.1
LIPID-P-2079	Cer(d18:1/28:2)	SP	Cer-NS	684.665	701.669	[M-H2O+H]+	C46H87NO3	829674	946087	698584	2.20758e+06	691443	813041	1.54246e+06	83432.3	300094	738625	1.35353e+06	1.24217e+06	1.47343e+06	1.82145e+06	322321	1.87289e+06	3.44603e+06	882564	1.15498e+06	466630	452753	872423	739033	1.43763e+06	394636	6697.42	37623.5	141796	26942.2	27833.3	12705.8	11384.4	585855	123515	902838	150480	9	9065.71	320428	1.6198e+06	1.46357e+06	1.27118e+06
LIPID-P-2082	Cer(d18:2/19:0)	SP	Cer-NS	560.54	577.543	[M-H2O+H]+	C37H71NO3	14045.2	14149.3	9687.16	7676.28	2986.49	14106.4	7426.1	7029.37	14303.4	3444.04	6225.01	6237.41	12790.8	7119.46	16858.2	12254.1	29576.1	893.284	15583.9	12171.4	19885.4	8538.96	4682.31	6407.14	12657.6	9	9	9	9	11872.3	18290.7	9	13665.2	9	9	9	24840.6	9	9398.01	9	9365.5	10641
LIPID-P-0137	Cer(d18:2/20:0)	SP	Cer-NS	574.556	591.559	[M-H2O+H]+	C38H73NO3	248479	197956	218809	196343	69540.7	191561	163574	143440	225363	181793	101267	141021	465954	233809	411991	394839	335529	116344	253241	258347	286540	210966	212930	64079.2	314300	129320	112705	53136.2	25172.9	182092	238318	63836.4	174410	26788.6	60225.1	32928	470500	214512	275499	71708.5	208846	212252
LIPID-P-0138	Cer(d18:2/21:0)	SP	Cer-NS	588.571	605.575	[M-H2O+H]+	C39H75NO3	18314.3	13376.4	8170.98	11595.3	4497.97	8817.08	12717.2	4865.52	13760.1	10410.3	10510.2	7099.47	26349.4	14910	19343	17288.9	22342.6	9620.78	12107.2	12239.9	18506.3	14363.3	11003.4	23558.6	18628.6	2893.5	9808.77	4414.29	1183.1	14359.8	10340.6	6101.19	11985.2	2630.63	5538.99	1313.93	17327	5786.36	12515.2	12242	12194.1	8314.82
LIPID-P-2531	Cer(d18:2/22:0(2OH))	SP	Cer-AS	618.582	635.585	[M-H2O+H]+	C40H77NO4	9858.06	12268	5698.03	5868.94	5282.39	6830.94	8478.78	6925.35	7733.43	12119.4	4095.55	3326.05	22006.2	5629.79	10187.2	11100.4	21900.3	9270.32	5966.09	14844	6925.35	5036.81	12470.4	23144.7	6270.61	14321.6	3199.86	1983.99	9978.18	7912.78	9985.03	3183	4936.51	3802.02	8780.37	2217.93	5668.78	5978.17	10098.5	16747.2	10072.6	6195.08
LIPID-P-0139	Cer(d18:2/22:0)	SP	Cer-NS	602.587	619.59	[M-H2O+H]+	C40H77NO3	419614	347276	344509	350422	150921	315794	279494	228139	377825	314375	179117	215444	786289	429867	559866	607295	611725	208931	450001	485763	591861	310342	505532	416302	332071	330630	297147	134118	173395	430936	389484	172831	263677	134858	151760	142399	554693	396550	478313	262083	351490	385790
LIPID-P-0140	Cer(d18:2/23:0)	SP	Cer-NS	616.603	633.606	[M-H2O+H]+	C41H79NO3	272631	229509	176363	184136	75023.4	130659	269369	79740.9	185132	115919	139024	122776	442972	197862	232042	231138	369467	169094	269284	253268	187944	197837	268717	595401	221059	213054	194926	120782	89387.2	250758	270791	69304.5	213312	60152.5	157621	81843.1	155398	102173	308566	427239	210660	215080
LIPID-P-2533	Cer(d18:2/24:0(2OH))	SP	Cer-AS	646.613	663.617	[M-H2O+H]+	C42H81NO4	9	18129.1	14783.2	18243.5	1511.05	5190.86	14467.4	3844.17	10923	17127.9	5738.27	14137.6	35585.4	15252.2	16692.6	12346.6	17513.1	9535.3	19992.8	14002.9	12033.2	8505.28	16560	104585	64426.5	28441.3	36071.2	35519.7	91830.8	19500.1	87002.7	16502.2	47476.2	9101.67	12709.9	4370.74	9	16782.4	23602.1	35940.6	76105.2	13100.8
LIPID-P-0141	Cer(d18:2/24:0)	SP	Cer-NS	630.618	647.622	[M-H2O+H]+	C42H81NO3	469034	548752	725340	599329	177458	440781	516192	238805	530136	470790	260874	491919	1.3062e+06	720848	850433	890637	1.03955e+06	415807	612102	626593	823504	536498	923260	1.20961e+06	740250	715277	480273	461893	523566	769607	1.38306e+06	466550	445087	213820	455256	212361	696907	776806	1.3768e+06	732917	1.42553e+06	750437
LIPID-P-2085	Cer(d18:2/25:0)	SP	Cer-NS	644.634	661.637	[M-H2O+H]+	C43H83NO3	44134.4	21925.6	24926.1	43520.3	4908.13	10245	37380.8	7106.22	22742.7	33311.5	24051.5	23336.9	59674.1	47624.3	17387.7	42282.5	89036.5	19241.6	48078.7	29423.4	29302.3	32047.2	48250.2	112701	59635.3	39054	23610.3	34336	47093.8	59068.7	169101	16534.5	31155.6	7633.17	54149.1	8996.48	17007.2	37864.9	84570.3	59653.1	62347.5	61096.1
LIPID-P-2086	Cer(d18:2/25:1)	SP	Cer-NS	642.618	659.622	[M-H2O+H]+	C43H81NO3	31752.7	23318.3	36215.5	22744.8	8511.43	22817.5	19651.8	4236.92	29098.9	16353.6	12106.1	26341.9	56078.9	29444.4	25244	40100.6	45408.7	27995.7	44228.7	32131.9	18671.6	15913.7	33488.4	38461.6	20287.4	12710.2	76066.2	10432.5	18943.1	37923.1	89803.9	10164.1	44741.5	4511.72	37268.6	3384.6	12660.5	15061.8	142944	15810.4	42520.3	40067
LIPID-P-0143	Cer(d18:2/26:0)	SP	Cer-NS	658.65	675.653	[M-H2O+H]+	C44H85NO3	18036.5	2299.59	4156.15	3238.64	9	9	9249.9	1388.77	9581.09	9	3701.9	7817.04	17336.7	12233.8	4627.03	28583.5	20937.4	8205.83	12869.5	4608.97	11800.1	10175	9056.07	30851.6	32612.5	5510.75	7827.87	9579.34	9530.3	26768.4	88862.1	7857.23	10116.7	962.79	21388.7	4561.38	9	12709	29422.1	20958.3	48099.5	58813.6
LIPID-P-2087	Cer(d18:2/26:1)	SP	Cer-NS	656.634	673.637	[M-H2O+H]+	C44H83NO3	33387	25061.4	26942.4	13922.3	9667.62	35940	17462.1	11139	26616.8	13576.2	16471.4	24138.7	60355.3	16708	25564.8	32846	35745.5	20207.4	47984.2	33557.2	35006.2	25418.3	46706.4	32935.6	67179.5	38698.9	61066.5	26365.6	28476.8	71169	169391	29944.6	64598.5	1993.26	37979.5	4807.6	88543.5	66593.6	206102	14637.1	64356.4	53975.4
LIPID-P-2089	Cer(d19:1/16:0)	SP	Cer-NS	534.524	551.528	[M-H2O+H]+	C35H69NO3	340334	381194	439579	196355	317148	247101	273414	48723.2	153446	523121	78545.6	125565	315818	368902	118929	351531	368875	282895	105328	223221	223670	120528	231014	79890.7	99973.1	13405.3	61091.1	9	330898	29655.4	12566.9	10983.9	30609.9	48263	14109.5	9	17706.2	29929.9	65146.8	24874.6	21327.3	110384
LIPID-P-2024	Cer(d20:0/18:2)	SP	Cer-NDS	574.556	591.559	[M-H2O+H]+	C38H73NO3	6155.22	8506.61	5725.97	6847.74	2219.78	4932.74	5969.94	2554.46	9224.03	4899.26	4454.68	5811.43	15145.2	2059.08	7455.28	11038.4	16502.8	1696.72	7177.81	7176.08	14708.7	5793.78	8041.12	3593.45	7531.87	4417.1	2893.74	9	518.341	8031.64	9571.9	2213.86	7341.46	511.048	9	514.317	13309.8	4282.89	8370.39	2218.76	7860.48	8685.13
LIPID-P-2101	Cer(d20:1/22:1)	SP	Cer-NS	630.618	647.622	[M-H2O+H]+	C42H81NO3	3928.63	16104.4	28268	15517.8	772.026	10422.4	33049.1	4667.5	7707.36	21999.9	7747.25	17786.7	25415.2	45035.2	19031.8	9999.69	19733.6	40586.5	11966.4	6993.49	17400.6	9246.47	39955.8	5438.78	6572.69	1167.99	1541.92	9	26324.5	4224.17	16329.8	9	2691.07	21646.9	11213.4	9	781.22	3890.94	16981.9	9	4714.36	14668.9
LIPID-P-2555	Cer(d20:1/24:0(2OH))	SP	Cer-AS	676.66	693.664	[M-H2O+H]+	C44H87NO4	151914	283899	268270	228169	64673	248738	415601	30334.6	146551	255364	150225	320096	490032	533550	182947	396846	314663	548749	320513	267848	177202	255326	333161	96591.5	102073	36082.8	64567.9	29743.3	341275	86745.1	612039	15539.3	83727.8	99076.8	181315	11186.9	25914.3	35974.7	477155	27959	114442	216708
LIPID-P-2556	Cer(d20:1/24:1(2OH))	SP	Cer-AS	674.645	691.648	[M-H2O+H]+	C44H85NO4	12962.4	20991.3	21488.6	17744.6	7850.37	20817.8	77319.8	3414.22	8397.8	27769.5	27302.7	34866	41078.2	43002.8	15248.5	23771.3	31835.8	70081.2	23022.2	16039.6	21839.8	25047.2	35210.9	4066.08	14189.8	10784.3	6306.77	9	9	7367.55	79603.3	658.97	15466.2	9690.59	28306.7	2680.62	9	1957.3	82960.6	4513.19	16721.6	9706.86
LIPID-P-2563	Cer(d21:2/36:0(2OH))	SP	Cer-AS	856.848	873.851	[M-H2O+H]+	C57H111NO4	108939	6146.74	15461.8	1551.14	9273.22	37412.1	9	8769.94	74395.3	22613.6	1024.77	9	32301.3	9	91493.8	41428.8	40195.4	43915.6	56523.9	121092	105868	3571.74	2522.02	6203.1	1547.63	514.752	9	97512.9	1550.64	18160.5	9	151470	5183.91	513.912	2082.82	3578.75	2053.23	1009.02	9	15963.4	3612.62	9
LIPID-P-2565	Cer(d21:2/38:2(2OH))	SP	Cer-AS	880.848	897.851	[M-H2O+H]+	C59H111NO4	258100	49809	84811.7	2413.99	49832.3	122604	6120.98	48894.7	139424	102482	2930.39	7630.48	75044.2	967.033	280195	135618	109362	139989	150297	178837	198466	51746.2	41512	40887.7	15795.8	11668.4	7337.93	134110	5342.52	59331.5	6712.5	166040	9	2435.28	15337.1	11087	57868.1	26480.7	15797.2	55512.1	31515.6	24809
LIPID-P-2569	Cer(d22:1/35:0(2OH))	SP	Cer-AS	858.864	875.867	[M-H2O+H]+	C57H113NO4	48356.1	9664.06	26358.9	9	1463.92	27488.9	9	2924.92	25498.9	13639.9	9	9	11595.1	9	69503.1	24003.5	24059.1	30904.7	37824.8	37014.8	69648.8	3376.69	6676.78	1438.8	4336.77	9	9	37361.6	1931.19	10144.1	9	55819.3	9	9	5262.78	3324.13	3883.96	9	968.82	12867.4	9	9
LIPID-P-2570	Cer(d22:1/35:1(2OH))	SP	Cer-AS	856.848	873.851	[M-H2O+H]+	C57H111NO4	53190.3	2546.75	15461.8	9	4645.19	19476.9	9	2554.26	29620.7	9213.74	523.824	1045.86	23028.7	9	69592.5	47067.3	26233.9	19918.1	48607.6	65163	66997.8	1551.1	1535.59	2070.78	1026.11	1536.6	9	64070.1	9	16979.2	2515.02	77060.4	2554.26	9	9	2525.2	9222.75	3122.68	1025.43	3616.84	9	1518.04
LIPID-P-2120	Cer(d22:2/24:1)	SP	Cer-NS	684.665	701.669	[M-H2O+H]+	C46H87NO3	117219	103019	84587.3	229346	63159.8	106467	120689	1750.18	31061	90986.6	149153	140573	178697	246357	34812.7	232928	371537	99359.6	142427	40948.1	45455	69108.8	85345	155123	52803	1046.29	1024.89	12200.8	1707.28	3894.39	1797.4	768.439	62245.7	23040.2	97792.6	25925.6	9	522.345	37420.9	151996	168426	132165
LIPID-P-2027	Cer(d23:0/18:0)	SP	Cer-NDS	620.634	637.637	[M-H2O+H]+	C41H83NO3	417986	35637.1	64660.9	9	9242.55	17992.4	84960.3	11009.1	132684	50904.2	10870.1	14043	100906	12174.1	208978	52825.1	22174.5	55447.6	96342.2	108199	167117	45301.1	26189.2	341480	23799.4	193974	22370.1	572174	66532.5	339605	86825.6	277929	14407.9	14475.8	128068	245680	15529.4	42510.8	26518.3	958233	91046.6	24443
LIPID-P-2573	Cer(d23:2/34:0(2OH))	SP	Cer-AS	856.848	873.851	[M-H2O+H]+	C57H111NO4	97619.5	11856.8	16348	9	11685.5	23640.5	2046.75	7278.19	39154.9	30317.9	9	1022.75	39387.3	9	111355	45625.3	27712.8	36279.9	71610.2	114304	117636	1551.97	4615.99	12889.5	9	9	9	117127	523.992	7758.1	9	124322	9	9	2559.28	3056.1	2053.23	9	9	10725.1	2640.36	9
LIPID-P-2029	Cer(d24:0/18:0)	SP	Cer-NDS	634.65	651.653	[M-H2O+H]+	C42H85NO3	737099	68453.5	135160	31170.9	27119.9	87948	62787.8	33580.8	416463	172509	42501	35830.3	149940	49871.8	585874	192453	99580.4	132969	155613	226816	597804	115563	52853.8	625980	113993	493309	53039.5	1.55743e+06	155225	962028	464093	1.22333e+06	56804.3	9	325304	371682	62408.5	209368	69776.5	1.33592e+06	325536	123636
LIPID-P-2583	Cer(d24:2/33:0(2OH))	SP	Cer-AS	856.848	873.851	[M-H2O+H]+	C57H111NO4	112527	16480.2	53091.6	2603.53	11824.5	30401.2	2120.9	6155.15	74599.3	33822.3	1035.82	9	50124.1	9	101778	69207.5	36778.7	28087.7	57304.8	144705	149021	13260.8	6059.03	10853.1	3604.45	9	9	158939	2043.41	20433.8	2065.46	151907	9	9	1036.15	5185.83	3592.77	9	1516.03	18552.4	2017.18	9
LIPID-P-2584	Cer(d24:2/35:0(2OH))	SP	Cer-AS	884.879	901.883	[M-H2O+H]+	C59H115NO4	127244	13108.7	14228.2	9	3378.84	26465.1	9	3815.24	59913.7	13995.6	9	9	33885	9	142977	42645.9	38696.6	55755.9	73567.7	100922	136877	3536.36	2317.12	17149.1	6207.72	11353.7	9	122751	9	52973.6	1875.67	166141	9	9	9	4217.82	5604.2	9	9	33172.9	8508.74	1869.06
LIPID-P-2589	Cer(d25:1/32:0(2OH))	SP	Cer-AS	858.864	875.867	[M-H2O+H]+	C57H113NO4	36847.3	4378.37	14449.2	9	4799.58	16753.1	9	2873.3	15569.4	18797.3	1469.39	9	13500.4	9	57548.7	12537.5	20144.1	11442.9	23813.2	28615.8	50088.6	3899.41	7223.88	1921.07	9	2912.91	9	47417.6	9	12558.5	9	67025.1	9	9	956.67	2395.61	1955.24	9	2878.88	8619.81	976.19	968.82
LIPID-P-2590	Cer(d25:1/32:1(2OH))	SP	Cer-AS	856.848	873.851	[M-H2O+H]+	C57H111NO4	61371.7	518.448	21867	9	1550.14	13818.3	9	4560.84	28106.7	26774.5	9	9	35298.9	549.696	21665.7	20510.2	18939.8	32890.3	17395.6	91910.6	61902.3	7142.77	2530.2	9	1014.04	3641.82	9	37668.3	1550.64	10751.7	2112.88	62408.9	1045.2	9	3534.37	2588.62	5717.86	9	9	3103.1	9	9
LIPID-P-2601	Cer(d26:2/31:0(2OH))	SP	Cer-AS	856.848	873.851	[M-H2O+H]+	C57H111NO4	123265	12800.2	35037	9	15987.5	41109.3	9	9286.64	49536.4	24669.1	1510.52	1026.44	50242.4	9	144969	62908.6	49356.4	60251.8	66474.2	116940	151402	2583.61	4113.38	3530.52	9	9	1097.46	157096	513.912	14430.3	9	176961	9	9	2559.28	9274.77	6196.64	1550.64	1531.58	23639.2	2571.54	3117.11
LIPID-P-2606	Cer(d27:1/30:0(2OH))	SP	Cer-AS	858.864	875.867	[M-H2O+H]+	C57H113NO4	62524.1	8203.13	18701.8	9	7768.03	14954.2	9	4873.9	21633.6	15792.2	980.21	9	30908.8	9	71543.4	22305.8	38535.9	11473.7	45215.2	61110.8	58903.4	4340.84	1427.27	1909.05	2896.34	9	9	33657.3	9	7302.92	9	55055.3	1895.12	501	9	9	1474.94	986.24	9	6708.12	9	5306.82
LIPID-P-2607	Cer(d27:1/30:1(2OH))	SP	Cer-AS	856.848	873.851	[M-H2O+H]+	C57H111NO4	77740.8	4032.86	20193.7	9	1583.16	25184.6	9	5505.67	55924.6	6719.25	9	1033.81	26100.6	9	63473.6	30187.1	20476.2	25809.6	55478	89791.7	95128.3	9	8717.86	6640.58	9	9	9	78420.4	4083.76	8686.44	521.304	77061.9	9	9	2069.76	1025.77	506.016	1024.43	1033.81	13326.7	9	1034.14
LIPID-P-2610	Cer(d27:2/30:0(2OH))	SP	Cer-AS	856.848	873.851	[M-H2O+H]+	C57H111NO4	76741.9	5622.44	51958.6	9	12375.3	28136.6	9	15185.1	62812.9	34268.9	9	9	45008.8	9	135137	87969.9	43698.3	38234.2	76742.9	115445	147817	4127.82	9743.04	4599.09	9	1551.14	9	176989	9	24554.7	9	138081	9	2065.46	2525.2	3149.15	17458.3	4008.84	3539.86	19530.1	9	9
LIPID-P-2612	Cer(d27:2/32:1(2OH))	SP	Cer-AS	882.864	899.867	[M-H2O+H]+	C59H113NO4	81858.7	10798.3	19324.8	9	3025.02	30238.9	514.416	8672.26	70412.2	18962	9	1536.6	40633.4	9	98178.1	35688.4	51790.3	26554.9	82728.6	109780	171371	7227.61	3604.45	4743.16	3149.15	1025.77	9	273553	1035.82	16252.3	9	236893	9	9	3690.88	9	8260.13	1029.45	9	29153.5	2043.41	9
LIPID-P-2619	Cer(d28:2/29:0(2OH))	SP	Cer-AS	856.848	873.851	[M-H2O+H]+	C57H111NO4	103853	5045.85	31808.5	9	11339.3	24556.3	1096.12	15325.6	53871.9	32682.2	2536.73	1026.44	43491.8	9	164326	65977.8	37974.8	55155.1	72144.2	101083	124317	4620.19	8629.37	11834.2	2568.72	2045.42	9	155588	2065.46	14880	9	132549	9	9	2066.12	533.232	11945.3	2029.38	2550.09	20097.4	1534.09	1591.76
LIPID-P-2620	Cer(d28:2/31:0(2OH))	SP	Cer-AS	884.879	901.883	[M-H2O+H]+	C59H115NO4	73724.3	3350.99	21578.7	9	3359.71	26624	9	9	49504	17803.7	9	9	27045.2	9	115101	60281.4	31761.9	25114.1	48962.1	24929.3	34330	6239.5	2418.13	6236.01	4311.74	2400.02	9	106074	9	26147.7	9	96260.2	9	9	9	9	6031.01	9	9	9	9	9
LIPID-P-2628	Cer(d29:2/28:0(2OH))	SP	Cer-AS	856.848	873.851	[M-H2O+H]+	C57H111NO4	92081.7	10730.1	45072.4	2046.08	1534.09	31204.6	9	12374.2	38301.3	27621.3	506.016	518.448	18550.4	9	101861	47942.2	52213.3	21149	57441.9	85827.6	115619	4082.43	1531.08	6613.93	9	1025.77	541.632	103190	9	4038.2	9	129426	9	9	6134.6	9	15552.9	1533.59	4617.93	10853.1	8181.52	1544.68
LIPID-P-2629	Cer(d29:2/30:0(2OH))	SP	Cer-AS	884.879	901.883	[M-H2O+H]+	C59H115NO4	99559.9	11094.2	17740.6	9	9630.12	21555.1	2895.34	13023.5	62767.9	34470.8	9	9	26622	953.41	140622	32709.6	44555.2	24813.2	58682.3	107840	107225	5281.95	11626.9	12231.9	5726.86	9	9	146563	957.095	27665.9	9	159436	502.824	9	2841.26	2850.27	5272.35	1476.42	5309.71	22513	3304.03	1980.07
LIPID-P-2632	Cer(d30:1/27:1(2OH))	SP	Cer-AS	856.848	873.851	[M-H2O+H]+	C57H111NO4	107410	5174.14	24521.2	9	5668.94	42970.4	1049.89	11731.3	58215.4	42451.9	9	9	27173.8	4848.34	121288	57416.4	69486.9	76082.8	69702.9	32726.2	145776	6633.44	7149.77	17447.9	508.536	2046.75	9	135698	2553.43	22508.4	9	205045	9	9	1537.1	2046.75	5152.2	513.912	522.984	11257.1	1024.77	1026.11
LIPID-P-2635	Cer(d30:2/29:0(2OH))	SP	Cer-AS	884.879	901.883	[M-H2O+H]+	C59H115NO4	100040	13393.9	25413	9	6264.27	16561.9	9	7197.88	43293	19561.1	9	9	35253.2	9	115102	74973.1	15300.8	59154.5	55032	80546.7	172422	4798.81	961.115	3373.07	3880.73	9	9	138754	9	9	9	152307	9	986.24	3859.49	9	9	3438.59	9	30173.4	9	9
LIPID-P-2412	Cer(t17:1/16:0)	SP	Cer-NP	522.488	539.491	[M-H2O+H]+	C33H65NO4	12724.8	13400.6	9	9	11522.2	9	9	9	9	9	9	9	9	9	15985.1	9	9	9	9	9	9	9	9	120018	9	9	9	9	9	571095	13663.1	9	9	9	91783.2	42019.3	15567.3	31123.9	83986	9	97711	9
LIPID-P-2420	Cer(t17:1/24:1)	SP	Cer-NP	632.598	649.601	[M-H2O+H]+	C41H79NO4	9	9	9	9	4295.85	9	9	9	9	9	9056.05	9	9	9	9	9	9	9	9	9	9	9	9	70785.9	36952.4	22779	28711.5	9437.4	5047.73	829563	16982.8	13908	25019	9652.64	128523	22914	9	14036.4	59388.6	15966	114450	14670.8
LIPID-P-2422	Cer(t17:2/16:0)	SP	Cer-NP	520.472	537.476	[M-H2O+H]+	C33H63NO4	73042.8	87397	79117.4	72199.2	35189.5	97050.4	154689	27293.3	131787	107602	45286.7	95034.6	134535	135464	39547.5	59558.8	140453	147405	78489.9	148818	76026.9	53166.8	138294	116945	86165.3	206943	61617.7	234628	94181.3	371384	247104	150345	130565	19330.4	348753	185862	65335.3	90328.3	293383	296197	164567	274431
LIPID-P-2429	Cer(t17:2/22:0)	SP	Cer-NP	604.566	621.57	[M-H2O+H]+	C39H75NO4	221625	250459	185666	181048	68693	209607	215119	62480.1	353353	231202	178786	156638	382647	213478	243340	381435	348671	290522	375782	260484	212088	219278	167687	347908	114515	503915	146418	692183	93772.8	444663	197144	522136	168106	15458.7	356243	156841	148036	247775	302845	553286	314769	355717
LIPID-P-2432	Cer(t17:2/24:0)	SP	Cer-NP	632.598	649.601	[M-H2O+H]+	C41H79NO4	211753	176012	194215	174177	49156.9	29907.1	177531	11769.8	359574	215643	121813	128323	366699	256028	193802	373453	297704	308071	337404	251247	209045	169620	226001	817356	219194	976912	170475	787729	206215	555370	528856	717571	283383	41105.4	765055	547649	182907	429388	611914	1.0509e+06	606545	519347
LIPID-P-2433	Cer(t17:2/24:1)	SP	Cer-NP	630.582	647.585	[M-H2O+H]+	C41H77NO4	610441	433542	393324	380118	87354	639833	480086	135187	922407	456255	602947	378248	525483	402739	523323	658177	494824	555050	802468	748932	440763	373568	484549	405364	698756	1.2185e+06	403452	2.26768e+06	201968	1.36177e+06	610714	1.39368e+06	782778	43698.7	1.55715e+06	234000	364043	583697	1.32904e+06	1.43768e+06	793496	732304
LIPID-P-2437	Cer(t17:2/33:0)	SP	Cer-NP	758.738	775.742	[M-H2O+H]+	C50H97NO4	85573.6	20637.9	31207.4	11575.5	5035.93	23859.1	15097.5	2540.91	35221.6	23659.9	3063.59	8162.94	43724.1	15536.9	62914.5	54626.5	12184.6	50835.4	51613.5	41753.9	49308.1	19992.2	22554	47092.9	61888.6	17260.6	3555.39	52850.6	153554	148016	21859.3	72069.7	17618.9	9	18383.6	73450.9	9	2580.4	14906	17105.3	34722.9	34711.4
LIPID-P-2438	Cer(t17:2/35:0)	SP	Cer-NP	786.77	803.773	[M-H2O+H]+	C52H101NO4	52040.3	9741.25	13590.3	7666.5	14061.1	17941.4	9851.2	6014.32	32197.3	32237.5	2742.14	2192.07	44854.3	11491.6	48527.8	28736.3	23147.1	45935.3	37748.6	23570.5	31446.8	5476.07	15242.7	37217.7	33740	13610.2	6551.27	34800	105394	113855	20777.9	53136.1	7022.64	4929.42	10929.9	25172.4	9307.31	1626.25	14098.5	26082.4	24504.8	19596.5
LIPID-P-2439	Cer(t17:2/35:1)	SP	Cer-NP	784.754	801.757	[M-H2O+H]+	C52H99NO4	163628	10064.3	25924.1	11174.3	8056.38	22634	10489	1002.83	34233.6	26398.6	3461.95	6707.79	50331.3	34720.6	133413	64416.3	19621.7	60137.9	85302.6	62454.5	62914.5	4500	14140.8	21476.8	70379.3	24313.1	8986.49	121829	68958.5	190851	16210.8	143863	23655.1	6994.16	6547.79	26158.8	1526.06	2497	29817.6	16210.8	35234.7	24311.6
LIPID-P-1509	Cer(t18:0/20:0(2OH))	SP	Cer-AP	610.577	627.58	[M-H2O+H]+	C38H77NO5	92710.6	72747.6	62929	79257.5	44358.4	56068.9	84221.6	65903.5	139108	79375	57055.9	43173.1	89084	111981	69535.8	86180.4	130629	73079.6	135194	371845	63092.8	59682.3	83722.4	1.3863e+06	266363	291568	598163	167202	104464	4.09922e+06	360448	80946.7	202049	74727	893932	299328	110717	156712	618247	133120	1.46951e+06	138932
LIPID-P-2445	Cer(t18:0/22:0)	SP	Cer-NP	640.624	639.617	[M+H]+	C40H81NO4	306918	329565	238948	364042	200170	193692	303286	37894.8	199535	404468	220948	237257	626566	509012	199896	431752	656321	266972	299429	227206	257281	200788	272755	1.0052e+06	105899	25535.7	62830.9	113679	75418.6	124953	23303.9	10043.1	121530	69759.7	178002	115391	9	63185.3	146534	668622	388246	181634
LIPID-P-1512	Cer(t18:0/23:0(2OH))	SP	Cer-AP	652.624	669.627	[M-H2O+H]+	C41H83NO5	138992	154473	94398.9	47624.4	36370.9	101787	123163	47694.7	201540	139885	55675.4	96742	232226	184845	124264	218447	243739	137040	188823	120566	103589	112704	195894	458045	194693	499402	148843	177899	173428	1.00078e+06	201662	271163	230906	43498.6	462053	460427	226533	455398	598585	196534	655262	281675
LIPID-P-1514	Cer(t18:0/25:0(2OH))	SP	Cer-AP	680.655	697.658	[M-H2O+H]+	C43H87NO5	45525.6	23579.2	18793.1	73972.2	15595.4	33439.1	67989.9	1992.31	9921.02	23204.7	42432.9	47984.9	59980.4	97911.7	15322.9	92967.5	112127	45576.4	71990	14109.1	18592.1	43171.2	15324.8	35763.1	13590.5	2785.68	1203.6	5977.41	9	9	4731.39	9	19817	1180.53	19205.3	9149.12	3927.65	3701.2	15329.7	71458.5	45961.5	50762.3
LIPID-P-1961	Cer(t18:2/40:2(2OH))	SP	Cer-AP	882.827	899.831	[M-H2O+H]+	C58H109NO5	47245.3	3453.47	9350.66	9	1961.25	16097.4	9	9	40952.1	3454.94	1557.16	9	2456.96	500.916	76038	6826.08	9	4442.94	49696	52821.1	35919.2	1977.28	993.275	27589.8	2968.45	9	9	9	9	60201.2	9	9	9	1002.65	9	9	9	9	5438.94	12510.3	5508.3	1475.41
LIPID-P-1966	Cer(t20:1/38:2(2OH))	SP	Cer-AP	884.843	901.846	[M-H2O+H]+	C58H111NO5	190179	13451	51284.3	9	3752.61	23353.5	9	10387.1	92674.1	40652.6	2398.95	9	26560.4	9	269684	54106.4	31950.8	28740.4	132427	122394	125575	3314.47	13826.1	45136.5	5554.16	21034.5	3141.92	106686	1422.76	94313.3	1350.25	211438	1432.79	9	9	17589.5	6163.68	3739.27	9	46868.3	9028.11	9
LIPID-P-1967	Cer(t20:1/40:2(2OH))	SP	Cer-AP	912.874	929.878	[M-H2O+H]+	C60H115NO5	62145.5	5615.65	12305	9	2929.46	10999.7	9	9	17028	9153.24	2696.96	9	2268.8	9	39768.5	14633.3	11039.6	2712.49	29317.9	23084.7	42436	2345.88	1659.73	45014.4	9	16006	9	57557.7	658.962	73303.5	9	48201.1	9	9	9	8569.84	9	9	9	35837.8	9	9
LIPID-P-1971	Cer(t20:2/34:1(2OH))	SP	Cer-AP	828.78	845.784	[M-H2O+H]+	C54H103NO5	50571.9	1061.28	6391.19	9	1059.61	1618.84	9	9	20510.3	10227.9	9	542.304	1648.29	9	61696.7	5279.88	5426.05	1572.93	59044	13521.1	32291.3	9	2666.6	23067.9	9	6923.3	2188.37	5987.81	9	40359.7	9	21852.4	1616.84	9	9	3203.06	1640.41	550.536	9	5872.47	4912.91	9
LIPID-P-1973	Cer(t20:2/36:1(2OH))	SP	Cer-AP	856.812	873.815	[M-H2O+H]+	C56H107NO5	51632.5	5934.45	24585.8	9	1472.4	13343.9	9	7801.61	35585.9	18688	1967.79	9	17680.4	9	62213.7	8813.87	16638	18291	137212	56512.2	101298	1482.91	21204.4	180530	15854.1	22034.8	9	19895.8	9	277990	3497.32	30997.9	506.147	1483.44	13807.9	46215.3	4955.81	5492.15	10277.8	72973.4	14942	3838.02
LIPID-P-1974	Cer(t20:2/36:2(2OH))	SP	Cer-AP	854.796	871.799	[M-H2O+H]+	C56H105NO5	111306	1086.84	13439.2	2156.3	9	13808.1	9	5379.24	62042.7	13454.3	9	9	6991.24	553.728	147786	13019.3	11971.5	11267.5	147144	69011.5	147669	9	14687.2	34234.2	1060.94	6333.91	541.632	41704.8	546.84	101672	1080.04	95256.5	9	9	9	12144.8	4342	1096.12	8129.83	17953.7	1648.29	9
LIPID-P-1975	Cer(t20:2/38:1(2OH))	SP	Cer-AP	884.843	901.846	[M-H2O+H]+	C58H111NO5	6153.74	3460.91	8253.41	9	15579	7200.9	9	3076.51	24192.2	11039.7	3791.93	9	8908.93	9	16900	10371.8	12015	10225.7	45087	23367.2	25075.9	2559.83	5509.16	215461	9247.61	32103.5	9	26912.4	4338.66	311936	5672.16	10590.9	9	9	32990.2	54192.3	2169.33	2627.94	6408.84	94082.5	31718.5	9
LIPID-P-1976	Cer(t20:2/38:2(2OH))	SP	Cer-AP	882.827	899.831	[M-H2O+H]+	C58H109NO5	520316	30485.3	183693	9	19690.6	110698	9	22611.2	315460	114169	10325.4	2474.11	78731.7	9	648264	96204.5	112093	86800.7	496292	258860	531527	13815.6	67444.5	253450	12304.1	82600	1967.79	191772	3918.22	475156	1483.94	352732	2473.31	1984.73	24688.5	49343.9	14011.5	4025.47	31082	109918	48327.1	9510.59
LIPID-P-1977	Cer(t20:2/40:1(2OH))	SP	Cer-AP	912.874	929.878	[M-H2O+H]+	C60H115NO5	6255.73	9	5222.71	9	2113	9	9	9	9	9	9	9	9	9	7548.93	9	11157.2	3999.32	9	7419.8	8427.15	9	4273.23	154273	9470.83	25988.4	9	9	3778.8	181207	9	9	9	9	15463.8	22236.6	9	9	9	49146.9	23075.9	9
LIPID-P-1978	Cer(t20:2/40:2(2OH))	SP	Cer-AP	910.859	927.862	[M-H2O+H]+	C60H113NO5	171025	9050.83	37746.8	9	7597.97	27726.9	9	7630.89	69918.4	34505.8	5508.89	9	42792.2	1696.72	162768	35168.6	53803.1	17158.4	89803	32436.1	87691.7	6885.17	9204.27	159207	17876	60529.7	2512.76	97251.7	5878.27	384602	6518.11	70254.2	2069.84	873.045	51097.9	83736.6	4236.72	9146.19	24785.3	102953	58000.9	2602.9
LIPID-P-1981	Cer(t22:1/34:2(2OH))	SP	Cer-AP	856.812	873.815	[M-H2O+H]+	C56H107NO5	218792	23654.3	70703.5	523.824	21114.5	106652	9	25357.3	118484	94678.4	2084.16	3149.15	89115.3	1038.16	231501	142718	112390	127767	180900	304538	289322	7706.6	25184.6	10926.2	8877.01	2603.53	9	251478	2581.82	35188.2	1563.18	325462	2043.41	1065.3	9	3068.6	13051.1	7689.61	2581.57	21643.9	7731.47	1536.09
LIPID-P-1984	Cer(t22:2/36:1(2OH))	SP	Cer-AP	884.843	901.846	[M-H2O+H]+	C58H111NO5	120723	9	27410.2	1239.21	806.68	13108.1	9	6678.08	44268	14011.2	1198.08	9	9604.8	9	155012	27347.3	19270	13375.8	74293.2	22401.4	58708.5	9	3250.37	56676	797.448	7963.98	1182.04	39294.7	3615.61	63555.6	9	41255.7	9	9	6431.77	25592.9	2382.38	1988.26	6358.89	45577.6	7480.17	9
LIPID-P-1986	Cer(t22:2/40:2(2OH))	SP	Cer-AP	938.89	955.893	[M-H2O+H]+	C62H117NO5	152789	784.909	18434.8	9	2067.44	9702.63	9	1334.58	38027	7734.14	9	518.661	5611.82	9	102655	23984.7	11901.8	11751.2	47434.4	27003.3	89747.1	822.43	1287.24	53027	9	10510.5	9	114620	9	152759	3139.53	74611.2	9	9	24400.7	27064.1	549.841	2338.86	6332.29	47829.5	10722.2	2942.19
LIPID-P-1989	Cer(t24:1/34:2(2OH))	SP	Cer-AP	884.843	901.846	[M-H2O+H]+	C58H111NO5	152752	2784.78	30143.5	9	1875.74	24401.3	9	3336.98	64778.2	28909.1	972.84	9	29630.2	9	138980	37785.5	31817	17901	83522.7	84286.7	80047.9	960.521	7526.58	33262.9	9	9898.07	4678.47	86147.2	9	58950	9	129644	9	9	797.448	4640.38	3270.4	9	1403.2	18127.6	4720.44	9
LIPID-P-1992	Cer(t24:2/34:2(2OH))	SP	Cer-AP	882.827	899.831	[M-H2O+H]+	C58H109NO5	54515.3	9	9863.45	9	9	3941.51	9	9	15296.6	7508	9	9	10481.7	9	79801.8	9	9	9	35704.7	24584.5	68503.8	989.813	9	9	9	4827.86	9	9	9	20406.3	9	47005.5	9	9	9	6007	9	9	9	11300	9	9
LIPID-P-1994	Cer(t26:1/30:2(2OH))	SP	Cer-AP	856.812	873.815	[M-H2O+H]+	C56H107NO5	48076.5	6146.74	27955.1	9	4148.95	34736.6	9	7736.18	42898.8	27309.4	513.912	9	22951.7	9	92011.8	51266.4	43289.5	31153.4	43563.2	73884.4	77589.4	5185.47	9741.51	6130.59	514.584	9	9	91328.3	9	10825.8	9	96581.2	9	9	9	4090.44	9	9	514.584	10400.3	513.912	9
LIPID-N-0602	CerP(d18:1/16:0)	SP	CerP	616.471	617.478	[M-H]-	C34H68NO6P	190147	192966	253662	151784	109548	184322	201342	290954	237291	203950	132898	166808	196258	259920	316286	299824	219143	318695	138040	292577	306571	246258	212368	321962	245602	235393	151433	389057	313982	738281	352499	279394	295731	54793	454774	327034	431072	436458	256467	232597	541133	471637
LIPID-P-0152	CerP(d18:1/16:1)	SP	CerP	616.471	615.463	[M+H]+	C34H66NO6P	7489.5	9688.8	3051.84	2700.7	884.4	11447.1	4949.48	2647.92	6754.05	1310.42	7472.86	13569.9	15361.7	3056.8	10903.5	15335.6	17608.8	13262	10548.6	25070.8	14965.2	15504.9	12321.1	48700.4	39105.5	42531	25099.3	26532.1	28183	183897	14973.7	13131.6	19377.8	8350.32	89814.8	38806.7	21165.3	32584.2	63755.5	23384.5	87122.1	18874.3
LIPID-P-0147	CerP(d18:1/18:0)	SP	CerP	646.518	645.51	[M+H]+	C36H72NO6P	9375.38	11288.6	9	15117.6	9	9	9	9	9	9	7534.29	9	9	9	9	16188.1	9	9	15030.1	9	9	9	9	14738.3	9118	21553.6	7833.24	55835.6	7672.66	19226.3	13558.4	17784.9	13287.5	9	12454	11809.4	9746.55	20666.1	15131.8	29613.5	14501	14045.8
LIPID-N-0005	Chenodeoxycholic acid	ST	BA	391.5	392.293	[M-H]-	C24H40O4	594494	280609	329516	374374	158370	600280	317146	71116.6	161133	375311	460739	1.12684e+06	1.13363e+06	563668	456581	1.37991e+06	972400	485397	1.90956e+06	401357	339169	551600	1.05802e+06	9	71889	9	69251.7	70816	266517	147292	80127.7	93632.7	185551	401621	9	391265	9	9	116366	141426	188682	381158
LIPID-P-0161	Coenzyme Q10	PR	CoQ	863.691	862.684	[M+H]+	C59H90O4	4.3852e+06	2.16321e+06	4.03206e+06	1.27373e+06	549626	2.57141e+06	2.55407e+06	621539	3.31725e+06	4.23194e+06	1.48071e+06	850553	6.29213e+06	2.71675e+06	2.79968e+06	6.68841e+06	7.31132e+06	7.19823e+06	3.75449e+06	4.25849e+06	3.22913e+06	2.16079e+06	819685	4.68536e+06	5.89157e+06	1.46188e+06	479741	5.18161e+06	521153	3.92468e+06	1.272e+06	2.03329e+06	3.68705e+06	256186	1.85466e+06	1.28289e+06	410261	383601	2.28212e+06	5.62544e+06	4.72998e+06	1.6855e+06
LIPID-P-0159	Coenzyme Q8	PR	CoQ	727.566	780.606	[M+H]+	C53H80O4	21097.3	1388.05	10377.8	5039.4	721.233	9	9	9	10640.8	13116.6	971.46	1452.89	15002.1	9853.26	23650.6	17281.2	11114.5	8628.49	8444.8	16191.7	11968.7	4854.3	2898.64	15871.1	2165.54	4354.44	1817.6	46502.6	1451.73	9321.75	1938.89	17043.9	6919.78	3264.67	2219.82	18119.2	9	2901.05	9081.77	15623.1	11129.4	2515.74
LIPID-P-0160	Coenzyme Q9	PR	CoQ	795.629	794.621	[M+H]+	C54H82O4	207998	67637.8	126640	39244.6	37198.8	81096.2	114272	35383.9	137565	123945	27528.2	22554.4	179735	106169	85562	171157	220110	236300	156304	100334	131378	70086.6	38784.3	139997	272591	85291.1	29469.4	255972	5053.59	76554.1	49596.4	67208.7	106230	5053.59	58104.4	72196.9	22717.5	14535.8	101788	84356.1	351567	120005
LIPID-P-0165	DG(12:0_16:0)	GL	DG	530.476	512.444	[M+NH4]+	C31H60O5	9	9	12021.7	9	9	2711.49	9	9	9	9	9	9	9	9	9	9	7360.74	6212.27	6207.92	3105.38	9	9	9	25588.6	13132.7	17403.2	6202.94	12468.3	2707.42	34061.4	7823.22	7381.44	5469.74	9	14296.8	4271.88	4304.09	3104.05	5432.37	18588	15509.9	5426.54
LIPID-P-1423	DG(12:0_18:1)	GL	DG	556.494	538.46	[M+NH4]+	C33H62O5	7680.37	9	5794.63	778.54	3865.26	5393.85	2719.1	4252.37	13931.3	5410.57	6587.51	1555.1	774.702	1582.41	18189.3	11589.4	9297.29	20253.9	2318.47	4226.69	12033.4	3127.57	7346.35	14311.3	14315.6	13543	18869.4	27061.6	1196.08	48340.7	1545.93	49517.1	5804.55	774.185	12024.3	1166.99	1938.04	1166.49	8534.58	16256.5	11611	3876.12
LIPID-P-1437	DG(12:0_18:2)	GL	DG	554.478	536.444	[M+NH4]+	C33H60O5	23158	2478.28	11776.6	9282.24	992.27	5401.26	5492.49	992.27	8666.38	18309.6	4892.04	10275.2	2888.89	11762.4	921.92	14704.3	9771.25	14966	10782.5	13724.2	10866.1	2457.64	6408.64	48285.7	4397.93	8480.82	13798.5	29071.6	1474.94	60254	14720.7	75474.6	8869.91	9	11766.8	1480.43	992.605	4288.2	23159.5	45822.4	16471.5	9
LIPID-P-0164	DG(14:0_14:0)	GL	DG	530.476	512.444	[M+NH4]+	C31H60O5	5423.48	9	9	9	9	9	9	9	9	9	9	9	9	9	9	9	9	9	8605.18	9	10087.5	9	9	9	15914.2	6871.43	3504.5	4271.88	1555.1	33137.7	1165.49	13571.6	778.716	1553.94	779.385	2745.97	1932.19	3527.02	20771.7	22684.5	21507.9	15207.3
LIPID-P-0167	DG(14:0_16:0)	GL	DG	558.519	540.475	[M+NH4]+	C33H64O5	88979.9	51568.2	92424.1	61127.9	32810.7	50132	61032.6	34692.1	80872.5	83217.6	43151.2	33909	10565.2	61504.2	93964.6	107038	78732.3	76366.7	85141.3	68112	84499.5	60382	78439.5	102050	151046	109227	83729.1	100206	31718.6	249134	85362.2	133157	81864.2	37767.8	108069	27446.5	58862.5	60469.5	169235	174164	181838	126479
LIPID-P-0170	DG(14:0_18:0)	GL	DG	586.55	568.507	[M+NH4]+	C35H68O5	38560.5	26839.5	31117.7	28982.9	14909.3	30179.9	29111.4	14432.8	26811.4	32437.6	13012.7	31252.5	32973.4	17321.9	26019.5	38538.6	42017.4	35737.6	38959.1	31955.6	33024.5	32557.7	32322.3	41860.3	49566.1	41002.6	30481.4	37724.3	20056.8	152240	24274.4	31761	33808.4	22816.6	49457.3	22852.4	28060.2	26666.2	57101.7	48413.4	67260.6	59044.7
LIPID-P-0191	DG(14:0_18:1)	GL	DG	584.535	566.491	[M+NH4]+	C35H66O5	180312	9	9	9	9	9	9	9	9	80330.6	9	9	9	9	156534	160325	115634	217480	164889	135403	155244	9	167747	161519	349303	133396	182550	240609	32396.5	480046	100217	298273	126862	40175.4	171658	44309.1	68072.4	93460.6	308523	223132	272982	161475
LIPID-P-0210	DG(14:0_18:2)	GL	DG	582.519	564.475	[M+NH4]+	C35H64O5	61528.2	14154.9	33806.3	24955.2	14709.6	15389	13411.9	18660.4	34691.3	36530.2	10747.4	17800.5	26781.8	16191.1	62752.3	53526.7	30537.4	46939.7	38310	57618	36338.3	9971.23	29563.2	133846	88851.3	29891	30222.2	151285	7698.66	265522	30511.4	247431	18629.3	8607.56	42266.5	4757.57	12300.5	16359.9	94357.3	146602	84888.5	15388.9
LIPID-P-0168	DG(15:0_16:0)	GL	DG	572.522	554.491	[M+NH4]+	C34H66O5	13902.1	12443.9	18578.8	13006.5	7433.68	6917.53	22344.4	4875.26	13601.9	17994	10919.2	7591.68	14511	16340.4	15800.6	22895.7	20676	8367.96	12286.7	10849.7	6391.32	8013.02	18552.1	19769	21986.9	15950.8	11806	16052.4	2378.14	42531.4	15228.6	7090.48	12621.4	3034.32	38223.1	4029.7	6725.38	9517.18	25694.7	39867.1	23725.2	27352.6
LIPID-P-0192	DG(16:0_16:1)	GL	DG	584.535	566.491	[M+NH4]+	C35H66O5	361861	63131.8	187576	73963.2	22992.4	87820.7	66369.2	32142.6	155361	94804.6	34748.8	51947.7	125687	13999	439486	150664	140099	141569	203348	202343	222902	52569.8	301332	178594	332258	210693	186493	328145	8812.26	595007	254748	553400	124394	4761.94	209605	5485.52	70529	107474	1.18319e+06	214482	355218	234624
LIPID-P-0193	DG(16:0_17:1)	GL	DG	598.534	580.507	[M+NH4]+	C36H68O5	17287.7	9	13695.2	9	9	9	9	9	9	9	9	9	9	9	15286	9	9	9	9	11987.4	9	9	12714.4	14028.7	37969.1	21275.9	15703.6	13768.9	1008.04	32736.1	14159.2	19816.8	15174	1227.24	26677.3	1957.61	3348.84	4145.17	53368.4	15397.9	31050.7	13241
LIPID-P-0196	DG(16:0_18:1)	GL	DG	612.566	594.522	[M+NH4]+	C37H70O5	3.20053e+06	1.20047e+06	2.11518e+06	1.4144e+06	531692	1.53915e+06	1.94558e+06	535191	1.73666e+06	1.32652e+06	806383	960563	2.03944e+06	1.65058e+06	3.39828e+06	2.73139e+06	2.78631e+06	1.66145e+06	1.71739e+06	1.98026e+06	1.79538e+06	996798	3.19482e+06	1.79717e+06	4.09589e+06	1.52623e+06	1.20146e+06	3.21526e+06	282579	6.00012e+06	1.36415e+06	3.5948e+06	1.43782e+06	215610	2.50496e+06	191272	438690	529678	4.25316e+06	2.37059e+06	3.4059e+06	1.54836e+06
LIPID-P-0214	DG(16:0_18:2)	GL	DG	610.55	592.507	[M+NH4]+	C37H68O5	2.90723e+06	1.29006e+06	1.71736e+06	2.77693e+06	907679	1.69859e+06	2.16507e+06	685783	1.95952e+06	1.74607e+06	1.18138e+06	1.3083e+06	2.17716e+06	2.11974e+06	3.08494e+06	3.89179e+06	3.31131e+06	1.6475e+06	1.69877e+06	4.09738e+06	2.19065e+06	876557	3.26095e+06	3.21728e+06	3.18418e+06	792386	721573	4.34392e+06	217045	4.87456e+06	1.57492e+06	4.50011e+06	1.54246e+06	233332	1.82816e+06	204841	500061	575755	3.25978e+06	3.4115e+06	2.31926e+06	1.03765e+06
LIPID-P-0179	DG(16:0_20:0)	GL	DG	642.613	624.569	[M+NH4]+	C39H76O5	41277	44836.2	39378.3	40504.5	26269.7	40961.3	45486.7	20598.9	50327.7	38484.5	41243.9	53861.5	68121.8	48067.5	63695.2	50697.1	37893.3	64230.2	36695.6	53502.7	37449.4	32937.5	40831.6	70905.2	94825.1	63311	43222.4	50617	22642.2	124746	41717.5	32206.7	31158.2	27627.4	80163.4	36051.6	43525.6	38391.3	76732.5	60562.3	50571.9	56554.4
LIPID-P-0200	DG(16:0_20:1)	GL	DG	640.597	622.554	[M+NH4]+	C39H74O5	73982.1	44757.6	51498.4	27620	24961.1	31219.4	59348.2	25207.9	68901.6	52581	30406.1	25991.2	31461.1	36584.3	75881.3	88091.6	58530.1	75349.6	26623.4	87820.7	46617.9	28721.5	59948.9	71561.4	323936	158651	127741	158470	20620.3	312423	57498.5	102582	64769.7	6096.33	149382	10911	19911.7	29851.8	290195	101090	82669.3	43801.3
LIPID-P-0216	DG(16:0_20:2)	GL	DG	638.582	620.538	[M+NH4]+	C39H72O5	84928	60082.7	59856.5	69949.2	16657.3	54065.9	86484.2	32249.3	74064	54653.9	33326.3	26618.6	56269.4	86559.4	84811.8	110345	97040.9	51992.4	59526.2	130878	52285.6	38683.3	102740	141665	163581	83360.2	61439.9	188957	16516	325509	79180.7	113306	80859.6	9316.63	161676	13717	30511.3	41175.4	161315	169891	132294	50270.1
LIPID-P-0228	DG(16:0_20:3)	GL	DG	636.566	618.522	[M+NH4]+	C39H70O5	184041	132853	145930	133987	49253.8	132355	155214	66182.3	153351	136983	120394	54388.4	151845	107781	184316	229371	254373	90793	203613	112076	104623	73445.5	261379	267837	214657	190421	91378.8	211918	29019.5	663131	183254	187207	168414	23829.3	411559	10569.9	62059.5	84562	458109	399360	371007	157843
LIPID-P-0239	DG(16:0_20:4)	GL	DG	634.55	616.507	[M+NH4]+	C39H68O5	1.08083e+06	611518	783348	511983	390961	666357	626123	526835	1.0644e+06	634488	682105	442314	856205	502181	1.34536e+06	1.24913e+06	1.34647e+06	623435	785943	881217	737208	535825	1.70778e+06	1.54523e+06	690576	815326	302394	662274	89185.8	2.47946e+06	669277	884360	736761	101227	1.28096e+06	257710	355735	447072	2.42807e+06	1.74765e+06	1.20156e+06	632540
LIPID-P-0249	DG(16:0_20:5)	GL	DG	632.519	614.491	[M+NH4]+	C39H66O5	43991.8	57839.7	24658.7	28922.5	21330.3	50036.2	73206.8	11469.2	24146	28699.8	33349.1	142616	73414.1	20874.6	22696.6	48896.7	33484.8	31163.9	22582.8	15441.6	31662.3	15911.4	240301	61029.1	51325.5	53357.1	16699.1	17319.5	7880.74	77280.3	29422.9	15373.8	19133.7	9700.21	45750.5	8346.21	8198.54	10741.5	34635.9	25538.7	31018.8	17462.5
LIPID-P-1415	DG(16:0_22:0)	GL	DG	670.635	652.601	[M+NH4]+	C41H80O5	9	9	9	8316.42	8776.39	9	9	9	9	34059.3	9	14634.6	17073.2	15114.2	9	9	9	9	9	9	9	4883.44	9	38020.3	42900.9	30565.2	8271.07	40625.7	3867.38	95584.8	14079.5	11135.1	7394.41	9	36417.9	9297.43	6342.1	9	42263.2	50058.1	31859.4	23746.5
LIPID-P-0204	DG(16:0_22:1)	GL	DG	668.629	650.585	[M+NH4]+	C41H78O5	7107.54	5812.41	8477.08	4024.02	1776.88	3993.99	3552.44	1333.99	6638.18	14614.5	4936.64	9	17229.5	6241.79	24026.3	11444.7	3579.14	9896.26	7578.35	6664	3131.41	3579.14	3555.11	9359.68	36030	28473.2	6693.02	10263.2	9	67018.5	8523.26	7243.62	5774.22	1319.45	33367	11155.5	3143.09	3975.97	45896.4	17825.4	13864.6	9
LIPID-P-0253	DG(16:0_22:5)	GL	DG	660.557	642.522	[M+NH4]+	C41H70O5	150382	28596.6	47522.7	30188.5	12848	33283.9	32356.7	33393	50108.7	50600.4	33338.6	24474.7	51906.6	36690	104138	51640.4	59980.6	53810.4	52482.7	73243.8	66358.4	39384.7	106013	61769.3	100487	82776.1	35101.3	124695	7249.26	180611	47255.6	106166	46996.3	24053.2	132110	9743.07	29712.9	40255	96428.8	97542.4	79795.5	40436.3
LIPID-P-0261	DG(16:0_22:6)	GL	DG	658.55	640.507	[M+NH4]+	C41H68O5	571958	230724	212780	121734	109616	159592	400723	107877	326358	185991	124799	201365	500598	296153	336819	309233	231062	446574	197391	279533	273811	173912	832502	517833	1.14392e+06	755561	184465	473779	48421.6	1.00845e+06	627873	320275	219049	46027.1	591619	61889.1	196725	122512	715658	907379	410398	130696
LIPID-P-1416	DG(16:0_24:0)	GL	DG	698.666	680.632	[M+NH4]+	C43H84O5	9	9	30657.5	9	9	13196.9	17808.7	12830.2	9	9	24133.6	9	9	9	9	17220.6	33008.9	24233.5	15651.7	9	9	27135.5	9	119999	119173	75358	10124.8	40382.8	1472.91	261523	8870.84	6588.94	24902.6	2741.3	51841.1	29628.9	19681.7	8699.31	69573.7	125459	92755.8	24283.2
LIPID-P-0206	DG(16:0_24:1)	GL	DG	696.652	678.616	[M+NH4]+	C43H82O5	5472.13	2214.76	6011.08	928.955	1360.72	3596.49	9247.95	7738.19	2803.49	7288.98	9	3596.49	12936.4	5574.96	14934.2	5970.53	8192.73	13925.4	1919.83	9	9	9335.8	7299.65	28250.6	105108	31808	21142.3	41488.4	2273.7	145755	14496.7	5472.1	4112.74	9	43148.9	7304.57	3219.01	8647.27	132493	24254.1	28239.3	10483.7
LIPID-P-0211	DG(16:1_16:1)	GL	DG	582.519	564.475	[M+NH4]+	C35H64O5	100007	9	26449.1	9	9	9	9	9	9	9	9	9	9	9	107306	9	9	9	57120.5	22416.2	56618.9	9	46809.8	9	27657	11869.6	31979.3	47751.8	5239.92	111326	69246.6	165365	10285.6	5377.28	18088.6	3695.29	9116.36	13165.5	420837	25586.1	30703.1	25884.2
LIPID-P-0195	DG(16:1_18:0)	GL	DG	612.566	594.522	[M+NH4]+	C37H70O5	32688.5	18965.7	48045.1	29035.5	11312.6	29684.2	50725.9	1613.7	20861.6	17125.3	9266.05	13209.2	39785.9	14995.2	47747.1	32328.6	18241.4	45118.9	49701.8	19346.3	24517.1	11661	80034.3	48114.8	105034	53661.1	48997.2	46159.3	7456.54	244869	89114.7	59712.2	31931.7	5616.96	44823.6	3136.6	10722.8	16009.6	312822	35295.5	135674	62382.3
LIPID-P-0213	DG(16:1_18:1)	GL	DG	610.55	592.507	[M+NH4]+	C37H68O5	655017	71423.3	303945	91728.4	13316	46242.1	98449.9	74558.6	256239	119826	38994	81804.7	173867	116592	826823	210419	256654	232249	282187	241114	452720	51651.6	351672	223538	537400	258184	244830	628305	10092.8	949525	389591	1.14189e+06	182397	18136.6	248039	7742.13	92861	98260.3	2.27121e+06	265208	435197	197401
LIPID-P-0224	DG(16:1_18:2)	GL	DG	608.535	590.491	[M+NH4]+	C37H66O5	235532	47601.8	81602.1	82596	30962.6	63344.9	47682.6	50278.2	125292	101029	14600.6	19318.7	69012	46855.2	319968	110043	128273	111801	106822	228167	168485	29091	167082	171027	163516	92079	83693.7	450250	16943.3	526403	139714	568416	76516.3	8552.86	100159	6853.49	47235.6	50713.2	563873	145663	108534	58947.1
LIPID-P-0238	DG(16:1_18:3)	GL	DG	606.519	588.475	[M+NH4]+	C37H64O5	23345.8	2424.63	17437.4	4889.89	4059.91	6109.88	4894.45	2448.45	2855.76	13753.2	3304.22	2449.33	10168.4	2029.92	28172.1	4826.41	12089.7	11144.5	25762.2	25387.1	17713.3	9	14062.4	14494.6	12169.3	14964.3	3950.26	28982.5	2055.77	47951.1	28301.7	73315.1	9	2059.55	14496.4	1205.41	2408.41	2039.9	54752	3196.26	4421.15	4826.41
LIPID-P-0227	DG(16:1_20:2)	GL	DG	636.566	618.522	[M+NH4]+	C39H70O5	17795.1	2330.57	11514.2	9615.49	9	5148.81	7642.09	4995.54	8446.88	8058.48	949.712	2654.21	9757.68	11130.3	22148.9	23925.2	18327.6	7693.64	9423.91	17035.1	9215.66	1723.48	16073	27634.9	27431.6	15185.4	17186.6	36499.3	961.413	52264.2	12882	21680.7	11678.9	9	16886.5	2695.17	4400.76	3607.42	25714.5	22677.8	16270.6	7092.24
LIPID-P-0248	DG(16:1_20:4)	GL	DG	632.535	614.491	[M+NH4]+	C39H66O5	41555.4	13573.4	16084.5	21358	10018.1	9	9	10807.6	28730.2	15190.2	17037.7	9	24400.2	15202.4	41432.1	17195.7	32940.3	20157.8	14696.4	16607	23942.8	5224.61	64878.8	70193.3	55667	41148	39884.7	25512.9	9	196527	35291.1	46414.2	44500.3	12794.8	47182	9	15867	9	222486	66010.9	48356.9	24173.1
LIPID-P-0268	DG(16:1_22:6)	GL	DG	656.52	638.491	[M+NH4]+	C41H66O5	70177.2	10061.9	23683.6	3624.63	3539.36	8050.42	14879.6	7218.31	32995	11753.9	4814.41	12518.5	25013.5	9213.74	59825.7	6012.4	20010.3	65822.5	14036.3	15329.3	27835.1	6839.37	65198.5	61767.6	134871	95316.4	37913.7	36596.1	4424.81	191446	101376	34593.5	28152.9	9	44564.9	13275.7	27660.4	4039.44	197944	61928.1	21721.1	9
LIPID-P-1458	DG(16:2_18:2)	GL	DG	606.51	588.475	[M+NH4]+	C37H64O5	36306.1	8862.19	12889.4	34213.6	18101.4	10139.9	11662	13331.3	24237.3	9650.41	21391.6	7387.78	17509.1	13429.8	15711.5	22339.1	13844.9	32255.7	27371.1	31062.8	19939	15307.2	19337.7	83922	23207.5	9774.1	1988.97	74627.7	3263.18	74238.3	14946.3	35040	31391.7	6435.22	29297.8	24551.6	4465.17	8879.93	37131.4	75254.1	20118.9	4924.46
LIPID-P-1440	DG(17:0_18:2)	GL	DG	624.557	606.522	[M+NH4]+	C38H70O5	36954.9	30525.2	59835.5	63727	18397.3	34995.5	83467	8682.03	34084.8	38601.6	30852.2	22043.1	73878.2	110551	35804.4	69532.3	102887	46089.4	42680.9	48993.9	33505.5	22487.1	60037.9	115416	58344.1	18660.8	11022.8	53957.5	7790.74	78841.8	25169.5	26047.6	32601.8	13676.3	52171.4	12417.3	3298.5	4572.26	29639.5	82481.8	49079.4	26569.4
LIPID-P-0226	DG(17:1_18:2)	GL	DG	622.544	604.507	[M+NH4]+	C38H68O5	9001.08	4176.33	11748.7	5643.99	1273.89	829.271	7152.72	1242.3	7522.91	6911.17	5524.34	3141.54	11195	6299.77	10735.3	9183.11	10143.2	13801.2	6682.13	18163.4	13522.3	3383.9	16979.1	23993.1	29245.3	5707.03	6349.06	18793.3	1061.9	40733.7	17645.3	28716.1	13730.1	1427.55	20274.9	5234.19	1865.92	2483.46	57427.1	19303.6	18587.8	6950.17
LIPID-P-0217	DG(18:0_18:2)	GL	DG	638.582	620.538	[M+NH4]+	C39H72O5	989153	862560	947908	1.94058e+06	628999	1.10982e+06	2.32394e+06	370020	770379	784767	596475	726000	1.93049e+06	2.67801e+06	941217	2.06804e+06	2.0176e+06	897471	1.24429e+06	1.49404e+06	840444	654525	1.92648e+06	1.71635e+06	1.09689e+06	506747	288676	1.67245e+06	156388	2.93073e+06	1.1713e+06	824511	577652	210725	770788	158962	216264	329588	1.07996e+06	1.73171e+06	1.42709e+06	603644
LIPID-P-1426	DG(18:0_20:1)	GL	DG	668.619	650.585	[M+NH4]+	C41H78O5	25360.5	11545.1	40093.4	16948.8	3421.66	7600.64	20692.3	7044.78	9778.89	15988.7	4905.66	3998.66	28475.8	24583.4	14383.2	32372.2	32519.6	35283.8	9896.26	15614.2	10729.4	11106	25994.3	31376.3	30394.5	26381.5	16160.1	43205	3112.55	107516	16180	14790.7	4025.52	4009.4	26765.7	10697.3	4495.58	9874.5	43667.4	14844.4	31746.8	12813.8
LIPID-P-0254	DG(18:0_20:5)	GL	DG	660.557	642.522	[M+NH4]+	C41H70O5	70088.1	74493.5	22865.1	39259.6	17603.5	94691	204252	15648.6	21994.4	10026.5	36618	92979.4	128607	102108	8783.47	49909.6	54358.6	26680.8	48406.1	19275.7	25609.6	25784.9	275466	19463.8	16205.8	17637.3	2074.64	8477.65	2079.42	35988.9	37370.7	7606.1	9281.56	3973.26	10546.1	6067.25	3977.48	5333.84	16417	16212.6	16006.8	15307.7
LIPID-P-0266	DG(18:0_22:6)	GL	DG	686.57	668.538	[M+NH4]+	C43H72O5	126466	132485	91525.6	65823.2	60359.4	76045.5	313411	65333.9	100208	69130.5	59726.1	88125.3	263823	218715	116155	150947	115294	212876	97680.1	95472.2	95757.2	104622	413331	216726	200166	181502	69230.5	126973	25231.1	327404	297042	96647.9	75030.4	45059.2	159531	58195.2	75900.8	60283.3	206641	301438	166141	67343
LIPID-P-0218	DG(18:1_18:1)	GL	DG	638.582	620.538	[M+NH4]+	C39H72O5	4.16838e+06	1.03429e+06	2.52257e+06	1.23254e+06	590412	1.35862e+06	1.51688e+06	583723	2.18985e+06	1.18435e+06	779730	1.09121e+06	1.96668e+06	1.74341e+06	5.98354e+06	2.72282e+06	3.31991e+06	2.31108e+06	1.82233e+06	1.8813e+06	2.85796e+06	846370	2.91384e+06	1.73389e+06	6.08971e+06	1.54147e+06	1.81601e+06	6.3882e+06	242717	9.37933e+06	1.6169e+06	7.21565e+06	1.77931e+06	175887	2.53121e+06	167079	419817	590218	6.10834e+06	3.70377e+06	3.55972e+06	1.37095e+06
LIPID-P-0229	DG(18:1_18:2)	GL	DG	636.566	618.522	[M+NH4]+	C39H70O5	1.95702e+06	848115	1.30704e+06	1.88098e+06	523341	938483	1.19682e+06	488644	1.46584e+06	1.05278e+06	797034	1.00351e+06	1.43669e+06	1.41383e+06	2.87144e+06	2.48838e+06	2.30489e+06	1.32617e+06	1.36758e+06	2.67095e+06	1.86934e+06	559581	1.94598e+06	2.25313e+06	3.13022e+06	749180	594864	5.54968e+06	170382	4.90904e+06	1.10217e+06	5.36038e+06	1.0773e+06	154571	1.40361e+06	175696	372226	392406	3.39921e+06	3.35912e+06	2.12126e+06	736324
LIPID-P-0205	DG(18:1_20:0)	GL	DG	668.629	650.585	[M+NH4]+	C41H78O5	27108.5	16056	26705.3	16738.4	5372.03	23751.2	43195.4	2695.04	15095.2	27525.4	18263	19176	33115.2	39062.7	45275.4	49403.6	47630.1	49401.8	33890.7	16284.8	21310.7	10710.4	45410	75352	139834	62154.6	31637.7	132541	3555.11	155440	24043.8	96404.8	27191.4	3587.14	76807.1	7989.99	7183.17	6265.8	97984.3	148334	68989.1	31078.5
LIPID-P-0219	DG(18:1_20:1)	GL	DG	666.613	648.569	[M+NH4]+	C41H76O5	175351	46030.4	92669.3	58819.4	49048.7	63942.2	70019.1	17324.7	101609	63189.9	45404.2	43924.5	55618.3	57772.9	258607	159833	66810.7	96879	49156.1	96899.8	97500.1	52045.9	93587.8	108932	592317	206957	216524	406505	15830.7	728383	117332	364765	163099	12959.4	185958	11134.8	34480.8	45423.2	533612	272447	212186	67971.8
LIPID-P-0233	DG(18:1_20:2)	GL	DG	664.597	646.554	[M+NH4]+	C41H74O5	79013.6	28019.3	29364	43570.3	14618.9	27604.8	38890.8	18880.8	56328.7	27898.6	23472.1	13690.9	40884	40628.9	103404	72165	70097.7	56261.9	34429.6	81389.4	40227.8	24834.8	55533.8	52693.7	155938	61250.6	56869.1	170930	12091.7	357018	42121.3	126214	61207.9	4843.73	113960	11691.9	14903	31796.2	163414	116794	118428	25490
LIPID-P-0242	DG(18:1_20:3)	GL	DG	662.582	644.538	[M+NH4]+	C41H72O5	104173	55451.9	67587.7	43995.8	22383.7	45060.2	61369.2	32355.1	71151.1	67274.3	57391.9	32440.4	69328.3	49381.1	124124	79089.3	140561	53007.4	100302	52409.8	47241	31744.4	109935	152797	194162	103583	69034.3	158189	20242.5	492745	73032	147327	97062.6	6370.88	245677	29523.5	28591.4	45162.2	262484	197991	185834	74252.9
LIPID-P-0252	DG(18:1_20:4)	GL	DG	660.566	642.522	[M+NH4]+	C41H70O5	1.0427e+06	426191	577281	283282	251206	403224	412181	376139	759486	381055	428691	345497	601905	421536	1.24381e+06	882205	1.03184e+06	675490	567477	566417	585103	376793	1.23952e+06	1.23393e+06	1.00377e+06	709358	272969	778933	89002.7	2.59583e+06	498472	880114	675684	49275.3	1.10537e+06	167110	210060	281449	2.35319e+06	1.29424e+06	1.03103e+06	506600
LIPID-P-0260	DG(18:1_20:5)	GL	DG	658.55	640.507	[M+NH4]+	C41H68O5	41921.8	31626.7	11128.3	6789.87	13820.6	18304.5	44956.6	9	13200.6	17471.7	20054.7	102297	47049	13315.9	26715.3	22717.1	15331.1	29937.5	4161.95	11375.4	18601	3413.08	100625	50849.8	65339.2	33418	5841.34	26080.5	2831.28	81236	22843.6	19868.6	5677.06	1539.72	44929.9	6674.31	2310.64	3871.71	64361.8	40732.9	26156.6	4350.1
LIPID-P-0221	DG(18:1_22:1)	GL	DG	694.627	676.601	[M+NH4]+	C43H80O5	7160.04	2228.47	12844.9	8428.21	2681.69	11940.3	8937.8	1344.02	16506.5	11245.3	9887.58	6235.65	16058	11960.8	29810	20053	9387.52	11152.2	8497.92	10788	16993.2	3110.22	8699.33	21800.8	63736.6	43597.7	25582.1	40687.3	1344.68	129399	13812.9	59394.9	15168.7	9	47601.6	5813.75	1796.91	8983.14	69593.8	53080.6	29882.4	6687.01
LIPID-P-0235	DG(18:1_22:2)	GL	DG	692.611	674.585	[M+NH4]+	C43H78O5	9	9	9	9	9	8990.48	9	9	9	3716.07	9	9	9	5630.37	12384.7	9	10387.9	9	9	15702.7	9	9	9	15011.2	22381.4	17476.1	21156.3	20084.5	2987.07	74061.4	2251.81	16131.7	9766.05	2624.26	22273.7	3002.56	2206.07	2986.56	43740.3	7896.65	18137.3	7436.36
LIPID-P-0257	DG(18:1_22:4)	GL	DG	688.597	670.554	[M+NH4]+	C43H74O5	102152	19036.5	41120.2	25885.9	13373.1	18308.7	17368.2	29064.4	56046.8	30808.4	22284.5	18239.7	26394.6	14523.7	137532	35216.6	98153.8	57377.1	32192.8	41382.4	36616.9	30393.9	56874.5	139481	111454	70896.6	46109.1	153542	17982	397721	31537.2	105761	41426.2	1605.68	235594	62652.9	14958.4	24853.8	326624	158140	186268	52924.8
LIPID-P-0269	DG(18:1_22:6)	GL	DG	684.561	666.522	[M+NH4]+	C43H70O5	446318	178595	146325	71470.3	107954	68308.5	269163	73263.6	262168	147410	94639.4	210540	351708	190170	260043	245166	191212	621028	104957	169362	188705	121685	662292	526621	2.48743e+06	611046	230358	432937	54300.3	1.16147e+06	528310	260680	406035	27455.1	483776	45103.1	98771.8	96157.7	714114	572997	434171	90341.3
LIPID-P-0207	DG(18:1_24:0)	GL	DG	724.685	706.648	[M+NH4]+	C45H86O5	3287.28	7938.48	38863.4	11980.6	4927.27	24750.8	30730.2	6897.59	11296.8	18327.3	11761.9	14287.4	11388.5	29156.6	17565.7	14775.9	45194.6	55317.1	19701.7	8374.59	10266.4	14309.9	17096.5	225777	149515	73396.6	19913.7	43405.9	4069.83	338026	29949.5	31488	36454.4	9	122171	23628.6	9	6371.05	98536.2	192128	111535	22623.1
LIPID-P-1446	DG(18:1_24:1)	GL	DG	722.666	704.632	[M+NH4]+	C45H84O5	22905.7	12305.5	20045.3	8983.14	9702.66	12128.4	16864.7	9181.52	20939.1	19600.6	10897.4	13536.7	15217.8	23698	23560.4	13199.5	40500.3	26618.3	14940.6	19528.4	20900	10021	15720.8	115301	380607	115265	34517.2	114231	6645.92	328041	24864.9	51869.6	55696.4	923.483	119850	12978.4	7159.59	13199.9	299394	66088.5	99691.4	23672.4
LIPID-P-0240	DG(18:2_18:2)	GL	DG	634.55	616.507	[M+NH4]+	C39H68O5	746427	527581	405602	1.10948e+06	284828	479366	456419	288741	914056	595119	480984	593806	647343	613602	1.02517e+06	1.09967e+06	920273	703898	627926	1.86208e+06	858926	240523	820468	1.63212e+06	1.11828e+06	331103	265510	3.76724e+06	65422.5	2.52166e+06	389532	2.47768e+06	611200	104775	673525	90534.7	220296	198004	1.07755e+06	1.7095e+06	903238	339164
LIPID-P-0247	DG(18:2_18:3)	GL	DG	632.535	614.491	[M+NH4]+	C39H66O5	38055.6	8854.55	17968.8	40318.7	3674.45	14376.1	17915.3	6472.57	31838.7	24279.4	8494.64	20490.2	12133.6	13978.8	37470.1	16034.9	31039.8	44460.7	20178.7	45205.9	14155.7	2832.4	24903	69624.5	29453	15830	4028.68	115773	5127.28	106650	28627.1	115762	15177.4	3619.07	39927.7	7635.56	3636.63	9590.95	63209.5	17525.3	64274.4	11272.3
LIPID-P-0232	DG(18:2_20:1)	GL	DG	664.597	646.554	[M+NH4]+	C41H74O5	54155.2	23210.7	30586	45671.2	21786.7	23338.9	30420.4	13719.1	51158.2	31072	13740.6	22554.8	38989	26639.2	72387.2	82327.5	45098.4	39423.8	21618.5	76208.3	41403.6	20745.4	56508.2	74502.4	149084	48781.4	31851.2	208577	9400.98	267218	41220	152951	38898.7	1670.81	62928	11940.7	9799.15	12721.8	133711	113082	80171.3	19147.5
LIPID-P-1459	DG(18:2_20:2)	GL	DG	662.572	644.538	[M+NH4]+	C41H72O5	37955	26985.6	18907.3	64640.1	12518.4	21878.8	40713.9	14563.3	42706.4	32448.3	16496.6	22433.9	32862.4	38972.5	58283.6	75228.2	55047.8	49037.1	31480.7	108264	30434.7	16954.4	55246.8	146256	93253.8	25679.1	6759.9	154035	3470.89	227674	46368.3	84067	39146.1	3692.72	93419.9	16532.5	11719.2	28958.5	108565	109826	103510	12884.9
LIPID-P-0251	DG(18:2_20:3)	GL	DG	660.566	642.522	[M+NH4]+	C41H70O5	38521.5	14675.1	23754.4	42154.4	7499.1	14394.2	15176.5	19184.7	52779.3	42065.9	25748.2	18075.9	39216.5	19485.7	29494.9	34876	58639.7	31509.8	50356.3	35055.2	16000.5	17598.9	31523.4	113616	90066.8	40230.8	14662	123659	11862.7	269189	31218	73555.2	44752.3	11110.1	128521	29096.6	9496.15	12578.6	122113	152195	99187.1	39388.8
LIPID-P-0259	DG(18:2_20:4)	GL	DG	658.55	640.507	[M+NH4]+	C41H68O5	183961	84019.9	92824.8	132373	112454	57088	38269.7	128529	312042	126083	220580	156552	126179	76116.8	145781	164189	263613	161026	105937	202481	100210	61179.6	267831	713526	258640	147264	81568.4	282541	32602.2	1.11967e+06	99551.3	245188	225493	51192.2	329639	140636	52643.5	69284.6	507832	510048	346875	118666
LIPID-P-0236	DG(18:2_22:1)	GL	DG	692.611	674.585	[M+NH4]+	C43H78O5	3536.36	2333.49	5809.55	3501.5	2750.63	3831.91	5812.98	774.185	12054.1	1953.31	2306.3	8727.9	5762.3	1168.49	2306.3	3848.59	2692.26	8197.42	3109.39	7000.66	2724.94	3812.52	2721.44	17372.1	34686	7631.14	1947.22	17013.3	2723.78	70356	5054.77	17395.7	4642.8	774.185	11038.4	8926.26	1144.92	780.55	36458.3	30157.4	9631.31	1947.22
LIPID-P-0264	DG(18:2_22:4)	GL	DG	686.582	668.538	[M+NH4]+	C43H72O5	30175.4	12394.8	8819.97	13712.2	4754.66	11216.6	3824.35	9588.13	19367.3	24267.4	13456.1	5291	5512.32	7796.49	32673.1	8463.5	40419.2	24566.7	18243.8	28843.3	13380.1	10365.3	29761	98132.4	52384.5	30644.4	11918.3	110235	2269.43	204316	24727.4	52686.1	17269.3	3422.79	102760	40218.7	1187.01	6529.93	126365	98255.8	107630	19564.8
LIPID-P-0270	DG(18:2_22:5)	GL	DG	684.551	666.522	[M+NH4]+	C43H70O5	18278.3	9	6830.04	9	9	9	9	9	15704.7	9	14280	9	9	9	14272.9	6844.93	8295.54	13131.3	9	10003.1	9	9	9	31378.1	22517.9	19181.8	9	40820	9	75818.9	9	9	9	9	35941.8	9	9	9	9	39407.4	14266.9	6839.19
LIPID-P-0271	DG(18:2_22:6)	GL	DG	682.539	664.507	[M+NH4]+	C43H68O5	159427	91434.5	46135.5	55474.3	58354.6	20025.7	129470	27374.9	137135	85249.5	55466.6	123988	166484	75312.4	86577.5	102116	93615.7	313963	44340.3	87205.7	75073.8	48640.2	234370	433884	1.28338e+06	212402	84835.1	272434	22732.2	702004	259395	125147	194646	19606.2	210234	38054.4	47761.8	57201.3	288502	489769	257464	46244.1
LIPID-P-1443	DG(20:0_18:2)	GL	DG	666.604	648.569	[M+NH4]+	C41H76O5	24228.8	20449.1	24034.2	54767.3	17082.5	5863.52	42969.4	6269.32	33282.9	19656.6	13603.7	25406.2	39658.4	56668.1	29540.6	45534.9	57951.6	59911.4	19544.9	36039.3	37907.2	17328.2	32842.7	196725	114966	29140	12962.3	254149	6665.09	233067	39393.8	137617	15292.7	9	46985.3	10353.5	3926.47	2707.42	48355.5	167003	62978.5	16516.6
LIPID-P-1490	DG(20:4_22:6)	GL	DG	706.541	688.507	[M+NH4]+	C45H68O5	38495.5	21831.7	18216	16593.6	10054.7	15808.8	15860.5	2856.93	48635.8	16527.9	25621.5	23851.8	31938.8	7654.72	21046.3	32381.6	31570.9	45678.3	6878.78	10905.1	22287.7	16996.1	67498.3	111276	116944	71684.7	17732.4	23065.5	3671.45	170439	32778.1	25366	29541.5	4106.18	52957.1	37223.5	20148.9	6894.32	101513	118044	58213.8	19849.8
LIPID-P-1428	DG(22:0_18:1)	GL	DG	696.651	678.616	[M+NH4]+	C43H82O5	11070.2	12717.4	14445.8	7701.29	1925.07	13955.3	21182.3	9	5782.4	15663.6	5297.03	2398.95	12673.4	15490.8	26620.1	35644.2	35612.8	41816.5	15601	5271.95	21457.8	3426.91	25123.8	111169	116951	31752	7198.44	97600.7	2441.75	217106	6734.02	49549.8	11060.6	1365.58	35118	10106.8	9	6650.34	26204.7	189149	62552.6	7769.22
LIPID-P-1445	DG(22:0_18:2)	GL	DG	694.635	676.601	[M+NH4]+	C43H80O5	9	3509.74	2679.68	2231.68	902.155	1795.58	9732.53	898.805	3120.9	2215.26	2239.8	8916.45	14967.5	9363.35	9806.01	5792.9	8535.94	11598.9	9815.57	894.453	19588.5	7156.92	7157.52	99407.9	17829.8	21838.4	9	99951.9	4491.92	113652	4901.78	33841.7	2247.82	3525.74	23662.8	15137.6	898.805	925.18	16610.6	143574	23798.3	2699.04
LIPID-P-1430	DG(24:0_18:1)	GL	DG	724.682	706.648	[M+NH4]+	C45H86O5	13829.6	8081.73	33571.2	14078.5	4443.44	5915.39	36270.1	6405.75	20237.5	24126.6	7934.63	14288	19673.5	29660.1	19261.9	15793.4	50855	35472.6	6897.59	7885.42	19606.5	8546.29	33580.2	298454	203202	73392.6	21143.8	46216.4	3705.64	505392	20195.2	15998.3	35033.1	4905.39	111104	19552	9	4845.76	124484	217767	124525	12194.8
LIPID-P-1448	DG(24:0_18:2)	GL	DG	722.666	704.632	[M+NH4]+	C45H84O5	13004.8	1990.94	7902.62	21668.4	3955.46	5967.11	3480.96	3501.66	21052.5	8021.68	6360.91	5936.45	26797.4	16874.7	17041	24617.7	30615.2	17544.5	4940.62	12736.2	10530	6421.62	27790.2	308400	162861	28065.5	988.585	93211.1	9	341376	23351.3	19541.5	10401.6	2018.52	64988.1	29280	979.66	988.585	52605.1	246324	74855	10528.3
LIPID-P-1638	DG(O-18:0_16:0)	GL	DG-O	600.593	582.559	[M+NH4]+	C37H74O4	8545.92	13797.7	18780.7	22340.5	6637.55	19895.2	9385.36	1345.52	6652.94	17376	27261	6651.4	39574.3	16092.7	25040.5	27656.6	38260.9	37692.1	30257.5	15943.4	14273.8	20490.4	5852.06	19220.1	15652.2	36742.5	3146.38	12476.9	3870.87	120219	8033.19	5864.44	4919.64	4008.07	8864.55	20330.5	7628.98	7627.49	20260.9	12909	49503.6	27722.5
LIPID-P-1641	DG(O-20:0_16:0)	GL	DG-O	628.624	610.59	[M+NH4]+	C39H78O4	22924.3	1774.88	20701.7	17608.4	7339.4	14381.7	5271.95	1467.89	5772.21	27907.6	3768.63	903.495	28840.1	21175.1	27795.9	21349.8	32304.8	22002.4	9710.06	19723.3	17609.9	6708.45	35949.1	11552.7	34170.9	6511.61	9	16829.5	2928.93	57780.7	9	5114.04	12334.5	1851.7	1953.23	27486.5	9	2511.68	3356.83	18693.2	56981.4	15399.7
LIPID-P-1643	DG(O-21:0_16:0)	GL	DG-O	642.64	624.606	[M+NH4]+	C40H80O4	92293.1	81975.6	37893.3	48959.1	41838	57093	66754	28087.7	78348.5	63768.1	32788.7	93900.4	74454.9	101496	81147.9	71282.3	92673	63721.4	57436.7	41275.9	64153.4	69436.3	66119.1	82403.8	107466	133792	52135.7	134276	52120	166560	57417.8	40289.2	52111.6	24124.9	106567	44717	51152.8	52024.6	84187	89928.3	88132.8	62759.6
LIPID-P-1660	DG(O-22:0_18:1)	GL	DG-O	682.671	664.637	[M+NH4]+	C43H84O4	14077	24131.2	27578.5	23625.5	9	61837.7	30700.9	9	9	36672.6	5065.41	9	35583.5	15082.5	15584.5	53250.3	41716.2	38081.2	16532.5	13790.7	8866.43	14325.7	10097.7	3707.98	9	9	9	4527.03	9	37707.3	9	9	9	9	9	25833.9	9	9	4723.29	9	27373.2	9
LIPID-P-1690	DG(O-24:1_18:2)	GL	DG-O	706.671	688.637	[M+NH4]+	C45H84O4	13280.4	8108.16	9716.73	20972.2	500.64	5870.93	9263.23	961.115	9	8263.24	6813.53	2892.71	9	14087.1	8749.65	11059.7	9	13654	3401.22	11658.2	3983.65	9	11659.5	9488.04	31632.8	979.205	2922.38	9106.73	993.61	72163.8	9	3868.83	8777.77	962.79	5779.11	6933.47	915.89	3244.92	19903.5	4833.86	27661.5	8263.24
LIPID-P-0001	DL-Carnitine	FA	CAR	162.113	161.105	[M+H]+	C7H15NO3	7482.24	45414.3	110882	41648.8	34981.1	66528.3	49280.5	20789.3	86244.4	102645	24362.8	68197.6	29045.7	39651.9	133532	22545.6	124072	98855.4	76034.8	136962	128030	39157.3	15245.3	282835	154820	85440.5	103724	150985	40773.8	193216	228514	99070.5	261100	9160.63	194963	39911.2	77065.1	126604	281402	173789	174886	194609
LIPID-N-0082	FFA(16:1)	FA	FFA	253.217	254.225	[M-H]-	C16H30O2	249272	9	9	9	9	9	9	9	9	9	9	9	9	198089	183384	9	9	199747	346586	9	9	9	274167	9	459319	130976	147908	55043.7	9	248114	183632	170014	198480	91440.1	118001	9	98999.1	116060	843864	162218	267647	161666
LIPID-N-0695	FFA(19:0)	FA	FFA	297.279	298.287	[M-H]-	C19H38O2	9	9	1.08877e+06	9	1.09468e+06	1.75618e+06	1.43353e+06	1.13407e+06	9	9	1.20897e+06	9	1.53883e+06	1.30137e+06	9	9	1.16614e+06	9	9	1.01685e+06	9	1.20192e+06	9	9	1.33159e+06	983009	1.33639e+06	9	9	9	9	9	1.19959e+06	1.35659e+06	9	9	9	1.1676e+06	9	9	1.6382e+06	9
LIPID-N-0024	FFA(20:5)	FA	FFA	301.217	302.22	[M-H]-	C20H30O2	498395	190121	89326.6	71357.1	51059.8	174375	227832	27269.2	65773.3	97965.8	130111	424086	783601	277869	66385.5	270177	188876	393691	300731	69908.8	112451	107231	571076	89835.3	572909	83607.7	21442.8	74431.6	13602.8	105440	92650.1	57799.3	248578	35502.6	64892.2	18825.1	28360.6	20319.4	82446.8	99338.5	59973.2	48082.1
LIPID-N-0079	FFA(24:0)	FA	FFA	367.358	368.365	[M-H]-	C24H48O2	130743	128813	125414	126492	21730.4	31259.2	21118	20325.5	59519.3	33049	138947	130889	201236	201564	141308	116477	132914	171931	186942	150031	167379	128807	462831	661546	340877	384505	127395	179672	33605.5	955031	222725	130930	185778	16266.8	292339	206951	106233	141891	278825	368183	304813	221160
LIPID-N-0088	FFA(24:1)	FA	FFA	365.342	366.35	[M-H]-	C24H46O2	143063	9	9	9	9	9	9	9	9	32391	9	9	76727.7	9	9	9	70545.8	9	119605	48125.1	9	9	163543	156899	262367	283816	140251	178562	56879.6	390382	130047	156773	170083	74310.8	178838	45386.2	51417.9	90872.9	411883	49835.8	150016	15226.3
LIPID-N-0093	FFA(24:2)	FA	FFA	363.326	364.334	[M-H]-	C24H44O2	90455.2	98447.2	9	112023	9	9	9	9	66847	9	9	9	113799	9	60719.9	76649	143118	9	9	9	51652.2	9	212398	203382	232658	203894	123960	234420	51051.1	260930	94735.6	151777	201111	9	190029	97817.2	86018.4	128637	226633	172459	224315	49881.8
LIPID-N-0103	FFA(24:5)	FA	FFA	357.279	358.287	[M-H]-	C24H38O2	354890	9	9	9	9	9	9	9	9	9	103769	9	9	9	260669	241905	324182	290075	325840	9	9	9	307935	243064	579597	433505	279287	387714	94192.8	409723	264007	402806	355319	9	516759	9	299224	192287	772929	365009	342561	252249
LIPID-N-0711	FFA(26:1)	FA	FFA	393.373	394.381	[M-H]-	C26H50O2	77304.9	30548.7	106632	74286.8	45616.2	90066.5	96553.3	58618.6	48707.5	81115	57456.5	147872	97310.1	93512.7	108183	104616	100319	158041	100495	84724.7	103617	86365.2	99449.5	130180	387697	219734	49120.6	162535	54486.1	443848	162395	124999	171299	114627	206558	57757.7	73526.8	75310.5	1.20674e+06	174232	264836	117185
LIPID-P-0315	Hex2Cer(d16:1/16:0)	SP	Hex2Cer	844.614	861.618	[M-H2O+H]+	C44H83NO13	7915.91	1319.63	4400.39	9	4360.15	6176.07	3544.43	7509.73	7058.18	4921.82	9	3117.39	7091.54	3546.03	8008	2233.62	6206.43	2207.71	3547.1	7124.9	880.404	880.38	6647.66	17226.4	9742.21	26179.9	18032	9	9701.86	144281	9196.25	4774.67	889.101	5713.53	22423.9	14511.9	5190.59	5293.97	14063.1	9238.28	10602.6	9701.86
LIPID-P-0317	Hex2Cer(d18:1/16:0)	SP	Hex2Cer	844.614	861.618	[M-H2O+H]+	C46H87NO13	752936	466867	316412	235971	409980	244668	362920	454219	1.01101e+06	254707	299832	305938	516178	457637	642271	505466	651572	470690	851579	1.93914e+06	497736	425511	710884	6.90206e+06	2.72954e+06	1.96226e+06	4.55472e+06	846195	764286	3.27158e+07	2.07912e+06	423093	1.16193e+06	602485	7.16987e+06	2.97282e+06	376104	889003	4.46045e+06	1.50155e+06	7.10036e+06	991272
LIPID-P-0318	Hex2Cer(d18:1/18:0)	SP	Hex2Cer	872.646	889.649	[M-H2O+H]+	C48H91NO13	94295	36841.9	16862.3	25987.3	21188.8	29989	24878.6	27742	49882.4	46600.7	20151.1	12429.6	33426.3	37696.1	34593.2	52616.5	25529.9	25955.8	62415.8	72873	54567.7	32512.2	25987.3	224103	51297.3	90834.5	152268	61774.1	53105.8	1.24995e+06	110461	59768.2	42937.5	10327.9	205260	113337	67669.3	101516	74057.4	24731	209963	79115.2
LIPID-P-0319	Hex2Cer(d18:1/20:0)	SP	Hex2Cer	900.677	917.68	[M-H2O+H]+	C50H95NO13	77661.9	50584.9	38423.2	42548.3	13271.4	33418.4	39546.3	21388.6	57869.8	52843.3	36536	37338.6	59787.6	75068.5	85844.9	69079.4	62829.8	30038.8	79474.8	61617.5	59412	35467.4	32118.5	98903	37023.3	68444.9	67644.5	58409.8	10219.5	441364	109601	45167.1	62027.6	11616.6	88916.2	46768.6	90008.7	66133.6	90924.9	31265.5	123042	47378.3
LIPID-P-0320	Hex2Cer(d18:1/22:0)	SP	Hex2Cer	928.708	945.712	[M-H2O+H]+	C52H99NO13	136290	81351.3	81721.9	77703.4	41397.3	53549.6	80015.4	14305.2	117703	73878.2	54723.7	37958.5	161912	150767	99785.2	171905	145592	58334	209159	148047	106407	63275	82440.3	779253	156707	192799	269961	114738	74140.9	3.44132e+06	245248	97019.2	38465.1	50799.4	465575	287128	129214	169069	317455	141977	769642	126691
LIPID-P-0321	Hex2Cer(d18:1/24:0)	SP	Hex2Cer	956.74	973.743	[M-H2O+H]+	C54H103NO13	238158	106868	104517	108995	37156.8	108751	106268	40658.3	227581	63438.1	88232.8	69920.1	287443	331222	134217	208855	187398	133594	314730	224990	166774	151419	160173	1.78866e+06	521933	551384	579791	272630	216549	5.79607e+06	513807	133302	370330	67733.2	1.14615e+06	780875	145959	275386	725476	282255	1.37062e+06	235255
LIPID-P-0322	Hex2Cer(d18:1/24:1)	SP	Hex2Cer	954.724	971.727	[M-H2O+H]+	C54H101NO13	417555	199548	149317	97495.6	133804	158566	164220	130834	343024	46690.4	172285	118660	269166	274273	285237	319936	360841	233041	446934	656903	316721	176458	275460	3.06243e+06	1.4134e+06	676911	1.5489e+06	443919	199556	2.82387e+07	827148	269309	841234	154151	4.27889e+06	880063	208898	478209	2.41222e+06	358692	4.62491e+06	335111
LIPID-P-0323	Hex2Cer(d18:2/16:0)	SP	Hex2Cer	842.599	859.602	[M-H2O+H]+	C46H85NO13	6562.75	9755.55	4384.82	2631.56	10055.4	9	9320.99	5327.99	6468.88	9	9	9	10495.9	13553.1	8762	7841.22	11830.3	10088.7	16696.7	15737.2	10540.7	7812.9	12295.2	75108.1	20978.5	18640.7	18463.9	5725.24	20207.6	248071	31506.5	5766.88	12259	6071	70477.7	21858.3	7420.72	23723.7	36487.8	18465.2	71552.9	9636.11
LIPID-P-0325	Hex3Cer(d18:1/16:0)	SP	Hex3Cer	1006.67	1023.67	[M-H2O+H]+	C52H97NO18	193519	179955	132030	112318	27650.7	179125	158565	136788	226376	175432	106232	110438	251045	202387	345032	260592	378670	211566	173735	254788	367447	253896	366974	415727	356079	782293	332303	299362	192125	549022	712443	264150	452112	16158.7	849432	252507	440965	1.12381e+06	1.11692e+06	250458	875440	511951
LIPID-P-0330	Hex3Cer(d18:1/24:1)	SP	Hex3Cer	1116.78	1133.78	[M-H2O+H]+	C60H111NO18	148121	103880	91924.1	55296	25580.8	121763	94601.9	63562	118869	94059.8	91092.5	40806.4	102919	127783	250281	108601	127056	105154	103780	130921	238173	133163	120772	95865.8	273825	282867	179557	124295	66540.3	211715	313982	150142	296896	14812.2	515558	59399.1	281871	555335	463130	57630	514302	282331
LIPID-P-2191	HexCer(d16:1/16:0)	SP	HexCer-NS	492.478	671.534	[M-H2O+H]+	C38H73NO8	12300	31998	27561.3	23610.3	11722.6	12815.7	18574.2	3954.27	5866.93	29012.8	18200	6848.56	54187.1	22645.5	13823.8	25093.8	8368.92	11807.4	23604.8	6432.46	12320.8	11474.3	24334.1	29988.2	13772.7	992.27	5940.45	7298.74	11807.4	7887.78	10291.7	1484.94	13330.4	5916.58	7875.02	9	9342.21	977.195	10829.4	10782.5	3962.28	3423.11
LIPID-P-2203	HexCer(d17:1/16:0)	SP	HexCer-NS	506.494	685.549	[M-H2O+H]+	C39H75NO8	79022.8	56642.7	107234	58676.3	26461.5	74045.3	87804.1	12979.8	41277	85512.3	32443.5	40459.6	139241	127092	67983.2	108857	67165.3	39247.4	100772	53528	83727.4	52597.2	74580.6	52992.6	31937.9	26313.2	21909.4	9372.74	56487.6	40472.9	30755.1	2041.19	25095.5	13762.2	19022	9	24033.9	14158.9	51379	42092.8	19839.6	28760.4
LIPID-P-0291	HexCer(d18:1/14:0)	SP	HexCer-NS	492.478	671.534	[M-H2O+H]+	C38H73NO8	4843.18	3545.77	16905.2	15453.7	9	1351.7	34477.5	9	3036.8	16725.7	8336.32	6069.7	34330.6	27633.4	1323.9	7988.66	17178.8	15591.9	8366.16	8364.84	7925.28	2660.66	35642.9	33872.6	19040	11817.8	7369.7	3959.27	7012.82	78968.5	9102.6	6592.22	18486.6	2628.94	27353	10967.3	2643.28	16770.2	36395.3	16329.6	22357.5	51476.2
LIPID-P-0292	HexCer(d18:1/16:0)	SP	HexCer-NS	520.509	699.565	[M-H2O+H]+	C40H77NO8	2.36917e+06	2.40856e+06	2.13425e+06	2.0014e+06	515617	1.5597e+06	2.66822e+06	309897	1.99425e+06	1.57594e+06	2.30337e+06	870664	2.36358e+06	3.14662e+06	1.20459e+06	1.52218e+06	1.63854e+06	2.1178e+06	1.06997e+06	1.98408e+06	1.61134e+06	1.70609e+06	2.80727e+06	5.48417e+06	1.39052e+06	1.88526e+06	1.59039e+06	972779	2.7029e+06	5.83689e+06	1.67249e+06	1.17876e+06	1.82551e+06	379551	3.53019e+06	3.83123e+06	595224	1.51335e+06	2.23622e+06	2.44562e+06	2.78294e+06	3.71815e+06
LIPID-P-0302	HexCer(d18:1/16:1)	SP	HexCer-NS	518.494	697.549	[M-H2O+H]+	C40H75NO8	7.09902e+06	9.62545e+06	1.02131e+07	1.44232e+07	5.37481e+06	9.7072e+06	2.17341e+07	1.24846e+06	5.86094e+06	1.45555e+07	9.96024e+06	9.23378e+06	1.75933e+07	2.42383e+07	5.43125e+06	1.50807e+07	1.62421e+07	1.72106e+07	8.49327e+06	1.05244e+07	5.97891e+06	8.24735e+06	1.22149e+07	5.7494e+06	1.08247e+07	952415	1.02844e+06	612635	1.81186e+06	2.34885e+06	4.57326e+06	231692	5.19563e+06	1.75852e+06	7.25922e+06	801626	180190	309757	4.53139e+06	2.40468e+06	7.86172e+06	1.04963e+07
LIPID-P-0303	HexCer(d18:1/18:1)	SP	HexCer-NS	546.525	725.581	[M-H2O+H]+	C42H79NO8	192152	260996	212561	362517	147382	242253	541879	33612.1	131873	315552	372067	225257	409075	626186	106236	336854	553186	345046	277115	200497	128154	225794	275645	106365	191074	54203.4	27207.2	24537.4	70782.8	38832.3	27758	12150.8	111503	107787	180469	29141.1	10273.2	22122.5	32269.7	11365.7	98540.6	143255
LIPID-P-0297	HexCer(d18:1/22:0)	SP	HexCer-NS	604.603	783.659	[M-H2O+H]+	C46H89NO8	658434	518256	604668	502931	143541	484683	739485	95991.2	583419	753046	410683	235643	775275	918017	376620	814424	645493	705162	548496	650748	441475	389904	892342	1.24926e+06	311476	799703	248175	534529	546676	2.10831e+06	558752	531478	402620	151533	708558	803504	164793	575959	517837	853622	862905	652925
LIPID-P-0305	HexCer(d18:1/22:1)	SP	HexCer-NS	602.588	781.643	[M-H2O+H]+	C46H87NO8	1.44277e+06	2.4827e+06	2.74672e+06	3.10393e+06	596681	1.70306e+06	6.39048e+06	131831	1.39069e+06	3.32799e+06	1.9121e+06	1.74855e+06	7.05469e+06	7.0632e+06	1.33984e+06	3.49498e+06	3.94951e+06	4.02052e+06	2.28911e+06	1.64773e+06	1.42764e+06	2.24068e+06	4.09312e+06	2.48094e+06	2.21158e+06	316879	497114	386682	3.85884e+06	657171	503718	93333.5	821537	693924	1.98404e+06	207502	36599.5	158937	341496	448319	1.17495e+06	1.7174e+06
LIPID-P-0298	HexCer(d18:1/23:0)	SP	HexCer-NS	618.619	797.674	[M-H2O+H]+	C47H91NO8	929233	670612	549815	788648	78092.8	645192	1.35679e+06	44878.9	569733	957191	531965	313298	1.04801e+06	1.33137e+06	282366	946249	1.32755e+06	1.32278e+06	920529	850878	465201	632021	855964	2.0458e+06	212925	969318	227691	623559	736575	1.44164e+06	853618	214595	472923	241576	1.01394e+06	2.18957e+06	64584.4	267807	321237	1.46329e+06	1.10731e+06	794261
LIPID-P-0299	HexCer(d18:1/24:0)	SP	HexCer-NS	632.635	811.69	[M-H2O+H]+	C48H93NO8	776180	849652	732672	839401	114361	603818	1.17062e+06	66099.5	1.167e+06	760982	485964	397461	1.21469e+06	2.04631e+06	473669	1.0246e+06	988021	1.30917e+06	1.05756e+06	792452	1.3283e+06	490541	1.3312e+06	3.21324e+06	541327	1.56737e+06	499736	761178	986652	3.20408e+06	1.46131e+06	709993	642525	135132	1.66477e+06	2.30524e+06	251237	1.05413e+06	1.42426e+06	2.01907e+06	2665311	2.42915e+06
LIPID-P-0311	HexCer(d18:2/22:0)	SP	HexCer-NS	602.588	781.643	[M-H2O+H]+	C46H87NO8	23427.5	18916.7	24542	17150.7	2720.42	11440	27297	1155.42	24048.9	17430.3	14307.3	7229.24	33507.5	8960.04	17574.3	33102.1	42231.9	23193.2	20805.6	24822	15984.4	21062.7	38235.1	11332	16686.3	35424.3	15920.1	14058.3	40313.1	89113.9	23571	11477.5	13702	4142.98	26430.5	29423.3	6420.13	26174.4	30332	37597.7	46767.4	39572.9
LIPID-P-0312	HexCer(d18:2/24:0)	SP	HexCer-NS	630.619	809.674	[M-H2O+H]+	C48H91NO8	20188.1	16180.7	36348.1	21228.2	6651.2	10345.3	32917.1	5568.28	36786.9	17791.3	14908	14094.1	49363.6	34933.7	15926.7	30771.2	26816.7	19445.8	21144.4	26266.4	21223.7	24723	41675.9	124397	22584.3	41385.7	21231.3	14756.8	58378.6	110404	55707.6	17543.9	33421.5	3976.71	65914.3	70067	9811.24	62054.2	72950.5	94296.4	106098	72283.9
LIPID-P-2133	HexCer(t15:0/16:2(2OH))	SP	HexCer-AP	508.436	687.492	[M-H2O+H]+	C37H69NO10	19869.6	7475.32	6348.05	9111.8	514.522	7221.84	14035.4	1675.74	5515.85	11903.8	9359.75	7944.61	21069.1	14976.4	9828.4	17298.9	9286.51	17261.1	20013.2	3357.97	7481.85	11280.3	9541.22	39364.6	63589.1	13178	3915.73	18177.2	8888.12	18968.1	2739.72	2602.64	14180.9	15885	17330.6	15865.1	3040.72	4707.89	7693.86	11153.1	24170.2	6706.65
LIPID-P-2141	HexCer(t17:1/16:0(2OH))	SP	HexCer-AP	538.483	717.539	[M-H2O+H]+	C39H75NO10	37287.8	43913.2	32773.5	51056.2	26885.7	30745.8	77261.1	8824.41	21595	45020.6	40358.5	10974.7	64911.3	120259	30505.1	52792.1	75633.8	63941.3	30502.1	26855.6	22940	19446.8	28683.2	29879.5	34346.3	3468.11	10779.5	4433.9	3914.22	9	8800.4	12716.1	33107.1	15703.8	20877.6	4391.89	2401.92	9	19517.9	9	22141.4	34216.4
LIPID-P-2145	HexCer(t17:2/22:2(2OH))	SP	HexCer-AP	616.53	795.586	[M-H2O+H]+	C45H81NO10	11766.9	3989.49	14565.3	3986.66	874.383	6650.32	6689.01	6097.71	17982.6	5235.92	4022.68	1774.88	6606.24	5272.26	8931.13	6498.9	15860.7	7532.6	13841.2	9226.9	9687.33	1746.15	18047	58984.5	22466	37720.1	30821.2	19369.7	13216.8	259110	28609.7	21881.3	22422.1	4846.41	57381.9	36170.6	19098.2	51430.2	54571.1	30001.5	79011.5	26406.6
LIPID-P-2149	HexCer(t17:2/34:2(2OH))	SP	HexCer-AP	784.718	963.774	[M-H2O+H]+	C57H105NO10	156589	25670.6	23805.8	19798.4	6585.01	18619.6	4647.1	9	22286.8	21419.1	9	5999	49471.5	36240.1	144997	67437.8	33723.7	56372.3	80523	80538.9	66442.2	22648.6	12033	23352.1	106338	22745.7	7987.99	127778	73446.7	199388	14444.3	114338	25167.9	9	12588	38252.2	2578.73	3013	56369.3	13705.6	29697.9	17618.9
LIPID-P-2150	HexCer(t17:2/40:1(2OH))	SP	HexCer-AP	870.827	1049.88	[M-H2O+H]+	C63H119NO10	55364.6	17308.8	11285.3	1236.61	3151.9	7418.72	9	2138.49	30699.2	24685.5	5793.01	2448.66	14134.1	1793.65	118047	28834.7	18346	22455.9	29409.3	37252.2	58320.1	9999	10065.8	23668.6	3602.9	21707.5	4738.57	111137	88091.5	99796.3	8380.2	67410.8	2135.32	899.85	10631.8	47176	945.038	1569.99	8846.17	32401.1	20437.7	11623.3
LIPID-P-2151	HexCer(t17:2/42:1(2OH))	SP	HexCer-AP	898.859	1077.91	[M-H2O+H]+	C65H123NO10	24712.6	5859.71	6866.45	4455.33	3708.3	9425.31	3090.19	952.383	12386.3	8666.36	540.4	4152.22	7429.22	6332.75	29017.5	13077.1	10570.4	11246.8	7405.86	16648.9	24696.5	5080.02	3493.18	28868	4379.12	5788.43	2617.34	36501.4	49568.8	70267.8	12864	41672.1	2463.1	1076.1	4883.97	27978.3	5911.46	5641.4	6859.86	21992	26332.6	7806.79
LIPID-P-2158	HexCer(t18:0/24:0(2OH))	SP	HexCer-AP	666.639	845.696	[M-H2O+H]+	C48H95NO10	46566.5	51034.1	15759.5	27128.9	20571.1	51597.8	40524.4	14356.5	22338.4	11643.6	33838.8	49296.9	37708.3	119228	29420.5	32101.5	72773.9	75007.2	20270.9	35222.3	32555	56661.2	62396.5	134612	21653	31882.9	11836.9	20087.4	12558.8	86807	12370.3	15667.6	84025.1	9	89567.9	109718	11316.8	13260.3	47791.2	97196.1	94953.5	83053.4
LIPID-N-0957	LNAPE(16:0/N-16:0)	GP	LNAPE	690.507	691.515	[M-H]-	C37H74NO8P	184482	312745	280719	324462	82862.6	171520	258132	293789	372101	112381	142379	80836	407376	305748	184475	200975	518712	524453	235368	279375	253115	133869	476842	1.14667e+06	1.57963e+06	1.50789e+06	985900	1.18316e+06	164486	645102	605878	1.50097e+06	407763	94374.7	1.03042e+06	266364	311887	798294	1.60238e+06	1.25531e+06	787678	530376
LIPID-N-0958	LNAPE(16:1/N-16:0)	GP	LNAPE	688.492	689.5	[M-H]-	C37H72NO8P	134134	147277	508632	149489	32706.3	114864	203514	36364.9	175895	230039	97520	71114.8	250946	190332	207231	118849	203397	246503	98105.6	158821	135180	58457.8	365039	460583	541123	437307	430175	202128	86095.4	360185	1.15819e+06	364564	538499	51232.9	212243	15080.5	71095.1	554267	1.89971e+06	443210	2.19348e+06	2.09028e+06
LIPID-N-0617	LPA(0:0/18:1)	GP	LPA	435.259	436.259	[M-H]-	C21H41O7P	49067.1	17142.4	38525.2	48798.8	5597.05	53007.8	25278.2	2971.64	27276.6	38230.9	28909.2	102653	120951	24016.1	24295.5	93169.8	79577.3	66861.7	143657	69471.9	12151.5	64228.4	93414.1	9	9	9	9	9	9	33410.3	9	9	9	21942	7131.23	9	9	9	9	9	9	46998.9
LIPID-P-0351	LPC(0:0/15:0)	GP	LPC	482.322	481.317	[M+H]+	C23H48NO7P	68622.2	71653.8	126551	32609.2	16643.9	31394.6	91632.7	12516.4	84354.3	158785	54097.7	95102.7	191502	145330	65214.2	106280	146188	254122	83807	53617.9	58779.3	9	170188	278955	389281	119921	52223.2	82904.2	89196	174942	62851.6	83739	350772	33974.1	411594	308018	83147.5	87501.7	161920	245058	307978	257925
LIPID-P-0370	LPC(0:0/18:1)	GP	LPC	522.356	521.348	[M+H]+	C26H52NO7P	118524	171019	191587	144895	40758.4	176871	298368	37362.1	138571	148627	117619	135145	392987	403214	152131	169125	277984	461260	156801	202765	148400	131313	317957	166257	498251	178753	79083.4	129792	33586.3	279923	247238	124682	1.21421e+06	51831.1	885554	122886	231092	143144	197670	131092	552503	401056
LIPID-P-0380	LPC(0:0/20:2)	GP	LPC	548.372	547.364	[M+H]+	C28H54NO7P	154206	149331	107283	117128	49544.7	123116	219332	51408.1	234011	176388	147886	122645	320564	317345	163190	210397	266416	349517	247128	348001	150400	129091	255873	244275	684822	170067	103726	182299	63413.1	218925	182268	133669	1.1839e+06	31441.9	677953	175706	385387	265519	147993	170455	349909	239330
LIPID-P-0387	LPC(0:0/22:4)	GP	LPC	572.372	571.364	[M+H]+	C30H54NO7P	169868	177666	171096	105300	40392.6	175551	122033	147692	179091	198243	157550	74387.4	253508	184456	323259	174501	282891	178622	187117	253286	307018	173870	979108	418541	328502	738545	201947	384473	86068.1	503060	408585	294298	690637	66226.6	2.79837e+06	204726	1.00914e+06	685090	734083	500776	550299	311204
LIPID-P-0350	LPC(14:0/0:0)	GP	LPC	468.309	467.301	[M+H]+	C22H46NO7P	396325	218750	410910	104059	61646	205847	366395	58510.7	186464	689723	144731	238904	990187	406196	288484	407046	403317	1.30761e+06	734172	181647	270877	210814	319254	611169	4.35537e+06	403928	248838	349990	336354	740596	446016	191845	1.40685e+06	161007	661671	685936	193886	341378	761699	709411	1.61885e+06	915557
LIPID-P-0366	LPC(14:1/0:0)	GP	LPC	466.293	465.286	[M+H]+	C22H44NO7P	9	9	9	9	9	1983.2	9	9	9	9	9	3305.45	9	9	9	9	9	4160.61	9	2081.8	9	9	9	12499.4	33520.7	6308.91	16038.7	3036.45	3302.72	23484	11179.9	3300.33	18235.7	9	20137.3	3027.31	3497.16	7381.49	40176	9564.72	20187.1	12235.2
LIPID-P-0384	LPC(20:3/0:0)	GP	LPC	546.356	545.348	[M+H]+	C28H52NO7P	551411	777795	847254	487055	253517	710260	661651	225110	527946	852883	548763	288102	1.70683e+06	901544	525709	532425	1.43382e+06	1.09916e+06	1.26819e+06	556712	581060	495810	1.65275e+06	895521	1.7373e+06	1.17898e+06	453680	793068	183609	1.03572e+06	722067	795760	5.39047e+06	178493	5.43696e+06	268577	2.11999e+06	1.77958e+06	670558	1.10926e+06	1.4774e+06	1.08631e+06
LIPID-P-0363	LPC(22:0/0:0)	GP	LPC	580.434	579.426	[M+H]+	C30H62NO7P	37947	25802	35247.6	23972.6	4100.58	14427.5	62061.2	6769.17	30804.6	71030.7	15017.9	34431.2	68210.8	77279.9	28174.5	52625.3	66238.9	64277.9	53590.9	15677.5	25114.1	42198.9	35785.3	146351	55007.5	76914.3	9024.17	32466.9	75130.6	46461	25450.4	12821.4	16494.1	10926.1	60331	413492	15663.1	13219.6	37113.7	125936	93462.7	69439.5
LIPID-P-0392	LPC(22:6/0:0)	GP	LPC	568.34	567.332	[M+H]+	C30H50NO7P	270060	274444	179387	147482	63195.7	168352	355662	53173.3	225860	222840	132428	222499	704710	494451	222466	216306	224890	493863	218473	194885	154598	165430	1.70797e+06	231720	860224	422034	93558.5	251715	47470.8	274702	297933	181956	1.27462e+06	66281.7	764784	244269	407579	266698	247429	342285	243730	188678
LIPID-P-0364	LPC(24:0/0:0)	GP	LPC	608.466	607.458	[M+H]+	C32H66NO7P	40882.8	28075.4	39446.8	21492.6	8769.74	19855.9	43391.6	7478.23	8328.67	74453.8	15340.2	34188.2	116471	93299.2	29388.7	37822.3	78052	94784.9	54277.9	21548.7	33805	58026.4	25534.3	591084	93974	170949	14736.8	83709.1	215522	284162	124884	21043.1	54544.5	18203.9	179649	1.66176e+06	11486.4	35195	124738	438035	433328	199254
LIPID-P-0377	LPC(24:1/0:0)	GP	LPC	606.45	605.442	[M+H]+	C32H64NO7P	38685.3	20351.1	23081	11286.4	4978.12	22533.5	39160.6	10106	19737.8	32009	20045.6	32322.8	40260.6	33236.4	21801.1	30151.6	28284.1	64719.1	39597.4	23164.8	19415	32637.2	35278.6	76296.6	114522	68775	21621.5	26709.3	53736.4	90349.6	51828.3	23345	40053.9	7294.25	59617.8	259442	15322.2	35271.9	126585	35031.7	154136	85602.4
LIPID-P-1930	LPC(24:2)	GP	LPC	604.434	603.426	[M+H]+	C32H62NO7P	14702.5	7125.58	9548.77	7460.79	2141.3	4943.2	12403.1	2444.97	3808.33	6003.72	9049.08	6030.6	10795.9	19168.3	7452.04	12708.8	13886.8	11811.6	18398.1	8736.72	3640.44	6819.73	3146.46	26665.7	40757.9	10173	3382.2	14582.2	16592.4	14885.1	11667.5	5783.36	15187.2	2807.24	17158.8	88090.9	8393.54	9316.41	40484.8	21346.9	18671	11715.2
LIPID-P-1925	LPC(25:0)	GP	LPC	594.45	593.442	[M+H]+	C31H64NO7P	50860.5	29914	29018.7	32732.9	2871.66	37206.9	59230.1	9	26841.7	26738.7	33906.9	28944.4	87129.5	59687.9	8068.43	44309.6	54017.9	43323.5	26123.5	27317.2	24316.5	59716.7	40033.1	271427	63107.4	18148.8	11496.7	69642.3	160573	68305.9	27790.4	2342.18	96299	6245.26	109275	457818	5182.11	17474.7	110225	39803	478726	164586
LIPID-P-0365	LPC(26:0/0:0)	GP	LPC	636.497	635.489	[M+H]+	C34H70NO7P	72027.3	43551.6	63558	40676	10526.4	53442.1	121138	4025.5	40231.7	45978.5	62350.4	61555.9	134768	150496	35131.1	73223.7	108254	107815	148058	34202.9	42282	103778	36615.2	580927	98597.5	113867	15203.3	134369	210142	465326	420807	25048.6	90323.8	19717.1	523890	2.2735e+06	33617.8	41828.6	202854	727658	1.15846e+06	434338
LIPID-P-1927	LPC(26:1)	GP	LPC	634.481	633.473	[M+H]+	C34H68NO7P	9	9585.87	9	17116.7	9	9	21225.9	9	12586.8	9	11891.9	9	18977.1	16057.9	9	9	17820.1	9	20934.5	9	9	11717.4	9	32597.9	91676.7	51897.5	9947.99	35398.2	33701.4	110857	129947	25264.3	30528.7	1736.8	68992.7	207896	8279.29	19279	187005	59767.3	320303	133567
LIPID-P-1928	LPC(28:1)	GP	LPC	662.512	661.505	[M+H]+	C36H72NO7P	9	9	9	9	9	9	9	9	9	9	9	9	9	9	3919.8	9	9151.5	9	9	9	9	9	9	140333	5592.32	9	9	5963.58	9	9	9	9	9	9	9	19086	9	8754.23	9	114591	46518.1	9
LIPID-P-0393	LPC(O-14:0)	GP	LPC-O	454.33	453.322	[M+H]+	C22H48NO6P	38288.4	26311.8	18951.7	13238.9	4431.4	35051.7	20564.6	5587.77	16990.5	78133.9	19325.6	12776.7	80684	51210.3	19114.4	104795	64127.8	50328.7	39771.2	6225.25	15511.5	11621.7	23282.1	52368.8	51541.3	19268.7	5043.57	15916.5	14157.6	50101.8	20590.9	7027.67	40420	20401.9	27328.9	49921.2	28404.9	30358.8	28755.4	41818.7	326866	188154
LIPID-P-0398	LPC(O-14:1)	GP	LPC-O	452.314	451.306	[M+H]+	C22H46NO6P	9	2130.42	9	9	9	9	9	9	9	4934.39	1996.06	9	11445.6	6630.49	9	9	9	9	9	9	9	1763.69	9	9	31795.2	9	9	2843.98	9	9	9	9	8077.68	3681.31	9	9	9	9	9	2193.46	8429.6	5358.68
LIPID-P-0395	LPC(O-18:0)	GP	LPC-O	510.392	509.385	[M+H]+	C26H56NO6P	1.65545e+06	807967	757688	869209	141428	1.18565e+06	1.03999e+06	104522	647072	1.75903e+06	987080	718156	2.30375e+06	1.5995e+06	722743	1.62692e+06	1.84541e+06	2.02684e+06	2.06459e+06	559772	678215	985312	753226	2.09826e+06	898783	864979	181044	978894	751112	1.89504e+06	352849	157085	1.00802e+06	1.0619e+06	1.57262e+06	3.62228e+06	237916	596286	633182	624379	3.67896e+06	1.26232e+06
LIPID-P-0401	LPC(O-20:1)	GP	LPC-O	536.408	535.4	[M+H]+	C28H58NO6P	128919	51476.9	42930.9	34937.1	10927.8	63800.1	56675.2	8649.56	49886.4	97006.7	56843.7	45662.9	95929.6	81222	45312.1	136480	120305	170668	137641	40990.7	44776.7	42965.4	60382.4	76127.4	136526	47145.8	18059.5	52310.4	41812.3	182699	23649.1	9898.89	116602	39424.3	140658	141181	19870.2	39230.8	100203	21997.8	159628	60953.1
LIPID-P-0397	LPC(O-22:0)	GP	LPC-O	566.455	565.447	[M+H]+	C30H64NO6P	251423	182432	156188	191799	44420.7	175742	285285	16406.1	123491	337475	148672	170527	567738	346686	122470	274016	244083	311068	217391	120284	151928	206926	246471	593123	231387	145245	42757.3	252657	802325	266263	43760.7	24650.7	231578	109170	372652	2.50438e+06	33044	45434.2	166319	146567	990730	356593
LIPID-P-0405	LPC(O-22:2)	GP	LPC-O	562.424	561.416	[M+H]+	C30H60NO6P	42729.7	23725.3	15528.5	24214.7	3634.2	26482.8	32752.4	6448.11	27679	47810.6	24601.4	32996.5	50577.9	40975.3	19989.6	63909.8	64743.2	59137	54021.4	23763.9	15876.8	15821	33828.2	66365.5	58281.3	24322.4	9664.45	39620.1	32336.6	85549.6	16155.2	5609.89	56925.8	31577.3	65425.7	135133	10476.1	19150	43127.6	13339.2	72377.4	26387.2
LIPID-P-1937	LPC(O-24:0)	GP	LPC-O	594.486	593.478	[M+H]+	C32H68NO6P	676712	510682	441353	653864	64524.1	484281	918055	37825.7	344018	593049	500793	431751	1.65476e+06	1.04184e+06	278013	705338	863986	594771	525296	353966	543263	667116	562168	3.83439e+06	1.1687e+06	419007	198760	1.19292e+06	2.70035e+06	1.10483e+06	352528	55950.2	1.74539e+06	181018	2.58126e+06	8.24684e+06	175555	220498	1.60043e+06	745549	6.71973e+06	2.47591e+06
LIPID-P-1936	LPC(O-24:1)	GP	LPC-O	592.471	591.463	[M+H]+	C32H66NO6P	341697	146326	140787	170932	24627.8	177533	262848	15814	159869	194757	181868	227110	408391	289042	148731	292020	232875	361874	268617	131980	158928	182657	230317	473173	651073	249233	168773	269543	893173	761332	152201	37955.6	539386	105964	797733	1.84933e+06	95714.6	174361	1.2919e+06	133179	2.00887e+06	702646
LIPID-P-0407	LPE(0:0/16:0)	GP	LPE	454.293	453.286	[M+H]+	C21H44NO7P	5.76389e+06	1.19646e+06	1.21253e+06	794774	859040	2.26652e+06	2.67803e+06	484685	842016	2.15339e+06	1.98593e+06	2.1266e+06	3.86164e+06	3.31919e+06	2.71091e+06	5.16679e+06	4.22424e+06	8.04636e+06	7.08751e+06	1.23448e+06	1.03511e+06	1.93377e+06	1.8488e+06	826616	8.11808e+06	289960	135852	210039	183972	1.48991e+06	353424	235855	1.74095e+06	647646	493571	220844	420058	252416	1.18933e+06	862466	1.88699e+06	1.85135e+06
LIPID-P-0419	LPE(0:0/20:1)	GP	LPE	508.34	507.332	[M+H]+	C25H50NO7P	1.18579e+06	96374.7	137323	76504.7	97002.7	148571	171319	59749.1	106838	208535	126150	186952	316018	287950	410242	661471	229681	786385	599713	151460	81741.5	135214	154054	65192.8	2.37164e+06	38264.6	56460.3	27157.4	20366.7	100695	29617.5	32266.5	201751	27606.2	65301.6	9618.45	42573.4	27823	384860	33211.7	149779	107520
LIPID-P-0425	LPE(0:0/20:2)	GP	LPE	506.325	505.317	[M+H]+	C25H48NO7P	183375	17757.5	20259.8	26173.6	11472.6	28095	33559.5	14061.5	16037.4	32410.6	29050.9	29312.3	58551.7	46915.5	65921.8	132931	63808.8	93215.8	136537	56296.8	11215.7	22734.3	69745.7	49200.2	370806	7053.53	9164	17073.6	4275.48	22786.7	9452.46	6502.45	42107.1	7267.31	14232.2	6000.89	17995.6	10464.7	64717.9	15169.8	35599.9	20116.6
LIPID-P-0408	LPE(16:0/0:0)	GP	LPE	454.293	453.286	[M+H]+	C21H44NO7P	5.95037e+06	1.18975e+06	1.36642e+06	806242	909493	2.38462e+06	2.83204e+06	467569	891476	2.31804e+06	1.99032e+06	2.23332e+06	3.98373e+06	3.43879e+06	2.85917e+06	5.2264e+06	4.34022e+06	7.94876e+06	7.05366e+06	1.39899e+06	1.06724e+06	2.04681e+06	1.93088e+06	841433	8.37951e+06	288677	127889	207225	185002	1.57221e+06	368520	227506	1.87092e+06	675095	478613	216356	418472	248113	1.23533e+06	838294	1.85506e+06	1.86486e+06
LIPID-P-0409	LPE(17:0/0:0)	GP	LPE	468.305	467.301	[M+H]+	C22H46NO7P	588326	117008	219508	79890.2	84247.1	152543	321486	41811.9	81185.1	275356	205746	202939	436194	358781	185647	482521	554067	852991	979400	98880.9	89057.2	177844	132090	137196	933222	32738.5	22139.3	32027.9	21934.3	45797.9	46457.3	20768.2	239363	71441.4	91821.5	23497.9	28197.4	18640.7	117703	99545.7	126650	168352
LIPID-P-0418	LPE(18:1/0:0)	GP	LPE	480.309	479.301	[M+H]+	C23H46NO7P	1.18081e+07	1.239e+06	1.70401e+06	1.05869e+06	1.0225e+06	2.401e+06	2.19089e+06	473833	1.02922e+06	2.53971e+06	1.7583e+06	3.08176e+06	5.08296e+06	3.70061e+06	4.56057e+06	9.01157e+06	5.13791e+06	1.26266e+07	1.12793e+07	2.3676e+06	1.12571e+06	2.00232e+06	1.90216e+06	1.37078e+06	2.85384e+07	525236	345837	364444	220260	1.2357e+06	400209	406496	4.71943e+06	465168	941232	225163	364933	324003	3.39952e+06	593625	3.6856e+06	2.82282e+06
LIPID-P-0412	LPE(20:0/0:0)	GP	LPE	510.356	509.348	[M+H]+	C25H52NO7P	684158	59402.8	106630	71305.8	87343.8	113033	127241	34232.9	63431.1	167381	97586.1	116428	269624	194199	177945	417500	235466	470215	588581	87368.5	69045	94989	216834	107650	1.05385e+06	29933.2	21885.8	22091.8	28399.2	304319	31300.4	12137.7	84767.6	66031.3	61335.2	18699.2	21191.1	10351.7	130233	59658.1	124664	82077.2
LIPID-P-0420	LPE(20:1/0:0)	GP	LPE	508.34	507.332	[M+H]+	C25H50NO7P	1.11693e+06	92724.3	126649	76140.7	87846.8	142574	161827	56077.5	91360.1	199292	114043	190277	313271	295121	399690	700790	232471	766722	602049	150054	80753.8	118533	134167	63054.7	2.43303e+06	36486.2	55119.7	29824.3	21220	94954.7	31807.9	34299.8	191230	26682.9	59975.6	8116.56	44509.9	25770.8	374227	31488.3	140402	105359
LIPID-P-0426	LPE(20:2/0:0)	GP	LPE	506.325	505.317	[M+H]+	C25H48NO7P	179563	22935.6	15596.4	24922.2	12441.9	28630.5	28296.8	19932.8	15945.5	33545.9	23225.6	33960.6	55873.8	42223.9	67537.5	130376	56739.9	90996.7	131690	58477.9	10921.5	21803.9	39142.1	41577.1	357174	16385	9	17804.8	4320.97	23555.5	7282.32	9448.02	40162.5	8535.21	25977.3	5082.81	15950	12146.7	56196.5	14918.1	30491.4	15869.4
LIPID-P-0427	LPE(22:2/0:0)	GP	LPE	534.356	533.348	[M+H]+	C27H52NO7P	28419.1	2445.05	3501.44	1024.24	696.73	2038.98	1160.71	1756.26	1239.7	4784.64	3261.63	3169.24	7158.93	3676.66	14635.5	23311.7	7298.73	8483.86	25330.9	5739.05	1208.79	3429.69	7094.9	3011.18	55268	9	9	9	9	3439.8	1970.27	9	6341.41	9	2752.4	9	2946.24	9	6140.4	9	9	9
LIPID-P-0439	LPE(P-17:0)	GP	LPE-P	452.31	451.306	[M+H]+	C22H46NO6P	800616	130309	251439	101336	41348.1	153816	330286	49799.2	95421.3	229524	177559	195088	602888	425614	241910	633492	465302	763509	1.07714e+06	92387.5	84421.8	192885	135399	235006	749018	74617.6	18152	79963.3	39573.5	114283	46971.2	15442.9	262259	117370	188685	36281.7	71476.9	34636	92007.1	123049	177268	155931
LIPID-P-0440	LPE(P-18:0)	GP	LPE-P	466.3	465.322	[M+H]+	C23H48NO6P	1.4366e+07	3.19639e+06	2.95052e+06	3.37134e+06	1.10995e+06	5.19445e+06	5.3752e+06	1.4088e+06	2.08681e+06	3.83257e+06	4.96909e+06	5.71765e+06	1.03909e+07	7.36026e+06	5.78623e+06	1.29074e+07	1.05442e+07	11861295	1.8901e+07	2.82682e+06	2.25267e+06	3.8729e+06	3.30109e+06	3.69818e+06	1.42845e+07	1.20662e+06	454300	1.51351e+06	981233	3.29744e+06	726080	347017	4.88906e+06	3.21908e+06	2.85252e+06	808878	1.45106e+06	768532	2.09294e+06	1.57546e+06	5.2967e+06	3.68872e+06
LIPID-P-0445	LPE(P-18:1)	GP	LPE-P	464.3	463.306	[M+H]+	C23H46NO6P	4.82869e+06	502856	679127	416747	92196	674480	894656	302396	467129	695317	622237	723279	1.6668e+06	1.43843e+06	2.49627e+06	3.38454e+06	1.35544e+06	4.46441e+06	3.41325e+06	467323	372123	612817	547282	289852	4.46762e+06	326579	123663	307157	100123	608711	225632	235894	1.02594e+06	270017	709062	66246.1	437699	305021	1.14046e+06	322017	969716	707841
LIPID-N-0665	LPG(20:2)	GP	LPG	535.304	536.311	[M-H]-	C26H49O9P	14453.7	9209.84	4470.8	16188	2319.32	9770.36	10729.1	1800.5	5666.12	7068.56	8932.84	3046.8	14014.7	11433	6530.02	10487.2	8594.95	7897.64	6427.9	18345.6	4360.53	3465.53	3173.83	33960.3	13840.1	18026.9	5436.1	10504.5	4060	25151.5	3383.52	10687.9	12265.2	3037.26	18323.8	4904.68	1716.7	14707.8	5313.02	11538.9	51988.3	19074.6
LIPID-N-0172	LPG(20:4/0:0)	GP	LPG	531.27	532.28	[M-H]-	C26H45O9P	23954	27777.5	13933.4	28277.6	6929.04	36220.4	12224.1	9296.04	38824.3	17672.5	35735.6	14576.9	15712.7	20212.4	12381	31748.9	50984.9	22875.8	29878.7	23010.9	20192.3	12720.4	30220.5	128861	15701.5	32263.2	16864.6	30336.7	6439.64	85577.5	11494.4	22167.4	34703.3	13030	50947.5	52784.6	11493.4	14006.6	35649.5	78200	79512.3	43501.5
LIPID-N-0180	LPI(20:3/0:0)	GP	LPI	621.304	622.312	[M-H]-	C29H51O12P	6678.31	11311.8	6893.34	6843.28	867.519	6362.21	8040.03	722.933	4193.46	13827	4050.11	2647.22	11901.9	15537	3617.53	8201.26	7325.82	5563.93	14680.7	14398.2	4344.91	5299.46	3643.21	8556.93	87193.1	9525.14	16718.4	21470.6	1281.8	16158	12160.9	7308.84	25191.7	926.84	20183.7	1245.95	3500.07	8021.83	18526.7	14179.4	39791	24537.1
LIPID-N-0181	LPI(20:4/0:0)	GP	LPI	619.288	620.296	[M-H]-	C29H49O12P	21529	30498.9	13338.8	16133.4	8173.34	14221.4	18852.2	8536.49	9738.4	19322	9137.96	11214.2	22686	38331	16895	21078.2	22025.5	13471.2	26517.8	39803.6	15171.3	20707.1	15883.5	22415.5	164096	46122	32960.8	39153.4	5925.72	26890.9	30416.2	20830.7	21858.8	3016.85	33037.4	6725.33	15304.8	37212.6	46657.7	37380.8	40748.9	28106.2
LIPID-N-0196	LPS(18:2/0:0)	GP	LPS	520.268	521.275	[M-H]-	C24H44NO9P	1080.3	3574.42	1046.66	4105.65	2436.74	2037.19	3109.62	857.972	4921.7	4503.24	2109.49	2549.57	4477.78	2882.68	2770.11	2202.64	2737.79	5363	2958.77	8245.8	2084.29	641.58	4932.09	29076	17536.1	10263.1	3789.51	8602.07	1188.99	14231.1	6609.97	8247.33	25391.1	2672.82	11740	9	2286.04	1734.04	6411.57	10290.9	22057.5	13731.7
LIPID-N-0197	LPS(20:3/0:0)	GP	LPS	546.283	547.291	[M-H]-	C26H46NO9P	3509.34	2617.71	2335.02	1957.56	1656.69	2187.96	2201.77	1329	4042.47	3700.02	2969.02	951.587	3963.02	2581.34	2928.76	1882.23	2536.38	2268.6	5126.22	5360.49	1708.11	1570.8	2274.32	7061.18	11011.7	16105	2763.3	10725.3	3630.61	15021.2	4170.24	29923.8	17544.2	713.446	16434.2	9	6369.86	9426.31	7292.73	11710.1	7405.38	5240.37
LIPID-N-0198	LPS(20:4/0:0)	GP	LPS	544.268	545.275	[M-H]-	C26H44NO9P	4992.6	4414.69	1991.2	1519.56	2679.08	2232.8	2481.18	3761.78	5096.64	3055.05	2518.45	2163.53	6125.89	2743.91	5679.36	3712.1	6421.28	6015.15	5098.05	7930.65	1705.19	3363.05	12607.1	15268.5	10948.1	13730.1	4294.38	7558.44	4013.58	19744.1	4747.92	22021.7	10628.4	1700.57	12513.4	3194.2	3701.36	6098.65	12276.9	13098.3	8265.76	8508.42
LIPID-N-0201	LPS(22:6/0:0)	GP	LPS	568.268	569.275	[M-H]-	C28H44NO9P	5747.01	7185.23	3276.44	755.208	2160.17	2003.61	2315.26	1937.36	5308.33	3227.2	844.845	2349.9	5596.07	3826.06	4206.3	2680.55	3109.16	6110.72	2338.9	4665.9	1808.27	3836.28	8392.97	8279.43	9619.13	26737.7	3411.36	12796.5	2594.58	10414.3	8687.17	18792.1	15575.6	947.08	15742.9	1073.91	10291.1	11007.2	9481.71	16250.8	7368.91	5298.77
LIPID-P-0283	MG(18:2)	GL	MG	372.31	354.277	[M+NH4]+	C21H38O4	9	9	9	9	9	9	1335.29	9	9	9	1075.2	9	9	9	9	1217.01	9	9	9	9	9	9	9	3810.64	9345.31	9	9	4780.74	9	9	9	9	2484.58	9	9	9	9	9	9	2106.4	9	9
LIPID-P-1724	MGDG(14:0_18:2)	GL	MGDG	744.563	726.528	[M+NH4]+	C41H74O10	9	9	7607.8	7296.75	9	9	9	1471.4	13198.4	8480.82	23843.9	9	15154	3051.98	11093	13256.8	9	9	13132.2	30172.2	12658.1	9	11090.8	83273.2	9	24056.3	7920.11	7779.89	7982.66	39920.7	26114.8	8480.82	17639.2	2971.45	16311.4	1977.95	9144.57	10039.6	7845.53	109261	56347.1	35034
LIPID-P-1728	MGDG(16:0_18:2)	GL	MGDG	772.594	754.559	[M+NH4]+	C43H78O10	9	9	9	13498.1	9	9	9	9	20704.9	26624.2	9	26344.9	9	9	5790.74	9	9	26611.1	9	9	27294	9	9	194657	31222.8	30559	20176.7	20369.3	44760.2	128053	17673.6	21728.5	29299.8	5176.72	32654.3	3727.4	10668.5	10467	9	80027.4	75993.8	51109.3
LIPID-N-0623	PA(16:0_16:0)	GP	PA	647.465	648.473	[M-H]-	C35H69O8P	48709.6	86392.4	47271.5	55053.7	49233.3	11890	72028.7	68712.7	67447.1	79002.9	60230.6	54397.2	77186.4	64793.2	70310.5	72006	89973.8	63480.4	43459.7	130175	17964.3	54380.4	154496	89370.7	125007	106140	85477.4	84156.1	82269.4	180158	186193	123106	73834.1	53853.5	330212	46365.1	52808	94698.4	129054	194680	287775	422014
LIPID-N-1492	PA(16:0_22:5)	GP	PA	721.481	722.489	[M-H]-	C41H71O8P	141030	174659	137174	131128	39728.7	109366	134925	150773	122502	174492	83226.2	116239	179568	149639	239342	157375	202068	160258	147285	145583	213141	110671	173637	388955	255759	249124	146550	158376	90148.8	656524	281591	179466	155321	28769.8	202164	158683	311963	256411	240810	399265	403976	336263
LIPID-N-1500	PA(16:1_22:5)	GP	PA	719.465	720.473	[M-H]-	C41H69O8P	11052.8	18510.9	23713	19195.5	4710.73	13152.7	26490.1	6797.31	22554.5	20080.2	1859.65	20834.5	36008.7	20251.5	50318.3	17638.7	26345	21103.4	17663.4	27509.1	22270.5	10476.7	53169.4	44747.2	71554.7	32598.5	44727.2	14498.9	10415.8	160154	84559.6	11389.7	34310.7	1146.69	20242.6	3534.07	13683.7	32722.8	135591	41064.1	218748	143684
LIPID-N-1471	PA(18:1_20:2)	GP	PA	725.512	726.52	[M-H]-	C41H75O8P	296404	513637	283377	651613	131921	510217	920437	160951	522214	536046	334389	446349	752187	1.13083e+06	372763	620255	513165	365336	299577	567003	370221	539076	495951	140845	262967	145950	182558	323351	52018.8	261624	332529	239881	381745	106754	154380	9918.96	256990	194444	394105	181689	268912	230952
LIPID-N-1501	PA(18:1_20:5)	GP	PA	719.465	720.473	[M-H]-	C41H69O8P	9	9	9	9	9	9	9	9	9	9	9	9	9	9	9	9	7971.31	5957.52	10170.5	9	9	9	9	26703.9	13809.7	21400.9	10904.4	6556.03	4278.25	129199	16667	9018.42	29043.5	1787.59	17685.7	9829.46	9	7751.76	30629.8	61248.3	782111	552974
LIPID-N-0650	PA(18:1_22:6)	GP	PA	745.481	746.489	[M-H]-	C43H71O8P	70088.8	56401.7	201355	129395	9	103046	158982	19657.1	71443.2	104834	46810.6	25624.7	77721.7	170318	82572.9	119733	83717.4	176235	252550	62650.1	100033	49834.9	144510	207202	164670	218788	162241	157831	56245.7	839367	323332	196774	241602	22719.3	154805	129541	15940.5	116361	853906	191072	3.17385e+06	2.4245e+06
LIPID-N-1467	PA(18:1_26:1)	GP	PA	811.622	812.63	[M-H]-	C47H89O8P	6683.82	9217.89	8897.29	5467.91	1743.87	2565.54	6827.01	2010.8	15717	8286.62	4549.89	2547.82	4610.89	6857.78	4421.42	8441.15	9710.64	9040.58	11639.3	9651.5	5228.78	8990.72	9099.14	25719.9	11365.1	13385.4	7225.78	9617.76	12451.6	16718.3	17060.1	18748.3	7796.99	3165.81	13890.3	21647	5134.57	11380.4	27719.6	14164	23009.6	15665.1
LIPID-N-1510	PA(18:2_22:5)	GP	PA	745.481	746.489	[M-H]-	C43H71O8P	77444.5	85042.5	84269.3	250022	30932.9	87405.8	186999	39585.9	84560.4	140755	68887.7	42741.7	131001	208961	61153.1	217843	137640	151976	305055	127151	104447	61883.7	102466	719493	111409	132378	47247.1	263842	124635	1.02686e+06	232044	112247	188944	60167.1	218406	221392	16918.6	57818.1	337864	950699	1.72282e+06	1.17059e+06
LIPID-N-1507	PA(20:1_22:5)	GP	PA	775.528	776.536	[M-H]-	C45H77O8P	74094.4	92222.1	66165.9	79703.9	40867.5	56533	189911	32991.4	105335	178573	53992.3	115477	140656	179939	94456.3	166737	146502	156092	85478.8	112165	99756.5	66681	57694.2	40298.5	75930.7	34523.9	21385.4	44540	7879.39	35573.1	43144.8	31519.8	50912.3	6377.81	40515.3	2225.58	29751	38108.2	43502.9	34126.2	59986.1	37242.1
LIPID-N-1504	PA(20:2_20:4)	GP	PA	747.496	748.504	[M-H]-	C43H73O8P	120685	192332	183902	219565	43087.2	195177	134488	196508	197624	179726	159603	103568	273901	278644	191788	181068	372740	187209	118372	275892	184016	163217	127845	114507	66773.4	79761	33773.9	247400	26426.1	70964.6	274913	214906	126775	18860	182216	5285.02	283750	345753	184321	205567	112923	117230
LIPID-N-1468	PA(24:0_20:2)	GP	PA	811.622	812.63	[M-H]-	C47H89O8P	6974.23	7645.11	4575.62	5625.38	1056.97	6581.22	8448.68	2329.81	10230.4	5647.27	4381.48	2302.45	5817.57	6706.76	4250.67	7682.55	6360.46	7586.98	8072.7	5972.69	5645.01	6933.65	11222.9	20528.1	3651.39	15527.5	5318	10133.4	8598.27	11138.9	15213.8	9841.68	6508.51	3091.22	14847	20113.4	2844.96	9884.73	9079.39	12199.8	15017	10419.2
LIPID-N-0981	PC(12:0_16:0)	GP	PC	722.497	677.5	[M+COOH]-	C36H72NO8P	24188.9	34555.5	43607.9	18143.4	13144.7	36650.4	48591.7	32481.1	39899.8	40820.2	24694.2	36832.5	53875.4	37065.8	76331.7	41930.9	61897.6	33476.4	27581.3	47985.2	48176	34263.3	67682.9	73047.9	54793.5	48703.3	46178.4	33392.3	9149.91	182898	78261.9	61547.6	40583.9	2101.59	60514.8	27422	63006.1	59415.2	77258.2	129954	80296.8	70713.4
LIPID-N-0989	PC(12:0_18:1)	GP	PC	748.513	703.515	[M+COOH]-	C38H74NO8P	13331.1	16729.3	39243.2	70037.6	9	9	9	9	42777	9	9	9	9	101650	9	55251.8	49736.5	9	124739	9	9	9	9	250654	21157.4	47513.7	16882.3	56869.6	48162.5	263632	130610	11962.2	109490	18806	124009	19177.5	9	66931.5	121818	362680	1.72171e+06	1.17318e+06
LIPID-P-0471	PC(14:0_14:0)	GP	PC	678.507	677.5	[M+H]+	C36H72NO8P	169922	235908	387478	173521	88076.1	179580	241495	121792	252595	565012	132825	188830	552274	347018	232304	300210	346753	398157	179576	298281	356982	195516	399803	2.9009e+06	3.43788e+06	2.5154e+06	3.09255e+06	1.56755e+06	600351	5.51008e+06	2.26526e+06	1.02179e+06	937411	173857	2.6844e+06	319397	478023	2.23621e+06	2.96769e+06	4.67339e+06	5.72539e+06	3.15346e+06
LIPID-N-0911	PC(14:0_15:0)	GP	PC	736.513	691.515	[M+COOH]-	C37H74NO8P	3342.76	11846.7	20114.2	5253.41	2616.12	4622.4	7203.9	1976.7	6691.4	15091.9	672.133	4633.67	10498.7	8531.99	3969.17	4700.78	7199.73	19976.8	1324.24	5395.78	6041.85	2598.81	21774.2	87263.9	52745.6	36897.5	45579.2	28182.5	8557.1	48444.2	34618	9272.38	23246.9	5932.43	51837.2	4597.54	13890.8	21832.3	46581	117316	72625.8	54404.8
LIPID-N-0987	PC(14:0_15:1)	GP	PC	734.497	689.5	[M+COOH]-	C37H72NO8P	1855.24	14064.7	6412.12	1854.11	614.068	7085.23	11794.6	1516.64	3952.31	4897.59	1521.16	2127.39	9472.5	7851.18	4630.8	2450.1	5857.84	10964.9	1254.46	3676.15	4872	6211.97	11544.2	8991.96	6488.01	10919.6	8976.46	2168.79	2779.65	9	14033.6	4571	5237.95	1570.73	6702.33	9	4257.39	2735.85	11994.3	16222	9408.51	8074.12
LIPID-N-0214	PC(14:0_16:1)	GP	PC	748.513	703.515	[M+COOH]-	C38H74NO8P	28907.7	36312.7	89988.8	22730.1	6651.94	32698	38474.6	17813.4	42325.9	58571.7	11455.2	16304	60555.9	42994.4	27055	27240	33716.4	62129.1	28421.5	24064.1	37469.7	15184.7	99852.2	194274	435106	346343	450906	150396	54039.9	504139	586412	238676	144440	19856.6	233716	7478.62	42072.1	302844	1.13489e+06	230108	610180	421002
LIPID-N-0995	PC(14:0_17:0)	GP	PC	764.544	719.547	[M+COOH]-	C39H78NO8P	8938.95	16957.8	17743.4	6288.08	3658.39	10736.2	18563.3	8109.22	11702.6	33474.5	11786	7038.83	18803.3	14323.6	6958.07	7207.97	23130.2	15383.9	17847.3	17940.8	16217.4	13240.7	19747.9	51871	53525.7	30518.5	43710.2	39363	16097	41682	40240.7	28781.6	38321.3	6406.85	41056.9	14394	12648	24054.6	36679.3	77350.3	78504.2	60485.9
LIPID-N-0997	PC(14:0_17:1)	GP	PC	762.529	717.531	[M+COOH]-	C39H76NO8P	9	9	9	9	9	9	4644.57	4424.93	9	10674.9	1716.39	9	18707.8	7070.49	3788.23	9	9	9	9	9	9	9	11668.8	20240.9	46500.9	34705.5	22772.8	24832.3	2932.74	34242.5	65379.8	23690.6	23993.1	3998.44	14612.9	623.484	6084.79	34167.5	68146.9	25849.7	40137.6	17669.7
LIPID-P-0489	PC(14:0_18:2)	GP	PC	730.539	729.531	[M+H]+	C40H76NO8P	343686	511398	810998	607507	143577	444479	954555	208204	605887	1.01968e+06	311048	417727	1.29373e+06	1.02493e+06	398931	662736	970402	985430	450012	641888	545718	364584	1.00086e+06	2.16589e+06	2.97939e+06	1.37892e+06	2.05089e+06	1.85717e+06	393408	3.2056e+06	5.74345e+06	1.20227e+06	1.91021e+06	215920	1.76578e+06	101383	447123	1.29151e+06	1.56576e+07	2.52497e+06	3.91742e+06	2.33872e+06
LIPID-P-0497	PC(14:0_18:3)	GP	PC	728.523	727.515	[M+H]+	C40H74NO8P	99784.7	184161	292310	351993	65447.8	151381	269188	49883.2	124544	321329	218232	202661	409835	301957	78487.4	169833	234486	294856	154733	231093	138768	214950	189949	1.17447e+06	2.5873e+06	196336	1.10281e+06	1.13746e+06	89463.2	702724	1.92305e+06	260838	568752	78400.1	362510	9	200445	643135	2.0074e+06	404060	555877	256609
LIPID-N-1017	PC(14:0_19:2)	GP	PC	788.544	743.547	[M+COOH]-	C41H78NO8P	5966.36	7698.63	10730.9	11578	1266.85	10220.9	13595.4	846.8	7728.3	7760.39	3480.62	2488.81	14078.8	10256.7	1320.24	7232.26	13502	18355.3	7299.87	12386.9	5933.77	4280.4	8500.5	24739.7	47006.3	16124.8	14263.5	19968.1	4328.63	29631.8	18181.6	12669	22686.9	3427.47	19217.9	836.188	2999.98	8474.78	21195.1	27334.5	27581.6	13222
LIPID-P-0505	PC(14:0_20:4)	GP	PC	754.539	753.531	[M+H]+	C42H76NO8P	938088	987453	1.46478e+06	1.5906e+06	319078	1.10864e+06	1.16757e+06	664448	1.38622e+06	2.26634e+06	1.05124e+06	1.31415e+06	2.90785e+06	2.73311e+06	886807	1.24029e+06	3.70574e+06	1.79117e+06	1.24173e+06	904585	1.30664e+06	922615	1.75798e+06	4.61839e+06	6.85222e+06	3.25302e+06	2.07706e+06	3.0154e+06	849621	4.38946e+06	4.87264e+06	2.32668e+06	3.16981e+06	480856	5.58177e+06	374939	1.73345e+06	2.24895e+06	7.26531e+06	5.04477e+06	4.48405e+06	2.32361e+06
LIPID-N-0282	PC(14:0_20:5)	GP	PC	796.513	751.515	[M+COOH]-	C42H74NO8P	1243.95	1736.61	2204.48	9	764.437	1879.61	4730.44	960.797	2290.38	1423.75	2854.02	7618.47	8902.79	3271.6	947.178	9	2844.16	2186.69	9	658.862	647.773	2243.66	5522.6	3054.62	14536.2	5162.8	3484.41	5779.72	9	5756.7	15582.1	2584.43	4637.87	9	10344.4	9	1434.13	1919.49	3382.66	2876.99	6570.18	2101.46
LIPID-P-0520	PC(14:0_22:6)	GP	PC	778.539	777.531	[M+H]+	C44H76NO8P	388791	521176	367777	536590	96515.3	399609	710432	133673	331607	556256	368161	1.16363e+06	1.24137e+06	637025	181407	402457	722814	659316	90822.7	298989	280862	233528	1.26022e+06	799603	1.8786e+06	941295	609829	636582	172537	811229	2.2778e+06	400331	874853	146114	1.04583e+06	62611.6	298677	425759	1.51574e+06	860259	841683	436558
LIPID-N-0993	PC(14:1_16:1)	GP	PC	746.497	701.5	[M+COOH]-	C38H72NO8P	23638.2	14032.9	60532.5	49185.3	3604.61	33930	49961.7	5053.62	24168.2	30647.2	16039	10292.6	31122.3	41348.9	25609	43305	36532.2	45203.7	96424.3	24624.8	38003.8	13613.2	39909.9	67324.5	45842.5	59445.9	41648.5	37041.8	19245	284309	104582	59847.8	73158.1	5535.65	40193.3	46466.6	3608.28	41630.2	252833	61943.2	1.1356e+06	871919
LIPID-N-1010	PC(14:1_18:1)	GP	PC	774.529	729.531	[M+COOH]-	C40H76NO8P	1.64804e+06	1.30867e+06	2.4384e+06	2.9203e+06	277923	2.06049e+06	3.22866e+06	263769	2.09092e+06	2.1034e+06	1.21943e+06	927680	2.44501e+06	4.8257e+06	1.91074e+06	4.16949e+06	2.86291e+06	3.05067e+06	5.40855e+06	2.304e+06	1.85547e+06	1.49784e+06	1.74612e+06	2.28883e+06	1.50166e+06	1.83581e+06	634402	1.54871e+06	733476	5.77585e+06	1.42033e+06	1.54353e+06	2.4983e+06	204755	2.19017e+06	1.42991e+06	151378	1.25348e+06	2.27439e+06	2.16469e+06	1.34633e+07	7.6527e+06
LIPID-N-0245	PC(14:1_18:2)	GP	PC	772.513	727.515	[M+COOH]-	C40H74NO8P	697394	569377	620606	2.1809e+06	194416	857171	1.39189e+06	260653	614266	857295	757725	370716	917401	1.77155e+06	467297	1.84531e+06	979704	1.19892e+06	2.01972e+06	1.59658e+06	719951	484351	501627	1.56449e+06	400727	491842	227167	1.22549e+06	336668	1.85893e+06	653974	698349	682091	234573	681019	693739	76372.5	338882	1.46426e+06	1.44973e+06	3.47268e+06	1.6251e+06
LIPID-N-1024	PC(14:1_20:2)	GP	PC	800.544	755.547	[M+COOH]-	C42H78NO8P	66346.3	72372	39773.3	80554.7	846.846	53991	79300.5	7822.49	70668	51248.3	50531.5	27962.2	45728.7	136453	49734.4	119243	64319.7	74762.6	139701	120683	47142.9	24915.1	41661.4	223832	67562.5	233647	22665.6	105521	30562.5	280604	75491.6	123292	103676	5331.76	109070	43651.9	13098.6	132648	97493.8	124190	418398	178360
LIPID-N-1028	PC(14:1_20:4)	GP	PC	796.513	751.515	[M+COOH]-	C42H74NO8P	115458	136471	106468	124879	32593.5	184034	125311	42824.1	121661	161416	157104	64028.4	146836	198397	112869	204623	225095	140141	268899	142213	152650	83339.7	110347	358994	35237.8	152048	39935.8	128778	38857.3	391220	63980	136900	76238.2	39295.4	191026	213201	18069.2	42188.8	217308	224443	392545	168731
LIPID-N-1039	PC(14:1_22:6)	GP	PC	820.513	775.515	[M+COOH]-	C44H74NO8P	58428.9	93711.3	38994.7	44939.8	24819.4	68989.6	207738	21692.5	24970.6	37773	35978.3	67071.6	137755	129580	27790	78061.1	56213.7	92364.6	45469.8	42063.2	45806.3	48948.3	75522.7	91660	107569	143646	23659.2	72921.6	28262.1	354186	159584	42465.2	75405.5	12157	83180.9	61884.5	13713.8	36283.7	53090	156116	160210	75374.8
LIPID-P-0480	PC(15:0_16:1)	GP	PC	718.539	717.531	[M+H]+	C39H76NO8P	518911	777987	2.27893e+06	429523	82056.5	418070	1.23961e+06	112467	824300	1.55044e+06	352060	459377	1.69117e+06	1.11942e+06	505041	834054	1.48682e+06	1.21743e+06	603493	495405	518199	352499	1.82942e+06	4.15537e+06	5.30364e+06	3.10969e+06	4.06387e+06	2.22986e+06	613588	5.23625e+06	7.08804e+06	1.40977e+06	3.36118e+06	240901	4.48644e+06	465358	581997	2.23195e+06	1.89935e+07	5.15946e+06	7.38898e+06	7.01907e+06
LIPID-N-1012	PC(15:0_18:0)	GP	PC	792.575	747.578	[M+COOH]-	C41H82NO8P	220467	215349	349600	168388	258582	242892	279341	270257	507963	347967	148210	160595	325014	357970	775809	314453	623013	350897	383742	340191	476238	457556	273777	427805	310919	693033	470365	522351	259646	593299	766549	975424	713874	90806.9	1.35935e+06	62829.5	391670	716439	3.01613e+06	897535	1.72443e+06	977473
LIPID-N-1042	PC(15:1_22:4)	GP	PC	838.56	793.562	[M+COOH]-	C45H80NO8P	832835	806330	694390	331829	214682	815477	494332	1.22131e+06	1.18169e+06	936474	543600	471796	878218	530397	1.98219e+06	853505	1.17756e+06	642344	931809	856138	936849	1.347e+06	619775	1.83304e+06	779222	2.44035e+06	932729	1.53275e+06	572325	1.46378e+06	2.94867e+06	1.47755e+06	1.2932e+06	127746	5.77837e+06	64146.9	2.25099e+06	2.36776e+06	5.46883e+06	3.13937e+06	2.55663e+06	2.26319e+06
LIPID-P-0521	PC(15:1_22:5)	GP	PC	792.554	791.547	[M+H]+	C45H78NO8P	135537	292492	271685	133002	48055.4	117245	493808	33792.2	254697	374118	169714	430094	691650	427331	107037	231063	343492	322374	100028	123748	144773	156962	503081	447139	644393	307611	167802	240642	85408.5	245136	566367	117338	522678	67611.6	510381	69798.3	136307	154754	734279	956831	423792	288282
LIPID-N-0203	PC(16:0_14:0)	GP	PC	750.529	705.531	[M+COOH]-	C38H76NO8P	426120	530274	570262	273416	138477	302818	472306	372913	555939	692912	220360	187538	829700	503411	377563	370808	507906	732745	408194	505706	398863	276986	618006	1.62693e+06	1.87891e+06	1.65644e+06	1.39237e+06	1.63794e+06	489825	1.74555e+06	1.04867e+06	1.35566e+06	880692	225723	1.90409e+06	385417	566860	1.06076e+06	1.90395e+06	2.32366e+06	1.88579e+06	1.36026e+06
LIPID-P-0481	PC(16:0_16:1)	GP	PC	732.554	731.547	[M+H]+	C40H78NO8P	709791	839556	1.65774e+06	722300	122545	596500	1.14684e+06	300806	992287	1.09053e+06	457868	610088	1.5436e+06	1.08346e+06	925106	920451	1.13215e+06	1.34622e+06	839298	897179	751750	614756	1.67775e+06	1.83943e+06	3.44747e+06	2.42655e+06	2.42614e+06	1.78357e+06	532423	2.785e+06	3.65233e+06	1.71402e+06	2.35292e+06	151119	2.33389e+06	245360	735486	2.09147e+06	7.21993e+06	2.10496e+06	5.00759e+06	3.78228e+06
LIPID-P-0498	PC(16:0_18:3)	GP	PC	756.554	755.547	[M+H]+	C42H78NO8P	6.35536e+06	8.34489e+06	4.20679e+07	1.39293e+07	6.87402e+06	9.03278e+06	5.51913e+07	7.41527e+06	1.97016e+07	1.36302e+07	5.51881e+06	1.04552e+07	5.77446e+07	2.90294e+07	1.74211e+07	1.24607e+07	1.45201e+07	1.66723e+07	1.0392e+07	1.34385e+07	2.10198e+07	1.63845e+07	4.04262e+07	4.01421e+07	4.80931e+07	2.234e+07	2.10153e+07	3.42614e+07	7.37103e+06	3.75618e+07	6.46765e+07	2.08873e+07	3.92982e+07	7.98681e+06	3.98837e+07	3.52285e+06	9.0704e+06	1.81098e+07	1.05522e+08	3.23661e+07	5.36964e+07	3.82244e+07
LIPID-P-0522	PC(16:0_22:6)	GP	PC	806.57	805.562	[M+H]+	C46H80NO8P	199551	423870	243683	187504	92178.2	175384	500225	113497	332206	325921	203833	307626	641536	488789	249728	363177	356189	415695	147618	225180	268124	250647	481842	225466	359540	335040	140337	242749	69241.4	351147	576827	249723	530533	83831.6	307324	85245.4	275892	309368	486119	512091	368326	278119
LIPID-P-0478	PC(16:0_24:0)	GP	PC	846.695	845.687	[M+H]+	C48H96NO8P	247698	313331	406443	322082	72344.9	175990	520105	45105.9	254224	478695	224811	230448	682830	542897	179490	239702	415815	420639	283440	296785	212019	295188	321058	2.48371e+06	656569	718233	281795	804431	166395	2.37303e+06	597813	166089	250468	69996	2.30079e+06	1.29223e+06	107355	212923	1.54838e+06	1.39593e+06	1.32224e+06	1.18807e+06
LIPID-N-0213	PC(16:0_26:0)	GP	PC	918.716	873.719	[M+COOH]-	C50H100NO8P	9553.57	15717.1	11680.1	16066.9	1873.11	8660.7	17755.8	2501.3	8965.19	10960.9	14029.7	12012.3	16110.7	32802.1	5413.35	18429.7	19106.9	16378.8	16947.4	12837.9	7875.71	13676.2	11357.2	109113	35794.4	19675.1	12018.9	51421.1	4307.82	139755	44689.5	6376.93	18413.8	2194.12	151041	82676.5	5021.86	8918.64	115658	86529.1	87758.3	44106.2
LIPID-N-0228	PC(16:1_16:1)	GP	PC	774.529	729.531	[M+COOH]-	C40H76NO8P	101581	49005.2	446848	86893.4	28300.9	86415.7	166742	21459.7	158696	160792	22582.1	82032.4	246827	158670	112983	104177	145365	226355	88773.6	87943.4	157661	29286.3	422236	276732	810868	740347	1.30219e+06	180658	102591	1.0773e+06	3.76265e+06	899954	502730	41418.7	182241	30056.8	154233	427371	1.06568e+07	307793	1.54962e+06	1.18007e+06
LIPID-N-1020	PC(16:1_17:1)	GP	PC	788.544	743.547	[M+COOH]-	C41H78NO8P	12828.8	15305	25877.5	9890.56	4383.86	15812.1	39082.3	10177.2	30040.8	24007.8	8176.17	24576.1	45030.7	42679	8946.21	23218.5	16401.9	30948.8	11669.1	3397.37	25110	10667	66459.9	50857	156419	76056	89186.9	36957.9	17545.2	85743.8	328941	57498.8	76190.2	8506.73	26267.6	3273.31	29140.2	89610.9	783087	50516.8	107579	82386.8
LIPID-N-0231	PC(16:1_18:1)	GP	PC	802.56	757.562	[M+COOH]-	C42H80NO8P	674094	687492	1.49069e+06	690394	129035	600300	1.23989e+06	232918	814485	761596	347931	691850	1.15692e+06	1.22296e+06	624611	704655	860500	1.24267e+06	735121	464581	784334	529850	1.42424e+06	832882	2.73e+06	1.29683e+06	3.02471e+06	993625	455005	2.06937e+06	3.91862e+06	1.28381e+06	1.7843e+06	198588	1.54184e+06	172673	394732	999479	8.26744e+06	770912	2.74815e+06	2.13553e+06
LIPID-N-1035	PC(16:1_20:3)	GP	PC	826.56	781.562	[M+COOH]-	C44H80NO8P	29262.9	28485.8	45600.1	20192.3	7743.13	23421.6	21653.5	11695.3	37817.9	34244.3	17243.9	7249.19	36938.9	20373.4	22148.5	20863.9	35084	20109.6	36861.6	9463.46	28373.1	23032.5	26832.7	47534.2	74692.4	15900.2	67654	47870	43598.7	63161.2	76574.9	69795.8	97179.4	10938.7	82187.9	7253.33	22547.1	61144.2	147459	46374.8	49954.7	68165.9
LIPID-N-1015	PC(17:0_16:1)	GP	PC	790.56	745.562	[M+COOH]-	C41H80NO8P	40235.7	61436.7	122666	59617.6	19534.9	43268.5	99863.3	22271.9	99537.1	72340.6	15452.4	26294.6	97720.9	54658.3	69296.8	70286.8	75869	75915.4	47826.3	85872.2	53675.8	48856	148179	102024	260618	178133	240943	99572.2	59497.4	194244	314747	107610	208805	30014.8	144433	36120.1	55634.1	136542	613353	169824	398308	289215
LIPID-N-0252	PC(17:1_18:2)	GP	PC	814.56	769.562	[M+COOH]-	C43H80NO8P	563087	609593	557740	2.37295e+06	107283	786985	1.61331e+06	84433.7	453020	711553	657914	540375	1.23691e+06	2.22397e+06	340889	835840	765021	734247	424837	389463	523602	653052	504449	1.61903e+06	3.34133e+06	328252	522795	2.29806e+06	230059	1.56451e+06	363585	249129	852354	662263	633942	129100	65194.8	95034.1	533799	518191	729694	331425
LIPID-P-0516	PC(17:1_20:4)	GP	PC	794.57	793.562	[M+H]+	C45H80NO8P	537801	893269	530450	496212	193252	893985	1.95914e+06	107735	422639	882442	1.03467e+06	2.2859e+06	1.71153e+06	1.58618e+06	303278	861746	1.13579e+06	508495	445069	461733	594714	624371	2.85008e+06	508850	626474	643223	170730	335710	125169	468191	604001	200460	530091	112461	823066	143275	343907	426244	9	590516	9	442084
LIPID-N-0207	PC(18:0_14:0)	GP	PC	778.56	733.562	[M+COOH]-	C40H80NO8P	9	9	31089.9	9	9	9	28324.2	9	25482.7	40562.4	9	9	9	9	9	9	29134.8	17358.1	9	26185.3	9	9	9	92220.4	52417.9	59975.2	73558.5	68709.5	15181.2	91695.7	36270.6	48321	39165.4	20585.6	115052	21461.2	34920	33912.6	99959.5	67323.6	99361.5	23015.5
LIPID-P-0502	PC(18:0_20:3)	GP	PC	812.617	811.609	[M+H]+	C46H86NO8P	326952	284806	337858	187454	152751	260266	278065	374937	341508	426261	213235	89736.4	468438	314959	257714	229969	535046	251089	392523	161520	332529	284305	219466	494909	318572	816620	342371	710672	172795	497471	1.05057e+06	641286	629760	53491.7	1.27485e+06	107165	717855	971490	630897	731521	812566	679803
LIPID-P-0511	PC(18:0_22:4)	GP	PC	838.633	837.625	[M+H]+	C48H88NO8P	9.08182e+06	7.88022e+06	1.02034e+07	3.53843e+06	2.63209e+06	7.56707e+06	6.24376e+06	1.06179e+07	1.00237e+07	1.1493e+07	6.09745e+06	3.44443e+06	1.09848e+07	8.14237e+06	1.50666e+07	7.33892e+06	1.58001e+07	6.83907e+06	7.89229e+06	6.97279e+06	1.59667e+07	1.38644e+07	6.65418e+06	1.96562e+07	1.06183e+07	2.73201e+07	1.17885e+07	1.85543e+07	6.05358e+06	1.94816e+07	3.6076e+07	1.2525e+07	1.5162e+07	1.88917e+06	5.53262e+07	8.11437e+06	2.63092e+07	2.93332e+07	5.92168e+07	2.72822e+07	3.81629e+07	2.11672e+07
LIPID-P-0524	PC(18:0_22:6)	GP	PC	834.601	833.593	[M+H]+	C48H84NO8P	738042	1.06248e+06	744085	415436	333499	454461	1.07644e+06	523856	1.26345e+06	1.03321e+06	527151	744803	2.00624e+06	1.31444e+06	735132	674562	898956	958999	472292	643634	914859	769547	1.17112e+06	1.20852e+06	920691	1.45887e+06	682284	1.44392e+06	238458	1.28235e+06	3.13568e+06	860859	1.5271e+06	265555	2.14731e+06	299170	1.56581e+06	1.39751e+06	1.80867e+06	1.83808e+06	1.40283e+06	881181
LIPID-P-0504	PC(18:0_24:3)	GP	PC	868.68	867.672	[M+H]+	C50H94NO8P	343345	342548	437644	449618	148171	364544	925856	12641.5	392253	569631	361337	330451	749337	1.09812e+06	236569	595765	549799	518996	405421	641546	346724	448603	371570	1.1922e+06	1.65203e+06	532428	461708	976469	235615	1.32814e+06	1.70569e+06	289853	821927	60918.1	2.17937e+06	327197	252810	422637	3.71486e+06	861788	1.1952e+06	599882
LIPID-N-1025	PC(18:1_16:2)	GP	PC	800.544	755.547	[M+COOH]-	C42H78NO8P	84832.5	67313.2	53193	123665	7280.41	69435.8	117455	27094.1	64494.6	90605.6	61130.8	39552.2	92939.3	202677	72601	133047	78597.8	107547	162313	164122	74750.5	53142.8	51639.6	214258	211927	238573	40787.4	142238	29525.2	264448	75299.1	135956	107805	4554.04	140400	31459.8	23650	192399	122431	152914	427470	150043
LIPID-N-0225	PC(18:1_22:0)	GP	PC	888.669	843.672	[M+COOH]-	C48H94NO8P	43057.3	42932.2	56156.8	34279.4	17125.8	43389.3	35992.8	11714.7	38577.3	46520.5	37600.8	32887.1	67009.3	84963.9	24813.1	55964.8	62014.7	56442.7	41172.2	40261.1	32836.7	24662.5	43634.5	183696	91747.9	91291.1	47796.1	56549	22246.3	105261	83946	21207.9	44418.4	12137.8	208320	38000	11532	27197.9	42337.7	106676	86348.3	58313.1
LIPID-P-0495	PC(18:1_22:1)	GP	PC	842.664	841.656	[M+H]+	C48H92NO8P	9	9	9	502394	148174	9	833572	9	9	574084	272317	9	674984	922202	9	503563	697319	9	9	354296	9	9	9	2.10761e+06	650641	362504	135893	539910	102507	506115	539072	101465	325731	126364	1.05258e+06	375518	54710.5	135482	609911	1.38377e+06	757729	326569
LIPID-N-0243	PC(18:1_24:1)	GP	PC	914.685	869.687	[M+COOH]-	C50H96NO8P	33449.7	33663.2	63765.5	34031.5	14663.5	45332.2	61104.9	8791.07	41235.4	33637.4	34164.2	34227.7	61620.9	70440.7	27787	31119	38646.1	45220.5	33049.9	34457.8	35995.4	50135.6	39371.7	71698	154822	126868	145449	60566	21946.2	152530	284104	43167.3	101942	7836.66	203815	23646.7	17567.5	47928	413004	58558.4	131599	94665.6
LIPID-N-0270	PC(18:2_18:2)	GP	PC	826.56	781.562	[M+COOH]-	C44H80NO8P	5.36909e+06	6.6156e+06	5.3609e+06	1.8317e+07	3.32892e+06	7.28418e+06	1.40673e+07	2.75765e+06	4.96368e+06	8.5286e+06	6.99563e+06	8.2416e+06	1.0615e+07	1.91002e+07	3.72264e+06	1.2189e+07	1.3952e+07	1.04437e+07	8.60377e+06	1.25429e+07	5.31399e+06	4.71189e+06	4.33956e+06	6.37485e+06	5.90997e+06	1.36562e+06	1.27649e+06	4.56776e+06	1.24064e+06	2.54617e+06	4.54503e+06	3.17012e+06	6.55095e+06	1.84915e+06	2.72972e+06	352463	1.4271e+06	2.56055e+06	3.13453e+06	4.75575e+06	5.09028e+06	5.69419e+06
LIPID-N-0287	PC(18:2_18:3)	GP	PC	824.544	779.547	[M+COOH]-	C44H78NO8P	120047	168165	169774	422061	37616.5	173047	335539	42395	78899	263787	220857	178914	276265	356605	67372.2	182116	382220	357328	280220	285188	69665.8	78309.2	124123	122030	112311	46519.6	35533.4	110217	18719.7	105693	116163	99621	89533.3	42411.5	84476.5	12011.2	16677.4	46179.6	83570	64492.9	118652	103086
LIPID-N-1041	PC(18:2_19:2)	GP	PC	840.575	795.578	[M+COOH]-	C45H82NO8P	240431	316921	250977	847816	167533	334917	683574	124648	183845	446907	352076	413178	573456	1.05481e+06	207139	522416	750823	476973	468983	668891	262319	286034	236644	305053	305022	89565.2	58040.3	324030	43956.8	137288	210197	111578	301731	93826.5	138442	26678	70189	109859	158214	143715	237259	262971
LIPID-N-0314	PC(18:2_20:5)	GP	PC	848.544	803.547	[M+COOH]-	C46H78NO8P	45212.4	86031.8	26641.8	43375.2	19424	66140	153538	13657.5	32500.1	39750.2	92402.2	312093	175363	103874	5292.45	51071	57201.7	67304.6	40568.5	31766.3	21994	29503.1	78266.3	35858.5	76085.1	25302.3	4907.27	16932	3428.92	22247.4	46421.1	13390.9	46948.9	11465.7	33371.1	2895.34	8071.7	12224.6	14424.1	18821.6	21997.2	18905.8
LIPID-N-0257	PC(19:1_18:2)	GP	PC	842.591	797.593	[M+COOH]-	C45H84NO8P	9	9	179893	9	72347.7	9	159466	9	97638.9	9	9	9	161508	235221	9	9	9	147076	9	9	9	9	9	9	236299	86947	117789	119899	48931.3	125784	153264	70577.3	212608	39953.3	162673	18278.6	33522.7	54467.9	215752	69774.5	136773	114314
LIPID-N-0263	PC(20:0_20:3)	GP	PC	884.638	839.64	[M+COOH]-	C48H90NO8P	9883.9	12591.4	8777.52	9197.69	8903.06	10840.9	13132.1	6783.03	12618.8	18385.1	11014.4	8456.65	19272.1	13208.2	7103.76	10026.2	19455.1	9648.01	14391.9	1788.91	8331.35	12358.9	8466.94	32130.3	5939.32	19447.1	10187.8	17048.2	2419.94	19428	13756.6	13574.4	17084.4	4278.78	54817.7	7653.47	8074.79	10912.1	10709.7	24608.9	18230	12515.7
LIPID-P-0525	PC(20:0_22:6)	GP	PC	862.633	861.625	[M+H]+	C50H88NO8P	120247	251461	202961	158626	46738.3	117012	431095	35307	241889	300060	104727	163181	661268	548973	141394	194178	257095	299587	88514.7	147854	145740	189080	275777	491340	296621	225401	129381	241796	65241.4	205446	377936	77402.5	188876	47572.8	638384	50831	92317.6	111956	330327	351397	302770	123833
LIPID-P-0512	PC(20:3_22:1)	GP	PC	866.664	865.656	[M+H]+	C50H92NO8P	260771	233913	197458	89965.8	49317.8	182196	162795	157946	273322	255482	174448	135847	312955	233490	267823	183987	366110	157149	259755	176950	289327	328989	150219	1.09052e+06	317832	762194	375461	518591	223775	646519	1.05146e+06	333781	344859	75018.9	1.97723e+06	671624	515521	714986	1.26257e+06	625365	1.1041e+06	491944
LIPID-N-0285	PC(20:4_16:1)	GP	PC	824.544	779.547	[M+COOH]-	C44H78NO8P	194180	184299	261383	133278	52650.5	185405	146695	100282	307066	208453	155164	166755	382940	203639	231225	196706	298384	215855	189293	123219	193151	141760	340591	273714	330865	366605	259181	271745	112167	420512	447982	462024	469415	36884.8	472255	40712.8	224656	259759	1.08503e+06	273173	209078	232900
LIPID-N-0226	PC(24:0_16:1)	GP	PC	888.669	843.672	[M+COOH]-	C48H94NO8P	1295.17	1026.4	3703.33	1345.42	978.903	719.61	2456.84	9	2087.15	2871.5	2015.72	9	3723.41	2953.03	1663.45	979.815	2622.9	1694.93	634.508	2568.9	957.814	1636.72	2953.93	27032.5	28635.9	23463.7	22978	11738.1	3146.39	21178	69790.8	3628.54	8524.96	903.46	49110.4	6405.2	1826.87	9683.66	241756	20643.5	66853	45402.4
LIPID-P-0488	PC(24:0_18:1)	GP	PC	872.711	871.703	[M+H]+	C50H98NO8P	438184	539075	715668	525224	118869	570486	1.13928e+06	72343.6	470539	692271	449343	409409	1.22469e+06	1.42482e+06	303313	755555	860742	660991	550487	583298	412714	645908	592690	3.20827e+06	1.83349e+06	1.21583e+06	898572	1.15259e+06	268908	3.3535e+06	3.51383e+06	291865	895971	117702	4.89443e+06	797593	46182.1	165925	6.03823e+06	1.97511e+06	3.44806e+06	2.02923e+06
LIPID-N-0244	PC(24:0_18:2)	GP	PC	914.685	869.687	[M+COOH]-	C50H96NO8P	36029.1	42383.1	50246.7	83178.8	24937.9	37196.3	103996	12470.1	34183.1	65345.5	35251.8	31044.1	108613	149779	22635	66991.8	107563	58169.4	55335.7	69685.7	32873.9	54179.2	42267.9	308252	134698	48015.1	24781.5	126456	20487.4	153350	189903	14823.3	61849.2	17779.9	218406	104967	9797.17	23735.3	143741	355077	141965	73051.1
LIPID-P-0531	PC(O-16:0_14:0)	GP	PC-O	692.559	691.552	[M+H]+	C38H78NO7P	211232	242416	593083	327273	33724	201564	330556	70634.3	373784	904015	144579	94892.7	617290	402855	221123	566919	478604	501162	205292	259199	211923	137689	350309	1.98725e+06	517755	490886	415253	671481	64138.8	1.99615e+06	480815	323652	321594	81231.3	653586	398791	176894	769538	680722	1.20502e+06	4.9258e+06	2.73086e+06
LIPID-P-0532	PC(O-16:0_16:0)	GP	PC-O	720.591	719.583	[M+H]+	C40H82NO7P	3.8834e+06	2.90019e+06	4.51682e+06	5.27581e+06	787957	3.00178e+06	4.84172e+06	1.04728e+06	4.78282e+06	7.12506e+06	3.04391e+06	2.17953e+06	6.19788e+06	6.40083e+06	3.52006e+06	5.26598e+06	6.27101e+06	6.56893e+06	4.59628e+06	5.123e+06	2.96207e+06	2.3728e+06	4.08582e+06	1.08039e+07	3.34593e+06	3.93171e+06	2.85354e+06	5.69138e+06	720334	1.45913e+07	4.08351e+06	3.55248e+06	4.43071e+06	894698	6.35474e+06	3.43451e+06	2.22363e+06	4.57848e+06	9.05688e+06	6.03916e+06	1.8089e+07	8.3947e+06
LIPID-P-0535	PC(O-16:0_22:0)	GP	PC-O	804.685	803.677	[M+H]+	C46H94NO7P	704404	399253	355934	546536	191981	295160	756794	93573.1	397931	432235	373401	237113	527259	997176	295956	580500	308127	569402	456430	365998	176715	299970	294778	1.00325e+06	128044	397373	172888	360994	744720	517634	343370	129926	380906	92068.4	711467	539740	150405	195177	537821	560504	885448	175852
LIPID-P-0555	PC(O-18:0_20:4)	GP	PC-O	796.622	795.614	[M+H]+	C46H86NO7P	1.57044e+07	1.63954e+07	1.41604e+07	1.63103e+07	4.23245e+06	2.24112e+07	1.79168e+07	4.11603e+06	1.43458e+07	2.90186e+07	1.45005e+07	8.13625e+06	2.81028e+07	2.1241e+07	1.26249e+07	2.13944e+07	3.0182e+07	2.04383e+07	1.7316e+07	1.38696e+07	1.38603e+07	1.60067e+07	1.20221e+07	5.21855e+07	8.98918e+06	1.74257e+07	7.51101e+06	2.59545e+07	3.74117e+06	5.40127e+07	1.64237e+07	7.35316e+06	1.43342e+07	6.69578e+06	3.54651e+07	2.37351e+07	8.05137e+06	1.3142e+07	2.0278e+07	2.35066e+07	5.67463e+07	1.9819e+07
LIPID-P-0547	PC(O-18:1_22:1)	GP	PC-O	828.685	827.677	[M+H]+	C48H94NO7P	635713	898937	1.08701e+06	1.49589e+06	185932	1.17248e+06	1.61909e+06	121658	828877	1.02839e+06	1.09418e+06	1.00253e+06	2.34742e+06	1.77355e+06	639356	1.56979e+06	1.16869e+06	1.4111e+06	720622	1.0741e+06	661082	586866	1.27424e+06	1.75959e+06	2.36717e+06	909186	2.47695e+06	1.1173e+06	575805	1.0571e+07	1.13921e+06	180310	1.77048e+06	242373	3.99363e+06	1.26348e+06	942856	1.86895e+06	1.10085e+07	633502	7.11923e+06	2.24004e+06
LIPID-P-0548	PC(O-18:1_24:1)	GP	PC-O	856.716	855.708	[M+H]+	C50H98NO7P	1.12716e+06	1.19126e+06	1.56818e+06	2.18362e+06	160126	2.00893e+06	2.8424e+06	108749	892940	1.16939e+06	1.34256e+06	1.68898e+06	3.00782e+06	2.69334e+06	736193	2.28661e+06	1.6341e+06	1.94181e+06	1.19267e+06	1.33468e+06	1.35165e+06	1.0595e+06	1.58294e+06	1.50007e+06	3.51423e+06	1.24501e+06	2.50426e+06	1.16375e+06	628186	1.65823e+07	1.32749e+06	82103.2	2.60765e+06	259497	5.18339e+06	905162	392280	882921	1.26337e+07	364457	7.21673e+06	4.05522e+06
LIPID-P-0562	PC(O-22:1_20:4)	GP	PC-O	850.669	849.661	[M+H]+	C50H92NO7P	1.121e+06	1.19369e+06	921500	694102	298583	1.44431e+06	993777	198765	1.35817e+06	1.41367e+06	1.38623e+06	791121	1.46531e+06	1.02925e+06	676335	1.47817e+06	1.87503e+06	1.60363e+06	1.27984e+06	873428	885093	761432	1.48161e+06	2.78709e+06	1.03871e+06	1.47629e+06	1.07758e+06	1.55988e+06	512113	6.39681e+06	1.22155e+06	414763	1.75259e+06	295122	5.58248e+06	2.31508e+06	412008	1.135e+06	4.12929e+06	1.17966e+06	4.48193e+06	1.40915e+06
LIPID-P-0567	PC(O-22:2_20:4)	GP	PC-O	848.653	847.645	[M+H]+	C50H90NO7P	1.0372e+06	1.43868e+06	1.06066e+06	1.41797e+06	302604	1.34205e+06	1.67084e+06	434039	1.59222e+06	2.48503e+06	985041	917223	2.14282e+06	1.98636e+06	1.15841e+06	2.02468e+06	2.5909e+06	1.90622e+06	1.16563e+06	1.32199e+06	1.47484e+06	979854	1.60103e+06	3.79803e+06	830758	1.10935e+06	707331	2.70269e+06	330692	3.09512e+06	1.92672e+06	603271	1.80221e+06	380727	3.82753e+06	1.66818e+06	1.42569e+06	1.61157e+06	2.74655e+06	1.25827e+06	4.09907e+06	1.49202e+06
LIPID-P-0563	PC(O-24:1_20:4)	GP	PC-O	878.7	877.692	[M+H]+	C52H96NO7P	1.72577e+06	1.53759e+06	1.3478e+06	1.4924e+06	337142	1.81346e+06	1.83156e+06	204206	1.34486e+06	1.41374e+06	1.74119e+06	1.24698e+06	2.99762e+06	2.15643e+06	972216	2.0008e+06	2.15102e+06	1451873	1.72192e+06	1.13134e+06	1.06789e+06	1.22601e+06	1.93572e+06	5.19433e+06	3.25406e+06	1.80256e+06	1.45246e+06	3.5847e+06	1.02942e+06	8.82745e+06	1.59051e+06	491575	2.59386e+06	376746	7.62473e+06	4.33771e+06	631450	1.28558e+06	9.35956e+06	1.76031e+06	6.28546e+06	1.98579e+06
LIPID-N-1060	PE(14:0_20:2)	GP	PE	714.507	715.515	[M-H]-	C39H74NO8P	98882.7	112177	163863	266756	41246.1	71445.6	230846	62110.5	172592	193715	78185.2	110618	196227	194481	71618.9	184333	219398	242819	119884	161613	115857	87605.1	123661	458244	697576	107206	330044	274966	103681	422786	391400	202085	420146	53477.7	301072	19925.7	102494	157928	423829	443782	578290	254782
LIPID-N-1077	PE(14:0_22:4)	GP	PE	738.507	739.515	[M-H]-	C41H74NO8P	26848.7	26066.3	38471	13625	14938.7	22675	24304	22555.2	35530.5	43785	16077.4	22653.4	41835.6	19261.9	29674.1	11203.5	43921.7	37654.1	29788.2	13338.2	21861.3	23701.6	36480.2	101435	80542.6	62371.3	60360.8	46398.3	28610.5	48763.8	96975.9	73370.3	54439.6	6240.41	83151.9	12761.8	45913.6	52002.7	90051.9	84385.7	79664.7	69515.8
LIPID-N-0407	PE(14:0_22:6)	GP	PE	734.476	735.484	[M-H]-	C41H70NO8P	742.135	4688.85	4837.73	3700.93	9	11828.7	21552.1	2222.51	3328.62	8202.97	1083.49	1470.44	9051.64	5770.13	2942.52	4398.68	5161.95	11931	9	767.275	2185.41	3698.66	19253.7	9573.05	8212.27	10332.3	4091.94	4120.7	1822.24	5541.89	17770.4	1822.24	5580.46	744.244	7642.52	9	4057.99	5160.13	9928.38	13261.7	7067.36	6337.42
LIPID-N-0333	PE(15:0_18:1)	GP	PE	702.509	703.515	[M-H]-	C38H74NO8P	121356	134027	483995	214518	19934.6	64088.1	157812	35635.3	187334	301975	95547.1	87960.7	322588	143661	118476	158777	116405	228923	115450	124386	131033	110025	288185	635232	297926	234806	541411	359860	92636.7	1.19124e+06	741734	50888.6	243546	68743.4	199891	94001	72737.4	963887	1.18841e+06	380225	2.53436e+06	2.09724e+06
LIPID-N-0411	PE(15:0_22:6)	GP	PE	748.493	749.5	[M-H]-	C42H72NO8P	851.669	7269.44	1635.74	1640.84	1681.42	9	11447.5	9	2499	4034.15	1696.72	7493.29	9054	18302.8	6433.07	9	5776.83	9186.08	2499	2418.2	2540.51	5970.45	3353.91	9057.04	5936.71	9	9	9	1618.62	9	8029.61	9	7285.28	9	2453.69	9	9	4198.4	9	9	9	9
LIPID-N-0322	PE(16:0_14:0)	GP	PE	662.476	663.484	[M-H]-	C35H70NO8P	9303.82	11375.6	38490.7	28720.1	9	11359.9	17542.8	10450.1	22911.9	43486	4073.58	7359.13	23727.9	25221.5	91104.2	35566.8	14358.7	20686.5	29485.7	35724.3	2111.18	16547	89181	67284.1	78687.9	33819.6	19765.1	54690.3	9369.91	367354	32089.7	67458.9	36134.8	3116.49	22205.8	1043.38	7283.27	43968.2	86509.1	98924.1	99833.3	74838.7
LIPID-N-0329	PE(16:1_14:0)	GP	PE	660.46	661.468	[M-H]-	C35H68NO8P	665.445	2677.78	3927.64	1971.51	9	1306.8	5828.97	1945.03	4567.6	7259.48	1324.92	1329.94	1282.57	9	12394.3	3034.73	2612.13	7197.34	9	7824.55	1922.67	1264.72	14871.7	19514.4	30730.9	31375.7	48091.2	5934.8	1945.03	60013.1	81365	20520.3	13668.9	1817.15	11719.3	651.003	3266.26	38219.2	97565.2	26290.4	139283	93043.9
LIPID-N-0331	PE(16:1_16:0)	GP	PE	688.492	689.5	[M-H]-	C37H72NO8P	164211	231955	602808	219081	85088.1	150409	297426	49634.3	288437	328268	147313	85924	382553	238547	331128	196184	283924	215219	163650	183301	147620	53508.6	435092	610060	800693	535033	659742	236703	109908	734594	1.50206e+06	642701	607310	34594.6	246499	47620.8	109168	751532	2.55909e+06	703382	2.86408e+06	2.72909e+06
LIPID-N-0347	PE(16:1_16:1)	GP	PE	686.476	687.484	[M-H]-	C37H70NO8P	9232.86	14012.3	32513.7	13419.6	4108.94	1624.92	5679.83	1624.17	6460.65	13120.2	3239.46	6510.92	15389.4	30569.6	30570	11804.9	12677.3	11368.3	5933.49	8092.49	10521.8	3283.07	56678.2	54053.1	100380	67565.7	259373	7514.15	6496.47	97941.8	735808	150011	102450	807.309	25284.8	9	12128.9	203518	1.51362e+06	63428.8	767199	955570
LIPID-N-0348	PE(16:1_17:1)	GP	PE	700.495	701.5	[M-H]-	C38H72NO8P	7640.42	18647	71896.6	9	9	9	9	9	9	9	9	9	16820.7	12800.4	28426.8	9	9	9	9	9	12747.2	9	9	44458.1	70974.3	14175.7	67001.7	9	6908.73	38654.5	186230	45767.9	83675.8	9	35497.3	996.507	16674.9	45268.8	679541	13818.5	317680	415152
LIPID-N-0335	PE(16:1_18:0)	GP	PE	716.523	717.531	[M-H]-	C39H76NO8P	66405.4	124532	320532	117929	27919.6	53916.3	156997	30348.8	146013	152268	68582.6	38622.4	224062	147799	83123.6	85173.5	161735	112258	91442.1	111701	67749.8	50694.4	207149	358874	531384	411066	1.0568e+06	78267.8	51907.4	426153	2.17943e+06	170745	477887	24045.5	322057	11755.7	70322.4	344895	2.59018e+06	273350	1.62491e+06	1.15478e+06
LIPID-N-1088	PE(16:1_22:4)	GP	PE	764.523	765.531	[M-H]-	C43H76NO8P	130110	89956.6	186532	54992.8	26755.1	74385.8	103164	51077.1	105149	105040	65491.5	93806.5	120987	98405.1	140523	117582	159556	157753	105703	71670.8	138228	53667.1	156479	138205	235277	222366	180619	189247	65087.4	193453	273090	198292	253625	18684.6	323962	16530.7	107840	136354	797325	202457	167035	150885
LIPID-N-0422	PE(16:1_22:6)	GP	PE	760.492	761.5	[M-H]-	C43H72NO8P	16290.4	38010.1	24582.8	9566.72	9	9504.58	50961	892.552	10442.5	10323.9	2671.67	20506.9	38972.1	34969.5	15255.4	13991.3	20471.7	47516	8874.06	13219	11164	15353.9	71262.5	29849.2	37030.9	30699.1	48691.5	27833.3	15315.7	24169.3	88320.7	36728.7	54352	2104.68	42918.2	1715.21	11408.2	27041.6	168340	29340.9	43291.2	46896.1
LIPID-N-0324	PE(18:0_14:0)	GP	PE	690.507	691.515	[M-H]-	C37H74NO8P	10455.1	13217	24046.9	18190.4	753.575	6214.36	16547	2342.35	22151	21379.8	9335.09	4673.2	18674.3	21763	10483.9	17887.7	21291.3	18732.1	16694.7	16728.9	5454.47	7812.44	10732.2	73040.9	68592.8	52000	60699	34529.5	10895.1	97637.8	46247	39268.9	43058.3	1600.71	56645.9	9611.86	9029.57	51700	113558	77361.2	127464	64403.8
LIPID-N-0392	PE(18:0_22:4)	GP	PE	794.57	795.578	[M-H]-	C45H82NO8P	2.03585e+06	2.30926e+06	2.65456e+06	1.58353e+06	958938	2.13318e+06	1.61744e+06	2.87172e+06	3.30393e+06	2.54564e+06	1.62163e+06	1.03199e+06	2.90579e+06	2.06308e+06	4.2008e+06	2.22115e+06	4.25096e+06	1.98969e+06	2.47888e+06	2.18646e+06	3.2976e+06	3.23075e+06	1.91207e+06	4.10936e+06	2.89598e+06	8.51025e+06	3.3231e+06	6.60566e+06	2.12459e+06	4.26753e+06	8.68828e+06	6.05896e+06	4.5013e+06	357290	1.81796e+07	559436	6.48714e+06	8.2429e+06	1.89361e+07	8.08788e+06	8.90939e+06	5.6941e+06
LIPID-N-0349	PE(18:1_16:1)	GP	PE	714.507	715.515	[M-H]-	C39H74NO8P	212874	352023	1.71157e+06	406888	105999	244799	526782	67997.1	482352	465214	174077	172934	649811	504577	376462	307426	434148	500416	232932	265063	294305	165906	806592	673692	1.83643e+06	1.05783e+06	2.94651e+06	363106	247840	1.26953e+06	3.6778e+06	1.23666e+06	1.93824e+06	66105.6	579037	40174.8	141261	1.53694e+06	7.69806e+06	450801	5.90995e+06	5.48671e+06
LIPID-N-0346	PE(18:2_14:0)	GP	PE	686.476	687.484	[M-H]-	C37H70NO8P	18995.6	21754.6	36027.7	27576.1	9	22980.8	54853.5	9445.83	30177.1	29851.3	18361.9	34128.6	47785.4	64369	11365.6	40793.1	58902.3	54244	16316.5	31134.8	21561.6	13573.6	39682.9	82277.2	89958.1	35927.2	50687.7	36326.2	14960	121468	102517	44005.7	71960.8	9987.94	37449.9	1977.5	9	20123.3	72541.1	147563	150309	88734.6
LIPID-N-0381	PE(18:3_16:1)	GP	PE	710.476	711.484	[M-H]-	C39H70NO8P	9	9	16756.6	13998	9	3201.91	7203.92	9	5559.67	9	9	9	9	9574.27	9	3082.7	16003.7	9	3529.99	9	9	9	5202.96	25092.5	9205.18	6482.52	18403.8	2791.8	1188.6	10776.9	101315	9959.64	11634.9	1193.05	8783.36	9	1572.76	4396.8	51228.6	6316.31	46943.6	37912.1
LIPID-N-1095	PE(20:1_20:5)	GP	PE	790.539	791.547	[M-H]-	C45H78NO8P	108843	136026	52136.1	59417.9	48655.3	94606.3	231323	13015.4	81176.9	118922	77933.2	687957	374380	191487	33663.9	131669	92211.6	179629	81213.9	51512.3	71288.3	73225.1	184719	36438.8	166389	101677	47516.3	38437	13713.7	80216.8	155360	55463.6	101867	21854.3	89099.5	13222.3	31432.8	33004.8	51786.4	32189.6	48850	40923.3
LIPID-N-1090	PE(20:2_18:3)	GP	PE	764.523	765.531	[M-H]-	C43H76NO8P	108179	154834	174551	324962	30866.1	127070	304331	37415.5	63678.3	300045	147588	151904	206012	228177	47628.4	131437	333541	343863	259397	245319	61713	58535.5	97703.7	141764	83103.3	20842.2	22105.8	85519.3	24211	64521.4	97440.2	61217.1	74202.8	43159.8	114665	4931.33	21778.7	38116.5	74795.7	49005.4	86503.4	97626.4
LIPID-N-0424	PE(20:5_18:2)	GP	PE	760.492	761.5	[M-H]-	C43H72NO8P	11972.6	51636.6	19208.6	18560.3	15916.5	32439.8	60770.7	5264.18	14278.9	18437.5	29921.3	104331	41667.8	39952.1	1709.59	17049.8	30583.2	27306.7	17658.8	16911.7	14700.7	9254.7	167570	40314.3	44418.7	5617.44	4965.64	6362.81	1756.75	5617.44	32575.8	5905.87	54788	3887.35	17741.9	1408.63	1391.03	2448.63	8945.67	6001.12	20154.4	14904.5
LIPID-N-0341	PE(24:0_16:1)	GP	PE	800.617	801.625	[M-H]-	C45H88NO8P	1514.96	2726.4	7001.56	2152.02	669.591	1861.51	4018.78	9	2488.26	2257.19	1119.49	998.98	6029.06	4386.81	2468.87	2845.84	2632.45	3032.43	2652.8	1967.32	2691.93	1311.83	4752.73	14993.4	51838.6	23537.2	8003.83	4521.28	1781.55	13753.8	28307.9	5397.28	7236.87	742.092	10463.4	1069.12	1990.47	13309.8	89579.9	16798.5	55873.6	36749
LIPID-N-0788	PE(O-16:0_20:4)	GP	PE-O	724.528	725.536	[M-H]-	C41H76NO7P	6.14321e+06	4.99855e+06	7.09567e+06	4.51243e+06	2.37792e+06	1.10703e+07	6.35694e+06	981791	5.06841e+06	7.33292e+06	6.4892e+06	4.12402e+06	8.1563e+06	6.98712e+06	6.03188e+06	6.64237e+06	1.04726e+07	7.11405e+06	5.82174e+06	5.38862e+06	5.95683e+06	6.39972e+06	6.3556e+06	1.64868e+07	5.42392e+06	1.66124e+06	540508	1.9688e+06	361244	1.05737e+07	7.11536e+06	601421	1.12503e+06	1.16841e+06	1.65615e+06	758255	802806	925781	2.44255e+06	5.66013e+06	1.43253e+07	7.07011e+06
LIPID-N-0839	PE(O-16:0_22:6)	GP	PE-O	748.528	749.536	[M-H]-	C43H76NO7P	490647	679386	649830	377819	223679	552171	943630	262234	542937	715856	403592	414135	1.16143e+06	920257	519568	572891	583503	915092	338268	600300	622539	620180	771001	860284	76685.4	634659	56043.9	568934	48700.4	451738	373994	154987	116761	187112	394125	70618.6	177390	183839	113612	883749	1.27949e+06	625014
LIPID-N-0748	PE(O-16:1_16:1)	GP	PE-O	672.497	673.505	[M-H]-	C37H72NO7P	102764	635383	4.05456e+06	451809	121837	536096	1.16541e+06	118346	1.48499e+06	1.4182e+06	613432	371516	2.22784e+06	1.39503e+06	910992	747656	1.11486e+06	1.43021e+06	708744	784720	886425	464811	1.58069e+06	3.66559e+06	3.25717e+06	3.64354e+06	3.59812e+06	930888	402221	4.92659e+06	9.90925e+06	1.22006e+06	2.7477e+06	167720	1.12003e+06	21362.5	591176	3.96306e+06	1.16331e+07	2.69219e+06	1.9503e+07	2.06958e+07
LIPID-N-0834	PE(O-17:1_20:5)	GP	PE-O	734.512	735.52	[M-H]-	C42H74NO7P	136180	247686	161575	64473	19779.6	114060	529533	9603.45	55134.7	95744.2	104999	202859	451074	234160	19863	86843.4	195545	180800	66314.5	18928.2	62302.9	94591.9	189369	134952	123176	92031.1	23515.5	65969.1	4788.51	47526.4	140409	22769.7	118418	10003.9	124547	3902.18	14851.7	25400.9	25542.9	60671.5	45002.5	64961.9
LIPID-N-0793	PE(O-18:0_20:4)	GP	PE-O	752.559	753.567	[M-H]-	C43H80NO7P	4.81838e+06	7.18585e+06	6.08201e+06	8.63387e+06	1.94517e+06	1.601e+07	7.17143e+06	697577	2.205e+06	8.79755e+06	1.05669e+07	4.55685e+06	1.0898e+07	7.65557e+06	3.5372e+06	7.65427e+06	1.76377e+07	4.95602e+06	5.63799e+06	7.4191e+06	3.19361e+06	7.94805e+06	6.50953e+06	1.48748e+07	1.84212e+06	1.88769e+06	385980	2.16672e+06	221526	1.23958e+07	3.22257e+06	250197	1.08049e+06	2.7791e+06	4.56872e+06	1.41238e+06	456394	824338	818633	3.23015e+06	1.50971e+07	5.29895e+06
LIPID-N-0813	PE(O-18:0_20:5)	GP	PE-O	750.544	751.552	[M-H]-	C43H78NO7P	383316	815347	292793	445735	107295	1.1117e+06	1.11316e+06	30567.6	98324.7	383658	1.04513e+06	1.04911e+06	1.5131e+06	632056	57133.6	378317	696447	457081	146824	280670	203119	318399	923492	355659	56263.9	93700.7	9	46713.2	6197.11	251982	186500	9	33565.1	133740	245221	14380.5	9	14328	9	40614.1	237960	126086
LIPID-N-0843	PE(O-18:0_22:6)	GP	PE-O	776.559	777.567	[M-H]-	C45H80NO7P	487457	996663	781109	1.02383e+06	322077	1.19986e+06	1.51772e+06	155491	490544	1.29532e+06	860956	679697	1.70212e+06	1.41098e+06	488815	1.01051e+06	1.03414e+06	1.39277e+06	467137	1.26246e+06	323729	704110	1.15672e+06	1.10676e+06	168500	375090	46114.6	324966	49287.7	592796	618195	128705	221870	549574	599709	94170.6	199208	244293	95203.3	511711	1.42796e+06	488270
LIPID-N-0847	PE(O-18:1_24:5)	GP	PE-O	804.591	805.599	[M-H]-	C47H84NO7P	9	9	51355.9	9	9	27334	9	60085.8	37815.7	9	9	9	9	9	84500.6	9	9	9	41882.6	9	64926.7	9	9	9	51976.8	100871	38560.3	83974.6	53846.1	7491.3	122426	84897.2	53472.3	11927.5	168459	5308.03	124523	120308	214695	111377	92114.6	90442.2
LIPID-N-0856	PE(O-18:2_20:5)	GP	PE-O	746.512	747.52	[M-H]-	C43H74NO7P	586072	1.01281e+06	699580	637604	154628	731006	2.91179e+06	143286	485144	429334	781330	1.42825e+06	1.51422e+06	1.96759e+06	233552	694428	644752	1.05244e+06	300735	322937	338189	515245	1.47014e+06	139117	883000	460737	131063	368975	48794	500774	1.00849e+06	279387	591491	128391	276861	13680.8	225370	222693	329073	148701	233037	238942
LIPID-N-0790	PE(O-18:3_18:1)	GP	PE-O	724.528	725.536	[M-H]-	C41H76NO7P	973841	2.13918e+06	1.94793e+06	3.12922e+06	416041	2.20273e+06	3.62155e+06	722590	1.87056e+06	2.66688e+06	1.1591e+06	1.77868e+06	3.63663e+06	4.99176e+06	1.24773e+06	2.09121e+06	2.16223e+06	3.59566e+06	1.25903e+06	1.74787e+06	1.517e+06	2.01056e+06	1.89847e+06	616221	776477	525715	394085	1.05218e+06	120179	837823	1.65459e+06	901405	1.33374e+06	360427	558642	17065.9	890870	1.19695e+06	1.31388e+06	806963	1.02836e+06	1.0756e+06
LIPID-N-0808	PE(O-18:3_18:2)	GP	PE-O	722.512	723.52	[M-H]-	C41H74NO7P	143498	311812	384911	1.9666e+06	137547	391188	850033	107584	279307	641059	383714	318871	582378	1.72042e+06	151385	497457	369875	845794	165715	836487	282624	174007	267681	124900	111561	19109.9	62596.9	281175	48628.8	189706	453132	196604	253011	143071	96694.3	4919.28	87176.9	125593	224091	233996	166514	193694
LIPID-N-0855	PE(O-18:3_20:4)	GP	PE-O	746.512	747.52	[M-H]-	C43H74NO7P	1.95201e+06	2.00932e+06	2.31264e+06	2.925e+06	537924	2.05011e+06	2.49302e+06	1.85913e+06	2.0205e+06	2.97437e+06	1.57299e+06	1.39107e+06	2.99549e+06	4.00471e+06	2.85713e+06	2.56524e+06	4.8419e+06	2.17643e+06	1.6631e+06	2.26014e+06	1.43988e+06	2.13952e+06	1.51947e+06	1.07229e+06	1.09634e+06	1.1066e+06	422126	2.36046e+06	300609	998670	2.8306e+06	3.25446e+06	1.40579e+06	305647	1.62184e+06	80536.6	2.83586e+06	2.08101e+06	3.25465e+06	1.81714e+06	1.43624e+06	2.00889e+06
LIPID-N-0869	PE(O-18:3_20:5)	GP	PE-O	744.497	745.505	[M-H]-	C43H72NO7P	35054.1	62586.5	41067.4	38704.4	9947.95	53452.7	158128	10921.5	21899.3	36930.6	58701	152380	128878	127677	5057.16	31877.7	31166.1	48627	13890.8	5010.17	15943.3	38708.2	86350.2	10936.6	9811.6	4978	7155.78	20954.1	2116.57	14621.7	53330.6	19810.5	41896.8	5649.55	10618.6	708.268	22916.1	8740.21	9599.37	16017.4	7186.99	16050.3
LIPID-N-0872	PE(O-18:3_22:5)	GP	PE-O	772.528	773.536	[M-H]-	C45H76NO7P	97536.9	111089	76967.5	30001.6	17331.2	66370	92884.4	72127.4	63554	140129	79984.6	72929.1	119666	163433	61511.9	96230.5	114599	72747	65603.5	152954	87134.1	45163.7	58825.8	30467.4	26946.2	45856	23580.2	152608	16318.1	44938.1	134502	178064	54153.6	21277.8	76723.4	3081.36	150582	128441	69263.8	43098	48281.3	30091.8
LIPID-N-0731	PE(O-20:0_16:0)	GP	PE-O	732.591	733.599	[M-H]-	C41H84NO7P	421052	621057	630884	1.43663e+06	180124	699532	801837	114209	352220	1.03342e+06	755230	410760	1.04293e+06	1.09723e+06	491853	1.23384e+06	964913	1.037e+06	475951	1.59303e+06	306608	284800	484736	422820	173620	90864.2	89288.9	137924	74949.8	281296	43154.8	41278.3	134103	107566	307386	120289	19852	67925.1	148843	110079	731478	483921
LIPID-N-0757	PE(O-20:0_18:2)	GP	PE-O	756.591	757.599	[M-H]-	C43H84NO7P	564188	980728	598469	3.36743e+06	499981	1.7449e+06	1.61645e+06	203965	360615	1.40011e+06	1.57796e+06	622300	2.04981e+06	2.05483e+06	291146	1.72597e+06	2.29404e+06	816890	503434	2.1833e+06	576558	324419	894836	816600	283403	57988	49280.9	141397	82718.6	870564	91487.5	6749.71	150712	357344	524731	41189.8	5938	57034.4	49159.9	150476	1.61911e+06	760219
LIPID-N-0797	PE(O-20:0_20:4)	GP	PE-O	780.591	781.599	[M-H]-	C45H84NO7P	875966	1.43449e+06	989343	1.52469e+06	705909	2.83468e+06	1.44416e+06	255371	407622	1.7045e+06	1.48326e+06	786480	2.26904e+06	1.38382e+06	523209	1.48231e+06	3.309e+06	974691	828009	1.49078e+06	681255	1.01463e+06	1.34672e+06	1.58398e+06	455798	143296	56533.3	241168	75858.9	1.01943e+06	91954	16057.7	168277	452379	754614	216041	18431.2	55293.6	90318.4	216669	1.51642e+06	740431
LIPID-N-0818	PE(O-20:0_20:5)	GP	PE-O	778.575	779.583	[M-H]-	C45H82NO7P	95823.1	241111	52783.5	91639.1	43681.5	262458	275264	16586.7	24226.7	99156.3	187524	229087	351621	145841	13425.9	98038.1	154240	83367.8	37222.6	61206.5	48219.8	60195.2	261416	48408	40809.9	9	9	12268	871.854	22880.1	10624.9	9	6178.47	25534.6	46093	3798.82	9	1309.47	1188.02	5361.43	41700.8	21329.1
LIPID-N-0846	PE(O-20:0_22:6)	GP	PE-O	804.591	805.599	[M-H]-	C47H84NO7P	71790.4	203383	91637.6	158346	51488.6	196333	235765	24018.7	58945.8	240454	114490	94394.8	334913	227596	54575.1	150726	135103	181460	43462	189058	76418.5	77829.5	206451	117062	44882.9	20006.5	7564.08	23339.4	18968.7	43325.7	19005.3	2419.43	20944.3	76808.2	81079	14205.2	4028.9	10917.2	9467.53	34858.7	140126	50487.5
LIPID-N-0844	PE(O-20:1_20:5)	GP	PE-O	776.559	777.567	[M-H]-	C45H80NO7P	440928	1.10978e+06	279450	388028	285992	730780	2.09673e+06	104824	157388	416443	665821	1.3819e+06	1.952e+06	1.02381e+06	65004.6	501471	742759	500150	226445	193984	332631	360825	1.27119e+06	302419	848092	75338.3	56291.4	272464	74115.8	126705	94638.9	11522.9	452675	113988	339500	19527.9	23427.6	18721.1	61013	46071.8	115831	174051
LIPID-N-0865	PE(O-20:1_22:6)	GP	PE-O	802.575	803.583	[M-H]-	C47H82NO7P	567944	1.46627e+06	667243	1.09024e+06	446462	865406	2.26932e+06	199364	512678	1.26948e+06	690711	1.21379e+06	2.6983e+06	2.24195e+06	436539	1.31219e+06	1.14607e+06	1.49955e+06	454823	817513	696515	836609	1.54427e+06	714894	991494	253030	253337	772892	424693	248630	267990	80188.1	893859	417954	743530	84173.1	141319	180870	486193	296683	506885	465230
LIPID-N-0810	PE(O-20:5_16:0)	GP	PE-O	722.512	723.52	[M-H]-	C41H74NO7P	30062.1	28295.8	27492.6	32282.2	14208	16069.6	39165.1	24086.4	16224.3	24145	25766.5	14198.5	55455.5	16366	71847.9	40497.3	31205.8	56483.4	40640.1	32623.2	66948.6	28254.2	65725.4	126099	47511.9	43381.6	43870.1	34389.2	9047.86	170399	64675.2	28424.3	41385.6	5049	55069.3	27666.1	68117.7	58123.4	70237.7	90754.4	79190.5	71477.3
LIPID-N-0764	PE(O-22:0_18:2)	GP	PE-O	784.622	785.63	[M-H]-	C45H88NO7P	397849	815058	546537	2.54504e+06	425410	1.28921e+06	1.57232e+06	156969	333548	1.20564e+06	1.1037e+06	621309	1.97063e+06	2.15823e+06	258187	1.56854e+06	1.68617e+06	720961	511341	1.70254e+06	528937	359445	793225	789037	334006	49788.1	76154.1	185889	111253	537531	109654	8036.5	408076	254571	469120	47479.1	9456.37	44044	97801.9	188770	1.20123e+06	679325
LIPID-N-0850	PE(O-22:0_22:6)	GP	PE-O	832.622	833.63	[M-H]-	C49H88NO7P	24183.7	75482.8	37342.3	64275.5	19709.7	65593	100261	8242.84	18460.3	76895.6	42094.1	54678.1	135465	91977	19630.3	54022.9	51850.4	61856.7	18868.5	79161.4	19978	46787	75122	68506.9	17795.7	11311	4738.53	19879.6	6244.35	19260.5	9143.96	925.508	9592.72	24340	43996	8753.63	1882.78	6776.19	5394.44	17396.6	71976.2	34662.1
LIPID-N-0849	PE(O-22:2_22:4)	GP	PE-O	832.622	833.63	[M-H]-	C49H88NO7P	36243.8	39337	44858.7	37428.3	11370	41735.4	28995.6	22904.3	48259.6	66782.7	43020.3	29458.1	46425.4	38451.6	47571.3	50908.9	61774.9	37598.1	39673.1	46009.2	34150.8	31503.8	31692	47647.6	72314.3	64616.7	93879.1	47335.7	39791.6	223293	51431.6	28050	69380.4	16624.9	236454	9372.99	37737.1	66920.4	192018	41760	206309	75385.9
LIPID-P-0634	PE(P-16:0_16:1)	GP	PE-P	674.512	673.505	[M+H]+	C37H72NO7P	682486	902345	4.76267e+06	1.33719e+06	135379	649237	1.57835e+06	137724	1.81966e+06	2.14907e+06	749424	494798	2.68423e+06	1.58322e+06	1.08153e+06	935358	1.51245e+06	1.58727e+06	942779	1.07959e+06	1.32134e+06	609358	2.44469e+06	5.52283e+06	4.46439e+06	5.06689e+06	4.8805e+06	1.2378e+06	493600	6.65385e+06	1.32024e+07	1.29309e+06	3.56672e+06	228458	1.64591e+06	42858.1	982637	5.06697e+06	1.30503e+07	4.16299e+06	2.40648e+07	2.83268e+07
LIPID-P-1345	PE(P-16:0_22:3)	GP	PE-P	754.575	753.567	[M+H]+	C43H80NO7P	170687	167476	227287	156786	27812	138286	138311	148009	199708	383608	115722	76183.1	227251	152946	293973	202725	272814	165987	217590	248798	202543	221840	142911	285053	475091	313562	259480	515893	159175	285303	891717	484171	548797	42651.2	1.00624e+06	16922.3	562380	1.32693e+06	911067	504662	634595	543929
LIPID-P-1391	PE(P-16:0_24:6)	GP	PE-P	776.559	775.552	[M+H]+	C45H78NO7P	68874.2	104103	77461.8	56092.1	15856.1	38807.2	122499	61781.7	75967.3	103022	31624.3	58156.4	198792	112828	93346.7	65829.2	52991	93511.1	35627.9	41554.6	124287	94863.5	116201	169745	178241	346833	98269.6	152338	58361.7	94038.2	781276	158132	134354	15726.9	321086	7557.8	412615	373939	299297	383077	251632	179487
LIPID-P-1375	PE(P-18:0_20:5)	GP	PE-P	750.544	749.536	[M+H]+	C43H76NO7P	9.65823e+06	1.6914e+07	5.99398e+06	7.21719e+06	2.81831e+06	1.3809e+07	2.78164e+07	1.6747e+06	3.60876e+06	7.19872e+06	1.35522e+07	2.90133e+07	2.61875e+07	1.60449e+07	2.22218e+06	9.42443e+06	1.4482e+07	1.11418e+07	6.44423e+06	4.03679e+06	5.82692e+06	8.18377e+06	1.69889e+07	7.68447e+06	1.28649e+07	4.39665e+06	1.69578e+06	4.8702e+06	666857	4.26643e+06	5.18387e+06	952513	8.03576e+06	2.06988e+06	9.5925e+06	244758	3.22171e+06	2.14048e+06	1.77105e+06	2.29892e+06	4.5044e+06	5.31925e+06
LIPID-P-1329	PE(P-18:1_16:1)	GP	PE-P	700.528	699.52	[M+H]+	C39H74NO7P	289918	397326	2.28925e+06	669326	68315.7	277265	689702	77287.1	862572	724486	375359	256853	1.00136e+06	771431	628580	479650	661561	836871	436247	467046	468535	220136	739736	281398	989126	1.36134e+06	2.25195e+06	280602	91401.9	1.4849e+06	5.11934e+06	815540	1.0555e+06	76935.3	410768	30334.9	362046	1.73583e+06	6.00609e+06	298287	4.88915e+06	5.0722e+06
LIPID-P-1324	PE(P-18:1_20:0)	GP	PE-P	758.606	757.599	[M+H]+	C43H84NO7P	64919.5	70098.1	47032.3	44944.7	9583.4	52213	89694.4	26269.1	66067.9	116703	40537.4	53444.5	99021.9	113357	78707	66081.6	75914.3	170081	57060.5	60030	29354.7	73043.4	36801.9	18291.1	21487.9	55259.1	16802.7	50228.5	12359.5	50389.6	41090.1	53951.9	24713.4	16843.2	53178.5	3983.53	22976	69638.5	63266.8	31960.7	49685.5	44905.4
LIPID-P-1351	PE(P-18:1_24:2)	GP	PE-P	810.638	809.63	[M+H]+	C47H88NO7P	32001.7	34090.3	60153.1	62869.3	8352.26	44873.3	66935	19462.4	80267.1	47150	33939.4	31655.3	95127.1	68908.2	54336.7	68680.5	56732	104446	32460	65121.1	60782.1	53112.7	52368.1	32698.6	94768.6	70106.5	41774.3	137676	19626.9	65828	92153	105535	89047.3	2787.48	86341.4	4852.13	61099.1	125174	128403	109353	53430.4	70951.1
LIPID-P-1341	PE(P-18:2_18:1)	GP	PE-P	726.544	725.536	[M+H]+	C41H76NO7P	902582	1.59005e+06	1.45012e+06	2.55094e+06	340979	1.50326e+06	2.93172e+06	547403	1.47518e+06	2.41822e+06	1.42722e+06	1.58187e+06	2.68751e+06	3.97399e+06	1.14262e+06	1.92983e+06	1.65871e+06	2.70754e+06	891364	1.88847e+06	1.28511e+06	1.46473e+06	1.48716e+06	649183	646861	535462	461628	961738	130979	1.05856e+06	1.43965e+06	616544	1.04995e+06	494407	707835	19475.2	954107	1.1882e+06	1.09405e+06	729481	1.05194e+06	1.08313e+06
LIPID-P-1353	PE(P-18:2_18:2)	GP	PE-P	724.528	723.52	[M+H]+	C41H74NO7P	322971	819810	903267	2.37368e+06	222295	701761	2.08004e+06	256657	707326	1.76046e+06	953027	821500	1.38405e+06	3.10038e+06	464760	1.21567e+06	1.06942e+06	1.31403e+06	380756	1.51809e+06	643013	449977	526023	447904	309536	130698	247200	602325	97104.2	578560	1.14589e+06	325644	400280	334650	303230	18174	237994	488119	667093	445287	486930	519871
LIPID-P-1388	PE(P-18:2_20:4)	GP	PE-P	748.528	747.52	[M+H]+	C43H74NO7P	2.25644e+06	2.62442e+06	2.23186e+06	2.72784e+06	749330	2.57299e+06	3.3518e+06	2.03444e+06	2.57382e+06	3.78011e+06	2.43571e+06	2.41198e+06	3.91194e+06	4.18438e+06	2.51902e+06	2.7326e+06	3.94087e+06	2.81905e+06	1.97467e+06	3.47987e+06	2.56791e+06	2.97879e+06	1.93321e+06	1.49343e+06	1.24025e+06	1.33126e+06	993982	3.59875e+06	421630	1.13303e+06	3.46467e+06	2.38038e+06	1.78297e+06	536448	2.37307e+06	129051	4.28331e+06	4.9804e+06	2.79365e+06	2.83584e+06	2.1865e+06	2.43524e+06
LIPID-P-1396	PE(P-18:2_20:5)	GP	PE-P	746.512	745.505	[M+H]+	C43H72NO7P	158697	217169	169239	164636	52795.8	217894	590407	64516.2	110083	242338	222534	487172	492897	372483	49182.3	135842	205411	273086	80847.9	81479.9	100708	119757	174381	174688	106444	33147.3	42056.7	139821	30057.3	124450	228305	77419.8	104155	27865.9	140255	47379.1	126671	115296	162451	91110.4	93987.4	147235
LIPID-P-1405	PE(P-18:2_22:6)	GP	PE-P	772.528	771.52	[M+H]+	C45H74NO7P	430495	816646	515179	729017	165710	392471	1.50463e+06	383757	652057	979391	449483	880382	1.57732e+06	1.68611e+06	464873	785868	617836	1.12793e+06	268117	835343	488920	724450	613353	221439	270558	462550	199438	796272	105987	150016	1.73884e+06	572754	521797	242238	467793	25252	1.03627e+06	1.1733e+06	811895	721653	427905	508418
LIPID-P-1354	PE(P-18:3_18:1)	GP	PE-P	724.528	723.52	[M+H]+	C41H74NO7P	64791.1	140054	180461	231848	15892.2	162998	175972	38638.5	54912	246337	143349	88543.1	185171	219820	46389.8	97320.8	101427	176323	65199.7	108768	71457.3	82753.5	141290	53284.4	21005	25045.3	25964.9	80069.2	9739.65	104243	86065	43351.2	42646.1	59162.3	82503.3	9	49731.3	58137.8	35943.8	30604.7	33518.1	51232.6
LIPID-P-1397	PE(P-18:3_20:4)	GP	PE-P	746.512	745.505	[M+H]+	C43H72NO7P	59315.4	74079.8	101787	129530	17265.9	92356.5	108020	60569.9	44387.6	160054	92914.1	43122.3	131371	149484	51341.3	71888.9	139355	95666.3	85546.6	122866	29178.3	33954.7	67652.3	68631.4	59319.6	45045.1	15029.8	132135	15922.4	55710.6	111128	109877	58526.7	19922.6	134683	9	68496	116940	83539.6	48185.7	74131.5	60127.1
LIPID-P-0633	PE(P-20:0_20:0)	GP	PE-P	788.653	787.645	[M+H]+	C45H90NO7P	8925.47	3082.35	7154.25	9802.23	5318.64	7577.01	12287.5	7587.72	2221.1	9	1327.47	23351.9	16827.1	19156.9	1757.51	13761.2	16387.5	9	11088.2	12858.4	9	9	9	9	6660.65	9	2242.57	9	9388.86	4905.68	9	9	6218.43	9	9	9	9	9	7392.38	1770.87	9	9
LIPID-P-1363	PE(P-20:0_20:4)	GP	PE-P	780.591	779.583	[M+H]+	C45H82NO7P	59278.9	127085	28473.3	47398.3	27567.8	88312	275476	5825.58	19510.2	48813.5	71592.7	151702	284320	166819	17685.9	61583.9	118391	67983	36092.2	27486.9	33272.5	50402.3	157276	40603.8	112560	9	9	9	9	9	9	9	62677.4	9	58325.3	9	9	9	9	9	21469	29103.4
LIPID-N-1111	PG(14:0_16:0)	GP	PG	693.471	694.478	[M-H]-	C36H71O10P	3450.5	3007.78	5135.86	2166.03	2135.74	1672.67	4640.49	4269.56	3442.96	5065.23	9	5124.09	4680.64	3445.77	6014.87	1713.06	3840.08	5575.66	1731.13	4282.1	3857.14	1728.68	20371.8	32386.8	17968.2	10857	13721.9	2953.31	2152.16	117603	12312.6	5077.57	8042.34	2555.47	13520.8	4391.98	7353.57	6882.24	15732.6	26860.3	54886.6	31098.4
LIPID-N-1130	PG(14:0_16:1)	GP	PG	691.455	692.463	[M-H]-	C36H69O10P	23390.3	53527.4	85630.9	28717.1	5367.8	57733.4	53395.4	59752.5	73516.2	102632	29956.4	39643.2	111228	62812.4	44184.2	53570.4	78452.2	103236	80394.7	53591.6	38649.9	43858.2	134367	220174	181657	215679	195435	130209	51365.5	236915	126105	184685	166882	40526.2	337111	57411.6	83921.3	116893	177428	247670	268762	201733
LIPID-N-1151	PG(14:0_18:2)	GP	PG	717.471	718.478	[M-H]-	C38H71O10P	9617.19	7492.65	39162.4	17805.2	6362.52	20124.7	16940.1	12748.4	21209.9	38471.3	9647.82	15912.8	55317.8	53030.2	11676.9	33880.6	29115.2	18389.7	18036.2	33817.7	39238.6	25336	26184.6	87667.2	216689	45288.2	202588	43285.4	25586.5	134662	49191.4	98294	59453.2	12668.4	117170	5328.06	21218.4	57078.3	189129	120896	110277	71555.1
LIPID-N-1204	PG(14:0_20:5)	GP	PG	739.455	740.463	[M-H]-	C40H69O10P	11028.4	3571.97	15794.8	916.625	6386.46	5488.62	2691.36	2241.36	13440	11853.4	4995.4	3137.39	13968	7712.88	6845.94	7654.44	11042.5	5950.91	11446.1	4930.31	6304.52	2786.5	8751.54	29627.5	30798.1	22881.8	20566.2	12786.2	8078.56	36537.7	18280	24946.1	31563.8	936.298	33151.2	2716.45	9093.75	16573.2	41424.3	29163	20497.3	11343.6
LIPID-N-0432	PG(16:0_16:0)	GP	PG	721.51	722.51	[M-H]-	C38H75O10P	72270.6	92604.9	120076	73901.8	18056.1	49031	96324.3	81283.3	92066.9	111608	39514.7	58342.5	132613	100949	190345	118569	138462	128900	78378.6	97914.3	120464	86927.5	64356.4	116123	128351	117443	112897	107189	37451	648465	216674	154716	96477.7	17255.4	108960	85006.6	126543	166318	86516.5	189069	165219	120900
LIPID-N-1152	PG(16:0_16:2)	GP	PG	717.471	718.478	[M-H]-	C38H71O10P	267278	198148	313883	146598	26207.8	56122.7	201304	151656	263712	390497	99665	241818	544605	458412	165962	162081	124906	277496	240482	197594	279906	209172	220978	565065	693636	521335	688554	373357	200765	772216	351203	645885	242777	56643.6	406368	134190	213957	438147	1.71497e+06	529405	843229	739378
LIPID-N-1155	PG(16:0_17:2)	GP	PG	731.486	732.494	[M-H]-	C39H73O10P	9	55707.3	81029.4	9	9	7559.33	31964.5	9	9	45531.7	9	9	9	13545.3	9	9	29378.8	9	9	17777	9	9265.36	9	61107.4	80517.8	45645.7	73323.9	39784.7	19513.5	16931.3	88693.2	45897.8	51643.2	15245.3	75338.3	22038.9	7632.9	26180.5	216973	11851.7	75960.2	31830
LIPID-N-1115	PG(16:0_20:0)	GP	PG	777.565	778.572	[M-H]-	C42H83O10P	334318	301352	517190	240271	49399.5	224998	363184	115768	340198	347511	170237	163826	406026	370894	317202	297873	365841	442044	284397	298109	319310	148825	524568	505497	971833	826454	780944	713450	253770	821826	1.0496e+06	601001	671367	87220.5	735919	180636	228340	570710	2.47547e+06	652787	1.1019e+06	816568
LIPID-N-0461	PG(16:0_22:6)	GP	PG	793.51	794.51	[M-H]-	C44H75O10P	17248.9	53633.8	19515.5	17250.8	16414	21574.1	72928.3	12507.9	13419.9	23944	19044.1	22512.2	70259.3	54884.4	17926.6	48924.2	24945.7	42236	29381.9	18096.8	23479.7	30385.3	68059.8	245529	91331.4	177405	24537.3	80535.6	50129.6	530176	270908	20930.5	69001.5	16060.2	105728	75041.6	13558.1	34042	63071.4	435422	356612	149511
LIPID-N-0441	PG(16:1_16:1)	GP	PG	717.478	718.478	[M-H]-	C38H71O10P	184223	189688	428948	156677	46112	139433	286255	87171.9	240595	207549	125670	155501	241572	161643	165769	177392	220441	272181	177497	172196	206020	247820	393902	498085	622178	411681	605573	549840	93749.8	683646	814299	419649	482284	65117.3	537688	104608	287819	524483	2.4875e+06	437684	1.51112e+06	1.30211e+06
LIPID-N-1171	PG(16:1_16:2)	GP	PG	715.455	716.463	[M-H]-	C38H69O10P	26144	24200.8	103735	26462.2	2782.95	27414.4	42014.7	6415.82	25931.5	23969.1	1655.74	11135.6	62863.9	37007.2	32857.9	34388.1	24179.9	43103.3	35568.7	9	27287.2	10295.8	82298.7	62426.9	157433	179952	390152	52687.2	24596.7	256970	587235	176911	97951	5741.33	66842.1	3548.45	41215.1	136418	2.95401e+06	40623.2	339974	181178
LIPID-N-1156	PG(16:1_17:1)	GP	PG	731.486	732.494	[M-H]-	C39H73O10P	52886.8	85846.2	164325	31927.2	7773.04	10918.8	68134.5	13172	39576.6	72804.8	29519.8	35582.4	58132.1	55825	35818.2	64398.4	71174.1	23241.7	46643	30313.5	43412.1	52920.6	73944.3	96768.4	133032	90264.5	104485	64581.2	31109.8	123133	121812	61458.3	141662	18687.7	101734	4672.4	33335.8	31931.8	330648	72777.5	174579	124035
LIPID-N-1174	PG(16:1_18:2)	GP	PG	743.486	744.494	[M-H]-	C40H73O10P	158610	124057	445724	162058	42820	104309	215501	14709.1	124650	141090	26003.1	85181.2	373406	243775	132411	144404	96577.2	186147	121352	112420	153552	67481.2	370587	229196	596477	140340	501007	165436	105666	334772	1.31171e+06	173910	338732	45466.9	215132	30298.8	103746	254700	3.243e+06	160651	499331	459320
LIPID-N-0458	PG(16:1_20:4)	GP	PG	767.494	768.494	[M-H]-	C42H73O10P	5627.46	10016.5	7736.3	10972.8	2323.14	16050.5	9050.93	3690.55	8203.55	10010.8	6293.18	4095.78	7871.76	12924.9	9353.36	11593.4	15303.1	11293.4	24827.3	8887.76	8816.62	8061.92	18315.9	49752.6	3591.41	21481.5	12517.2	13315.7	4439.11	64224.1	10794.9	18765.6	8597.25	3603.37	19112.4	35760.7	1045.65	7270.61	55962.2	31031.2	69121.7	32661.4
LIPID-N-1210	PG(16:1_20:5)	GP	PG	765.471	766.478	[M-H]-	C42H71O10P	35019.9	27865.6	44218.4	15384.8	4834.98	24759.3	9647.73	7880.35	38156.2	31538.5	6898.75	13399.8	46271.1	27592.1	30301.5	4611.64	28434	34964.4	25644.4	21563.2	21123.1	14018	62902.4	25837.5	45281.7	55035.7	58095	53849.6	12933.7	52737.5	98506.8	54890.9	70160.2	4723.43	69047.9	1738.24	30660.9	28131.8	267089	33921.4	69961.8	32057.7
LIPID-N-0464	PG(16:1_22:6)	GP	PG	791.486	792.494	[M-H]-	C44H73O10P	5029.88	10798.4	6218.5	5853.56	2715.15	11928.1	22670	3474.83	3131.43	4458.42	3383.11	4969.93	23762.7	13973.3	3972.32	6484.61	5492.26	12807.1	7356.68	2978.94	5849.58	5524.63	20246.7	21433.3	21253.5	39650.9	14358.9	11700.9	3723.06	144788	78699	6754.3	15346.6	1450.8	11446.2	11551.1	3212.66	6834.81	33560.3	42802.4	97000.5	40222.2
LIPID-N-0433	PG(18:0_16:0)	GP	PG	749.541	750.541	[M-H]-	C40H79O10P	47393.3	48898.9	47247	54789.5	17213.3	35924.5	67208.7	38150.2	42432.5	67246.8	48438.8	52299.4	77533	101786	61541.1	68839.7	99923.9	61752.2	65571.2	76475.4	47567.6	38701.2	66531.6	232117	58325.3	106687	83211.7	45628.4	16246.7	699162	111431	43384.4	57500.4	13559.8	201459	31147.3	32137.1	52233	83597.4	101587	191438	114174
LIPID-N-0447	PG(18:0_18:2)	GP	PG	773.541	774.541	[M-H]-	C42H79O10P	198621	293896	185891	301829	103623	247104	510584	483209	381372	322024	147625	171154	537470	507708	372286	323590	462006	304978	194003	397954	424738	229921	350075	845447	371705	397007	272583	376557	113114	993044	1.8188e+06	223986	537539	87145.2	516328	22591	304990	698714	782336	649989	1.26329e+06	646222
LIPID-N-0462	PG(18:0_22:6)	GP	PG	821.541	822.541	[M-H]-	C46H79O10P	17584.3	30612.5	12219	23076.7	5358.37	37837.1	105033	5403.06	12468.8	31890.2	8418.46	33539.3	115245	89943.1	16692.7	32908.2	38762.5	45041.7	21961.2	19190	19956	22789.9	61008.8	258739	76459.7	146778	19387.6	48655.1	23793.6	404634	207153	9078.52	44799.5	9963.04	112785	41875.5	9304.11	13863.5	16836.9	181016	254425	45235.2
LIPID-N-0442	PG(18:1_16:1)	GP	PG	745.51	746.51	[M-H]-	C40H75O10P	68649	70677.1	166088	126327	17853.2	38704.4	156431	17933.8	62344.8	107096	41561.7	17872	83518.1	170805	106740	136160	66495.5	122341	303819	91440.5	92129	46446.9	135976	219138	118424	114202	145248	108765	51617.9	982496	295707	196520	229362	16520.4	124069	97860.5	10699.1	141456	973979	260777	2.922e+06	2.33228e+06
LIPID-N-0459	PG(18:1_20:4)	GP	PG	795.525	796.525	[M-H]-	C44H77O10P	327938	394503	270919	406729	90863.4	529027	380899	120705	298891	475888	399763	178027	427856	527622	284192	567608	621327	413622	716433	496491	446289	221824	280076	1.15367e+06	126445	503439	150774	314866	107629	976469	177196	316074	202421	122671	539368	504242	18660	143187	693034	716934	1.1757e+06	442038
LIPID-N-0460	PG(18:1_20:5)	GP	PG	793.51	794.51	[M-H]-	C44H75O10P	91504.1	108289	31571.5	68942.1	18115.2	108861	221923	18812.9	23212	53664	65883.8	117393	134991	181599	17303.3	76548.7	62010.9	90377.9	88266.1	50599.8	53505.6	34233	128476	101542	27346.2	89034.9	15273.9	30859.9	10099.6	112639	48344.7	39483.8	23605.3	16524.8	62285.7	47930.8	6204.42	12402.8	30699.2	70792.2	101364	44245.3
LIPID-N-1164	PG(18:1_21:1)	GP	PG	815.58	816.588	[M-H]-	C45H85O10P	116329	75376.8	80086.9	58001.9	25337.7	77319.4	65520.4	48453.8	68870.6	92350.7	56085.8	81649.6	109286	74405	119386	118094	102625	64717.9	62506.4	80862.3	52309.1	90076.8	99975.5	29389	82540.4	48514.8	50241	22052.8	5473.31	49349.3	36438.1	35249.8	59334.8	10042.5	84836.1	9	77704.3	74888.1	90402.6	23273.5	36886.5	73017.8
LIPID-N-0465	PG(18:1_22:6)	GP	PG	819.525	820.525	[M-H]-	C46H77O10P	151920	213186	83620	84064.3	63960	131021	441314	44136.8	70162	109017	86510.4	159197	320660	278613	55973.6	183359	100333	215144	138813	79729.8	146524	130171	186700	238826	226201	351001	79144.9	151921	56712.7	799111	375997	86488.7	196091	33669.2	218409	142371	38410.2	88235.2	122065	327417	371046	160644
LIPID-N-0450	PG(18:2_16:1)	GP	PG	743.494	744.494	[M-H]-	C40H73O10P	27534.1	49348.8	77365.1	150965	14992.2	64893.9	132722	14641.3	39726.2	43206.1	25691.8	27416.2	63380.7	164411	43344	108494	91048.2	48098.5	134797	86404.3	60490.1	25826.6	107800	270513	28925.4	58063.8	31595.2	70957.2	50639.7	440620	214423	131823	48830	17705.5	81018.6	111250	13382.7	26408.3	621594	276754	781528	666763
LIPID-N-0451	PG(18:2_18:1)	GP	PG	771.525	772.525	[M-H]-	C42H77O10P	2.16414e+06	1.73639e+06	2.03595e+06	7.5081e+06	586496	2.97418e+06	4.76978e+06	788044	2.37797e+06	2.7322e+06	2.59254e+06	1.30915e+06	3.05108e+06	6.72497e+06	1.78033e+06	5.09567e+06	3.36064e+06	3.56397e+06	6.82972e+06	5.33295e+06	2.63461e+06	1.82269e+06	1.77011e+06	4.92415e+06	1.41738e+06	2.05014e+06	796496	3.76245e+06	955396	5.33751e+06	2.78147e+06	2.16572e+06	2.50805e+06	634151	2.348e+06	2.23549e+06	257246	984774	5.01594e+06	4.94965e+06	1.0189e+07	5.41925e+06
LIPID-N-0453	PG(18:2_18:2)	GP	PG	769.51	770.51	[M-H]-	C42H75O10P	1.6116e+06	2.00129e+06	877747	9.81131e+06	554540	2.05499e+06	4.68914e+06	1.04041e+06	1.26597e+06	2.69832e+06	2.15107e+06	1.0727e+06	2.51052e+06	6.48816e+06	1.12474e+06	4.66261e+06	2.91375e+06	1.80486e+06	5.61015e+06	6.66621e+06	2.02172e+06	1.40919e+06	1.54238e+06	6.91819e+06	1.03711e+06	1.42389e+06	591385	5.24454e+06	1.10341e+06	3.80174e+06	2.04206e+06	2.05397e+06	1.88685e+06	991761	1.71422e+06	2.54522e+06	308717	1.00215e+06	2.72792e+06	6.69509e+06	7.24436e+06	3.36796e+06
LIPID-N-1191	PG(18:2_20:2)	GP	PG	797.533	798.541	[M-H]-	C44H79O10P	31054.1	56787.3	15246	116818	5780.57	32732.8	37142.3	14148.6	45267.9	38279.5	38976.5	22873.9	47009.7	109723	30503.8	107663	41668.6	46220.7	87704.1	136205	43628.3	23138.1	23322.3	188238	27446.5	65411.2	13428.9	96719.7	26051.8	173169	37672.4	51648.4	41730.5	9924.78	72581	38129.7	7088.22	39711.9	94103.7	133002	280620	53414.9
LIPID-N-0466	PG(18:2_22:6)	GP	PG	817.51	818.51	[M-H]-	C46H75O10P	118254	171664	70729.9	169445	52116	168693	416453	78551	56051.3	123304	81723.5	113074	208948	302592	44108.9	160718	101058	228979	107414	143964	114450	111450	216229	361323	161335	224367	54144.7	225539	59947	515529	378100	66465.6	112778	30885.3	136916	151343	55892.3	104926	108077	370628	436188	150076
LIPID-N-1197	PG(20:1_20:3)	GP	PG	825.565	826.572	[M-H]-	C46H83O10P	8665.19	12385.9	10180.4	9183.17	11703.6	9660.19	3707.95	16698.8	12807.7	23056.8	25855.2	11843.1	14001.7	11247.8	16695.4	12922.5	14569.6	3164.75	22082.7	13406	10179.2	8662.1	17819.2	10108.3	9	9	9	13561.5	9	9	9	9	14634.1	9	9	3271.19	9	10277.2	9	13396.9	9	9
LIPID-N-0467	PG(20:2_22:6)	GP	PG	845.51	846.541	[M-H]-	C48H79O10P	25661.9	31775.9	4429.33	10855	6836.49	12393.7	29484.8	10871.1	13982.9	17036.1	15541.2	17279.7	52433.3	37856.4	12350.9	36784.3	10534.1	27158.6	15223.2	20795.7	16035	13315	20104	78354.4	38716.5	135016	16722	38111.5	13036.3	106186	53058.6	21746.3	25418.9	4968.71	46272.7	34341.8	12071.1	28385.7	25390.3	82937.7	64457.5	13392.4
LIPID-N-0468	PG(20:3_22:6)	GP	PG	843.513	844.525	[M-H]-	C48H77O10P	29864.4	45750.8	14280.7	10808.6	3710.49	29361.2	46011.8	13497.1	12527.8	24233.3	15912.1	20380.6	68074.1	36324.6	10385.6	26832.4	12135.5	25744	24095.3	13952.7	23728.4	20137.1	28816.2	205298	56263.2	129161	22124.6	60630.8	4195.88	603341	162109	26332.3	35272.9	7503.15	81094.7	50715.3	16250.4	29162.9	37109	202298	135470	34932.3
LIPID-N-1221	PG(20:4_20:4)	GP	PG	817.502	818.51	[M-H]-	C46H75O10P	186763	264915	178949	205574	98344.1	417863	105574	96014.5	175598	377676	277175	77747.5	189014	173642	155637	248378	731447	214987	396198	258519	261746	130362	255049	1.26015e+06	60206.2	358549	138672	176915	50089.2	1.00946e+06	87578.2	264638	97841.4	98585	338560	801656	24696	53757.5	660764	496837	692773	261422
LIPID-N-1223	PG(20:4_22:6)	GP	PG	841.502	842.51	[M-H]-	C48H75O10P	291109	490514	173303	197875	96106.8	430146	437144	125206	126262	289608	272108	224158	885247	370283	163612	316535	292152	370312	218293	151558	267906	214247	473724	1.08993e+06	204739	924827	197949	288142	82267.7	1.3445e+06	354689	225520	147788	125821	491337	580606	155154	186241	632882	1.01987e+06	1.20349e+06	199541
LIPID-N-1141	PG(22:0_16:1)	GP	PG	803.58	804.588	[M-H]-	C44H85O10P	181886	148940	398438	155309	38083.5	125006	243482	15358.1	193032	114823	94139.8	159393	301535	134722	142752	134475	186221	236256	131370	121265	129535	72019.6	308374	221860	618873	371267	692091	216775	95413.5	489093	1.2992e+06	319736	443258	24766.6	293746	8245.92	89406.2	312490	2.76646e+06	155220	774197	563956
LIPID-N-1225	PG(22:6_22:6)	GP	PG	865.502	866.51	[M-H]-	C50H75O10P	589397	1.1935e+06	304670	138644	439865	1.04242e+06	2.94303e+06	298430	119583	307405	307486	1.07322e+06	3.65972e+06	1.29192e+06	138816	580446	352819	699504	220176	226292	523258	1.04457e+06	1.94489e+06	1.2306e+06	2.31526e+06	2.21426e+06	465696	737394	255250	6.27633e+06	2.59996e+06	324391	818573	236063	814900	432463	807446	546352	628259	2.81124e+06	1.97514e+06	356238
LIPID-N-0056	PGE2	FA	Eicosanoid	351.217	352.225	[M-H]-	C20H32O5	4094.14	14273.7	48802	14872.5	9340.51	26259.9	12679.7	9	9	2815.86	5728.1	1904.64	34307.7	20601.2	9	9	1990.57	35026.7	27477.5	2312.07	66103.1	9	23884	1216.64	10694.2	13046.4	24800.9	6132.89	2965.12	28977.9	11367.5	9	1531.7	1330.91	7195.77	9	30796.2	35447.8	9581.18	9	3538.95	2951.1
LIPID-N-1403	PI(15:1_16:1)	GP	PI	791.471	792.479	[M-H]-	C40H73O13P	16677.7	30269.2	30131.4	17555.1	9611.3	52083.1	117604	8750.39	11503.1	18766.5	10868.2	22586.9	95633.4	58212.6	12232	28191.5	22737.4	39235.2	36817.4	11544.8	28475.6	27975.6	87095.5	94111.1	87754.1	151262	55050.3	54285.3	17093.8	592924	312952	34375.7	78193.6	9649.55	58059.7	51894.5	8429.63	30870.6	126941	150157	432461	139034
LIPID-N-1406	PI(15:1_18:1)	GP	PI	819.502	820.51	[M-H]-	C42H77O13P	882267	1.31342e+06	517978	482373	313177	698047	2.36194e+06	245100	404644	483570	530175	983122	1.58015e+06	1.70755e+06	366394	1.00669e+06	654635	1.28043e+06	646427	526336	765746	708288	1.13068e+06	1.45884e+06	1.26502e+06	1.83563e+06	368186	897205	437376	3.96417e+06	2.251e+06	481862	971926	178996	1.19428e+06	500134	211070	476848	832647	2.10164e+06	2.41791e+06	891424
LIPID-N-1427	PI(15:1_18:3)	GP	PI	815.471	816.479	[M-H]-	C42H73O13P	21577.7	30641.8	8681.86	22705.8	4070.69	20886.8	47820.5	9299.13	4869.48	19265.4	11888.8	15388.3	34961	30904.6	5280.49	20455.3	18323	33191.3	28490.5	15267.2	10037.5	9803.86	25204.2	31348.6	30062.3	28919.1	9033.23	26038.1	5816.52	82319.4	64122.2	13600.7	11020.1	6300.98	24657.6	13707.5	7350.44	11642.3	20280.3	34821.2	44553.5	13869.7
LIPID-N-1439	PI(15:1_20:4)	GP	PI	841.487	842.495	[M-H]-	C44H75O13P	83643.2	148526	47137.3	52763.3	28904.4	135551	112756	40557.7	45172.7	72061	71566.7	64529	200413	101401	39221.8	92123.6	90211.4	102609	73487.5	52081.6	82168.4	64644.5	143229	313909	65460.8	253157	53837	89217.3	31383	378248	90516.2	59948.4	43506.8	45698.9	150994	203491	38941.9	50842	173083	296778	404754	54201.7
LIPID-N-0473	PI(16:0_14:1)	GP	PI	779.471	780.479	[M-H]-	C39H73O13P	9	9	9	9	9	9	9	9	9	9	9	9	5283.68	9	9	9	9	9	9	9	9	9	9	10702.8	16795.3	8752.74	35898.4	2070.51	2079.91	11751.3	29209.7	1711.2	6371.25	9	6838.47	2086.33	1587.73	5221.1	60928.8	13847.5	61757	47437.8
LIPID-N-0534	PI(16:0_20:5)	GP	PI	855.51	856.51	[M-H]-	C45H77O13P	15244.5	34775	10913.2	9630.42	6227.44	29449.2	54891.6	1433.88	11033.5	18922.8	22904	76820.3	66349.7	22267	3365.2	14127.4	20012.2	28483.2	7928.67	7920.03	8746.43	10958.5	70728.3	12903.1	14768.5	2860.03	4808.77	4998.21	725.378	5920.17	18875.4	1656.91	8616.61	5672.13	8157.35	717.495	1675.95	1219.35	4593.11	11490.9	10556.2	9533.17
LIPID-N-0491	PI(16:1_18:1)	GP	PI	833.526	834.526	[M-H]-	C43H79O13P	147821	115198	263162	214112	49094.5	115221	255970	47054	206895	158005	80477.5	120479	296423	317582	114073	218367	264791	238955	172290	142111	109547	93769.9	224605	167069	526345	285564	622707	72972.9	54482.6	356171	498088	211638	407789	26009.1	188976	6819.57	78923.3	370010	3.01505e+06	105559	2.42244e+06	1.68538e+06
LIPID-N-1381	PI(17:0_18:0)	GP	PI	851.565	852.573	[M-H]-	C44H85O13P	9824.99	16352	4382.13	14173.5	5501.87	16220.5	28623.5	3271.64	10935.1	6496.12	7622.71	15362.9	27441.9	25438.4	9878.46	9842.33	12011	9895.64	7747.43	8722.21	11130.2	11930.9	16469.3	5445.89	10804.4	7689.71	4348.01	8680.47	4340.83	8768.31	21778.8	10862.3	23744.2	9786.21	20687.3	4412.54	9908.93	8611.43	17434.4	17432.9	8991.45	8806.13
LIPID-N-0499	PI(18:0_19:2)	GP	PI	875.565	876.573	[M-H]-	C46H85O13P	13595	41360.4	29031.5	15224.4	39807.5	29859.5	35377.4	74895.3	60983	29377.2	20323.2	29930.7	34370.2	21018.4	24336.2	29546.9	10437.8	29595.7	33462.1	34453.3	37378	45802.2	56569.9	42372	37401.5	66681.7	164086	87208.3	83718.2	35049.5	91595.8	101601	54596.8	34884.7	67797.8	21242.2	119988	95832	40622.3	84748	44042.8	24828.1
LIPID-N-0539	PI(18:0_20:5)	GP	PI	883.541	884.541	[M-H]-	C47H81O13P	118573	221061	56651.3	81925.3	19735.8	151313	493980	8465.38	46028.6	89229.2	171813	333435	344561	203940	28827.9	103808	167086	187641	56728.4	49842.8	14361	86040.8	362848	84280.6	93745.7	17755.4	28841.7	36634.2	14505.8	33273.8	221402	17286.2	97966	33466.5	72452.8	2511.63	8600.08	7528.98	34597	33266.1	53737.3	58185.8
LIPID-N-1436	PI(18:1_20:3)	GP	PI	885.549	886.557	[M-H]-	C47H83O13P	230553	206526	194911	225097	33091.6	140182	236997	76667.9	200736	119227	141706	122192	190375	205855	165880	191862	294194	206992	220250	176510	88545.9	120912	108280	236402	628133	200213	616567	235976	155008	189696	430681	150779	510874	39060.6	556423	17527	97448.7	480194	251559	247532	905705	551471
LIPID-N-0541	PI(18:1_22:4)	GP	PI	911.573	912.573	[M-H]-	C49H85O13P	63374.5	30474	25177.4	10298.3	2091.17	19746.9	31037.6	36644.9	47309	28281.2	19935.7	16829.3	21903.5	14762.8	71504.2	41906.2	65899.7	26356.1	38814.6	44058.4	39072.8	37273.8	25796	61063.6	134667	136350	136695	62102.8	29427.4	60078.7	72234.3	77966.5	72455.3	2072.51	208236	7386.37	36805.5	91475.7	225121	57971.2	150371	93135.2
LIPID-N-1396	PI(19:0_16:1)	GP	PI	849.549	850.557	[M-H]-	C44H83O13P	3360.63	6084.02	7561.97	2937.54	9	2109.4	6325.67	839.944	2500.78	1731.17	2932.52	7143.29	18539.5	4535.72	3349.3	5445.66	2114.7	8853.27	2933.17	3288.18	2095.63	841.405	10103.2	8003.39	22276.6	19444.2	12206.7	9289.88	1253.19	8433.4	49825.4	5882.19	14731.8	1237.64	7522.28	1645.76	2125.43	2950.81	52742.3	10923.3	13512.5	4640.88
LIPID-N-1442	PI(19:1_20:4)	GP	PI	897.549	898.557	[M-H]-	C48H83O13P	15046.8	15685.6	5175.82	6073.16	885.544	9769.85	14968.1	10688.4	11527.1	13274.9	1756.3	7896.99	18586	7878.32	16855	17490.4	17888.7	14785.9	6219.72	8889.72	3558.46	17429.8	17883.9	24517.5	40063.9	29318.2	48087.7	31982.8	16595.6	24630.1	37986.8	20318.1	21335.7	3586.2	46108.5	1779.82	15806.3	31417.7	83942	40401.6	46153.9	31598
LIPID-N-0525	PI(20:3_18:1)	GP	PI	885.557	886.557	[M-H]-	C47H83O13P	140201	113418	118406	146255	26598.4	82932.3	139412	63792.1	95531	108843	93326	54102.8	178160	121063	137042	112201	197886	136844	144655	112344	59241.8	82814.4	89343.8	174156	327990	112874	390795	171792	74886.7	113662	293622	134799	346734	23536.9	382252	12322.5	90222.7	331636	350610	190000	591414	388580
LIPID-N-1231	PS(14:0_19:0)	GP	PS	748.513	749.521	[M-H]-	C39H76NO10P	20369.4	19471.1	74981.2	25596.9	2718.68	13619.5	34289.4	18526.9	28660.4	58294.8	4237.49	8657.01	52092.6	39643.6	18940.4	21741.5	30705.8	47331.3	25955.2	20539	24949.9	9877.96	72013	125866	321981	303836	425862	120620	30405.7	408648	469342	222880	117057	14677.4	166584	7217.94	18592.1	274479	1.06285e+06	165199	542137	340340
LIPID-N-1236	PS(14:0_21:0)	GP	PS	776.544	777.552	[M-H]-	C41H80NO10P	63583.5	52184.5	121169	51074.9	9569.87	56600.8	102343	52592	94732.4	102091	35682.5	60614	130435	83182.3	69255.1	76613.7	83611.9	149835	56664.6	60847.9	79736.8	50296.2	112769	218663	453364	285538	525787	176767	67382.1	312778	383583	212569	277825	31509	364430	19200.1	69252.6	204275	539104	229564	394977	334948
LIPID-N-1255	PS(15:0_16:1)	GP	PS	718.466	719.474	[M-H]-	C37H70NO10P	25060.5	61112.6	98028.9	40245.7	8074.89	35240.2	65304.5	25170.8	54080.9	90524.2	23536.5	15348.5	92607.6	14210.7	42892.6	33642.3	48930.3	88788	36588.6	24343.1	37639.2	9261.15	113612	75240.3	144304	85202.4	135830	67351.8	29619.7	110667	243275	71472.4	86127.4	24307.3	83304.5	12223.6	13184.5	103570	284720	21556.7	224327	146749
LIPID-N-1234	PS(15:0_19:0)	GP	PS	762.529	763.536	[M-H]-	C40H78NO10P	9	12681.7	39774.8	9	9	9	9	2825.12	9	9	2801.07	7781.12	22455.9	14343.8	14401	26324.6	14608.5	9	9	9	9	9	9	65049.4	52193.9	40906	86373.9	44009.7	25608.5	66254.1	106062	23298.2	55065.8	8876.6	33959	17472.4	6743.84	35899.3	221188	69214	77629.8	97991.3
LIPID-N-1288	PS(16:1_17:1)	GP	PS	744.482	749.521	[M-H]-	C39H76NO10P	30094.8	22340.7	52971.5	24075.3	3928.64	8014.37	20101.4	11202.7	10218	24398.4	5116.57	3078.84	61895.9	12328.9	33621.6	9231.54	38003.1	21414.1	9055.09	21292.4	18373	19982.5	28878.9	33326.3	77452	34987	90540.8	27089.4	5072.56	60134.1	94696.4	36696.4	45736.7	4017.7	43921.2	1030.42	18351.3	11118.2	241593	15212.8	61978.6	92459.6
LIPID-N-0575	PS(16:1_18:1)	GP	PS	758.497	759.505	[M-H]-	C40H74NO10P	15643.5	22364.4	37282.2	8567.76	9	9	17677.7	7952.79	28120.4	10909	11788.6	23415.8	25742.4	8588.64	20462.8	12532.8	25402.3	21994.3	22233.6	20725.8	17408	13841.6	29337.1	63809.7	71923.2	74004.1	61226.4	22021.2	8125.99	61299.4	86940.4	84370.9	78802.7	4856.93	40812.6	4490.49	13193.3	80370.1	228350	25405.7	317108	405265
LIPID-N-1318	PS(16:1_18:3)	GP	PS	754.466	755.474	[M-H]-	C40H70NO10P	670.995	684.666	5450.33	6749.12	684.387	1385.42	2608.75	1340.98	8000.5	3362.77	684.666	2057.51	6697.64	4058.17	9	655.371	658.161	3314.54	1371.1	2055.84	1378.39	670.995	9764.05	13045.6	10928.8	4065.49	27995.1	4005.53	666.252	13508.4	59481.8	12233.9	8041.13	2046.24	9	9	2726.39	15605.5	93414.2	7490.84	45496.4	57847.8
LIPID-N-1261	PS(17:0_18:1)	GP	PS	774.529	777.552	[M-H]-	C41H80NO10P	1.64804e+06	1.30867e+06	2.4384e+06	2.9203e+06	277923	2.06049e+06	3.22866e+06	263769	2.09092e+06	2.1034e+06	1.21943e+06	927680	2.44501e+06	4.8257e+06	1.91074e+06	4.16949e+06	2.86291e+06	3.05067e+06	5.40855e+06	2.304e+06	1.85547e+06	1.49784e+06	1.74612e+06	2.28883e+06	1.50166e+06	1.83581e+06	634402	1.54871e+06	733476	5.77585e+06	1.42033e+06	1.54353e+06	2.4983e+06	204755	2.19017e+06	1.42991e+06	151378	1.25348e+06	2.27439e+06	2.16469e+06	1.34633e+07	7.6527e+06
LIPID-N-1291	PS(17:1_18:1)	GP	PS	772.513	777.552	[M-H]-	C41H80NO10P	693613	677332	646011	1.99779e+06	199380	968059	1.37445e+06	281161	702940	866835	833353	486585	1.00359e+06	2.03223e+06	572443	1.69717e+06	1.03802e+06	1.39877e+06	2.24926e+06	1.91151e+06	746227	586260	557540	1.60581e+06	483844	580916	267106	1.16528e+06	317804	1.9312e+06	771264	777171	816714	246177	853884	813952	80485.5	349606	1.37719e+06	1.49125e+06	4.12815e+06	1.81664e+06
LIPID-N-1358	PS(17:1_22:6)	GP	PS	818.497	829.583	[M-H]-	C45H84NO10P	40031.9	82460.8	25311.2	48319.6	19268.2	63582.2	152756	23434.7	20918.1	38532.4	25991.9	44137.3	116729	98508.4	15620.2	64113.1	43141.6	82639.3	39552.7	43332.7	44144.1	46946.6	66390.6	133272	62557.8	104798	22458.5	83556	25790.5	193738	127805	29036.3	49811	20709.4	60729.7	55052.2	22240.3	31053.3	54233.4	197899	165377	46473.8
LIPID-N-0577	PS(18:0_18:2)	GP	PS	786.529	787.536	[M-H]-	C42H78NO10P	2.21045e+06	2.38516e+06	1.2602e+06	2.68588e+06	715657	1.19396e+06	3.90725e+06	1.13411e+06	3.9587e+06	2.42807e+06	1.80344e+06	2.61532e+06	2.83299e+06	3.14425e+06	2.44895e+06	3.1218e+06	3.8869e+06	2.7654e+06	2.23369e+06	5.23126e+06	1.62769e+06	1.48595e+06	2.22446e+06	1.36702e+07	4.50277e+06	3.00381e+06	1.55086e+06	3.77098e+06	895260	2.8731e+06	1.01052e+07	3.0453e+06	7.1139e+06	548799	5.54314e+06	311047	1.47745e+06	3.28525e+06	5.14095e+06	5.76491e+06	1.4061e+07	6.88858e+06
LIPID-N-0582	PS(18:0_18:3)	GP	PS	784.513	785.521	[M-H]-	C42H76NO10P	28564.3	20898.2	14994.5	31814.8	4953.99	20825.1	55229.5	17919.4	33136.4	60884.1	28925.8	26194.1	13869.7	26087.4	32910.6	8073.07	68820.7	43385.1	46867.8	95542.6	21235.7	20602	24535.9	376440	47416.5	73818.5	18152.4	49230.6	18080.2	52709.9	777774	82720.8	15410.7	18130.3	117073	997.957	35029.8	59826.7	169743	95060.9	221449	131598
LIPID-N-1245	PS(18:0_20:0)	GP	PS	818.591	791.474	[M-H]-	C43H70NO10P	84972.5	104625	83508.5	83750.6	47073.9	97697.6	139554	49465.5	82429.3	112159	87147.5	122821	165354	135345	90041.2	152356	139843	150581	80332.6	67735.5	76034.2	106345	173390	114757	54330.7	14768.3	35413.2	36962.6	14652.7	42969.2	51053.8	25157.4	31962.6	32590.8	67994.9	902.257	57245.1	49962.1	43554.3	74021	67696.7	83067.3
LIPID-N-1262	PS(19:0_16:1)	GP	PS	774.529	777.552	[M-H]-	C41H80NO10P	114050	111722	408813	107080	10762.6	102910	170181	26882.6	140056	156853	32847.2	83476.8	211696	166299	144149	108368	130884	168261	134724	80768.4	138455	57798.4	367129	302633	634394	746193	1.33413e+06	302627	89930.4	945198	3.37019e+06	875280	488305	37739.6	277426	26356.1	141788	660081	1.0576e+07	216496	1.44901e+06	1.22833e+06
LIPID-N-1265	PS(19:0_17:1)	GP	PS	788.544	789.552	[M-H]-	C42H80NO10P	9	9	48806.9	9	9	4324.14	9	9	9	9864.99	1083.71	3297.45	15052.3	9	9	9	6450.3	9	9	3222.18	7385.6	9	9	33126	54123.4	24547.7	81627.7	13932	4320.42	14377	166341	23498	53357.4	7483.98	42947	1093.62	6414.06	33283.6	323653	7484.32	86441.4	66456.2
LIPID-N-1269	PS(19:0_18:1)	GP	PS	802.56	803.568	[M-H]-	C43H82NO10P	672490	742151	1.98398e+06	755338	224490	877714	1.23206e+06	255502	971049	766325	488278	782282	1.45105e+06	1.39553e+06	788252	718695	1.10643e+06	1.50759e+06	843150	674428	917772	554881	1.40701e+06	1.02941e+06	2.61971e+06	1.62774e+06	2.8126e+06	1.09271e+06	444337	2.03707e+06	5.15972e+06	1.27037e+06	2.07963e+06	219468	1.49348e+06	207478	441741	1.43266e+06	9.94886e+06	918103	3.34475e+06	2.2319e+06
LIPID-N-1352	PS(20:2_22:4)	GP	PS	862.56	863.568	[M-H]-	C48H82NO10P	146006	130835	168522	89304.3	96634.3	141632	34099.3	292948	250510	164413	104728	81797.5	117836	62334.3	340640	115570	172097	116288	185624	208932	226531	207662	121369	219362	161551	536518	296078	376205	239191	206762	356815	467081	281008	38775.2	765069	60176.2	425534	531012	1.11315e+06	605163	355111	288029
LIPID-N-1270	PS(21:0_16:1)	GP	PS	802.56	803.568	[M-H]-	C43H82NO10P	535108	512019	1.73895e+06	507735	141750	511627	806747	155191	744888	626237	155738	426457	997669	778338	603572	499072	737241	1.02108e+06	543694	465372	476197	351004	928565	808774	2.11198e+06	1.27626e+06	2.48098e+06	840857	299724	1.84291e+06	4.83076e+06	1.02083e+06	1.80482e+06	189185	383156	86293.3	361268	1.37211e+06	1.07045e+07	620459	2.93599e+06	2.24265e+06
LIPID-N-1283	PS(21:0_24:1)	GP	PS	914.685	885.552	[M-H]-	C50H80NO10P	6988.1	9	9	6882.6	9	9	9	9	8002.17	9	4803.32	9	8767.14	9	9	9	5764.25	8089.25	9	9	9	9	9	9	45027.2	27601.2	29922.1	10986.5	2651.42	37761.2	33813.5	6380.52	15898.1	1720.45	32869.9	3323.59	3790.13	9750.56	56439.5	8239.95	23208.2	20198.2
LIPID-N-0591	PS(22:4_18:0)	GP	PS	838.56	839.568	[M-H]-	C46H82NO10P	611431	482262	438095	286653	128343	605306	336288	654605	776053	584528	378644	267223	673195	403706	1.20549e+06	611192	799953	459090	550120	623400	800424	906943	385182	1.02918e+06	558412	1.66602e+06	663576	880817	365936	909911	1.87472e+06	898959	845859	90397	3.60638e+06	50335	1.63326e+06	1.67257e+06	3.54383e+06	2.21378e+06	1.89284e+06	1.19872e+06
LIPID-P-1614	SE(28:1_18:1)	ST	CASE	682.65	664.616	[M+NH4]+	C46H80O2	33916.1	3659.35	11390.5	6755.38	1365.96	14593.4	2777.06	1037.49	21596.6	24459.4	6024.39	5014.68	16314.7	7043.8	9459.17	35690.4	21440.4	23873.9	17810.2	32016.3	30660.9	8413.79	37441.9	24889.5	9682.72	19355.2	9	18634.8	18911.5	126120	8322.23	82409	38240.1	1291.95	22923.3	300553	915.616	5355.72	4865.12	70959	1.08819e+06	29416.6
LIPID-P-1619	SE(28:1_18:2)	ST	CASE	680.635	662.6	[M+NH4]+	C46H78O2	20125	9070.47	9236.97	5210.76	9	7928.92	11084.2	2924.79	26513.8	19248.2	2737.02	1310.74	11867.3	4925.55	14994.4	17117.2	26842	16556.9	28706.5	31546	11419.7	4557.51	11061.1	37916.7	6408.76	13893.2	9	15166.3	54623.3	73549.9	12857.2	22970.2	8810.02	819.9	4388.42	219854	2930.88	3072.97	10363.6	62400.5	358013	32707.9
LIPID-P-1620	SE(28:1_20:2)	ST	CASE	708.666	690.631	[M+NH4]+	C48H82O2	9	9	9	9	9	9	9	9	9	9	9	9	9	9	2164.95	9	9	9	9	9	9	9	9	9877.98	9	9	9	9	9	10723.4	9	12315.4	9	9	9	58429.1	9	9	9	12192.6	132232	9
LIPID-P-1627	SE(28:1_20:4)	ST	CASE	704.635	686.6	[M+NH4]+	C48H78O2	7448.8	6585.21	10653.5	4228.98	1284.18	1942.58	653.716	9	8761.23	23616	2898.31	9	988.47	1303.69	2266.37	9800.95	36724.9	5853.68	20976.4	3878.3	7672.67	1381.75	4602.67	66176.6	9	10791.9	9	6462.12	12667.9	89943.3	6503.98	14621.6	3558.65	1639.18	7558.87	439072	961.936	653.4	1302.03	58775.6	344177	10728.8
LIPID-P-0332	SHexCer(d18:1/16:0)	SP	SHexCer	780.8	779.522	[M+H]+	C40H77NO11S	982126	853589	630335	1.04471e+06	88523.3	635392	1.6115e+06	34734	816546	1.09115e+06	672467	325036	1.33783e+06	1.57061e+06	328675	1164562	1.54881e+06	1.59649e+06	968718	1.07534e+06	909954	863042	1.03985e+06	2.73138e+06	225640	1.12736e+06	222933	880096	820461	1.78116e+06	985800	273184	616720	325327	1.39716e+06	2.87829e+06	67713	282350	603076	1.53058e+06	1.42858e+06	1.0939e+06
LIPID-P-0334	SHexCer(d18:1/24:0)	SP	SHexCer	892.8	891.647	[M+H]+	C48H93NO11S	49697.8	11344.3	10143	502.437	3521.18	15218.8	9	7016.68	25239.7	15810.4	2006	9	14285.5	1594.18	52290.9	19775.2	7040.85	7939.76	11612.9	43819.8	22823.1	6457.84	2070.8	9269.32	10202.8	1583.16	1557.16	72430.5	35344.1	76186.7	8618.23	36568.4	8850.54	2074.14	1507.01	21475.9	2089.17	2073.47	3128.24	12709.6	3454.94	502.86
LIPID-P-0727	SM(d18:0/12:0)	SP	SM	649.528	648.521	[M+H]+	C35H73N2O6P	22488.7	25964.4	46545.8	12377.6	860.021	17718.6	25104.1	4355.09	54288.6	35709.9	13462.5	27189.9	43003.8	41036.3	25533.5	44126.1	90222	50346	25359.2	26171	13704.4	11957.1	24838.9	98575.7	26404.8	33993.5	13809.5	32674.3	17268.1	341153	40832.5	6739.13	27456.8	18502.2	41105.7	53579.1	15213.1	23805.9	71701	66147.2	329762	92298.9
LIPID-P-0729	SM(d18:0/14:0)	SP	SM	677.56	676.552	[M+H]+	C37H77N2O6P	745503	959041	1.62713e+06	1.02907e+06	102757	1.30386e+06	1.63854e+06	222850	698285	1.90626e+06	1.0638e+06	1.08742e+06	2.00562e+06	1.98564e+06	906910	1.45881e+06	3.70433e+06	1.95011e+06	996662	919486	687569	541679	1.68369e+06	2.84694e+06	1.36228e+06	1.52005e+06	515023	1.22172e+06	475468	6.90075e+06	2.0987e+06	714687	1.94371e+06	644380	1.71831e+06	1.36279e+06	524853	1.05067e+06	4.52156e+06	2.95173e+06	1.18882e+07	4.47714e+06
LIPID-P-0732	SM(d18:0/18:0)	SP	SM	733.622	732.615	[M+H]+	C41H85N2O6P	1.01811e+07	6.79203e+06	7.8466e+06	5.3095e+06	1.50902e+06	8.7223e+06	8.06322e+06	3.39085e+06	7.54575e+06	1.10542e+07	4.43295e+06	6.46633e+06	1.08939e+07	8.43217e+06	1.19741e+07	1.04209e+07	1.78114e+07	1.17667e+07	7.82307e+06	8.75299e+06	8.80314e+06	6.4424e+06	8.18479e+06	6.8465e+06	3.02094e+06	1.04501e+07	1.94638e+06	5.28031e+06	1.31269e+06	1.3898e+07	9.21264e+06	4.29349e+06	6.33044e+06	4.25996e+06	8.05396e+06	2.53891e+06	5.65765e+06	7.63682e+06	4.99052e+06	5.8899e+06	1.405e+07	1.01096e+07
LIPID-P-0734	SM(d18:0/22:0)	SP	SM	789.685	788.677	[M+H]+	C45H93N2O6P	2.28672e+06	3.4473e+06	5.6627e+06	3.84072e+06	426799	6.44116e+06	5.53618e+06	628174	1.294e+06	6.98097e+06	2.90728e+06	4.97312e+06	7.77665e+06	7.607e+06	3.18706e+06	5.1574e+06	8.43782e+06	7.07256e+06	2.99352e+06	3.68482e+06	2.69608e+06	2.98889e+06	7.16318e+06	9.69657e+06	915911	9.75249e+06	959222	3.30615e+06	1.36416e+06	2.47773e+07	3.18565e+06	966778	1.53543e+06	6.87141e+06	3.58904e+06	4.03582e+06	702016	2.78785e+06	2.58085e+06	5.63471e+06	1.14908e+07	4.68539e+06
LIPID-P-0735	SM(d18:1/12:0)	SP	SM	647.513	646.505	[M+H]+	C35H71N2O6P	93200.9	135705	238784	39997	37792.2	62274.6	104900	92927.6	216917	211524	58687.3	52796	230679	121976	128815	97888.5	208803	230351	105875	49902.7	184485	82217.4	168233	512290	181930	180534	169646	99351.1	336035	535742	292465	155322	88284.7	42804.1	181250	333592	348692	180480	217686	199979	466295	308582
LIPID-P-0736	SM(d18:1/14:0)	SP	SM	675.544	674.536	[M+H]+	C37H75N2O6P	83764.2	156503	166299	57837.1	22854.1	66459.9	119278	118367	141308	151658	70462.3	50961.8	203028	133456	117157	83396	185320	157079	100605	53185.3	159950	100172	176025	306380	152502	155636	129444	136092	239071	362033	279376	157416	114337	22543.2	171608	199835	283312	175121	234381	177391	337173	266040
LIPID-P-0750	SM(d18:1/16:1)	SP	SM	701.56	700.552	[M+H]+	C39H77N2O6P	121168	104028	102077	56676.6	42794.7	74228.2	94934.2	97529.8	133889	90065.7	49161	87340.4	158034	83462.3	198857	101794	156926	133702	100685	111057	237993	107113	161234	341109	174322	139441	89184	123346	259781	313209	334920	166503	186721	23256.8	206825	260837	250786	225007	369968	297626	420683	357302
LIPID-P-0751	SM(d18:1/17:1)	SP	SM	715.575	714.568	[M+H]+	C40H79N2O6P	349318	358634	435972	184164	110202	175309	361369	159574	339845	603911	209051	264788	588277	468279	347041	307691	621789	398470	256944	273448	464911	310918	337064	886212	349600	403303	154119	355327	555290	640319	558440	196184	422058	79910.6	569043	907475	537386	507618	722147	520641	781937	577179
LIPID-P-0755	SM(d18:1/21:1)	SP	SM	771.638	770.63	[M+H]+	C44H87N2O6P	2.43831e+06	3.08729e+06	2.7193e+06	8.4118e+06	206669	2.7721e+06	8.43824e+06	352980	2.06987e+06	4.28036e+06	3.22037e+06	2.34795e+06	7.20845e+06	1.07672e+07	1.6416e+06	4.07484e+06	4.59354e+06	4.64457e+06	1.46006e+06	1.51745e+06	2.80959e+06	3.42738e+06	2.63975e+06	6.70738e+06	1.39184e+07	2.09672e+06	2.64381e+06	1.00273e+07	905972	9.85205e+06	2.20256e+06	1.02214e+06	4.59497e+06	2.1446e+06	3.69782e+06	735402	504162	536977	3.53136e+06	2.87074e+06	4.1824e+06	2.18228e+06
LIPID-P-0756	SM(d18:1/22:1)	SP	SM	785.654	784.646	[M+H]+	C45H89N2O6P	3.85335e+06	3.66968e+06	4.16211e+06	1.60172e+06	1.68453e+06	2.21893e+06	3.01315e+06	2.90403e+06	5.61638e+06	4.02835e+06	1.50958e+06	2.06113e+06	4.67378e+06	3.56634e+06	6.71873e+06	4.63022e+06	8.19139e+06	3.53927e+06	3.0521e+06	3.07342e+06	6.98643e+06	4.51133e+06	3.47013e+06	5.14285e+06	2.48385e+06	4.52912e+06	2.8127e+06	3.66044e+06	6.37257e+06	8.44932e+06	9.30761e+06	3.83301e+06	3.95381e+06	938782	4.10473e+06	5.70566e+06	7.77198e+06	7.86538e+06	7.17914e+06	6.66003e+06	8.95731e+06	8.08615e+06
LIPID-P-0757	SM(d18:1/23:1)	SP	SM	799.669	798.661	[M+H]+	C46H91N2O6P	1.64841e+06	1.5106e+06	1.08792e+06	1.38867e+06	476499	923185	2.11082e+06	583640	1.4975e+06	1.28567e+06	845499	706952	2.60506e+06	2.31309e+06	1.1982e+06	1.69112e+06	2.77958e+06	1.42689e+06	1.13791e+06	1.18892e+06	1.49054e+06	1.15722e+06	1.22323e+06	3.65529e+06	1.70002e+06	2.22963e+06	803014	2.16747e+06	2.61467e+06	3.81839e+06	2.09232e+06	821448	1.41149e+06	499711	2.0486e+06	3.12611e+06	1.0887e+06	1.06104e+06	1.66762e+06	2.90739e+06	2.39885e+06	1.81337e+06
LIPID-P-0749	SM(d18:2/14:0)	SP	SM	673.528	672.521	[M+H]+	C37H73N2O6P	160844	190207	318808	80310.9	47222.2	101946	142224	126703	239589	265438	89723.8	101744	266588	137026	270669	112416	436452	209061	190751	99402.5	339794	169772	275552	492985	349572	226148	250604	160191	526827	478432	573372	273099	249632	65242.8	286142	368443	538628	420404	455719	307700	819588	721305
LIPID-P-0761	SM(d18:2/18:1)	SP	SM	727.575	726.568	[M+H]+	C41H79N2O6P	136300	143890	132870	75935.2	62617.7	122416	42873.9	57315.6	120279	232343	24299.2	87026.6	195291	118048	158367	118043	286046	216074	25411.4	258849	159146	94940.1	115042	170999	142864	79404.4	95222.1	163685	215144	408824	205006	86782	128910	57225.6	131869	190585	144431	179358	262174	182893	254970	236302
LIPID-P-0764	SM(d18:2/23:1)	SP	SM	797.654	796.646	[M+H]+	C46H89N2O6P	4.8275e+06	5.03218e+06	4.31019e+06	5.26274e+06	1.26028e+06	7.22916e+06	5.3907e+06	1.27835e+06	4.58912e+06	8.95098e+06	4.68734e+06	2.30833e+06	9.31493e+06	6.56787e+06	3.66362e+06	6.28684e+06	9.52078e+06	6.37693e+06	5.41122e+06	4.06335e+06	4.05037e+06	4.82887e+06	3.80458e+06	1.54595e+07	2.2343e+06	5.35203e+06	2.11545e+06	8.57444e+06	1.02987e+06	1.63507e+07	5.18008e+06	2.4657e+06	4.41309e+06	2.02604e+06	1.04415e+07	7.52885e+06	2.49279e+06	4.06824e+06	6.0158e+06	7.04735e+06	1.79123e+07	6.03338e+06
LIPID-P-0766	SM(d18:2/25:1)	SP	SM	825.685	824.677	[M+H]+	C48H93N2O6P	252723	324521	212684	253526	52403	135665	464543	151472	294722	361839	123503	124654	443820	477081	230122	280018	427928	319686	228481	322336	286944	268455	248316	515300	561936	413633	201720	461227	257298	483400	769461	291160	569089	45166.4	465900	420524	424645	713891	639354	488751	426823	291074
LIPID-P-0096	SPH(d18:1)	SP	SPH	300.29	299.282	[M+H]+	C18H37NO2	1.07275e+06	2.21467e+06	2.47593e+06	1.4189e+06	367927	1.59468e+06	3.49255e+06	355414	892764	1.94095e+06	645940	674591	3.01731e+06	3.94356e+06	1.40079e+06	2.40462e+06	2.52841e+06	2.96603e+06	2.38634e+06	1.46427e+06	1.51769e+06	2.71933e+06	1.02953e+06	3.82358e+06	2.19314e+06	3.81234e+06	1.33135e+06	1.24603e+06	1.45061e+06	6.61574e+06	2.77335e+06	836495	2.16841e+06	1.43366e+06	5.27157e+06	2.14619e+06	401592	2.19951e+06	3.90021e+06	3.70608e+06	1.29833e+07	6.72408e+06
LIPID-P-0097	SPH(d18:2)	SP	SPH	298.275	297.267	[M+H]+	C18H35NO2	82146.8	90775.7	119102	84005.5	30883.9	120544	124148	41956.6	86391.4	84015.2	58752.4	101241	157571	154098	90966.8	138591	154195	102305	188983	122826	94768.2	102408	75605.7	144658	180353	168211	90980.8	58580.6	64910.2	293486	128414	71104.2	201660	34094.5	132169	42276.8	58590.6	119778	320517	201249	454457	227644
LIPID-P-0769	TG(10:0_12:0_14:0)	GL	TG	656.578	638.549	[M+NH4]+	C39H74O6	78536.2	21510.6	24079.2	4556.5	19277.7	10055.2	12112.8	18827.5	116759	37738.2	4130.27	6360.81	5997.2	9	36083.4	42141.7	8321.78	70538.9	2.62787e+06	741324	262687	10714.9	14022.4	23329.4	9	9	9	12538.2	9	49092.3	9	98877.6	9	9	20332.5	9	9	9	9	9	41378.7	9
LIPID-P-0821	TG(10:0_12:0_18:1)	GL	TG	710.629	692.595	[M+NH4]+	C43H80O6	576715	30737.4	139790	1764.86	24146	14816.9	2238.46	81009	548221	154176	1778.88	9	56172.7	9	414417	106887	63831.2	211495	773572	330064	986993	3145.24	22281.8	32959.6	9	7191.58	9	52972.8	9	199984	9	645416	9	3133.57	9	9	15719.5	9	9	29518.7	9	9
LIPID-P-0818	TG(10:0_14:0_14:1)	GL	TG	682.599	664.564	[M+NH4]+	C41H76O6	212609	13795.1	38078	9	35910.1	10266	14039.9	26561.7	259709	72489.5	9	688.425	12831.9	9	173012	43178.4	16635.3	87446	2.83654e+06	1.70469e+06	517458	3885.47	5233.08	11075.7	9	8119.75	3427.74	31874.5	4303.23	41778.5	1689.2	149095	9	9	4340.09	3060.07	1023.04	1405.76	16807.5	2435.41	30015.2	765.81
LIPID-P-0774	TG(10:0_14:0_16:0)	GL	TG	712.643	694.611	[M+NH4]+	C43H82O6	997250	45582.2	142948	9783.42	34384.3	21357.2	9	61181.3	889068	373125	9	9	146601	3467.47	655151	186541	101607	344271	3.90809e+06	695553	1.36075e+06	12018	114573	101367	13891.9	19466.9	3895.53	126665	7669.13	339890	6081.88	925181	6123.81	4370.91	15002	2938.94	23810.5	8648.64	11906.4	49089.2	26855.5	11907.9
LIPID-P-0771	TG(10:0_16:0_12:0)	GL	TG	684.613	666.58	[M+NH4]+	C41H78O6	322816	57681.8	198509	13934.3	54794.7	56141.2	24141.4	49651.5	372371	97564.1	26060.7	18715.3	147282	20953.5	136158	150806	79191.4	161443	360399	311225	1.7037e+06	26245.1	24206.1	56947.7	23163.2	33855.6	20491.2	77073.8	24722.3	262234	23142.5	805092	17886.3	21574.7	29510	36836.8	16168	13922.6	20966.6	65409.6	43153.4	38615
LIPID-P-0824	TG(10:0_16:0_16:1)	GL	TG	738.661	720.627	[M+NH4]+	C45H84O6	2.32385e+06	79776.8	381292	4690.42	57919.6	91803.3	3357.1	122867	2.54349e+06	600330	5650.86	4406.94	321892	4883.7	2.42614e+06	296239	189980	639200	5.22325e+06	1.51498e+06	4.02315e+06	34992.4	245115	155809	2916.91	44626	9	301398	1360.72	658483	9568.11	2.57907e+06	3321.69	6129.59	19467.5	5750.31	82480.7	36859	46541.6	86439.2	121706	12658.2
LIPID-P-0885	TG(10:0_16:0_18:2)	GL	TG	764.672	746.642	[M+NH4]+	C47H86O6	1.08738e+07	462056	1.49404e+06	24383.6	366911	534289	4894.97	633959	1.43321e+07	3.34519e+06	22159.7	31288.8	1.7918e+06	2931.39	1.3406e+07	2.72153e+06	1.30995e+06	2.94931e+06	2.00012e+07	1.32726e+07	1.73473e+07	207764	972036	887095	18518	64542.1	5822.91	3.071e+06	25125.7	1.65271e+06	21506.9	1.66059e+07	3368.51	4865.69	44694.4	17876.3	322753	186136	95119.7	526186	204936	74124.7
LIPID-P-0957	TG(10:0_16:0_18:3)	GL	TG	762.659	744.627	[M+NH4]+	C47H84O6	2.38495e+06	122279	201833	6465.61	57455.6	123504	894.453	219995	4.35694e+06	817596	1798.26	3651.32	347619	1816.29	2.73587e+06	671190	241214	600319	3.8456e+06	3.14045e+06	3.98713e+06	46596	299169	77267.5	913.854	1340.68	1851.7	908687	2313.23	201131	970.495	4.33866e+06	2697.04	9	4163.77	2713.27	91249.2	44309.9	7295.74	32537	6344.77	890.095
LIPID-P-1026	TG(10:0_16:2_18:2)	GL	TG	760.639	742.611	[M+NH4]+	C47H82O6	200762	21397.7	39357.2	6617.79	9395.75	24841.4	9	14867.1	414513	100376	18389.9	14418	69641.6	2785.66	255482	98081.9	48161.2	94090.1	564585	453910	852221	9914.27	7762.82	59084.9	9	4120.22	9	155695	1228.67	46953.5	8282.9	605999	9	1652.73	9	5310.66	1596.66	9	28378.1	24858.7	41515.8	4553.23
LIPID-P-1028	TG(10:0_18:1_18:3)	GL	TG	788.673	770.642	[M+NH4]+	C49H86O6	849488	41963.1	54738	1388.65	24879.5	52393.5	9	127628	2.092e+06	233010	1345.02	2249.49	135325	9	1.20586e+06	275583	106778	210366	1.21505e+06	851648	1.98592e+06	10021.9	55485.5	54745.1	2218.59	1363.08	9	818817	3146.59	163779	2231.45	2.91305e+06	9	1390.16	9	1799.59	15381.1	19522.9	11749.6	26663.8	9858.72	1351.04
LIPID-P-2294	TG(11:0_18:1_18:2)	TG	TG	804.71	786.674	[M+NH4]+	C50H90O6	1.0428e+06	28040.3	78086.2	3063.59	26429.2	34483.2	1534.09	31099.9	570854	140779	1515.02	14722.6	140267	9	855250	124318	102140	236867	559365	563559	1.13558e+06	4445.96	51083.6	91911.8	9709.82	12159.6	2497	389533	1020.08	378279	9190.59	1.22143e+06	9	1034.82	9171.64	9198.72	13765.6	6092.57	3952.79	96050	38409.1	2523.53
LIPID-P-0778	TG(12:0_12:0_18:0)	GL	TG	740.677	722.642	[M+NH4]+	C45H86O6	322474	9923.47	77454.1	7623.77	9924.96	17735.6	2467.43	30018.7	424639	138932	5424.97	2466.59	73442.4	5408.61	211940	69169.6	54972.6	109869	1.29916e+06	257445	810365	6536.28	27934.9	78084.4	7390.91	20777.8	17345.9	56025.2	3249.6	335481	5448.47	298482	2960.96	10706	15504.1	16497.3	5402.49	18853.3	12778.2	43983.3	38024.4	9
LIPID-P-0777	TG(12:0_14:0_16:0)	GL	TG	740.677	722.642	[M+NH4]+	C45H86O6	4.92441e+06	281769	1.08002e+06	15187.1	336656	199535	40030.7	327005	3.75343e+06	1.39561e+06	17847.4	35758.4	964966	8106.74	3.3546e+06	1.17999e+06	616032	1.38044e+06	1.31568e+07	4.1297e+06	8.26262e+06	105936	401477	964053	47665	229388	39468.1	885642	9	3.44034e+06	40198.4	4.91608e+06	41514	28768.4	77118.6	99222	184412	53797.9	80136.7	687588	273345	91349.1
LIPID-P-0823	TG(12:0_14:0_16:1)	GL	TG	738.66	720.627	[M+NH4]+	C45H84O6	1.58157e+06	82119.9	288604	8183.25	54293	35599.8	9732.11	135675	1.63956e+06	449779	10358.4	18860.5	211257	16212.1	1.64066e+06	228523	148185	486561	2.68393e+06	868356	2.67911e+06	45404.5	172666	95920.9	23986.2	70818.6	22419.5	401792	1812.93	1.02669e+06	15603.8	2.63865e+06	30119.3	10236.9	24215	19150.9	55182.8	29861.4	14854.3	96217.9	102047	21177.7
LIPID-P-0783	TG(12:0_14:0_18:0)	GL	TG	768.706	750.674	[M+NH4]+	C47H90O6	314625	75312.7	244371	3532.03	144237	56198.3	3560.19	92202.4	449404	362173	9	10600.6	208837	19947.8	188386	244124	159702	210500	1.03716e+06	312624	737090	14563	64426.9	441217	8683.6	192523	8769.94	83280.8	3611.46	1.48375e+06	26556.4	396390	2005.17	2038.48	53321.8	51994.3	34661.8	13836.1	40907.6	194470	125641	13123.6
LIPID-P-0829	TG(12:0_14:0_18:1)	GL	TG	766.692	748.658	[M+NH4]+	C47H88O6	6.64355e+06	289588	1.78345e+06	60630.6	260719	287596	49956.9	382941	5.26665e+06	1.13895e+06	35695.5	121410	1.15194e+06	62074.7	7.65829e+06	1.07767e+06	590132	1.89828e+06	8.43276e+06	2.51248e+06	1.00969e+07	135851	729687	426901	75103.6	247385	82825	2.96587e+06	29830.7	5.26276e+06	88872.4	1.24749e+07	12261.7	17242.3	98331.1	94813.6	238786	77595.6	106361	661566	356676	149403
LIPID-P-0886	TG(12:0_14:0_18:2)	GL	TG	764.676	746.642	[M+NH4]+	C47H86O6	1.85268e+06	142427	418619	4953.96	134941	122248	8144.95	225102	1.68288e+06	422447	10543.7	33181.8	450384	6284.31	2.08997e+06	496834	286519	742720	1.9695e+06	1.284e+06	4.14225e+06	26474.2	161546	279367	10091.3	43800.8	17499.1	1.15346e+06	3952.79	1.76964e+06	17960.3	6.6601e+06	9019.75	4388.92	32404.4	20237	55113.5	19168.1	27899.3	333686	80736.9	34660.2
LIPID-P-0779	TG(12:0_15:0_16:0)	GL	TG	754.688	736.658	[M+NH4]+	C46H88O6	587932	25872.8	163950	23659.2	19680.2	66641.4	9	53598.4	272414	206797	49609.3	40292.3	170850	47601.7	294095	150498	114618	247801	699683	291395	155331	17857.9	88839.8	301686	19817	69220.2	31925.2	85799.8	16904.3	537333	36485.3	88503	45360	52672	55906.4	23146.1	16324.9	25504.6	15692.8	179066	60464.8	50575.2
LIPID-P-0831	TG(12:0_15:0_18:1)	GL	TG	780.703	762.674	[M+NH4]+	C48H90O6	1.17241e+06	53556	193067	2204.09	36413.9	51421.9	31526.7	49805.3	603451	230819	7319.48	6950.65	144312	6454.81	762446	253408	155326	389222	1.10512e+06	313728	1.32157e+06	21556.4	77212.8	203593	18786.7	55701.2	9	59025.3	9	775075	12982.8	633164	8798.04	1630.25	27635.6	13529.3	6559.28	4914.27	11824.4	173026	38611.5	9154.22
LIPID-P-0891	TG(12:0_15:0_18:2)	GL	TG	778.693	760.658	[M+NH4]+	C48H88O6	326578	18562.8	52057.2	9	14106.7	9437.47	1989.97	13594.6	139510	57612.9	9	4035.53	78084.7	4033.38	229991	80014.5	32501.6	120785	165304	112174	481935	4573.61	13534.5	79084.7	1547.63	7109.26	5519.68	94812.3	9	239597	9	374300	1547.13	9	8650.32	3104.65	7140.43	4561.07	9442.13	97447.6	9064.55	2500.33
LIPID-P-0784	TG(12:0_16:0_16:0)	GL	TG	768.707	750.674	[M+NH4]+	C47H90O6	2.21423e+06	594361	1.46828e+06	14862.8	751713	338737	20904.1	344409	1.5202e+06	1.33811e+06	29927.6	40879.4	1.53563e+06	17664.1	1.22457e+06	1.39421e+06	925308	1.42094e+06	2.1334e+06	1.33805e+06	3.1953e+06	151425	345863	1.91165e+06	57600.2	599544	101137	591180	45157.8	6.24002e+06	83503.3	2.57601e+06	21864.9	9010.5	175285	277187	215463	78258.9	103356	1.71087e+06	483559	126924
LIPID-P-0827	TG(12:0_16:0_16:1)	GL	TG	766.692	748.658	[M+NH4]+	C47H88O6	4.81435e+06	294888	1.28058e+06	52678.4	210681	192362	62426.5	179293	2.96009e+06	799762	50954.2	108926	1.11004e+06	92090.4	4.78677e+06	953442	429720	1.37827e+06	4.833e+06	1.54635e+06	6.96831e+06	91425.9	337354	437149	76110.3	287912	69796.3	1.05899e+06	42120.7	3.61575e+06	77687.6	5.70146e+06	39858.6	21621.4	100813	88708.4	197872	56985.7	125680	387457	326028	118396
LIPID-P-0833	TG(12:0_16:0_18:1)	GL	TG	794.724	776.689	[M+NH4]+	C49H92O6	1.8796e+07	2.10608e+06	9.45736e+06	50551.3	2.82138e+06	2.44149e+06	63419.8	2.17842e+06	1.62291e+07	6.57741e+06	27899.7	65411.7	5.94942e+06	46255.3	1.74893e+07	7.93594e+06	5.0558e+06	9.11845e+06	1.73266e+07	7.57994e+06	2.68273e+07	736516	1.98412e+06	3.36545e+06	196324	1.73482e+06	189615	8.69108e+06	93864.6	1.61441e+07	154501	2.7111e+07	30590.7	28214.6	379946	626662	1.3285e+06	298032	291478	4.14374e+06	1.2507e+06	289056
LIPID-P-0893	TG(12:0_16:0_18:2)	GL	TG	792.707	774.674	[M+NH4]+	C49H90O6	1.59894e+07	1.2542e+06	4.16686e+06	18581.5	1.38616e+06	1.31849e+06	20024.8	1.39509e+06	1.18428e+07	4.56367e+06	17627.9	55470.1	5.64261e+06	16591.5	1.45332e+07	7.21753e+06	4.04651e+06	7.36635e+06	1.22699e+07	1.23603e+07	2.29014e+07	443992	881147	3.71261e+06	106595	407623	68892.4	1.07134e+07	57936.2	1.04691e+07	76761.6	3.2236e+07	18696.1	23491.2	186719	357898	626979	140522	170476	3.56028e+06	585030	112305
LIPID-P-1089	TG(12:0_16:0_22:5)	GL	TG	842.726	824.689	[M+NH4]+	C53H92O6	1.6999e+06	89468.6	248351	4569.06	58339	155444	9	58853	850912	394102	996.625	3104.65	324041	4090.64	1.48551e+06	399562	207599	482715	1.43989e+06	926161	2.16228e+06	19115.7	138725	324433	8244.12	15970.7	8053.48	922559	3011.17	1.05335e+06	26125.8	1.78197e+06	4029.34	10146.4	22743.8	14664.4	55424	11614.7	23215.3	217066	54065.6	1033.14
LIPID-P-1132	TG(12:0_16:0_22:6)	GL	TG	840.707	822.674	[M+NH4]+	C53H90O6	4.239e+06	165379	510194	3976.81	148456	117248	962.455	63217.3	1.97231e+06	283457	9	9	697559	2476.61	1.19485e+06	704294	241130	1.03301e+06	749292	1.16121e+06	2.94714e+06	52614.3	122804	591238	25055.4	234428	15065	417815	1996.37	1.66507e+06	30704.7	1.49328e+06	5675.94	2999	37086.5	85184.9	42464.9	11373.5	14408.3	543617	71171.6	11679.1
LIPID-P-0961	TG(12:0_16:1_18:2)	GL	TG	790.695	772.658	[M+NH4]+	C49H88O6	8.07504e+06	351173	1.35943e+06	18436.3	348393	431266	18789.8	587067	8.95691e+06	2.06261e+06	17729	14139	1.3601e+06	3596.49	9.87962e+06	2.12843e+06	1.33398e+06	2.69726e+06	9.10398e+06	8.79289e+06	1.31594e+07	133605	454743	830475	23729.9	89228.7	20572.2	4.53383e+06	33821.1	2.82664e+06	54583.8	2.0663e+07	15381.9	5332.51	55588.8	57554.8	204501	76911.4	161169	607692	324452	47798.3
LIPID-P-2274	TG(12:0_16:1_22:6)	TG	TG	838.7	820.658	[M+NH4]+	C53H88O6	1.0873e+06	59268.9	86423.3	9	22212.9	24368.9	2249.49	14931.1	746013	88661.4	5935.98	9	95493.2	9	508932	95362.8	50667.9	252004	224875	241651	621747	13609.4	15814.6	123319	6912.76	42075.8	2283.49	83258.7	2281.82	340349	6720.37	322252	903.495	2314.62	3607.17	4104.69	16284.2	9931.85	13049.7	52930.9	22206.4	9
LIPID-P-2275	TG(12:0_16:2_18:2)	TG	TG	788.68	770.642	[M+NH4]+	C49H86O6	1.6121e+06	119690	173686	8470.74	106690	136872	2208.57	208920	2.78609e+06	598183	12533	6770.29	294099	7239.6	1.8842e+06	526287	322337	629502	2.52157e+06	3.3306e+06	3.65446e+06	44688.8	98240.5	342922	5356.01	14895.5	11225.7	1.66011e+06	18948.7	463343	10690.7	5.82268e+06	2236.13	893.445	15623	24027.8	58384.9	45550.8	59421.3	146525	74543.4	2632.63
LIPID-P-2276	TG(12:0_18:1_22:6)	TG	TG	866.72	848.689	[M+NH4]+	C55H92O6	8.87955e+06	296293	686419	1487.45	134008	113582	5432.31	120297	3.96891e+06	406799	9	11467.5	740978	3952.79	3.51853e+06	628382	260724	1.28559e+06	1.55512e+06	1.57285e+06	4.05187e+06	77651.4	394510	436220	77210.3	294637	30303.8	959237	4940.62	2.36199e+06	104491	2.28224e+06	12928	3463.12	39363.8	46833.2	111916	52856.6	47330.7	436772	83202.7	7902.62
LIPID-P-1162	TG(12:0_18:3_20:4)	GL	TG	838.689	820.658	[M+NH4]+	C53H88O6	31591.9	3525.75	3531.07	9	4493.83	5307.98	9	2654.98	68281.3	7982.66	9	9	5323.99	9	50188.4	11134.2	3983.48	24901.8	65402.7	33371.8	54706.1	9	5758.09	41218.5	9	3597.82	3581.8	33838	9	107068	2714.71	154174	1345.52	9	4873.86	3107.89	9	1337.5	10246.5	11021.5	4921.96	9
LIPID-P-0780	TG(13:0_14:0_16:0)	GL	TG	754.688	736.658	[M+NH4]+	C46H88O6	330124	29273.4	132744	21646	70557.7	118086	101676	75673.2	192532	166597	84952.6	103193	155001	86624.5	262377	130315	130333	223619	441363	154937	296796	81574.9	102520	168216	92808	18853	64099.9	91284.6	20580.3	486635	99652	200489	48741.9	77756.3	85510.2	114408	100254	117462	77912.7	256658	30011.7	34729.9
LIPID-P-2277	TG(13:0_16:0_22:6)	TG	TG	854.73	836.689	[M+NH4]+	C54H92O6	1.05525e+06	21258.7	41893.8	9	507.507	5152.57	1547.13	1987.97	186006	36061.8	3971.62	992.27	40914.8	511.224	143203	41376.3	18699.8	106085	119421	154859	293084	7156.34	18726	115685	14201.6	37795.9	1979.95	31954.7	1016.48	223444	4468.46	53495.2	9	9	12879.1	11122.3	1971.8	5597.96	6720.8	110680	8788.5	1001.49
LIPID-P-2279	TG(13:0_18:1_18:2)	TG	TG	832.73	814.705	[M+NH4]+	C52H94O6	1.42442e+06	51415	126601	3301.95	19856.5	117366	4238.37	44535.5	506917	215568	3279.28	7506.4	244028	4929.28	912833	240969	239131	390595	525776	404493	1.32063e+06	6876.81	65999	275639	12325.7	26627.7	5445.95	406151	1081.38	616856	9344.16	930244	1030.46	547.848	20782.1	36454.7	23385.3	2748.84	4764.17	193143	23910.5	4915.91
LIPID-P-2280	TG(13:0_18:1_22:6)	TG	TG	880.74	862.705	[M+NH4]+	C56H94O6	1.43889e+06	41219.6	57546.4	10047.2	992.94	17757.4	6433.94	7545.63	414159	53928.8	1961.92	5420.59	119548	13303.4	423771	46198.7	47228	170642	214069	184931	539158	9213.54	42399.3	88350.3	18600.2	28262.1	2531.72	62361.6	9	356998	15878.4	130227	3111.11	9	13795.7	9795.46	5034.54	15688.8	18520.3	123766	16033.9	3972.65
LIPID-P-0782	TG(14:0_14:0_16:0)	GL	TG	768.708	750.674	[M+NH4]+	C47H90O6	6.42443e+06	1.28941e+06	3.78626e+06	75847.2	1.2264e+06	1.12995e+06	61890.9	843819	5.46335e+06	3.6582e+06	114094	183807	3.35738e+06	151672	4.86513e+06	3.12939e+06	2.09072e+06	3.58453e+06	9.52419e+06	4.00343e+06	7.97547e+06	510283	1.52376e+06	3.02313e+06	251471	1.2401e+06	257975	2.19901e+06	96097.5	1.27484e+07	262350	6.71373e+06	111990	111535	371199	667875	890238	342308	216699	3.03651e+06	1.23094e+06	400899
LIPID-P-2284	TG(14:0_14:0_16:1)	TG	TG	766.69	748.658	[M+NH4]+	C47H88O6	6.28348e+06	295307	1.53479e+06	12623.7	287377	297452	83364	322819	4.83109e+06	1.29143e+06	32972.2	107515	898658	24743.7	6.77321e+06	1.18266e+06	748434	1.94799e+06	7.61866e+06	2.50784e+06	10971047	138298	627131	434191	77161.9	263147	90529.5	2.56265e+06	43407.4	5.35697e+06	77257.6	1.30766e+07	42578.2	47514	111044	109585	298263	95530.3	104970	803495	425722	184745
LIPID-P-0884	TG(14:0_14:1_16:1)	GL	TG	764.673	746.642	[M+NH4]+	C47H86O6	3.07666e+06	172061	514984	28270.7	82232.7	109014	29862.8	113565	2.91411e+06	510044	20166.2	49077.6	521709	22494.6	3.95037e+06	402101	226683	754154	4.03227e+06	1.18999e+06	5.029e+06	85574.2	299671	135557	19032.8	91926.2	42213.4	548627	15726.7	1.23022e+06	26721	4.60089e+06	10736.2	11334.2	61115.9	29262	119728	64517.2	155052	94318.9	125920	59723.1
LIPID-P-0785	TG(14:0_15:0_16:0)	GL	TG	782.717	764.689	[M+NH4]+	C48H92O6	1.2532e+06	291357	525168	137601	60680.2	314753	116919	198826	736414	722666	83423.5	161558	542033	157146	924089	551803	366886	681321	2.34493e+06	696134	1.35185e+06	235304	224274	944636	88551.5	486949	108957	269330	183376	1.89063e+06	208666	543116	122987	154666	281672	294664	202439	107681	250886	1.04182e+06	452594	91781.1
LIPID-P-0832	TG(14:0_15:0_16:1)	GL	TG	780.703	762.674	[M+NH4]+	C48H90O6	825531	71899.7	191050	39705.6	64623.8	93734.4	19486.5	66403.3	378842	196122	19208.8	77439.8	170490	30151	737479	152107	130149	310037	1.12485e+06	248586	932812	65587.1	28139.6	164216	44917.3	86746	44301	94861.7	14287.8	651006	35344.8	493283	14874	30677.8	66644.6	10857.1	47824.5	16777	14069.8	178698	103552	47666.2
LIPID-P-2285	TG(14:0_15:0_17:0)	TG	TG	796.73	778.705	[M+NH4]+	C49H94O6	7.76444e+06	2.11208e+06	4.45022e+06	197772	1.91823e+06	2.00898e+06	207315	1.29023e+06	5.53401e+06	5.53654e+06	264746	288176	4.44959e+06	218844	6.41589e+06	4.20894e+06	2.55951e+06	4.94327e+06	1.57237e+07	5.45359e+06	7.52737e+06	1.62148e+06	4.12038e+06	4.96453e+06	1.20251e+06	3.76164e+06	575782	2.99756e+06	329432	1.69901e+07	744567	4.63458e+06	204493	189865	1.08186e+06	1.32751e+06	2.26525e+06	1.01436e+06	747920	4.93912e+06	4.05922e+06	2.03436e+06
LIPID-P-0836	TG(14:0_15:0_18:1)	GL	TG	808.736	790.705	[M+NH4]+	C50H94O6	3.74268e+06	234852	820240	31415.4	212120	363763	25844.4	166315	1.89568e+06	883123	15296.4	48741.5	591103	29489.9	2.848e+06	703108	644144	1.32995e+06	4.44902e+06	1.0108e+06	2.92988e+06	139680	362230	711311	57802.7	301312	38376.3	556973	37089.4	2.18221e+06	64569.5	1.56993e+06	13714.4	10605.3	83419.2	114822	134019	30930.9	92588.5	838747	235574	74140.5
LIPID-P-0898	TG(14:0_15:0_18:2)	GL	TG	806.722	788.689	[M+NH4]+	C50H92O6	2.34019e+06	109345	296019	12848.6	101683	146282	3849.73	77758.1	1.07297e+06	635185	6039.17	9846.56	469802	9827.18	1.42726e+06	542299	323745	904484	2.07654e+06	1.28593e+06	2.46486e+06	30284.5	127892	601426	20124.9	63804	11741.4	694805	10863.6	1.21351e+06	12553.6	1.40834e+06	3694.38	3826.37	22175	48423	44150.7	17231	19048.1	698823	63383.4	15003.2
LIPID-P-0786	TG(14:0_16:0_16:0)	GL	TG	796.739	778.705	[M+NH4]+	C49H94O6	1.86616e+07	5.25438e+06	1.00245e+07	323344	4.40691e+06	5.30983e+06	428856	3.16514e+06	1.50308e+07	1.31329e+07	431363	582493	1.09346e+07	305464	1.67168e+07	1.00838e+07	7.30007e+06	1.23952e+07	3.61237e+07	1.41941e+07	1.9258e+07	3.95686e+06	1.05226e+07	1.03206e+07	2.20645e+06	5.73933e+06	989130	6.66065e+06	639514	2.91691e+07	1.46839e+06	1.19899e+07	282805	395983	2.21043e+06	2.5155e+06	5.41995e+06	2.33227e+06	1.29769e+06	9.78338e+06	7.41882e+06	3.93281e+06
LIPID-P-0834	TG(14:0_16:0_16:1)	GL	TG	794.724	776.689	[M+NH4]+	C49H92O6	2.47138e+07	1.91559e+06	1.05102e+07	59695.4	1.15044e+06	3.28683e+06	86114.5	1.94598e+06	1.80187e+07	7.42773e+06	97667	168363	6.22207e+06	137127	2.87134e+07	6.26715e+06	3.62689e+06	9.19269e+06	3.51035e+07	9.8421e+06	2.97567e+07	858605	4.65939e+06	1.74995e+06	398427	1.65392e+06	229506	1.2869e+07	123267	1.80023e+07	276548	2.54517e+07	103008	107841	282198	354279	2.08493e+06	596591	686100	3.63568e+06	2.05407e+06	638026
LIPID-P-0789	TG(14:0_16:0_18:0)	GL	TG	824.771	806.736	[M+NH4]+	C51H98O6	6.18082e+06	1.28341e+06	3.32826e+06	64143.4	1.61302e+06	1.41754e+06	87148.5	1.03586e+06	5.22746e+06	5.04644e+06	81185.5	99165.6	3.02519e+06	97146.3	4.75269e+06	3.0179e+06	2.57986e+06	3.19671e+06	1.21946e+07	4.63764e+06	6.08516e+06	813483	2.96736e+06	4.85885e+06	1.31982e+06	3.91453e+06	472623	3.39681e+06	159104	1.80707e+07	414455	4.71762e+06	98310.6	82665.5	1.10783e+06	992782	1.0262e+06	416252	301113	3.8222e+06	3.69741e+06	1.86046e+06
LIPID-P-0839	TG(14:0_16:0_18:1)	GL	TG	822.755	804.721	[M+NH4]+	C51H96O6	6.00049e+07	8.98574e+06	2.83224e+07	113155	8.40133e+06	1.68187e+07	206652	8.445e+06	4.43519e+07	2.24726e+07	196280	405256	2.07215e+07	164599	6.17602e+07	2.24367e+07	1.77929e+07	2.97351e+07	7.89864e+07	3.54954e+07	5.43699e+07	6.11798e+06	1.71917e+07	1.02399e+07	3.13996e+06	7.09291e+06	828063	2.99811e+07	483886	3.76958e+07	1.00683e+06	5.54467e+07	183306	237994	1.7168e+06	2.11049e+06	1.01521e+07	3.48042e+06	1.92497e+06	1.28619e+07	9.10817e+06	3.31414e+06
LIPID-P-0902	TG(14:0_16:0_18:2)	GL	TG	820.739	802.705	[M+NH4]+	C51H94O6	5.20451e+07	7.61013e+06	1.81078e+07	114804	6.59725e+06	1.41832e+07	113138	8.1195e+06	4.00795e+07	2.54687e+07	104876	183687	2.0894e+07	61241	5.17069e+07	2.48802e+07	1.75245e+07	2.8475e+07	5.81178e+07	4.68457e+07	5.77967e+07	2.96772e+06	9.63212e+06	1.06524e+07	707525	1.63668e+06	159966	3.77779e+07	198342	2.87707e+07	413810	5.96194e+07	102997	120075	814453	1.76392e+06	6.45626e+06	1.42382e+06	724065	1.51999e+07	2.89374e+06	555312
LIPID-P-1040	TG(14:0_16:0_20:4)	GL	TG	844.74	826.705	[M+NH4]+	C53H94O6	7.53148e+06	314301	1.74728e+06	1022.75	110731	623926	4222.6	259944	5.7162e+06	1.85422e+06	16556.3	9151.38	1.12046e+06	1569.13	1.04256e+07	965004	817808	1.503e+06	1.49473e+07	5.62794e+06	6.9254e+06	64175.8	1.07133e+06	4.82386e+06	73373.6	696379	43570.5	2.51435e+06	19521.9	1.19911e+07	63820.4	6.02473e+06	18781.9	6272.7	269575	1.18759e+06	311901	119094	203080	3.46451e+06	393597	40645.1
LIPID-P-0799	TG(14:0_16:0_22:0)	GL	TG	880.833	862.799	[M+NH4]+	C55H106O6	84381.7	9	20587.1	9	9	9	9	9	115915	18636.8	9	9	9	9	115247	19698	9	19455.5	75399.8	42620.8	408469	9	9	503234	24757.8	193525	8707.88	381000	12978.9	1.0216e+06	10557.1	345264	7952.82	3194.54	38579.4	101610	1718.31	8226.91	13996.3	643971	136287	33626.9
LIPID-P-1099	TG(14:0_16:0_22:5)	GL	TG	870.755	852.721	[M+NH4]+	C55H96O6	7.19643e+06	320083	236667	9	33416.9	201957	7516.08	46329	1.41848e+06	1.21607e+06	9	9	291125	9	5.21587e+06	307149	135320	480368	1.53591e+06	3.9937e+06	4.6706e+06	9	200348	672721	18148.9	184062	18960.1	2.59434e+06	9	2.00949e+06	9	1.25636e+06	9	9	23429.6	78061.1	80584.2	17571.8	26157.1	273118	32784.9	11752.3
LIPID-P-0900	TG(14:0_16:1_17:1)	GL	TG	806.722	788.689	[M+NH4]+	C50H92O6	1.70917e+06	55279.2	192337	4233.53	43256.5	122421	7644.79	51118.5	845207	381079	7650.16	15662.2	285071	22311.4	1.51741e+06	366376	150083	499465	2.05323e+06	707574	1.69824e+06	19695.8	91337.3	294960	10370.5	66345.8	18841.8	429256	1093.44	785689	16852.6	1.01588e+06	9281.79	12585.1	10977.2	24728.2	44601.6	9276.12	34345.5	422271	85297.2	25574.7
LIPID-P-0967	TG(14:0_16:1_18:2)	GL	TG	818.724	800.689	[M+NH4]+	C51H92O6	1.83737e+07	747662	3.85182e+06	10840.4	432273	2.32295e+06	19788.9	1.07745e+06	1.23283e+07	3.83713e+06	18834.1	39793.3	3.56462e+06	16258.6	2.74486e+07	4.73239e+06	2.60137e+06	6.75959e+06	1.9616e+07	1.08862e+07	2.5807e+07	242746	1.20636e+06	874988	87652.8	212326	54623	1.43051e+07	11815.4	7.08366e+06	97604.6	2.32709e+07	14822.4	18327.6	69271.7	100806	664536	179517	268974	1.45297e+06	307330	110948
LIPID-P-1090	TG(14:0_16:1_20:4)	GL	TG	842.724	824.689	[M+NH4]+	C53H92O6	4.35911e+06	121063	702650	2032.06	37058.8	165002	9	102690	2.55815e+06	516262	9100.55	4059.22	430524	2587.66	5400948	330408	272889	600666	4.88e+06	1.66118e+06	4.01372e+06	28885.8	322043	1.30815e+06	36193.6	261455	29341.8	1.04989e+06	9717.74	5.08308e+06	42950.6	4.77556e+06	15157.7	9483.5	84777.7	239774	106250	36307.1	129048	690043	201043	15025.6
LIPID-P-1131	TG(14:0_16:1_20:5)	GL	TG	840.707	822.674	[M+NH4]+	C53H90O6	331343	6914.79	22639.1	9	7046.98	2501.83	9	3458.14	172148	22220.9	9	9	25056.9	984.453	77426.1	36226	3996.66	50439.8	72604.5	70550	133196	9	16595.2	11258.1	8445.47	14454.7	9	57116.4	511.224	142472	1024.43	59758.3	9	9	2471.79	4572.07	4403.93	988.585	4474.47	31761	12806.4	9
LIPID-P-0972	TG(14:0_17:1_18:2)	GL	TG	832.737	814.705	[M+NH4]+	C52H94O6	1.22939e+06	48018.2	202013	1653.45	11462	99522.8	9	34922.9	586896	160482	9	4401.49	189911	9	1.31088e+06	177870	117590	357328	1.03118e+06	629583	1.18768e+06	20368.4	88403.7	93551.8	12041.7	21986	9	576900	2727.87	407428	9	1.08559e+06	5506.09	9	8809.74	12661.5	32598.7	11850	12111.7	111968	31301.8	9879.29
LIPID-P-2300	TG(14:0_17:2_18:2)	TG	TG	830.73	812.689	[M+NH4]+	C52H92O6	1.3462e+06	35928.3	63819	2043.41	37851.8	40064.7	4138.5	42883.3	497612	128662	2581.94	3554.22	179204	4137.16	1006967	207666	111804	284838	644454	742994	1.32824e+06	11917.6	51916.9	155249	4599.06	11110.5	3549.86	741500	6103.04	378993	7054.86	1.51286e+06	9	1015.56	2034.73	16340.1	10826.6	7487.99	43912.5	201695	17573.9	4082.81
LIPID-P-2286	TG(14:0_18:0_18:1)	TG	TG	850.78	832.752	[M+NH4]+	C53H100O6	1.20377e+07	2.1673e+06	6.09652e+06	37137	2.37151e+06	2.90558e+06	59020.8	1.94643e+06	9.09703e+06	6.42968e+06	83863.9	107569	4.0494e+06	97959.5	1.07205e+07	5.80099e+06	4.78318e+06	6.4001e+06	1.51387e+07	5.80031e+06	1.44959e+07	1.31746e+06	2.43007e+06	4.36088e+06	1.37041e+06	3.92048e+06	401925	8.94171e+06	182932	2.34793e+07	474266	1.27795e+07	67572.3	84683.3	1.13185e+06	934360	1.3965e+06	598920	653049	4.80976e+06	3.87789e+06	1.35094e+06
LIPID-P-0798	TG(14:0_18:0_20:0)	GL	TG	880.833	862.799	[M+NH4]+	C55H106O6	1.39383e+06	86303.5	343990	34732.3	124632	115523	46268.4	57997.6	1.23268e+06	316167	76315.3	34862.2	222068	72720.8	2.10853e+06	400217	423837	297903	1.75557e+06	934897	3.8604e+06	98369	391427	3.67318e+06	604770	2.4085e+06	150227	3.81113e+06	168714	6.47837e+06	242873	3.35264e+06	95912.8	47044.1	487982	940021	79354.3	80955.6	117607	3.40527e+06	1.55651e+06	526767
LIPID-P-0918	TG(14:0_18:0_20:2)	GL	TG	876.802	858.768	[M+NH4]+	C55H102O6	2.73684e+06	202560	843491	1320.64	239009	540099	8604.3	292421	2.09658e+06	781507	21340	25289.9	454077	5185.37	2.59888e+06	796116	600644	826817	2.4988e+06	1.36516e+06	2.54867e+06	190584	264593	248245	346178	750447	105954	2.55896e+06	35737.3	4.31304e+06	35643.6	4.29787e+06	13347.4	10148.4	180311	9	312647	160604	239262	745119	457265	110989
LIPID-P-0983	TG(14:0_18:1_20:2)	GL	TG	874.786	856.752	[M+NH4]+	C55H100O6	2.89762e+06	301095	1.00625e+06	6750.48	276739	581868	6269.13	366776	2.17795e+06	1.02591e+06	16586	20737.8	785351	6269.13	2.74544e+06	1.02715e+06	816173	1.12498e+06	2.76837e+06	2.23059e+06	2.53189e+06	235935	488897	773527	210181	587115	53075.8	3.40612e+06	53393.9	2.85881e+06	51511.6	4.28062e+06	16396.2	12614.1	124628	335519	399704	226594	145114	1.32572e+06	340301	55347.5
LIPID-P-0860	TG(14:0_20:1_22:0)	GL	TG	934.877	916.846	[M+NH4]+	C59H112O6	165717	8665.26	45077	1729.74	17517.1	13861.1	7353.18	10697.1	156396	26337.4	5199.74	2588.2	15499.4	9619.51	218659	37889.6	40472.5	27126.4	173977	40003.8	772761	9273.61	21824.4	1.33803e+06	230160	458219	16262.8	1.11545e+06	14956.7	7.53468e+06	66235.1	1.0001e+06	2105.85	1272.87	126481	251282	3822.4	9238.54	69236.6	1.68772e+06	560186	123897
LIPID-P-2289	TG(14:0_20:2_22:6)	TG	TG	920.76	902.736	[M+NH4]+	C59H98O6	1.48564e+08	6.63608e+06	1.16395e+07	62906.6	2.92334e+06	6.65267e+06	197531	2.45536e+06	7.38791e+07	1.11922e+07	202224	192613	2.09756e+07	108654	7.01365e+07	1.93129e+07	9.34744e+06	3.02568e+07	2.66527e+07	5.64745e+07	8.36227e+07	1.98634e+06	5.94232e+06	1.05336e+07	2.9688e+06	2.83954e+06	250295	2.88695e+07	427396	1.74593e+07	1.41041e+06	3.13115e+07	184750	211511	1.08124e+06	2.22467e+06	3.02209e+06	735165	1.43587e+06	1.19871e+07	1.64736e+06	313647
LIPID-P-2290	TG(14:0_20:4_22:6)	TG	TG	916.73	898.705	[M+NH4]+	C59H94O6	211841	27804.3	12632.2	9	1501	9	1453.35	5883.21	72084.6	20797.4	1443.82	9	41953	1030.32	82720.3	22708.7	37108.4	44997.2	179156	54779.6	80495.7	1486.45	35621.6	73583.8	36056	25483	1457.86	20739.9	1389.66	188599	17968.6	39612.4	9	5136.65	22160.5	39501.8	4268.84	5314.58	19518.7	87330.9	24346	9
LIPID-P-1239	TG(14:0_22:6_22:6)	GL	TG	940.739	922.705	[M+NH4]+	C61H94O6	357943	4867.44	17712.8	9	2278.18	1390.66	2777.16	9	116106	8943.59	9	4793.6	18019.8	9	52956.3	20882.7	6380.94	38292.5	18989.1	47232.8	111060	9	26498.2	69419.6	20510.5	48743.9	9	19570	9	94935.3	8908.42	31170.9	9	9	9190.22	6848.81	3645.85	9	3238.86	48614.2	4556.98	9
LIPID-P-0955	TG(14:1_14:1_16:1)	GL	TG	762.656	744.627	[M+NH4]+	C47H84O6	855634	41437.2	107216	3071.84	23235.3	40228.7	886.075	52011.4	1.12518e+06	184129	6166.73	7585.12	147056	10706.7	1.20176e+06	177414	89824.9	250882	1.2968e+06	576806	1.4426e+06	13899.7	78060	72169.4	2678.68	6331.95	5282.64	273592	6190.09	246561	5348.01	1.38704e+06	2696.04	5390.72	12137.2	3096.37	37787	16005.3	33163.3	29366.3	35166.6	1351.04
LIPID-P-0892	TG(14:1_16:0_16:1)	GL	TG	792.708	774.674	[M+NH4]+	C49H90O6	2.26034e+07	1.72517e+06	5.94797e+06	27095.9	1.48502e+06	1.81323e+06	18237	1.71327e+06	1.59333e+07	5.47001e+06	31169.1	74872.9	6.42785e+06	20775.8	2.64724e+07	8.0266e+06	4.92457e+06	8.62984e+06	1.83048e+07	1.30849e+07	3.1525e+07	552574	1.51124e+06	3.05223e+06	118344	389282	99550.2	8.7414e+06	51941.9	8.77671e+06	116920	4.06325e+07	56785.7	28336.3	159609	313508	980062	206760	242952	3.07385e+06	494593	151926
LIPID-P-0960	TG(14:1_16:1_16:1)	GL	TG	790.688	772.658	[M+NH4]+	C49H88O6	1.66668e+06	114957	290789	31151.9	61432.1	47181.4	21291.9	124099	1.4918e+06	368288	22746.3	62356.9	289550	19600	2.90892e+06	234954	160752	569180	2.62222e+06	731093	2.27324e+06	105768	239684	274874	9	9	9	990738	9	1.9344e+06	9	3.01173e+06	9	9	9	9	120567	9	207011	295961	173121	9
LIPID-P-0964	TG(14:1_16:1_18:1)	GL	TG	818.724	800.689	[M+NH4]+	C51H92O6	3.81249e+07	1.26392e+06	7.17506e+06	87565.6	499347	3.40812e+06	80948	1.53379e+06	2.58572e+07	5.24267e+06	40465.1	203660	5.22499e+06	50068.3	72629529	6.38153e+06	3.29198e+06	9.24134e+06	4.8863e+07	1.42567e+07	6.44649e+07	575417	3.54246e+06	986920	179339	400140	131254	2.2306e+07	83289.4	8.6365e+06	305980	4.50715e+07	23033	72314.3	103510	212781	1.33029e+06	338955	2.11134e+06	1.8748e+06	588201	213792
LIPID-P-1030	TG(14:1_16:1_18:2)	GL	TG	816.708	798.674	[M+NH4]+	C51H90O6	2.49367e+06	108700	262532	9	45968.6	192267	6520.01	101292	1.86089e+06	307546	4311.04	3427.51	437938	3464.29	4.53969e+06	350969	181430	827675	2.92284e+06	1.39078e+06	4.07924e+06	33133.2	183910	234827	34655.9	33762.8	10332.9	1.96396e+06	1483.96	1.44111e+06	47157.9	5.52246e+06	9382.14	951.987	10288.9	21004	17470	32499.3	122889	168789	71184.2	6834.55
LIPID-P-1083	TG(14:1_16:1_18:3)	GL	TG	814.692	796.658	[M+NH4]+	C51H88O6	186838	3983.65	50746.2	928.955	9	5070.56	9	23690	122991	58659.3	9	2698.04	31254.1	927.615	78463.7	39479.8	25366.1	91384.2	308140	32350.6	349533	7263.59	24340.8	26884.5	3983.65	4509.4	9	92532.2	912.54	132440	2309.9	301521	1350.54	9	2736.73	4528.89	4543.33	5494.86	7075.54	16864.5	5903.26	4626.75
LIPID-P-2292	TG(14:1_16:1_20:5)	TG	TG	838.69	820.658	[M+NH4]+	C53H88O6	29764	18416.6	5263.94	927.615	888.085	1849.69	2269.53	9	39455.7	9880.5	4004.5	3540.42	16105.1	9	22280.7	8484.19	1767.53	14372.5	35151.8	18125.7	78632.2	902.043	10614.6	22922.2	2699.04	1340.68	9	7158.47	9	50746	1338.67	29544.7	896.46	928.62	9	2666.38	4451.72	9	886.41	21007.8	3105.55	9
LIPID-P-1193	TG(14:1_16:1_22:6)	GL	TG	864.705	846.674	[M+NH4]+	C55H90O6	1.32123e+06	79539	109365	9	62879.5	33444.4	9	52661.7	941743	130261	9	2312.11	215711	9	563404	168814	87568.2	365642	186403	504779	960128	14070.3	46779.3	219434	9	57157.2	6360.54	244990	1359.71	595655	21368.6	569947	902.155	9	17075.8	19623.9	9181.25	8222.57	18595.7	152183	36909.2	2219.77
LIPID-P-1127	TG(14:1_18:2_18:3)	GL	TG	840.704	822.674	[M+NH4]+	C53H90O6	472034	46892.8	53864.7	3989.49	23060.5	75854.1	9	79738.5	420156	187494	6302.74	938.54	125779	9	498884	176002	102837	236016	464710	634126	835748	19885.6	29885	246021	9	11718.8	2282.7	646730	9751.63	420705	10539.9	1.30363e+06	4100.73	9	6934.16	29199.3	7517.09	2878.31	20839.7	96543.1	27670.2	3106.88
LIPID-P-2293	TG(14:1_18:2_20:4)	TG	TG	866.71	848.689	[M+NH4]+	C55H92O6	410381	30320.5	15307.6	1919.16	19428.9	42350.3	9	24237.8	315606	115031	2426.51	3367.07	84566.7	9	527613	56377.9	52070.2	111176	522713	349008	399787	10450.7	37730.4	453141	17837.9	32189.3	5367.75	310854	9	1.02028e+06	1465.93	628099	6263.65	1885.02	13650.7	37046.1	15578.2	7282.91	60988.7	207465	47396.8	1824.94
LIPID-P-0890	TG(15:0_14:1_16:1)	GL	TG	778.693	760.658	[M+NH4]+	C48H88O6	421640	20721.5	38917.5	997.183	5666.8	9686.1	4647.1	16247	160117	49018	6564.44	22508.6	61293.2	2501.83	263247	71991.1	46182	100404	253594	175455	394266	14699.1	20725.4	86282.2	6994.16	6661	4536.02	41359.8	4147.63	185525	13660.2	397164	5462.45	4123.81	6421.62	6187.09	5555.74	2475.78	14203	53556.7	8628.26	12640.5
LIPID-P-0787	TG(15:0_16:0_16:0)	GL	TG	810.752	792.721	[M+NH4]+	C50H96O6	7.71859e+06	639157	1.90178e+06	241940	722504	1.22686e+06	243497	442516	3.0928e+06	2.66214e+06	68535.6	373408	2.19766e+06	288317	4.48756e+06	2.80222e+06	1.94715e+06	3.55416e+06	1.14388e+07	3.7249e+06	7.00275e+06	547133	2.40028e+06	4.22847e+06	555139	1.22371e+06	339024	1.77126e+06	319317	6.07071e+06	434268	2.85499e+06	61083.9	158466	660296	779552	609446	367608	471618	4.09079e+06	1.47056e+06	598427
LIPID-P-0835	TG(15:0_16:0_16:1)	GL	TG	808.737	790.705	[M+NH4]+	C50H94O6	4.95942e+06	419309	1.29114e+06	22872.1	237306	667150	21639.6	237314	2.70042e+06	1.26133e+06	59349.6	134993	1.31881e+06	19529.5	5.05671e+06	1.06515e+06	808958	1.79315e+06	7.88416e+06	1.73629e+06	5.03594e+06	229130	682471	937459	130194	379097	82882.3	813631	62719.1	2.57387e+06	105562	2.14255e+06	72163.6	76388.1	127008	222458	264721	113578	179826	952836	448774	183637
LIPID-P-0792	TG(15:0_16:0_18:0)	GL	TG	838.784	820.752	[M+NH4]+	C52H100O6	2.23524e+06	156640	468225	15939.8	163787	121314	34244.2	51064.1	732531	402772	48052.9	28199.6	353985	35614	1.12692e+06	473208	381325	490851	2.24325e+06	758281	1.60473e+06	68070.3	1.08905e+06	2.0614e+06	152899	508476	57505	605954	39516	4.05146e+06	105355	720298	29538.2	43676.2	221054	240414	34091.8	19833.3	137497	1.4552e+06	519619	145979
LIPID-P-0840	TG(15:0_16:0_18:1)	GL	TG	836.77	818.736	[M+NH4]+	C52H98O6	2.78085e+07	1.35271e+06	5.07045e+06	54597	1.15896e+06	3.26578e+06	35112.9	668358	1.02929e+07	5.06365e+06	76544.5	119163	4.25923e+06	100080	1.84036e+07	5.90905e+06	4.47823e+06	8.38897e+06	2.27826e+07	8.42009e+06	2.2538e+07	617065	2.18214e+06	3.85563e+06	405237	1.09863e+06	145381	4.9899e+06	168342	7.88441e+06	159855	1.1346e+07	57868.9	86342.1	519433	566369	773412	256890	337535	3.68243e+06	1.15729e+06	292449
LIPID-P-0907	TG(15:0_16:0_18:2)	GL	TG	834.755	816.721	[M+NH4]+	C52H96O6	1.08143e+07	582738	2.30508e+06	31723.4	429939	1.75718e+06	23243.8	328906	5.11068e+06	3.42529e+06	22945.6	34614	2.80008e+06	15814.4	7.50778e+06	4.26388e+06	2.79673e+06	5.51904e+06	9.8729e+06	8.61483e+06	1.17758e+07	281378	687588	3.53496e+06	162244	266323	39406.7	4.0764e+06	34334.1	4.59502e+06	71318.7	6.60869e+06	14360.5	22684.9	237505	384729	342605	73387.7	150118	3.97611e+06	550890	98430.2
LIPID-P-0807	TG(15:0_16:0_24:0)	GL	TG	922.878	904.846	[M+NH4]+	C58H112O6	968769	95955.5	169847	71940.4	30597.7	125733	113337	13684.2	239480	309514	109683	45655.8	319037	145523	148764	208293	306044	292866	146057	280071	288618	57996	208731	2.0026e+06	922028	284491	23509.4	619822	193758	3.2305e+06	40047.7	92876.1	67047.5	94773.3	303952	1.04687e+06	10325.8	20894.1	72039.8	847301	4.78358e+06	1.5875e+06
LIPID-P-0854	TG(15:0_16:0_24:1)	GL	TG	920.858	902.83	[M+NH4]+	C58H110O6	352143	9	25594.6	9	9	9	9	9	140238	42499.5	9	9	9	11883.2	199127	9	9	29334.9	51691.8	9	609902	9	9	2.10292e+06	88694.3	480953	17361.7	1.7066e+06	8565.51	3.79964e+06	44894.2	1.41017e+06	5875.17	3980.51	66430.5	305152	3266.02	20504.3	23063.4	1.75271e+06	486910	42607.2
LIPID-P-0896	TG(15:0_16:1_16:1)	GL	TG	806.724	788.689	[M+NH4]+	C50H92O6	2.25207e+06	124585	440797	16498.9	55284.9	207632	69491.7	142165	1.1584e+06	393048	68970.6	101374	419021	66833.2	2.79777e+06	317701	205971	653378	2.94495e+06	559536	2.50613e+06	94095.7	161031	156513	87494	146662	101689	325425	53696	847338	103882	929537	75876.8	60446.5	101444	113478	98315.4	83693.8	173115	248169	56227.6	140722
LIPID-P-0908	TG(15:0_16:1_18:1)	GL	TG	834.755	816.721	[M+NH4]+	C52H96O6	1.55997e+07	806956	2.98429e+06	22346.8	549395	2.29624e+06	30099.4	399886	6.71992e+06	3.66438e+06	46703.5	47547.1	3.22619e+06	32455.6	1.60213e+07	4.64671e+06	3.11832e+06	5.9802e+06	1.47554e+07	7.65098e+06	1.48839e+07	357349	976847	3.35113e+06	212207	312832	59471.7	4.05526e+06	56094.4	4.55014e+06	125456	7.72866e+06	35518	45107.5	240014	370927	499436	122035	305531	3.61648e+06	690906	112033
LIPID-P-0971	TG(15:0_16:1_18:2)	GL	TG	832.737	814.705	[M+NH4]+	C52H94O6	6.4752e+06	222579	897914	9130.28	130961	565983	4884.25	211061	2.79213e+06	1.0422e+06	5127.43	25576.4	1.04788e+06	9648.24	7.59022e+06	1.20434e+06	634880	2.02852e+06	4.60695e+06	3.34761e+06	7.27382e+06	92237.4	287340	590371	36113.5	64208.9	31463	2.26985e+06	17416.7	1.87145e+06	38045.8	4.49081e+06	18894	13340.8	32430.9	58941	143223	39718.4	102069	616590	103337	18893.4
LIPID-P-1093	TG(15:0_16:1_20:4)	GL	TG	856.735	838.705	[M+NH4]+	C54H94O6	548921	12310.2	80810.1	9	6784.98	31273	9	4617.11	263508	87109.2	1571.2	548.52	48974.2	1081.71	644003	49575.9	47520.2	98884.5	819703	206678	295705	3080.61	27173.1	346778	2958.43	50578.3	1986.48	57980.7	1090.42	697705	9154.22	202521	4042.38	9	16156.5	49477.9	9801.57	3288.93	20108.5	201121	29763.4	1973.27
LIPID-P-1168	TG(15:0_16:1_22:6)	GL	TG	880.732	862.705	[M+NH4]+	C56H94O6	1.75294e+06	22314.6	80265.1	9	1533.92	8242.58	4439.96	4952.48	389353	52921.7	9	989.925	96662.7	2587.66	494091	64885.1	17050.7	226382	252345	204545	562896	9059.41	46491	91280.4	2521.86	44034.3	4047.72	97324.6	3089.63	326859	23546.1	146892	1526.06	9	2523.53	16020.1	2453.23	1539.07	23599.1	161861	11372.4	8047.03
LIPID-P-0794	TG(15:0_17:0_18:0)	GL	TG	852.796	834.768	[M+NH4]+	C53H102O6	184489	69794.8	43227.4	18027	26834.3	46852.6	11984.9	24190.1	59295.8	94028	48042.1	23643.9	85082.8	12233.2	62276.3	51968.2	94086.5	105405	288174	101197	82218.7	56655.4	150488	347251	74287.4	127175	11339.1	74115.7	54855.7	218507	60028.8	37458	45805	44485.9	135645	134975	51883.1	19452.3	32241.2	256343	113296	64329.4
LIPID-P-0913	TG(15:0_17:0_19:2)	GL	TG	862.785	844.752	[M+NH4]+	C54H100O6	3.7191e+07	1.28542e+06	7.24449e+06	19427.4	912549	4.65548e+06	41826.2	890741	1.41955e+07	5.07476e+06	38690.6	53611.3	3.58472e+06	40140.1	3.29848e+07	6.76336e+06	5.68415e+06	9.9025e+06	2.02311e+07	9.79039e+06	2.36428e+07	660483	1.28908e+06	1.63039e+06	390407	640304	61116.5	8.06572e+06	127148	5.19903e+06	128899	1.66428e+07	22824.7	35048.9	316742	251181	636460	189875	473742	2.24079e+06	839921	217969
LIPID-P-2296	TG(15:0_18:0_18:1)	TG	TG	864.77	846.768	[M+NH4]+	C54H102O6	5.3459e+06	114723	809652	9	131985	396567	17283.8	62317.5	1.9993e+06	839964	9	12385.4	615045	16618.4	3.44014e+06	587073	1.03041e+06	1.28309e+06	3.55053e+06	1.49604e+06	4.41018e+06	86939.2	312166	2.03284e+06	162538	305597	13654.7	1.43744e+06	43249.8	3.89674e+06	60173.7	2.3293e+06	9570.19	9	207315	148438	68351.5	22783	63109.4	805549	571603	50142.1
LIPID-P-0801	TG(15:0_18:0_20:0)	GL	TG	894.843	876.815	[M+NH4]+	C56H108O6	375441	35880.3	114122	21341.1	44294.5	50276.7	26126.3	11709.2	201356	134382	27856	14549.6	102058	57450.8	200374	90641.7	149957	150769	398693	134441	359596	30589	224102	932318	118190	473668	41205.8	730079	27663.9	2.08278e+06	80983.4	358854	26522.8	32243.4	163219	153930	17956.4	12540.9	31338.3	591737	297325	57755
LIPID-P-0978	TG(15:0_18:1_18:2)	GL	TG	860.77	842.736	[M+NH4]+	C54H98O6	2.46456e+07	1.05214e+06	4.61425e+06	31214.5	747487	3.92064e+06	12795.5	730551	1.36939e+07	5.80494e+06	38768.3	47936.8	5.02712e+06	27352.7	2.56205e+07	7.46292e+06	6.02201e+06	9.28973e+06	1.53043e+07	1.69051e+07	2.28263e+07	547489	789718	2.48428e+06	306017	290627	44038.1	1.05325e+07	53289.8	4.47887e+06	124078	1.81514e+07	34645.9	24262.6	220203	400822	623736	202043	232910	3.39248e+06	602679	109233
LIPID-P-1102	TG(15:0_18:1_20:4)	GL	TG	884.771	866.736	[M+NH4]+	C56H98O6	2.13704e+06	183441	641584	1536.09	53035.7	244801	6676.64	63904.9	814183	469468	18550.4	8687.97	439765	9	2.06817e+06	297385	359559	460548	2.78643e+06	789586	1.13963e+06	47913.5	277577	2.00794e+06	85983.8	449702	20071	253032	18043.7	3.41213e+06	21310.2	695132	19074.5	7839.6	202127	517302	141922	11341.8	179830	1.14322e+06	280844	24199.1
LIPID-P-2297	TG(15:0_18:1_20:5)	TG	TG	882.75	864.721	[M+NH4]+	C56H96O6	256040	17895.8	48232.9	509.547	9	32620.5	2752.16	10571.9	94797.3	71866.8	6874.24	9	22556.7	4400.16	289903	53835.5	30200.5	38076.7	295221	128866	317103	1619.85	19488	223674	2055.44	9	9	43800.8	9	271772	2752.16	80824.8	2696.22	1096.58	4941.29	39109.9	2943.41	4188.63	1490.98	152650	6571.28	548.52
LIPID-P-1174	TG(15:0_18:1_22:6)	GL	TG	908.771	890.736	[M+NH4]+	C58H98O6	6.11905e+06	192988	525732	9	57126.5	193489	12381.5	52256.1	2.20281e+06	349729	3589.26	5288.21	682652	4938.29	1.87491e+06	448867	299164	1.02214e+06	1.18181e+06	1.12078e+06	2.0603e+06	40772.7	233629	529928	145517	303188	17326.2	478136	11081.9	1.27095e+06	61009.1	609274	16196.2	4146.99	71348.1	85374.4	83483.8	21284.3	68656.1	766780	104318	9246.16
LIPID-P-0937	TG(15:0_18:1_24:1)	GL	TG	946.872	928.846	[M+NH4]+	C60H112O6	894695	9073.46	97759.9	10021.1	23360.8	52418.7	14696.5	31609.8	412188	68047.3	20359.6	9439.53	57506.4	19927.1	531914	64106.9	100463	16202	212723	96019.8	2.09625e+06	29873.4	47799.8	1.93519e+06	167269	731546	37324	6.92815e+06	42594.9	4.82503e+06	40341.9	6.89671e+06	15979.3	7160.36	198762	372714	19124.2	30735.6	128116	2.9666e+06	602310	41480
LIPID-P-1042	TG(15:0_18:2_18:2)	GL	TG	858.755	840.721	[M+NH4]+	C54H96O6	1.34958e+07	629321	1.61673e+06	28992.9	281401	1.75501e+06	11681.6	469043	7.08483e+06	2.8154e+06	16023	22679	2.33359e+06	2172.05	1.38283e+07	4.09826e+06	2.37917e+06	4.44331e+06	8.48232e+06	1.36704e+07	1.57226e+07	220200	434766	1.8576e+06	59201.5	109000	23945.3	1.0967e+07	40565.7	2.48894e+06	67917.5	1.21395e+07	13379	15436.5	65286.6	170714	338870	90204.8	206793	1.65977e+06	192891	46434.5
LIPID-P-2298	TG(15:0_18:2_22:5)	TG	TG	908.75	890.736	[M+NH4]+	C58H98O6	990053	33270.6	16424.9	9	2197.72	40248.2	550.032	11845.6	108441	27373.8	9	9	110049	9	560454	136985	18066.9	63506.1	329551	307029	547677	1645.28	31840	103572	10403.7	5507.74	9	47613.6	531.384	195794	2725.44	203265	1093.78	9	14155.4	15742.8	5232.01	3789.7	22767	140903	4400.16	553.896
LIPID-P-0861	TG(15:0_24:0_18:1)	GL	TG	948.888	930.862	[M+NH4]+	C60H114O6	295808	16203.1	49254.4	14247.1	20278.5	23104.2	18037.6	15226	113706	43705.8	27247.1	9963.94	44652.5	19462.8	156198	38969.4	73551.8	54843.9	99914	53962.7	524225	26283.8	36981.3	4.32916e+06	99723.2	493557	17233	1.67583e+06	31213.3	4.60511e+06	39676.3	1.08819e+06	12812.8	13654.6	251444	599378	5175.7	14978.2	39316.1	3.15091e+06	705594	43902.6
LIPID-P-2299	TG(15:1_15:1_19:2)	TG	TG	830.72	812.689	[M+NH4]+	C52H92O6	961633	62513.7	393799	5048.6	69435.5	398285	7092.34	50444.1	1.25993e+06	220391	3273.67	6610.07	175187	8499.32	1.00061e+06	534739	215652	359208	440655	423215	1.34782e+06	83071.2	61606.9	177260	39295.8	90225.4	973.395	1.67772e+06	968.485	629187	20425.9	864071	3892.86	9	21675.8	18905.6	67823	15363.3	50481.3	613019	110955	27149.1
LIPID-P-2302	TG(15:1_17:1_17:1)	TG	TG	832.74	814.705	[M+NH4]+	C52H94O6	2.98711e+06	182569	339216	4956.3	11562	252387	6861.63	17305.1	1.33192e+06	362150	6454.45	22767	95254.9	5423.14	2.08876e+06	161947	328511	746209	1.49063e+06	1.12787e+06	2.46331e+06	16920	182226	118184	31306.6	36706.7	10348.3	762860	8473.11	621508	11496.2	1.44329e+06	15158.7	4373.46	17923.8	15660.6	50817.8	18479.3	58133	139809	74216.9	18229.8
LIPID-P-2304	TG(15:1_18:1_18:2)	TG	TG	858.76	840.721	[M+NH4]+	C54H96O6	3.11463e+06	138707	261621	9	55250.9	228189	4296.97	123525	1.3873e+06	265427	9	5283.22	413122	2755.52	1.97764e+06	648873	311850	702702	994494	1.44112e+06	2.721e+06	48027.9	81469.9	86985.5	9	22924.5	9	1.29864e+06	9	528902	9	1.91054e+06	9	1630.25	9	9	9	9	33454.7	9	46195.8	9
LIPID-P-2306	TG(15:1_18:2_22:6)	TG	TG	904.74	886.705	[M+NH4]+	C58H94O6	1.46964e+06	65723.8	269843	9057.02	31816.7	150626	30591	36586	800723	191585	61317.7	21573	331920	24850.7	698888	298471	265191	304552	311957	604760	921144	69664.1	91310.7	2.8404e+06	233864	298475	21073.5	963579	27061.5	1.91277e+06	36152.5	726722	42418.1	21290.6	149926	305935	50978.3	16559.8	167315	2.00729e+06	341680	18565.5
LIPID-P-0968	TG(16:0_14:1_18:2)	GL	TG	818.72	800.689	[M+NH4]+	C51H92O6	1.8576e+07	685420	4.09142e+06	40627.5	414668	1.71642e+06	29506.2	880169	1.35429e+07	3.36193e+06	32900.1	42853.5	3.10358e+06	4890.58	2.98459e+07	3.37079e+06	2.13955e+06	6.79096e+06	1.8453e+07	9.16432e+06	2.13216e+07	369790	1.59129e+06	2.52462e+06	202332	512816	99882.9	1.1643e+07	63391.1	1.07616e+07	135282	2.39945e+07	46473.9	22979.5	144647	230435	897216	223483	668284	2.51908e+06	864270	102825
LIPID-P-2303	TG(16:0_15:1_18:2)	TG	TG	832.73	814.705	[M+NH4]+	C52H94O6	1.92702e+06	90237.7	253983	4393.17	42712.7	85896.6	3765.63	55714.3	817003	363033	1098.33	1104.49	340202	1022.75	1.80105e+06	361745	235623	646523	1.52214e+06	1.13148e+06	1.88395e+06	6856.8	78185.9	193953	9892.94	32369.9	1647.29	538149	1640.41	585613	7834.7	1.31559e+06	3588.89	9	23041.4	22479.8	66124.1	3273.2	32394.6	142557	65835.4	3278.91
LIPID-P-0788	TG(16:0_16:0_16:0)	GL	TG	824.771	806.736	[M+NH4]+	C51H98O6	7.48027e+07	1.96893e+07	4.36451e+07	2.16842e+06	2.13109e+07	2.54385e+07	2.47549e+06	1.00312e+07	4.99139e+07	4.89165e+07	3.70223e+06	3.06376e+06	5.00275e+07	3.26704e+06	6.83742e+07	5.09752e+07	3.77345e+07	4.09115e+07	1.15029e+08	6.15685e+07	8.1067e+07	2.07219e+07	2.97884e+07	4.79845e+07	1.56827e+07	2.72477e+07	5.89528e+06	3.24377e+07	5.34401e+06	8.69344e+07	9.78574e+06	4.60619e+07	2.76551e+06	2.56992e+06	1.59551e+07	1.54537e+07	1.9068e+07	7.53107e+06	9.11328e+06	3.84336e+07	3.00378e+07	1.76414e+07
LIPID-P-0837	TG(16:0_16:0_16:1)	GL	TG	822.755	804.721	[M+NH4]+	C51H96O6	1.30394e+08	2.17036e+07	6.28497e+07	458662	1.81908e+07	3.70038e+07	457656	1.39634e+07	8.31064e+07	51909661	570670	975934	5.10898e+07	343451	1.36272e+08	5.29701e+07	3.51961e+07	6.41191e+07	1.62394e+08	6.97141e+07	1.35966e+08	1.3972e+07	4.08927e+07	1.73898e+07	4.81654e+06	1.12167e+07	1.39891e+06	5.45658e+07	1.18526e+06	6.0523e+07	3.38565e+06	8.82252e+07	408499	505438	3.74955e+06	3.97481e+06	2.26603e+07	7.35424e+06	6.22007e+06	1.95535e+07	1.64116e+07	7.10375e+06
LIPID-P-0791	TG(16:0_16:0_17:0)	GL	TG	838.786	820.752	[M+NH4]+	C52H100O6	1.05195e+07	503883	2.09281e+06	112792	634285	907554	172617	244394	3.62821e+06	2.05505e+06	184369	233705	1.49972e+06	187164	6.68097e+06	2.60512e+06	1.69283e+06	3.20161e+06	1.05782e+07	3.67178e+06	9.05479e+06	367911	890599	6.2499e+06	587276	1.81331e+06	280082	2.77266e+06	315613	9.21578e+06	472191	4.0729e+06	51095.3	186462	981391	1.17975e+06	337662	239077	422478	4.61855e+06	1.95787e+06	332611
LIPID-P-0793	TG(16:0_16:0_18:0)	GL	TG	852.802	834.768	[M+NH4]+	C53H102O6	7.01315e+07	1.20469e+07	3.2e+07	3.30778e+06	1.50394e+07	1.86211e+07	3.53523e+06	8.25141e+06	5.21375e+07	3.67583e+07	5.12265e+06	3.97379e+06	3.27331e+07	5.63222e+06	6.92121e+07	4.25911e+07	3.583e+07	3.45328e+07	1.12932e+08	5.46316e+07	7.59744e+07	1.18079e+07	2.57132e+07	5.70312e+07	1.819e+07	4.13076e+07	6.51113e+06	4.49749e+07	8.17942e+06	1.264e+08	1.19021e+07	4.74053e+07	5.37275e+06	4.01979e+06	2.03678e+07	1.95932e+07	1.10413e+07	5.41335e+06	8.95245e+06	3.82496e+07	3.28756e+07	1.64467e+07
LIPID-P-0843	TG(16:0_16:0_18:1)	GL	TG	850.786	832.752	[M+NH4]+	C53H100O6	9.47652e+07	1.05788e+07	3.13353e+07	219134	1.15448e+07	2.25024e+07	251264	6.87934e+06	4.55177e+07	2.55291e+07	497321	564954	2.45758e+07	216016	8.6422e+07	3.36528e+07	2.82231e+07	3.29812e+07	6.86833e+07	3.93261e+07	8.75539e+07	9.92603e+06	1.14318e+07	1.23002e+07	5.00744e+06	7.69561e+06	1.06257e+06	4.06514e+07	1.28572e+06	2.91901e+07	1.82461e+06	7.12304e+07	384414	298499	4.25002e+06	4.05668e+06	7.76006e+06	2.78626e+06	3.61059e+06	1.2955e+07	1.03129e+07	3.40888e+06
LIPID-P-2307	TG(16:0_16:0_20:2)	TG	TG	876.8	858.768	[M+NH4]+	C55H102O6	6.0209e+06	717511	1.67115e+06	26748.3	422584	1.38848e+06	23310.7	321057	3.61036e+06	1.94702e+06	65754.6	55935.7	1.48278e+06	27151.7	6.10634e+06	2.5175e+06	1.70034e+06	1.93951e+06	7.24045e+06	5.20739e+06	4.93517e+06	494415	1.09256e+06	4.95634e+06	676118	1.66321e+06	164525	3.36337e+06	246578	7.09772e+06	245562	4.42742e+06	78845.5	36557.2	849227	1.44656e+06	662588	271805	404247	3.15169e+06	1.28352e+06	203267
LIPID-P-1046	TG(16:0_16:0_20:4)	GL	TG	872.774	854.736	[M+NH4]+	C55H98O6	1.45396e+07	1.45897e+06	5.00531e+06	76756.8	939723	2.85944e+06	32296	893740	1.12706e+07	5.79818e+06	541891	132425	4.74746e+06	39289.3	1.7569e+07	4.68578e+06	4.79053e+06	4.49167e+06	2.78469e+07	1.33223e+07	1.42144e+07	550197	3.88955e+06	2.91596e+07	923367	5.22951e+06	326921	6.14698e+06	355444	4.15641e+07	558144	1.00941e+07	370117	163086	3.61174e+06	1.1324e+07	1.46053e+06	440440	2.88305e+06	1.52721e+07	4.58839e+06	323787
LIPID-P-1146	TG(16:0_16:0_22:6)	GL	TG	896.771	878.736	[M+NH4]+	C57H98O6	3.76486e+07	2.43182e+06	7.99081e+06	23856	1.88907e+06	3.39744e+06	122462	892112	1.69643e+07	5.41239e+06	86840.3	109450	8.67083e+06	67426.3	1.86049e+07	8.16051e+06	4.804e+06	1.12678e+07	1.22149e+07	1.30171e+07	2.34997e+07	1.15165e+06	3.19779e+06	8.44953e+06	1.66242e+06	3.89157e+06	185329	5.69956e+06	292216	1.50203e+07	816489	6.77153e+06	71554.9	107954	1.15397e+06	2.23487e+06	1.38002e+06	297335	677945	9.6516e+06	1.75137e+06	200803
LIPID-P-0810	TG(16:0_16:0_24:0)	GL	TG	936.895	918.862	[M+NH4]+	C59H114O6	109236	18795.4	53111.8	12586	33659.2	22209.1	18852.7	18751.6	117985	55545.8	20329.7	15868.9	38408.2	23865.9	158211	43696.1	73494.5	51707.5	132447	78854.9	383655	22810	50442.8	4.79435e+06	341903	939270	34048.9	1.0021e+06	41823.1	9.40934e+06	159233	399401	27562.8	15333.2	372195	704855	10979.7	31408.1	95369.3	2.9499e+06	983009	224163
LIPID-P-0901	TG(16:0_16:1_16:1)	GL	TG	820.739	802.705	[M+NH4]+	C51H94O6	9.72178e+07	9.23473e+06	3.83054e+07	181688	7.07007e+06	1.92583e+07	168409	9.71154e+06	7.06663e+07	3.27812e+07	237512	381455	3.05091e+07	129447	1.41878e+08	3.30046e+07	2.2616e+07	4.48506e+07	1.23232e+08	6.12359e+07	1.12442e+08	4.34083e+06	1.90028e+07	1.2279e+07	1.07984e+06	2.55431e+06	366863	5.24695e+07	262056	3.27732e+07	886903	9.63655e+07	115790	188088	975770	1.72043e+06	1.19522e+07	2.24987e+06	2.69841e+06	1.64222e+07	3.74568e+06	1.14252e+06
LIPID-P-0976	TG(16:0_16:1_18:2)	GL	TG	846.755	828.721	[M+NH4]+	C53H96O6	1.88468e+08	2.20057e+07	7.60581e+07	443709	1.42239e+07	5.81572e+07	455144	2.22428e+07	1.29709e+08	6.37135e+07	415780	765778	6.84783e+07	216008	2.24002e+08	8.29039e+07	6.20453e+07	8.42666e+07	1.60358e+08	1.39501e+08	2.15604e+08	1.14105e+07	2.65234e+07	1.49454e+07	2.35921e+06	4.16666e+06	507490	1.32914e+08	789868	5.26814e+07	1.90234e+06	2.06304e+08	329663	377410	2093040	3.42e+06	2.33308e+07	4.76467e+06	5.59709e+06	2.56636e+07	5.99196e+06	1.72328e+06
LIPID-P-1041	TG(16:0_16:1_18:3)	GL	TG	844.739	826.705	[M+NH4]+	C53H94O6	1.81014e+07	1.28061e+06	3.84296e+06	35886.6	574409	5.14549e+06	19600.9	1.323e+06	8.55723e+06	4.80685e+06	29599.8	25923.1	3.86392e+06	6314.79	2.37557e+07	5.05157e+06	2.55007e+06	7.54668e+06	2.17417e+07	1.41823e+07	2.22697e+07	353950	1.31512e+06	678267	107118	159924	20257.8	1.23951e+07	27755.6	3.06246e+06	104432	2.70979e+07	8942.54	41329.4	124271	121031	817706	204465	221778	605483	191357	43899.7
LIPID-P-0848	TG(16:0_16:1_20:0)	GL	TG	878.818	860.783	[M+NH4]+	C55H104O6	1.274e+06	53287.2	424886	8012.25	106582	136637	14689.6	119064	1.30846e+06	287673	6724.63	9129.72	199020	16596.7	2.68046e+06	274143	342956	270713	1.27078e+06	646431	4.9259e+06	61278.1	191736	980174	265164	1.02943e+06	53188.6	4.3347e+06	60570.5	3.81067e+06	76250.9	5.15422e+06	30073.4	7380.92	155913	281736	85288.1	71911.9	210693	2.22499e+06	722010	248081
LIPID-P-0917	TG(16:0_16:1_20:1)	GL	TG	876.802	858.768	[M+NH4]+	C55H102O6	2.65416e+08	2.55419e+07	1.04075e+08	507133	2.99487e+07	8.13939e+07	802385	2.52405e+07	1.43089e+08	5.92298e+07	1.0602e+06	1.70716e+06	6.4336e+07	456815	2.80491e+08	9.08392e+07	7.60233e+07	8.72369e+07	1.676e+08	125290122	248992923	2.37734e+07	3.10615e+07	1.90223e+07	8.66712e+06	9.32651e+06	1.39541e+06	1.57068e+08	2.65784e+06	4.72519e+07	2.52836e+06	2.68054e+08	741571	644596	5.80131e+06	6.68705e+06	2.48307e+07	7.40244e+06	6.5645e+06	3.99364e+07	1.33296e+07	6.02739e+06
LIPID-P-1098	TG(16:0_16:1_20:4)	GL	TG	870.755	852.721	[M+NH4]+	C55H96O6	2.50457e+07	1.07004e+06	6.38358e+06	7176.25	213040	3.07248e+06	15824.4	589552	1.51009e+07	4.14831e+06	85022.8	49762.3	4.22527e+06	9940.1	3.96829e+07	2.93525e+06	2.49757e+06	4.60971e+06	3.3477e+07	1.28245e+07	2.59064e+07	294772	2.67015e+06	7.16179e+06	224813	2.0363e+06	154305	8.51332e+06	86340.1	2.49998e+07	193103	1.87872e+07	140143	34120.3	583827	2.21057e+06	1.18898e+06	395113	1.41499e+06	4.88968e+06	1.27998e+06	118192
LIPID-P-1136	TG(16:0_16:1_20:5)	GL	TG	868.739	850.705	[M+NH4]+	C55H94O6	3.72489e+06	177463	380092	7469.61	27018	179324	5028.2	44525.4	884836	303665	16892.1	8798.93	683085	9	1.85575e+06	195720	112796	519793	1.63732e+06	782829	2.9482e+06	24519.7	478639	389127	42487.7	216958	9327.42	398203	8876.87	1.58824e+06	37495	1.30025e+06	5942.97	4358.9	52977.8	42475.2	149479	22187.1	53766.3	322505	79667.8	1490.98
LIPID-P-0927	TG(16:0_16:1_22:1)	GL	TG	904.833	886.799	[M+NH4]+	C57H106O6	861776	31486.7	195656	3129.78	31883	152704	1671.81	30094.2	598622	129145	7726.8	4016.57	84458.4	9	1.05129e+06	134228	87217.5	118297	954755	336581	808909	28442.4	81763.9	249810	120617	451766	37660.3	730496	23026.3	1.83154e+06	37174.9	2.06531e+06	3839.72	9	55620.5	86484.3	42623.7	29650.6	183604	473517	174313	47241.8
LIPID-P-1054	TG(16:0_16:1_22:3)	GL	TG	900.802	882.768	[M+NH4]+	C57H102O6	107798	968.485	23399.2	9	2347.52	20351.4	9	5150.85	70625.3	4642.32	9	9	5209.2	9	141874	14795.1	20054.5	18445.5	120237	57833.7	92592.7	2275.38	10651	7427.71	9	23846.3	9	70463.4	2920.37	37311	9	116988	9	9	7096.76	1402.7	827.115	1406.21	1413.83	9874.72	1873.07	2919.37
LIPID-P-1171	TG(16:0_16:1_22:6)	GL	TG	894.755	876.721	[M+NH4]+	C57H96O6	5.19734e+07	1.89567e+06	6.04079e+06	15787.9	726667	2.22116e+06	68559.9	800017	2.56762e+07	3.52923e+06	25261.3	70702.8	7.36962e+06	22823	3.03799e+07	5.1174e+06	2.18063e+06	8.75367e+06	1.50046e+07	1.06358e+07	2.83148e+07	498873	3.21712e+06	2.49182e+06	743447	1.70751e+06	87249.9	5.62827e+06	90794.4	1.03658e+07	515179	1.01427e+07	46780.8	42513.8	293472	408876	1.29141e+06	356903	456356	3.49622e+06	544151	96938.6
LIPID-P-1081	TG(16:0_16:2_16:3)	GL	TG	814.692	796.658	[M+NH4]+	C51H88O6	124532	18204.7	32326.8	9	6004.37	16863.3	902.49	27394.6	118858	90278.4	9	9	70179.8	9	191401	44141.5	20997.1	107182	274139	67809.9	352501	5436.07	28102.8	31274.4	9	1465.88	962.79	101851	9	142378	3828.68	216756	9	9	6312.08	7621.82	6839.1	2283.72	24344.4	31287.1	9014.74	9
LIPID-P-2310	TG(16:0_16:2_20:5)	TG	TG	866.73	848.689	[M+NH4]+	C55H92O6	420757	9497.66	20859	54141.2	5040.7	11388.5	9	9	421747	67498.1	9	9	95740.1	2587.66	707507	173266	14340.6	160203	1.12325e+06	134180	205664	9383.62	24196.6	43495.8	9	9	9	152126	9	172806	4644.09	490459	9	9	9	9	9	4992.49	9	9	9	9
LIPID-P-0796	TG(16:0_17:0_18:0)	GL	TG	866.815	848.783	[M+NH4]+	C54H104O6	3.66539e+06	122455	255588	23830.9	160634	122464	46347.1	56515.5	648068	388733	58472.7	43876.1	313892	68092.6	1.34622e+06	509601	453165	436454	1.76686e+06	638480	2.56418e+06	74362.2	630658	2.93293e+06	316563	1.16568e+06	130098	1.44199e+06	60013	6.51721e+06	235721	1.69726e+06	48543.3	46821	495860	498679	46478.6	29244.4	86933.5	1.58843e+06	879451	195068
LIPID-P-0844	TG(16:0_17:0_18:1)	GL	TG	864.802	846.768	[M+NH4]+	C54H102O6	3.31744e+07	1.05407e+06	6.03251e+06	50210.2	1.22694e+06	2.97728e+06	86703.9	480518	1.18884e+07	4.34259e+06	114971	67739.6	3.28143e+06	91025.2	2.52959e+07	5.37257e+06	4.36328e+06	8.43373e+06	1.99518e+07	7.55723e+06	2.65274e+07	785327	703913	6.38261e+06	647032	2.29011e+06	166520	9.52668e+06	244103	1.21015e+07	264361	1.5159e+07	88551.4	79072.4	903037	1.18941e+06	626568	248796	453685	5.48478e+06	2.40191e+06	267838
LIPID-P-0979	TG(16:0_17:1_18:2)	GL	TG	860.773	842.736	[M+NH4]+	C54H98O6	1.54592e+07	937742	4.45266e+06	13133.7	546165	3.69933e+06	20215	592999	7.52763e+06	3.04592e+06	19525.5	26419.3	3.89537e+06	25357.1	1.97953e+07	4.79347e+06	2.65736e+06	5.92925e+06	1.13374e+07	1.05832e+07	1.55266e+07	307745	856595	1.50011e+06	180557	237511	24316.4	9.0538e+06	47461.1	3.09733e+06	91132	1.37605e+07	32316.4	18565.9	172458	235084	623250	97977.4	290797	1.50432e+06	419682	41949.9
LIPID-P-1100	TG(16:0_17:1_20:4)	GL	TG	884.771	866.736	[M+NH4]+	C56H98O6	806871	39563	127963	1036.15	7180.92	89012.8	9	17617.2	70682.4	153863	2065.46	9	134708	9	518471	138910	24223.6	197884	339571	315887	538919	9797	36157.8	176340	11386.9	76621	9	42094.7	3642.99	392407	9	116440	4083.76	3572.91	39119.6	36044.3	41206	5540.19	10491.9	113831	45327.6	4121.15
LIPID-P-2311	TG(16:0_17:1_22:6)	TG	TG	908.78	890.736	[M+NH4]+	C58H98O6	5.95156e+06	194067	598695	9	73818.6	186204	7385.6	48268.6	1.78317e+06	324008	9083.71	7833.13	562869	10984.6	1.75371e+06	440838	290196	995020	1.10967e+06	1.19393e+06	2.13513e+06	35059.4	249620	612199	158721	269366	8880.56	438553	9529.68	1.07875e+06	87531.8	620686	6755.93	7189.39	77966.6	128813	60000.5	19950.5	76458.4	672071	106874	17437.4
LIPID-P-0943	TG(16:0_17:1_26:1)	GL	TG	974.902	956.877	[M+NH4]+	C62H116O6	113439	1801.77	23488.3	2505.81	7770.34	5234.56	2780.16	6326.66	30985.4	9046.65	715.984	2618.83	7176.91	6372.08	50664.9	10632.7	17101	14127.5	39483.7	13769.8	68081.2	3558.93	10679.5	388492	112189	210978	18588.1	196367	14002.8	2.84799e+06	45410.5	232479	8228.65	2328.88	67545.3	104941	1892.3	9839.42	175443	294008	203792	23487.2
LIPID-P-2312	TG(16:0_17:2_20:4)	TG	TG	882.75	864.721	[M+NH4]+	C56H96O6	1.26924e+06	39671	154329	3079.61	23030.9	77167.7	9	34594.4	494469	210398	20893.6	542.472	195369	989.925	1.18581e+06	129913	163345	245818	1.18432e+06	601443	694287	2978.98	63020.1	988917	11498.9	66751.4	4705.7	230185	5384.3	1.25099e+06	9302.83	418132	11297.2	12563.5	43100.1	122631	10894.3	9409.7	74899.1	688412	107227	3760.04
LIPID-P-0797	TG(16:0_18:0_18:0)	GL	TG	880.831	862.799	[M+NH4]+	C55H106O6	1.83351e+07	2.84251e+06	7.27625e+06	1.43922e+06	2.94229e+06	4.4004e+06	1.39724e+06	1.73564e+06	1.47205e+07	7.89946e+06	2.01313e+06	1.52446e+06	6.70646e+06	2.82655e+06	1.74716e+07	8.79871e+06	8.61913e+06	8.27727e+06	2.71275e+07	1.17017e+07	2.1394e+07	3.12437e+06	7.05106e+06	1.66989e+07	5.04019e+06	1.69337e+07	2.21755e+06	1.92694e+07	3.32367e+06	5.25339e+07	4.13216e+06	1.70455e+07	2.49522e+06	1.59002e+06	6.42495e+06	6.92992e+06	2.59028e+06	1.61249e+06	2.58941e+06	15477852	1.18211e+07	5.9922e+06
LIPID-P-0846	TG(16:0_18:0_18:1)	GL	TG	878.817	860.783	[M+NH4]+	C55H104O6	2.42127e+08	2.29752e+07	1.00531e+08	1.14382e+06	3.37981e+07	5.62582e+07	1.16744e+06	1.94961e+07	1.46092e+08	8.46501e+07	2.02204e+06	1.60767e+06	7.61828e+07	2.10874e+06	2.3873e+08	9.42336e+07	8.93007e+07	9.59578e+07	2.05985e+08	1.05013e+08	2.48678e+08	2.06154e+07	3.28938e+07	5.74566e+07	1.96855e+07	4.12416e+07	4.3679e+06	1.58808e+08	4.85296e+06	1.66382e+08	7.89009e+06	2.01179e+08	2.89131e+06	1.91282e+06	1.65823e+07	1.41126e+07	1.3093e+07	5.30779e+06	9.26442e+06	5.61442e+07	4.81032e+07	1.67856e+07
LIPID-P-0919	TG(16:0_18:0_18:2)	GL	TG	876.79	858.768	[M+NH4]+	C55H102O6	9.51561e+07	1.34939e+07	3.60215e+07	589336	1.61293e+07	2.36211e+07	404093	9.77503e+06	6.41168e+07	4.47809e+07	1.19155e+06	776467	4.31016e+07	652999	8.40462e+07	5.94484e+07	5.24492e+07	5.23459e+07	8.12429e+07	8.32316e+07	1.09497e+08	8.84268e+06	1.16624e+07	4.83594e+07	6.83913e+06	9.73861e+06	917874	9.87207e+07	1.85155e+06	8.37169e+07	2.4822e+06	9.5768e+07	643564	992695	6.63804e+06	1.11971e+07	6.44259e+06	1.77553e+06	3.8385e+06	4.21137e+07	2.03944e+07	4.23173e+06
LIPID-P-0803	TG(16:0_18:0_19:0)	GL	TG	894.848	876.815	[M+NH4]+	C56H108O6	130096	13363.7	18291	5048.19	19627	11456.2	15323.5	16514.5	96332.9	46830	25152.2	31942.7	29994.3	13256.4	132574	24574.4	53688.8	40149.9	126844	84324.4	241291	19611.9	58734.5	2.05124e+06	83307	437584	32911.3	574051	17978.8	1.73955e+06	44372.9	325864	14044.9	16443.8	117381	301027	19112.8	20787.9	30349.8	1.41887e+06	355491	42604.6
LIPID-P-0806	TG(16:0_18:0_20:0)	GL	TG	908.861	890.83	[M+NH4]+	C57H110O6	880071	77981	273381	44342.5	119077	64441.6	79363.5	74234.2	843278	281202	76187.9	66118.6	182258	123268	1.23976e+06	278581	371296	258705	1.16015e+06	519406	3.6066e+06	105058	364509	8.06254e+06	672136	3.14412e+06	156623	5.97768e+06	153275	1.44327e+07	279337	3.41864e+06	92695.7	93367.4	785216	1.45688e+06	86756.2	111989	197569	7.05858e+06	2.49266e+06	408050
LIPID-P-0851	TG(16:0_18:0_20:1)	GL	TG	906.847	888.815	[M+NH4]+	C57H108O6	7.29954e+06	178997	1.15706e+06	34359.6	251297	663046	37264	152449	2.80275e+06	771597	59115.5	34147.6	629615	66940.2	6.64641e+06	1.27166e+06	1.30629e+06	1.06185e+06	4.1611e+06	2.21442e+06	7.63591e+06	205435	591169	2.72483e+06	1.05587e+06	4.30511e+06	262666	7.3328e+06	155942	1.3581e+07	227900	6.8753e+06	130754	25792.8	803742	764092	121676	138162	427055	2.45106e+06	1.8158e+06	392611
LIPID-P-0809	TG(16:0_18:0_22:0)	GL	TG	936.896	918.862	[M+NH4]+	C59H114O6	113151	29178.5	90198.5	25162.9	43103.3	43109.7	34576.8	22614.5	124912	101390	33380.2	29819.8	65305.6	80856.1	167436	74440.5	133727	131911	192944	88150.9	698367	33096.9	162881	2.48469e+06	197242	1.27532e+06	50789.7	2.13153e+06	38890.2	5.49197e+06	104466	867174	29520.9	47568.4	336875	321220	20340.6	26828.9	41483.7	1.98513e+06	594293	108529
LIPID-P-1151	TG(16:0_18:0_22:6)	GL	TG	924.802	906.768	[M+NH4]+	C59H102O6	2.20351e+07	1.3306e+06	3.70489e+06	6766.33	574681	1.55061e+06	35671.9	423144	9.14751e+06	1.96479e+06	34477.6	52408.4	3.51492e+06	16182.4	1.1752e+07	2.73347e+06	1.44975e+06	4.41845e+06	4.97519e+06	4.54646e+06	1.03104e+07	447500	1.36734e+06	1.35024e+06	690531	1.10603e+06	48936.5	3.07766e+06	89722.5	3.14409e+06	253683	3.62354e+06	39849.2	43494.9	223519	436549	690756	165943	202333	1.65926e+06	393315	60899.3
LIPID-P-0811	TG(16:0_18:0_23:0)	GL	TG	950.912	932.877	[M+NH4]+	C60H116O6	37107.9	7358.23	37128.1	10273.5	24199.4	21070.5	20690.2	6927.33	34828.8	32983.1	28664.7	14226.7	31166.6	24559.8	17756	34397	41100.9	35083.5	57648	37335.3	60589.6	18576.2	43450	2.64668e+06	129467	332457	17646.4	386849	27045	3.25958e+06	117807	117675	17801.4	24042.7	226627	378660	11528	16870.7	29249.3	1.61473e+06	377834	33062.2
LIPID-P-0813	TG(16:0_18:0_24:0)	GL	TG	964.928	946.893	[M+NH4]+	C61H118O6	55370.3	25832.8	76697.2	22100.5	36457.6	29257.9	40564.6	21196.2	65898.6	75914.3	34556.9	25341.2	58522.7	81038.4	81861.7	47318.4	95153.1	91131.4	109420	64305.2	213388	28918	81120	3.89518e+06	435108	1.34277e+06	54841.9	1.2016e+06	49568.2	9.81404e+06	227452	287207	43105.9	31528.5	634440	515295	18574.5	37559.2	69769.7	1.73585e+06	1.06598e+06	229454
LIPID-P-0980	TG(16:0_18:1_18:2)	GL	TG	874.786	856.752	[M+NH4]+	C55H100O6	1.78381e+08	1.71248e+07	5.73819e+07	507066	1.69326e+07	5.65342e+07	397644	1.89271e+07	9.53944e+07	4.14781e+07	707047	1.22832e+06	45870974	292662	1.95799e+08	7.21699e+07	5.97866e+07	6.43367e+07	9.59583e+07	1.21473e+08	173016154	1.3276e+07	1.65948e+07	1.32775e+07	4.70171e+06	4.43765e+06	563629	1.45681e+08	1.7468e+06	2.55423e+07	1.68037e+06	1.92865e+08	539331	355029	3.4889e+06	4.31027e+06	1.72803e+07	4.88697e+06	3.80478e+06	2.44653e+07	6.55369e+06	2.64126e+06
LIPID-P-1105	TG(16:0_18:1_20:4)	GL	TG	898.786	880.752	[M+NH4]+	C57H100O6	1.08285e+08	6.9459e+06	3.863e+07	157025	2.98507e+06	2.12337e+07	220859	4.11867e+06	7.53835e+07	2.54078e+07	1.24494e+06	667459	2.06636e+07	202269	1.42452e+08	2.32822e+07	2.38261e+07	2.28343e+07	1.1404e+08	6.1618e+07	9.53238e+07	2.56251e+06	1.40604e+07	5.02317e+07	3.3567e+06	1.30379e+07	906956	4.41178e+07	933683	9.76111e+07	1.40641e+06	8.33653e+07	1.39047e+06	448094	8.53685e+06	1.58513e+07	6.27977e+06	1.84226e+06	1.0981e+07	3.37091e+07	1.07476e+07	1.44392e+06
LIPID-P-0855	TG(16:0_18:1_21:0)	GL	TG	920.855	902.83	[M+NH4]+	C58H110O6	625640	21289	79022.9	8456.25	34110.7	38334.6	9661.78	24400.1	240169	62277.3	11196.2	7236.45	56755	20621.6	421334	62780.7	97169.1	86098.7	165545	94543.4	1.78599e+06	21334.8	63765.3	2.10992e+06	81837	437242	19773.9	3.32731e+06	19250.6	2.44954e+06	31281.1	2.25071e+06	7899.73	10507.9	140343	291069	15542.6	19969.2	25923.6	1.89918e+06	439819	26927.5
LIPID-P-0931	TG(16:0_18:1_21:1)	GL	TG	918.846	900.815	[M+NH4]+	C58H108O6	1.21262e+06	4092.6	58561.2	9	17301.5	48512.1	9	6664.5	380325	22323.6	9	1818.7	11599	9	839551	44143.4	49439.1	52086.6	427916	147383	926451	2482.95	46789.8	126582	42969.3	234236	14594.6	549216	5317	1.46485e+06	23276.4	1.08716e+06	4708.86	9	12791.8	36467.6	15088.9	12164.8	45813.6	197885	211866	4267.14
LIPID-P-0858	TG(16:0_18:1_22:0)	GL	TG	934.88	916.846	[M+NH4]+	C59H112O6	2.87672e+06	84192.9	554072	47192	200365	187033	67167.1	102319	2.24517e+06	387503	75718.4	49611.3	258648	130600	4.07381e+06	412925	765862	451611	1.21468e+06	540291	1.86364e+07	126439	286623	8.5644e+06	807393	3.23301e+06	114090	2.8233e+07	131563	1.80723e+07	188503	2.21233e+07	61931.6	29508.8	780185	1.42439e+06	82270.8	102043	291827	1.5224e+07	2.34374e+06	278398
LIPID-P-0935	TG(16:0_18:1_22:1)	GL	TG	932.86	914.83	[M+NH4]+	C59H110O6	1.04188e+07	61803.4	919704	16128.8	160390	804473	32745	142111	3.5273e+06	604527	135066	29834.4	234494	32489.1	8.59842e+06	486299	481480	516741	4.62114e+06	1.66598e+06	8.11144e+06	100985	211033	1.69126e+06	598562	2.1594e+06	111466	6.98774e+06	80003.3	9.92649e+06	96581.8	2.12074e+07	61000.6	15621.4	444383	411324	100460	100042	431802	3.34292e+06	815824	119566
LIPID-P-1177	TG(16:0_18:1_22:6)	GL	TG	922.786	904.752	[M+NH4]+	C59H100O6	1.82444e+08	1.17694e+07	3.31951e+07	79727.5	7.13421e+06	1.50227e+07	406945	4.24791e+06	9.86054e+07	1.90078e+07	329431	472778	3.15005e+07	216022	111441962	2.92408e+07	1.56412e+07	4.2403e+07	4.61623e+07	4.78241e+07	8.78052e+07	4.78224e+06	1.29192e+07	1.48989e+07	7.07938e+06	1.03288e+07	553075	2.61278e+07	1.04242e+06	3.3367e+07	2.44617e+06	3.51175e+07	375345	317579	3.08927e+06	3.64164e+06	6.39657e+06	1.65123e+06	2.44166e+06	1.94506e+07	4.23651e+06	653032
LIPID-P-0942	TG(16:0_18:1_24:1)	GL	TG	960.886	942.862	[M+NH4]+	C61H114O6	4.61753e+06	58654.9	443419	18544.2	140882	312309	23017.6	87225.2	1.98992e+06	264551	40635	26533.1	226645	39791.1	2.91309e+06	298207	277466	396243	2.40385e+06	576733	2.96969e+06	103897	200208	3.97196e+06	1.49482e+06	2.5313e+06	153993	5.17029e+06	121146	2.19984e+07	291494	7.38759e+06	75487.6	15030.3	676578	793406	47591.4	107000	1.67982e+06	2.02265e+06	1.63646e+06	266902
LIPID-P-1125	TG(16:0_18:1_24:4)	GL	TG	954.844	936.815	[M+NH4]+	C61H108O6	1.25888e+06	15227.1	217254	1495.2	19069.7	88092.9	2262.39	24949.9	567015	151149	8857.84	5818.46	78252	4007.64	997624	164142	157693	160292	684189	379622	626996	33979.9	60306.6	810684	46665	136354	12049.4	520490	18388.1	1.31581e+06	10993.7	706724	7268.05	6169.72	128608	327358	15899.5	6895.74	71497.5	305170	120836	18378.8
LIPID-P-0947	TG(16:0_18:1_26:1)	GL	TG	988.918	970.893	[M+NH4]+	C63H118O6	634895	14492.9	84578.5	17745.7	30347.2	45556.2	13816.7	20663.4	240546	41470.3	20467.2	12914.7	35200.1	30250.7	392705	48313.4	51786	58813	391733	106446	293708	16507.8	59730.4	1.51574e+06	1.0257e+06	800842	58010.2	1.16935e+06	44042.1	1.50206e+07	285628	1.01025e+06	38470.7	5960.12	338707	227738	14958.1	46066.2	1.51308e+06	617025	1.03788e+06	212265
LIPID-P-1128	TG(16:0_18:2_16:4)	GL	TG	840.707	822.674	[M+NH4]+	C53H90O6	961488	44675	156509	3418.74	14086.4	28280.9	6170.42	37061.2	376013	128745	9	10066.5	171763	3464.29	374330	170798	75819.1	255722	328440	317381	668501	19620.2	30070.5	173265	9	50769.3	9	109208	9	227579	9	431710	9	9	6832.21	27296	15319.4	9	9	80176.2	14774.9	9
LIPID-P-1048	TG(16:0_18:2_18:2)	GL	TG	872.77	854.736	[M+NH4]+	C55H98O6	1.52348e+08	2.0009e+07	5.00896e+07	550369	1.86278e+07	6.3539e+07	353283	1.82353e+07	9.25557e+07	5.89713e+07	824459	887727	6.39263e+07	240546	1.80707e+08	9.27394e+07	6.91279e+07	8.1788e+07	1.02814e+08	194145267	1.77175e+08	1.04889e+07	1.17428e+07	1.72882e+07	2.49005e+06	2.8522e+06	286817	1.92894e+08	1.60611e+06	2.47968e+07	1.1519e+06	2.25156e+08	475079	464064	2.18635e+06	5.64082e+06	1.5513e+07	3.35887e+06	2.19226e+06	2.60329e+07	4.14567e+06	1.58938e+06
LIPID-P-1096	TG(16:0_18:2_18:3)	GL	TG	870.752	852.721	[M+NH4]+	C55H96O6	3.83285e+07	2.93477e+06	7.53804e+06	94669.3	1.56338e+06	1.32346e+07	54077.7	3.1492e+06	1.74344e+07	1.15387e+07	117723	70965.6	9.52621e+06	20368.4	4.02588e+07	1.31971e+07	7.28986e+06	1.65321e+07	3.31769e+07	6.10171e+07	4.84485e+07	800603	2.18659e+06	2.85422e+06	222162	193920	52611.6	4.03487e+07	149787	7.1064e+06	226119	7.14244e+07	61680.5	75692.8	426280	906827	1.64825e+06	340879	538549	2.3746e+06	601275	102834
LIPID-P-1138	TG(16:0_18:2_18:4)	GL	TG	868.742	850.705	[M+NH4]+	C55H94O6	2.09585e+06	89438	144719	1549.09	13476	138276	3095.09	85357.2	872831	292040	1021.75	3493.16	244146	9	1.79415e+06	190682	94802.7	311743	1.47786e+06	1.22388e+06	2.63506e+06	42175.6	99417.1	59107.7	9	10634.6	512.55	1.4528e+06	5488.82	220260	11073.8	2.12693e+06	9	5611.74	5668.6	24526.2	55356.3	7138.87	33933.4	48463.6	34112.3	2050.26
LIPID-P-1170	TG(16:0_18:2_20:5)	GL	TG	894.752	876.721	[M+NH4]+	C57H96O6	9.70444e+06	816422	904916	18077.2	168288	942085	26963.2	200119	2.96115e+06	1.42244e+06	110828	153863	3.40003e+06	14641.9	4.91081e+06	1.04775e+06	854744	2.22462e+06	4.17024e+06	3.7609e+06	8.98636e+06	59480.3	868358	1.89525e+06	153550	524136	54961.5	2.2433e+06	50306.5	4.19759e+06	134937	4.08259e+06	47278.4	33191.9	223506	276634	428633	63857.8	188427	1.49738e+06	334368	26141.6
LIPID-P-1200	TG(16:0_18:2_22:6)	GL	TG	920.766	902.736	[M+NH4]+	C59H98O6	1.48336e+08	6.86163e+06	1.32074e+07	71540.2	3.34336e+06	7.76174e+06	215270	3.15019e+06	6.46535e+07	1.11048e+07	225813	293573	2.20569e+07	177516	7.23266e+07	2.35758e+07	9.44139e+06	3.13504e+07	2.75986e+07	5.64205e+07	8.04085e+07	2.05988e+06	5.80457e+06	1.01728e+07	3.55879e+06	3.0798e+06	206419	2.71198e+07	522853	1.86934e+07	1.23146e+06	3.25162e+07	236523	197846	1.28765e+06	2.48654e+06	3.08942e+06	856802	1.58166e+06	1.38541e+07	1.88802e+06	297194
LIPID-P-1213	TG(16:0_18:4_20:5)	GL	TG	890.718	872.689	[M+NH4]+	C57H92O6	3.82679e+06	103849	255578	170820	52707.7	333594	9	92604	1.0596e+06	379744	6826.08	13892.4	471976	7222.44	3.55008e+06	748483	397062	560495	3.40856e+06	1.66981e+06	4.16417e+06	58022	386179	21766.8	4805.73	2406.7	2475.78	977353	7809.24	100670	1467.39	3.68001e+06	9	6802.43	26335.2	2405.26	121529	44595	12713.2	41025.2	187625	9
LIPID-P-2314	TG(16:0_18:5_20:5)	TG	TG	888.72	870.674	[M+NH4]+	C57H90O6	812693	50330.3	92583.3	8609.87	27122.4	131146	7298.1	16494.6	293540	159077	10412.1	5841.94	163688	9	828635	396846	173977	245476	880701	729588	997966	7834.56	110971	9	9	9	9	401188	9	9	9	1.37985e+06	9	9	9	9	62186	9	9	8516.93	13590.1	9
LIPID-P-2316	TG(16:0_19:2_20:4)	TG	TG	910.78	892.752	[M+NH4]+	C58H100O6	445945	141273	480063	3079.08	52245.8	95046.5	4600.6	59495	744198	428457	26280.5	9429.26	312507	5246.5	1.39616e+06	302206	399709	389877	1.39893e+06	835751	983321	52776.9	174929	2.35246e+06	102435	313193	20195.8	547398	15628	2.7484e+06	14621	781729	40350.5	8285.06	265102	748447	77320.7	9546.36	165106	1.23443e+06	306953	10854.6
LIPID-P-0853	TG(16:0_20:0_18:1)	GL	TG	906.846	888.815	[M+NH4]+	C57H108O6	1.11615e+07	313412	2.74055e+06	77330.7	605445	906466	105828	385955	8.35301e+06	1.52637e+06	137060	89313.3	974783	211480	2.05513e+07	2.07408e+06	2.39249e+06	1.58818e+06	7.27654e+06	3.58199e+06	3.51151e+07	451781	1.07261e+06	6.93336e+06	1.83545e+06	5.11178e+06	221260	3.41996e+07	453151	1.64845e+07	386814	3.75267e+07	212695	100255	1.22425e+06	1.84609e+06	396393	228918	727769	1.63796e+07	3.67262e+06	998503
LIPID-P-2317	TG(16:0_20:0_22:6)	TG	TG	952.83	934.799	[M+NH4]+	C61H106O6	3.27859e+06	79292.8	357026	6431.1	14451.6	328227	6825.48	15717.8	1.31993e+06	276789	15897	15401.3	231699	9	2.33838e+06	374631	241176	298567	1.30435e+06	1.35156e+06	1.67825e+06	34928	116594	1.34948e+06	36599.2	115185	11427.7	1.74415e+06	49152.9	2.1673e+06	31836.7	1.79877e+06	4443.16	2502.5	267779	591287	63599.6	33358.1	119356	837769	199152	21888.6
LIPID-P-2319	TG(16:0_20:1_21:1)	TG	TG	946.88	928.846	[M+NH4]+	C60H112O6	145033	4624.93	13930.7	5124.91	9179.9	11163.2	2905.78	8982.58	62608.9	17854.1	11585.8	2298.13	21472.9	6095.74	67393.1	26737	40956	27235.8	54038.7	54673.1	216079	10378.8	8510.49	3.04077e+06	29486.1	87807.2	9	822490	11364.3	1.29524e+06	15469.6	507306	1658.02	4468.77	63087.3	410591	3056.56	2612.69	9368.36	2.62708e+06	271275	10430
LIPID-P-0867	TG(16:0_20:1_22:0)	GL	TG	962.912	944.877	[M+NH4]+	C61H116O6	179727	11329.1	85540	14392.3	36122.2	29116.7	24153.9	15387.3	200306	79614.3	23217.6	4481.17	54409.7	43894.5	316329	52281.1	129433	68502.8	102562	52360.7	3.21616e+06	21667.1	51759.1	2.5028e+06	186303	966224	19307.2	5.05805e+06	34248.7	4.82808e+06	48330.2	3.92859e+06	15648.8	17796.8	271212	277506	7487.36	23444.7	39654.2	4.24438e+06	598701	48603.6
LIPID-P-1184	TG(16:0_20:2_22:5)	GL	TG	950.818	932.783	[M+NH4]+	C61H104O6	1.53849e+06	92018.2	262340	3815.24	31521.5	210630	2974.97	49614.6	638531	238078	28545.8	9	173917	978.747	743787	189842	216789	252664	555577	821475	713346	34251.4	154005	1.23736e+06	52459	410079	5422.32	873630	37236.7	1.48768e+06	13864	739990	20055.6	5906.29	286024	794884	62481.5	29383.2	172477	894867	173288	34274.8
LIPID-P-2320	TG(16:0_20:2_22:6)	TG	TG	948.79	930.768	[M+NH4]+	C61H102O6	8.54574e+07	5.13291e+06	1.10605e+07	77386.4	3.20299e+06	5.34642e+06	386077	2.32777e+06	4.52582e+07	7.82917e+06	215930	374712	1.48422e+07	237876	3.09573e+07	1.24912e+07	7.16933e+06	1.81695e+07	1.38535e+07	1.62622e+07	3.8544e+07	2.2595e+06	3.92886e+06	1.17748e+07	5.49202e+06	6.18093e+06	409632	2.05863e+07	524234	2.56436e+07	1.64878e+06	1.7502e+07	348796	75874	2.05404e+06	2.53815e+06	1.98752e+06	727602	2.2068e+06	1.44084e+07	2.39938e+06	363797
LIPID-P-2321	TG(16:0_20:2_24:5)	TG	TG	978.86	960.815	[M+NH4]+	C63H108O6	663620	8365.16	61967.2	1613.22	8741.39	65926.6	3587.08	20091.6	274634	55246.8	5976.08	3203.73	45913.1	2812.54	430015	99602.6	90317.1	103274	165165	338911	256940	6376.52	14932.8	326935	15496.6	69659.4	3588.28	609234	14764.2	606286	3207.2	447183	7244.72	9	92730.4	174670	19171	8157.33	17689.7	253417	56028.1	9147.41
LIPID-P-1219	TG(16:0_20:4_22:5)	GL	TG	946.786	928.752	[M+NH4]+	C61H100O6	8.13039e+06	86247	583196	7554.56	174596	672538	8767.05	309651	3.80953e+06	824104	43249.2	38210.5	859989	4915.91	4.48548e+06	2.10724e+06	1.09578e+06	1.56375e+06	2.37177e+06	2.01125e+06	5.69893e+06	88760.7	231036	1.92782e+06	142781	134529	12873.5	3409809	21995.7	2.90879e+06	30500.1	5.82823e+06	7135.41	8194.91	257112	174633	120458	26908.7	112534	1.72247e+06	274763	37544.8
LIPID-P-1229	TG(16:0_20:4_22:6)	GL	TG	944.771	926.736	[M+NH4]+	C61H98O6	731476	32680.5	106107	9	6190.73	31166.1	1485.94	24228.1	269591	53500.5	7546.55	7540.69	132831	9	334388	55755.3	91753.6	99725.5	212827	261553	269613	8866.43	56879.5	702129	51002.7	126834	8576.66	85646.1	6862.56	900843	26803.3	134340	9243.06	9	49768.6	143283	15180.1	2908.91	57550.2	583045	82753.4	3079.61
LIPID-P-2323	TG(16:0_20:4_24:6)	TG	TG	972.8	954.768	[M+NH4]+	C63H102O6	1.65653e+06	6618.9	128959	9	12218.1	60799.7	9	4342.46	325567	94878.1	5699.4	9	56905.9	9	431997	120676	58002.1	116683	198678	321563	325689	9827.03	23911.6	239994	28427.4	94533	9	181639	3592.77	353940	15444	150976	5222.61	3138.7	25858.3	152827	25365.3	4636.72	43561	283083	39935.1	1556.66
LIPID-P-1190	TG(16:0_22:1_22:6)	GL	TG	978.85	960.815	[M+NH4]+	C63H108O6	142705	8055.18	17160	9	3091.54	10835.2	9	7288.57	69385.3	18508.5	1667.41	1600.53	13085.1	9	103189	17766.2	7032.56	21449.6	75179.9	54936.1	58143.3	809.49	9631.17	354715	13301.4	75299	9	106797	7185.59	344454	10220.5	60672	885.07	840.515	46859.9	138217	5207.77	1303.4	11959.4	125954	25381.3	6121.49
LIPID-P-1240	TG(16:0_22:6_22:6)	GL	TG	968.771	950.736	[M+NH4]+	C63H98O6	828657	41482.8	51443.3	998.3	11924.5	11267.2	5995	9	339735	57854.8	27404.1	17866	202813	3480.64	194445	69252.7	48460	136525	136464	195358	245947	9	98273.2	753054	65062.8	169777	18784.8	206991	9438.96	631520	34489	215927	21233.1	15993.2	76654.8	128055	15652.9	10769.2	90329.9	373083	182703	12099.5
LIPID-P-0862	TG(16:0_23:0_18:1)	GL	TG	948.891	930.862	[M+NH4]+	C60H114O6	366214	16200	54380.7	1726.92	24882.7	25028.1	19048.8	15667	126644	51775.2	23428.9	11325	50736.4	19821.9	182905	47687.3	76703.5	60397.3	125092	67120.4	409953	29641.2	55631.1	4.30208e+06	161489	640660	28139.7	1.229e+06	41501.6	6.27401e+06	19667.7	970494	11354.9	12275.4	271769	604147	7385.38	22574.2	48446.3	2.96942e+06	824222	67592.3
LIPID-P-0857	TG(16:0_24:0_16:1)	GL	TG	934.871	916.846	[M+NH4]+	C59H112O6	200757	12633.4	66606.3	5189.02	14975	12489.5	17711.8	4931.52	152591	16867.7	11223	14424.4	13139.5	32064.6	326670	40968.6	68467.2	62843.9	144780	48240.6	1.02339e+06	19211.9	35548.1	1.90543e+06	124412	609385	26724.7	948357	26124	6.00345e+06	96845.5	646940	13834.6	4680.13	125829	383591	14434.8	36296.5	246233	1.58281e+06	846637	172153
LIPID-P-0864	TG(16:0_24:0_18:1)	GL	TG	962.911	944.877	[M+NH4]+	C61H116O6	1.5222e+06	50601.3	428787	41678.3	160779	117164	60554.8	96163.8	1.17465e+06	223100	69339.7	36416.1	210178	99352.5	2.47973e+06	292002	567910	289743	914575	354247	6.76159e+06	102283	223678	1.24022e+07	2.05159e+06	3.6508e+06	67008.4	7.96285e+06	157531	3.92564e+07	306565	7.25993e+06	80447	43114.9	1.19089e+06	1.87016e+06	44302.9	137904	1.22483e+06	1.04574e+07	3.3698e+06	740812
LIPID-P-0868	TG(16:0_25:0_18:1)	GL	TG	976.919	958.893	[M+NH4]+	C62H118O6	73128.4	5741.91	51348.4	5634.94	19952.6	21695.1	20984.4	12032.3	65313.1	35809.7	15007.2	5923.45	41110.7	31259.1	95319.6	17528.5	81492.2	47056.3	72939.4	44740	255319	15344.9	29646.5	3.95339e+06	196463	403506	13534.4	1.11923e+06	29801.4	5.07359e+06	96774.3	347160	15456.4	13036.3	340197	512079	1828.63	14655.1	91404.3	2.28153e+06	627205	67338.1
LIPID-P-0871	TG(16:0_26:0_18:1)	GL	TG	990.936	972.908	[M+NH4]+	C63H120O6	326746	39767.6	221326	55715.9	76609.5	62931.2	79549.7	10884.6	276776	126404	53490.8	37489.1	140485	170552	514781	102307	329766	161818	277196	137926	1.8605e+06	52935.5	100393	7.37647e+06	1.27362e+06	1.54259e+06	55234.8	5.2173e+06	88880.2	2.31939e+07	497778	2.45723e+06	75142.5	34910.6	1.31566e+06	1.06345e+06	11632.2	48202.5	623618	6.23908e+06	2.73339e+06	482232
LIPID-P-1029	TG(16:1_16:1_16:2)	GL	TG	816.705	798.674	[M+NH4]+	C51H90O6	739539	30777.7	158373	2884.39	17788.4	52610	3485.08	41854	705565	174253	9	2500.33	182194	7609.3	1.14926e+06	202596	41151.6	291973	690578	465896	1.31675e+06	21351.1	62443.3	126532	6914.79	14157	2448.62	807389	1444.88	487899	15755.7	1.14682e+06	1487.97	2848.85	20097.6	19862.4	10383.7	14584.5	45793.6	203586	8786.85	3978.3
LIPID-P-0970	TG(16:1_16:1_17:1)	GL	TG	832.737	814.705	[M+NH4]+	C52H94O6	6.36829e+06	182803	857727	12010.7	61957.9	448654	42325.1	93174	2.74852e+06	699805	6152.61	44845.6	839839	9081.74	7.98701e+06	777103	462574	1.32863e+06	5.09065e+06	1.96197e+06	6.75138e+06	111485	346718	277995	45430.6	78310.8	21635.8	1.40787e+06	5482.74	1.06616e+06	57309.4	3.01165e+06	46373.9	13164.9	50718.2	34069.1	165168	55429.8	263005	327268	100848	35777.9
LIPID-P-1038	TG(16:1_16:1_18:2)	GL	TG	844.739	826.705	[M+NH4]+	C53H94O6	8.01024e+07	4.0601e+06	1.62166e+07	170665	2.3321e+06	1.13599e+07	98222	6.25854e+06	5.97269e+07	1.79851e+07	74357	191117	1.65227e+07	76781.4	1.20408e+08	2.69453e+07	1.63095e+07	2.99793e+07	5.86868e+07	6.95959e+07	1.24233e+08	1.92399e+06	4.85352e+06	6.52403e+06	547242	746222	153883	1.09233e+08	187885	1.88695e+07	499523	1.39124e+08	87440.7	104835	464092	999090	3.49426e+06	954555	1.89973e+06	1.05955e+07	1.32691e+06	300036
LIPID-P-1086	TG(16:1_16:1_18:3)	GL	TG	842.717	824.689	[M+NH4]+	C53H92O6	3.52177e+06	150995	477874	2475.13	34495.3	427241	1034.06	199049	1.88744e+06	532445	4429.43	14036.5	604175	6484.68	4.69807e+06	509818	206029	1.00095e+06	4.13326e+06	2.40888e+06	6.28995e+06	61991	242198	145648	11424.5	22846	10482	2.9659e+06	3049.57	472397	35725.6	6.04912e+06	4062.41	1479.42	8408.61	11428.3	89478.1	34767.7	154014	103850	52742.7	5538.32
LIPID-P-1166	TG(16:1_16:1_20:5)	GL	TG	866.724	848.689	[M+NH4]+	C55H92O6	614526	22919.3	35604.8	1925.07	10247.7	24537.3	1493.97	12221.4	192583	79639.6	4367.82	5914.38	131109	9	359591	35095.2	38365.6	117462	299530	183847	764173	3846.03	66736.5	145175	14516.8	44984.3	1980.62	125752	3409.39	387901	12359	450881	2006.27	1441.31	14861.9	8313.69	23361.7	7785.22	26804.1	94348.8	22089.3	3959.61
LIPID-P-1197	TG(16:1_16:1_22:6)	GL	TG	892.725	874.705	[M+NH4]+	C57H94O6	1.31632e+07	346580	711923	11372.4	152107	214356	18123.1	149098	6.27785e+06	717211	10092.2	28695.8	1.04518e+06	11667	5.75603e+06	953236	385316	1.78122e+06	2.40765e+06	3.57308e+06	7.5352e+06	106679	465905	780398	167284	305847	43868	3.49539e+06	16110.9	2.96286e+06	174368	3.9723e+06	6082.08	14790.3	72176.5	126553	185144	53722.1	126806	1.09005e+06	104000	33854.5
LIPID-P-1202	TG(16:1_16:1_24:6)	GL	TG	920.766	902.736	[M+NH4]+	C59H98O6	2.46194e+07	1.20351e+06	2.27213e+06	15726.3	540939	1.68144e+06	21338	531216	1.18705e+07	2.06962e+06	69703	39849.5	4.06998e+06	26119.7	1.21286e+07	4.55122e+06	1.8046e+06	5.08127e+06	5.2126e+06	1.14374e+07	1.22871e+07	312920	1.10212e+06	3.56855e+06	520702	509271	28946.7	5.37344e+06	92578	4.85443e+06	184501	5.83642e+06	89693.2	49589.7	306917	881370	634508	116571	285680	3.06017e+06	429913	44198.6
LIPID-P-2332	TG(16:1_16:2_18:2)	TG	TG	842.73	824.689	[M+NH4]+	C53H92O6	534042	52475.5	183376	7085.3	30194.1	70196.4	9	54307	959421	225550	973.51	9	300491	5469.54	1.60705e+06	336895	205433	337573	847404	863944	2.08037e+06	24614.6	73742.4	108608	17130.2	10656.6	4447.35	1.45385e+06	1487.45	439195	21666.2	1.87482e+06	977.865	9	9	21004	22454	15072.8	66239.4	152957	31279.4	10388.9
LIPID-P-1214	TG(16:1_16:2_22:6)	GL	TG	890.724	872.689	[M+NH4]+	C57H92O6	850687	23918.2	48290.5	915.667	6009.7	31047.7	902.49	10782.6	463586	90730.5	1345.02	1799.59	112942	9	251822	60541.4	38740.6	201350	206008	342836	451752	10437.8	46287.1	108530	23405.9	34145.9	1819.63	211111	5434.72	383608	14959.9	286032	977.865	1365.58	5434.72	13955.1	7750.89	9051.26	24146	85662.8	14425	4500.26
LIPID-P-1094	TG(16:1_17:1_18:3)	GL	TG	856.74	838.705	[M+NH4]+	C54H94O6	893285	33542	89037.6	1034.27	8216.75	122873	518.28	26684.9	271586	185080	2534.75	1978.62	129282	4942.1	543654	159554	74481.7	297988	663803	1.10851e+06	842113	7602.86	34531.4	60765.2	5940.6	2445.29	3093.63	533962	9	155711	5918.96	933195	1979.95	9	7424.27	5515.12	7984.19	519.12	3007.82	52230.6	13947.7	1485.44
LIPID-P-2333	TG(16:1_17:1_22:6)	TG	TG	906.75	888.721	[M+NH4]+	C58H96O6	2.65108e+06	46602.9	79176.8	9	17789.9	49826.6	1979.28	19039.4	670231	194006	9176.11	9	200368	2540.07	899331	162791	100931	464245	403723	730441	930805	16524	39992.5	265967	45266.7	54614.4	518.952	234351	1027.58	429644	30040.5	309815	1987.3	1499.99	11875.3	25231.2	9356.8	1508.51	21226.1	340078	35213.6	1481.43
LIPID-P-1004	TG(16:1_17:1_24:1)	GL	TG	944.859	926.83	[M+NH4]+	C60H110O6	54988.9	9	9	9	9	9	9	9	9	9	9	1212.3	9	9	9	9	9	9	9	9	46039.9	9	9	28473.6	1681.58	68535.9	9351.29	41908.3	1150.61	461989	4654.51	118160	9	9	6104.09	9	9	2331.2	110198	39600.8	21144.7	2479.66
LIPID-P-2313	TG(16:1_18:1_16:3)	TG	TG	842.72	824.689	[M+NH4]+	C53H92O6	2.31445e+06	174615	548604	7046.06	70435	398903	2540.07	139859	1.75145e+06	1.0878e+06	2531.72	4665.11	961643	2533.5	2.60826e+06	618322	466665	1.02847e+06	2.12006e+06	1.61442e+06	4.00519e+06	48994.9	226647	311734	9	55539.1	11099.6	351321	8090.89	1.16001e+06	32924.3	2.86277e+06	4567.56	10596.9	76703.6	49703.2	70352.8	11779.6	139158	306987	88631.2	20695.6
LIPID-P-2318	TG(16:1_18:1_16:4)	TG	TG	840.71	822.674	[M+NH4]+	C53H90O6	259964	30954.1	37786.5	1467.89	9271.03	18218.5	9	14837.4	202767	65505.3	9	980.545	107204	9	173769	35095.8	21922.3	110129	143361	101672	701783	7323.13	48273	25517.3	4373.91	4894.34	9	70667	9	52997.7	3962.1	240261	9	9	4880.57	2441.54	6298.04	1949.58	3420.2	21920.8	2448.42	2970.45
LIPID-P-1044	TG(16:1_18:1_18:2)	GL	TG	872.77	854.736	[M+NH4]+	C55H98O6	8.81913e+07	1.02192e+07	2.86893e+07	281158	8.76073e+06	3.45802e+07	234001	14234156	6.78337e+07	3.00414e+07	322387	391726	3.36752e+07	117034	1.45357e+08	5.02645e+07	3.97865e+07	4.60779e+07	6.61471e+07	1.14977e+08	1.35077e+08	6.30739e+06	7.27359e+06	9.71669e+06	1.40637e+06	1.67164e+06	119123	1.35941e+08	747699	1.62003e+07	756408	1.70249e+08	273074	203676	934011	2.76177e+06	8.18706e+06	1.9658e+06	2.17622e+06	1.55188e+07	2.48172e+06	861638
LIPID-P-1097	TG(16:1_18:1_18:3)	GL	TG	870.746	852.721	[M+NH4]+	C55H96O6	4.97778e+07	4.66101e+06	1.09129e+07	156596	2.23482e+06	1.97525e+07	84168.9	5.02109e+06	2.64129e+07	1.61235e+07	181683	142849	1.32845e+07	44734	6.60121e+07	2.05693e+07	1.06576e+07	2.61819e+07	4.97454e+07	8.10962e+07	6.73819e+07	1.21352e+06	2.99019e+06	2.6992e+06	305387	435549	111213	6.43579e+07	175024	6.45046e+06	363601	1.02084e+08	87058.5	130075	481118	825740	2.38357e+06	528856	807420	2.50868e+06	591812	152927
LIPID-P-1106	TG(16:1_18:1_20:3)	GL	TG	898.786	880.752	[M+NH4]+	C57H100O6	1.62495e+07	721089	1.65283e+06	16502	227262	3.17608e+06	6148.54	642567	7.44112e+06	2.46694e+06	24718.8	40876.8	2.10049e+06	9	1.91076e+07	3.57594e+06	2.41595e+06	3.18485e+06	1.09588e+07	7.40016e+06	1.15112e+07	437672	963767	2.69661e+06	159208	1.21315e+06	65746.7	7.65628e+06	57962.5	6.87368e+06	80443.4	1.14326e+07	54093.5	11859.4	393321	901580	641333	208161	610091	2.51896e+06	402364	111369
LIPID-P-2334	TG(16:1_18:1_20:5)	TG	TG	894.76	876.721	[M+NH4]+	C57H96O6	6.93869e+06	198560	891048	1604.2	79677.1	341173	7671.17	50063.2	2.83252e+06	269650	9276.12	2696.22	753881	4884.25	4.06344e+06	661941	295054	1.08154e+06	1.32783e+06	1.11673e+06	3.68246e+06	61490.7	370828	297458	62577.4	175151	4872.25	425457	12584.8	960936	74810.5	903617	9	9267.83	28849.5	74032.2	151152	20869.1	63143.5	407395	72420.3	12570.2
LIPID-P-1000	TG(16:1_18:1_22:1)	GL	TG	930.842	912.815	[M+NH4]+	C59H108O6	2.9417e+06	78389.4	502970	7861.49	131843	616242	4857.26	165027	1.59594e+06	492247	97753.6	26742.8	271446	16847.1	2.67115e+06	471342	379339	431464	2.03261e+06	1.3713e+06	3.10979e+06	82944.1	168009	1.15221e+06	341364	703312	50824.8	3.14183e+06	50519.4	3.96938e+06	81258.1	8.20863e+06	30175.3	3209.5	232426	351801	99600.4	71174.1	130301	1.83345e+06	412726	90587.1
LIPID-P-1063	TG(16:1_18:1_22:2)	GL	TG	928.818	910.799	[M+NH4]+	C59H106O6	684701	60574.1	146940	9	36392.4	145535	1886.27	52172	477716	144088	9797.01	3085.86	111791	4366.01	606242	137452	128149	137235	419852	347904	682803	46562.4	73457.8	232588	66219.3	247355	23456.9	863892	11287.8	1.14869e+06	42105.4	1.16234e+06	7719.86	9	81752.8	84815.6	30394.1	39963.6	334462	310619	115590	35793.7
LIPID-P-1201	TG(16:1_18:1_22:6)	GL	TG	920.766	902.736	[M+NH4]+	C59H98O6	9.7813e+06	222354	654425	1039.51	73357.7	535180	7405.87	105604	3.86646e+06	504672	1649.29	13687.7	694447	3268.26	5.18902e+06	1.02335e+06	345792	1.26692e+06	1.9762e+06	640449	4.4789e+06	85691.2	205007	114331	85754.2	197859	7069.31	711415	10227.9	1.66888e+06	77519	930753	10491.3	1641.28	41914.4	35379.5	90060.1	16198.4	139219	503130	80249.2	8935.6
LIPID-P-1007	TG(16:1_18:1_24:1)	GL	TG	958.872	940.846	[M+NH4]+	C61H112O6	1.20434e+06	8810.7	126335	7232.74	13838.4	50786.8	2603.37	19854.7	592444	56174	9	8987.71	57403.7	5438.97	924963	79905.5	73161.3	106154	556321	108131	880130	21905.7	50347.1	360343	241960	627017	46585.5	1.0467e+06	16675.6	4.79814e+06	131344	1.91835e+06	14899.3	2368.1	85375.2	102628	17398.5	39805.2	2.42711e+06	289653	335459	100370
LIPID-P-1076	TG(16:1_18:1_26:2)	GL	TG	984.887	966.862	[M+NH4]+	C63H114O6	192043	7780.32	13927.3	1586.03	3765.16	11006.4	9	2182.3	24250.1	13433.6	1295.16	581.458	14036.3	3309.55	160342	3786.72	12907.8	23675.8	34272.1	37041.4	111946	5003.5	15571.7	243973	118635	90677.6	9924.8	321613	8628.4	713689	72166.5	270187	11195.2	502.549	39194.9	69678.3	2797.73	7626.79	1.30595e+06	141642	115785	24379.2
LIPID-P-1095	TG(16:1_18:2_18:2)	GL	TG	870.754	852.721	[M+NH4]+	C55H96O6	1.22227e+08	7.89949e+06	2.4154e+07	406398	4.43661e+06	3.49882e+07	227165	1.02285e+07	8.87756e+07	3.07035e+07	303981	370352	3.04514e+07	115930	1.61603e+08	5.19641e+07	3.1835e+07	5.33436e+07	7.71636e+07	1.68739e+08	1.59249e+08	3.14497e+06	5.21378e+06	6.39893e+06	794117	990458	145701	1.87977e+08	463250	1.65969e+07	790058	1.98726e+08	228846	269708	915647	1.43326e+06	5.42399e+06	1.6487e+06	2.23135e+06	1.19363e+07	1.38732e+06	435296
LIPID-P-1215	TG(16:1_18:2_22:6)	GL	TG	918.755	900.721	[M+NH4]+	C59H96O6	1.87567e+07	554112	962450	5126.33	182702	614004	4647.1	254057	6.62641e+06	1.00732e+06	21702.8	32140.7	1.6305e+06	24502.9	6.91182e+06	1.53573e+06	567349	2.89885e+06	2.86983e+06	6.48389e+06	8.63687e+06	132481	511992	725454	170526	332965	15277.6	4.66765e+06	8254.79	2.47589e+06	213825	4.7356e+06	32989.3	23725.2	52527.6	140469	179407	55232.5	218597	852237	145572	18786.1
LIPID-P-2335	TG(16:1_18:3_20:4)	TG	TG	892.74	874.705	[M+NH4]+	C57H94O6	577215	47781.4	66239.4	4328.88	5363.33	41443	7731.86	16310.8	290830	52179.9	6721.03	2430.06	44916.5	9	607455	83352.8	26925	109964	524838	426940	464848	10148.8	27539.7	264973	12145.6	11058.7	4945.81	316303	6359.51	379742	11465	700521	7301.88	4480.63	24359.3	49763	12976.7	5314.58	104920	200302	38947	4126.27
LIPID-P-2362	TG(17:0_16:1_24:1)	TG	TG	946.86	928.846	[M+NH4]+	C60H112O6	9	9	9	9	9	9	9	9	9	9	9	9	9	9	9	9	9	9	9	9	9	9	9	299288	9	9	9	148206	9	118362	9	70147.9	9	9	9	37067.9	9	9	9	247528	25185.2	9
LIPID-P-0850	TG(17:0_17:0_19:1)	GL	TG	892.826	874.799	[M+NH4]+	C56H106O6	1.36456e+06	27740.8	120171	1956.6	25906.8	48920.4	939.518	16833.9	391987	80252.9	3526.35	2945.11	71295.1	1407.6	825853	98652.2	96692.2	134682	513249	209709	960667	12069.4	27449.6	444367	89782.3	331990	24558.7	841697	6386.91	1.79535e+06	20473.3	943968	1256.71	2342.68	96615.5	78596.5	14871.3	12181.5	20097.9	241443	169286	24725.5
LIPID-P-0802	TG(17:0_18:0_18:0)	GL	TG	894.85	876.815	[M+NH4]+	C56H108O6	469768	90919	160077	65136.4	82928.4	115483	57591	73481.6	248252	161746	87913.2	84272.1	149456	95863.6	249289	163525	177270	203966	335692	183475	279037	105068	185588	682976	136392	321699	79627.6	620876	81066.4	1.05052e+06	110559	365018	94873	69723.8	183150	227690	81575.7	65870.6	89906.5	470542	293123	113684
LIPID-P-0849	TG(17:0_18:0_18:1)	GL	TG	892.831	874.799	[M+NH4]+	C56H106O6	1.20203e+07	273190	1.42849e+06	53909.5	425173	562924	69029.9	141893	3.69881e+06	1.00657e+06	19116.4	12606.8	893840	101081	6.0084e+06	1.1591e+06	1.41452e+06	1.85729e+06	4.25674e+06	1.81928e+06	1.1309e+07	198695	706295	3.51726e+06	417585	1.03667e+06	124722	6.6765e+06	76963.1	9.0174e+06	38175.8	7.93154e+06	88064.3	59419.9	658356	544568	134991	84650	145575	2.33332e+06	1.56975e+06	211913
LIPID-P-1120	TG(17:0_18:0_22:5)	GL	TG	940.846	922.799	[M+NH4]+	C60H106O6	325147	14529.5	89790.5	3077.53	17743.1	61438.3	1723.44	23871	284168	78055.9	2072.9	1324.96	37128.4	2543.81	415579	75083.8	70329.8	32599.9	235909	174911	74371.6	25331.4	15219.8	319100	17794.5	101324	1245.49	107509	5598.13	416028	5286.61	89151.4	5198.86	4846.75	93736.7	187109	16961.5	6238.09	31670.2	223672	90142.3	11089.5
LIPID-P-2341	TG(17:0_18:1_20:3)	TG	TG	914.82	896.783	[M+NH4]+	C58H104O6	984011	40598.3	163599	3968.46	30244.5	127488	3360.27	8848.39	370120	130181	24369.1	1736.13	92000.4	7623.81	629166	153592	112351	168625	541603	305197	498473	25838.2	55418.9	594953	46248	154515	10730.2	381898	8369.86	1.03471e+06	12672.7	599727	14966	5816.56	151386	222302	26601	10626.9	39380.2	489347	148809	16042
LIPID-P-1108	TG(17:0_18:1_20:4)	GL	TG	912.798	894.768	[M+NH4]+	C58H102O6	1.98243e+06	157680	519756	6623.48	72874.3	340609	11458.9	63424.6	949176	561118	59263.4	29075.2	353624	7599.11	1.64973e+06	336656	466062	378500	1.67962e+06	748822	1.04369e+06	76495.1	252706	2.67833e+06	135753	667887	27890.9	517661	35536.1	3.74523e+06	46651	724286	38712.6	11917.5	374445	904628	75890.7	23042.1	184759	1.58502e+06	436116	55559.9
LIPID-P-1180	TG(17:0_18:1_22:6)	GL	TG	936.807	918.768	[M+NH4]+	C60H102O6	3.70595e+06	240254	396134	9	88436.6	164759	22838.5	16495.3	1.28074e+06	281732	7538.01	7314.39	550286	12187.7	857129	346776	171028	751005	507585	568049	1.41172e+06	70600.5	228934	855155	281181	550467	22553.4	413390	27362.1	1.05939e+06	92109.1	392931	17112.1	4934.66	149078	173449	63521.8	19141.9	79405.4	745154	164218	30216.5
LIPID-P-2342	TG(17:0_18:2_18:3)	TG	TG	884.77	866.736	[M+NH4]+	C56H98O6	1.59083e+06	111217	294777	2045.42	51935.6	345911	1082.38	103286	589603	359193	4232.61	1618.84	281922	2022.04	1.16373e+06	392565	207791	618941	967363	1.44808e+06	1.49164e+06	17636.9	76535.1	130043	4542.03	27244.8	3519.18	1.47916e+06	531.384	262659	10781.8	2.1438e+06	3097.09	1616.84	23381.9	25013.5	58249.1	25726.4	56092.5	86251.1	40535.9	3701.05
LIPID-P-2343	TG(17:0_18:2_20:4)	TG	TG	910.79	892.752	[M+NH4]+	C58H100O6	58542.8	17752.9	20560.7	1438.3	9774.68	5279.69	1459.37	5420.59	63530.2	9326.59	2449.13	1909.05	27655.2	6323.35	19657.5	33063.3	15040.3	11500.3	33002	9	77038.6	9	19618.7	86359.5	10528.6	60729.9	9	30922.3	5846.92	102758	8150.97	17951.8	9	9	6740.25	17351.8	9	972.505	8152.02	78603.5	9	2425.24
LIPID-P-1203	TG(17:0_18:2_22:6)	GL	TG	934.786	916.752	[M+NH4]+	C60H100O6	3.73522e+06	157373	351036	1025.77	93803.8	138731	10600.6	70491.9	1.19087e+06	292063	4593.09	5049.04	470958	11094.3	865735	390332	191677	633175	113919	754154	1.42037e+06	40487.5	170988	770193	152732	227399	13380.9	514867	13216.8	951070	66698.6	424274	1514.02	5065.72	74015.5	139875	60016.5	33104.5	70668.5	801443	116815	7558.02
LIPID-P-1208	TG(17:1_17:1_24:6)	GL	TG	948.801	930.768	[M+NH4]+	C61H102O6	2.00486e+06	46485.5	251548	2053.23	20703	164130	6323.16	55412.2	825821	285127	20095.2	5088.93	226588	8800.71	280099	206015	251234	303718	688267	801769	606239	70119.3	155180	1.60768e+06	92795.3	345419	19671.6	488747	22258.8	2.66503e+06	50468.6	543109	16043.4	29365.8	302410	1.00635e+06	64946.1	7381.69	233443	1.12439e+06	255208	24947.4
LIPID-P-1049	TG(17:1_18:1_18:2)	GL	TG	886.785	868.752	[M+NH4]+	C56H100O6	2.08151e+07	1.07588e+06	4.96348e+06	26665.5	623249	4.3038e+06	34683.8	1.02797e+06	1.20674e+07	3.58454e+06	41629.3	29815.9	3.73727e+06	11068.7	2.49586e+07	6.38763e+06	4.11446e+06	7.7479e+06	1.20945e+07	1.17139e+07	2.29568e+07	459712	782436	1.07075e+06	315514	363943	37329.4	1.83214e+07	36354.1	3.59687e+06	104484	2.81435e+07	51594.7	32265.4	213709	213335	593108	173137	464670	2.03639e+06	444746	90938
LIPID-P-1066	TG(17:1_18:1_22:2)	GL	TG	942.843	924.815	[M+NH4]+	C60H108O6	937560	8387.42	80418.8	2487.24	10710.8	61655.3	9	5781.79	411015	32111.8	1413.1	1016.02	20087.7	3084.41	818629	83190.1	48736.1	73944.7	294975	227793	787488	9199.12	14250.2	161280	29624.6	84674.2	5555.07	1.24136e+06	7393.57	754426	2479.75	1.4927e+06	4056.11	2741.45	14805.5	18081.5	25501.1	1755	28594.7	348310	28283.2	3480.45
LIPID-P-1015	TG(17:1_18:1_24:1)	GL	TG	972.89	954.862	[M+NH4]+	C62H114O6	73385.1	9	4481.14	9	9	9	9	9	31596.9	9	9	9	9	9	24608.5	9	9	9	22150.1	5034.01	51956.2	1205.19	9	39182.5	12534.9	55302.4	4830.11	67997.3	3516.33	387977	10894.3	134854	1711.9	9	18106.9	12970.2	9	9	140763	17792.6	34458.1	6580.45
LIPID-P-1073	TG(17:1_18:1_24:2)	GL	TG	970.875	952.846	[M+NH4]+	C62H112O6	181806	9	9	9	7358.01	9	9	9	9	9	9	9	9	9	100547	9	21967.6	16766.9	9	9	217827	9	9	349718	29335.5	82313.6	4186.75	623093	3631.72	1.12086e+06	11146.4	657582	1281.69	2837.21	25804.6	72925.6	1429.34	3228	47566.1	424250	74822.5	5836.2
LIPID-P-1022	TG(17:1_18:1_26:1)	GL	TG	1000.91	982.893	[M+NH4]+	C64H118O6	230997	3199.16	23854.9	9	12994.7	9445.35	4696.43	13530.9	78124.4	12197.8	3770.37	3725	15427.4	13276.8	118333	15473.3	26921.4	24271.6	69718.7	22398.8	185865	6984.38	15019.4	327984	242200	287981	50347.6	583674	12110	3.86134e+06	62539.6	1.00727e+06	17831	1367.27	121449	80384.9	4960.35	9709.66	645782	304889	212339	23398.8
LIPID-P-2347	TG(17:1_18:2_22:6)	TG	TG	932.77	914.736	[M+NH4]+	C60H98O6	1.07503e+06	28118.1	45472.5	9	10553	14664.4	9	3956.94	388309	63241.6	1520.55	2473.27	98938.3	506.662	263209	87647.5	28112.7	124660	161185	294122	405694	1982.47	20994.8	86136.3	30346.9	33486.9	2484.12	166558	2531.72	220398	21250.4	170190	1491.96	2944.41	23094.8	43172.7	5380.96	5519.96	27202.8	131445	6912.22	9
LIPID-P-2350	TG(17:2_18:2_22:6)	TG	TG	930.75	912.721	[M+NH4]+	C60H96O6	464793	33527.6	74762.2	9	18240.2	67223.7	8786.95	9910.13	300986	133936	34014.1	20506.3	108568	4450.45	238248	98435.1	87402.5	172535	153664	166232	207774	12340.2	12674.1	221453	19271.9	95963.3	3518.84	324764	15540.8	588360	34954.5	338213	22288.9	12638.3	67907.7	73522.7	7381.69	7176.25	94818.1	166654	113934	9716.73
LIPID-P-2366	TG(18:0_16:1_24:6)	TG	TG	950.82	932.783	[M+NH4]+	C61H104O6	4.17655e+06	240310	780478	8253.04	246410	342714	18865.7	198120	2.4463e+06	781162	21882.4	22509	941142	31161.6	1.72839e+06	698388	769270	1.24629e+06	1.24559e+06	943234	2.89888e+06	175006	234219	1.23774e+06	232278	1.31717e+06	55773.8	1.40201e+06	17188.2	5.81395e+06	114408	1.43028e+06	16814.2	53513.4	215103	136565	38370.2	23042.5	141727	2.47602e+06	771410	52962.9
LIPID-P-0804	TG(18:0_18:0_18:0)	GL	TG	908.865	890.83	[M+NH4]+	C57H110O6	4.21513e+06	928621	2.06199e+06	602002	1.0881e+06	1.59002e+06	690407	942756	4.61239e+06	2.16032e+06	967644	883503	1.92889e+06	1.34706e+06	3.47472e+06	2.40154e+06	2.60482e+06	2.65599e+06	5.42527e+06	2.43354e+06	6.8158e+06	1.12928e+06	2.41979e+06	5.67038e+06	1.76365e+06	5.39789e+06	1.07249e+06	1.43179e+07	951091	1.80329e+07	1.60528e+06	6.9955e+06	813034	750047	2.44057e+06	2.22027e+06	1.13034e+06	667312	1.09532e+06	5.30231e+06	3.56147e+06	1.51505e+06
LIPID-P-0852	TG(18:0_18:0_18:1)	GL	TG	906.849	888.815	[M+NH4]+	C57H108O6	1.26516e+08	6.8326e+06	3.5127e+07	1.00749e+06	1.02505e+07	1.52645e+07	1.15405e+06	5.11132e+06	7.05265e+07	2.94245e+07	1.44097e+06	909368	2.33175e+07	2.72395e+06	100634271	3.5115e+07	4.50417e+07	3.82565e+07	7.63073e+07	3.5378e+07	1.50802e+08	6.71424e+06	8.8116e+06	3.50925e+07	9.06074e+06	2.4093e+07	2.04845e+06	1.49255e+08	2.41776e+06	1.22422e+08	4.65595e+06	1.24968e+08	2.07856e+06	1.48407e+06	1.11736e+07	7.11416e+06	2.74123e+06	1.95127e+06	3.57941e+06	3.57699e+07	2.48426e+07	8.48097e+06
LIPID-P-1156	TG(18:0_18:0_22:6)	GL	TG	952.834	934.799	[M+NH4]+	C61H106O6	3.26076e+06	175385	492719	800.793	133415	181332	19346.1	53539.1	1.63221e+06	360443	8039.63	9051.78	566672	24001.2	914273	647528	359815	910802	591283	600346	1.61875e+06	67510.5	128890	678654	198253	610248	16865.2	987016	39259.9	1.83976e+06	85589	576757	12071.4	5833.5	150748	187440	49408.3	22594.8	75149.6	856935	212422	13904
LIPID-P-0856	TG(18:0_18:1_20:0)	GL	TG	934.876	916.846	[M+NH4]+	C59H112O6	2.01228e+06	46058	399009	32449.4	146049	137541	51021.9	77432.1	1.49788e+06	198713	51436.9	29135	189709	121236	2.57837e+06	301258	517546	314437	843058	391704	11873740	62930.7	214169	3.39005e+06	575176	1.95531e+06	102899	2.48575e+07	84924	9.37114e+06	116611	1.63169e+07	45662.9	38990.5	501082	452145	56831.6	62436.4	139168	9.6462e+06	1.2343e+06	172001
LIPID-P-1062	TG(18:0_18:1_20:3)	GL	TG	928.831	910.799	[M+NH4]+	C59H106O6	1.33696e+07	750604	2.89308e+06	96814.7	618095	2.53983e+06	18676.6	619984	9.42539e+06	3.22884e+06	161463	35903.7	2.02845e+06	46515.7	1.1229e+07	4.91727e+06	4.52688e+06	3.12198e+06	9.01247e+06	8.11742e+06	9.81572e+06	478115	534306	8.5455e+06	859874	2.5641e+06	187108	1.97386e+07	368805	1.90818e+07	322315	1.69237e+07	269199	91605.9	1.85965e+06	2.38258e+06	391040	259347	553435	7.2988e+06	2.78865e+06	490158
LIPID-P-1116	TG(18:0_18:1_20:4)	GL	TG	926.817	908.783	[M+NH4]+	C59H104O6	2.18387e+07	2.14668e+06	7.37968e+06	118673	2.41676e+06	5.63147e+06	196090	1.6105e+06	1.37796e+07	6.34664e+06	1.00628e+06	276276	5.83882e+06	217287	2.00536e+07	6.30494e+06	8.1397e+06	6.11359e+06	1.72013e+07	1.17723e+07	1.6774e+07	1.51588e+06	2.69776e+06	3.8566e+07	3.08977e+06	1.28404e+07	671073	1.53209e+07	1.09817e+06	6.91504e+07	1.2888e+06	1.3726e+07	867464	307792	7.07595e+06	1.25776e+07	1.11966e+06	842430	5.03988e+06	1.98168e+07	1.00381e+07	1.27849e+06
LIPID-P-1070	TG(18:0_18:1_22:3)	GL	TG	956.858	938.83	[M+NH4]+	C61H110O6	1.40424e+06	18223.1	119200	1045.99	21405.7	77427.1	2479.79	28959.5	558467	129978	1847.5	1290.29	64001.2	1914.58	883454	198965	194954	110752	526458	253062	983583	22853.3	42672	351303	46509.6	472825	14921.5	1.29715e+06	19816.4	1.16406e+06	19548.1	1.13122e+06	13457.7	3064.21	196842	149164	18636.2	20812.9	44802.9	189940	123545	23130.8
LIPID-P-1121	TG(18:0_18:1_22:4)	GL	TG	954.846	936.815	[M+NH4]+	C61H108O6	9.09397e+06	174336	1.18196e+06	7133.43	141572	839344	12196.2	164376	3.96966e+06	900683	60928.4	12031	663924	13107.8	7.01209e+06	1.53143e+06	1.48189e+06	1.04491e+06	3.25824e+06	2.68428e+06	5.65674e+06	139126	141758	3.97381e+06	188470	1.14816e+06	45011.1	8.44131e+06	77969.8	9.86265e+06	113506	6.24289e+06	60388.1	22418.4	1.06085e+06	1.86841e+06	89599.1	31550.8	395300	2.76275e+06	905644	186188
LIPID-P-1157	TG(18:0_18:1_22:5)	GL	TG	952.832	934.799	[M+NH4]+	C61H106O6	7.90179e+06	397245	1.09235e+06	20165.6	323005	1.08272e+06	35146.8	326574	3.95282e+06	1.32128e+06	71971.7	13325.6	1.11557e+06	25800.7	3.60094e+06	2.30191e+06	1.61063e+06	1.47702e+06	2.59677e+06	3.73764e+06	4.37874e+06	284523	301337	4.87104e+06	311493	1.5535e+06	53382	8.46815e+06	146252	9.64328e+06	180611	4.67051e+06	66021.1	35742.7	1.18762e+06	2.41976e+06	189996	36626	468914	3.80271e+06	1.19609e+06	199127
LIPID-P-1181	TG(18:0_18:1_22:6)	GL	TG	950.818	932.783	[M+NH4]+	C61H104O6	2.82214e+07	1.86189e+06	5.13199e+06	44093.2	1.30811e+06	2.05164e+06	174718	638147	1.38134e+07	3.32037e+06	129111	125901	6.51947e+06	163333	8.74376e+06	5.68414e+06	3.16488e+06	7.80244e+06	5.17676e+06	6.51032e+06	1.46297e+07	846871	1.33137e+06	7.25123e+06	2.24325e+06	5.5636e+06	187149	9.12774e+06	249486	1.73469e+07	1.00497e+06	6.03891e+06	125614	155810	1.53242e+06	1.53648e+06	628368	174080	816928	7.3681e+06	2.09155e+06	230272
LIPID-P-1188	TG(18:0_18:1_24:6)	GL	TG	978.844	960.815	[M+NH4]+	C63H108O6	140479	8463.9	8402.94	1599.86	6677.67	10689.3	9	1758.19	88383.3	10833.9	9	796.779	4200.02	1599.86	87989.9	9046.55	32058.8	24472.2	87991.1	53953.4	64096.2	4011.16	14684.6	334705	13231.4	96202.6	2120.9	93081	6867.73	391323	19111.1	72350.1	9	9	16678.8	154406	8094.9	4660.9	24533	126372	36572.2	9094.58
LIPID-P-2356	TG(18:0_18:2_20:3)	TG	TG	926.82	908.783	[M+NH4]+	C59H104O6	3.85154e+07	1.49783e+06	7.44498e+06	17243.2	799283	6.9025e+06	59552.6	1.40285e+06	1.35248e+07	5.33658e+06	113144	116238	4.23299e+06	31136.8	3.01286e+07	7.69219e+06	7.39677e+06	6.87952e+06	1.60255e+07	1.30825e+07	2.58651e+07	942412	1.27279e+06	4.09293e+06	1.09416e+06	1.93946e+06	189196	2.17499e+07	253698	1.5203e+07	271015	3.53702e+07	177167	25011.7	1.22473e+06	1.80831e+06	1.10163e+06	507367	1.30342e+06	8.32738e+06	1615811	396233
LIPID-P-1150	TG(18:0_18:2_20:4)	GL	TG	924.802	906.768	[M+NH4]+	C59H102O6	6.80054e+07	3.75219e+06	2.12959e+07	184063	581113	1.26772e+07	207046	2.95701e+06	3.58566e+07	1.3092e+07	1.07652e+06	546173	1.14964e+07	37947.7	7.91447e+07	1.54246e+07	1.65944e+07	1.31908e+07	41593602	2.99907e+07	5.16703e+07	1.85434e+06	4.32458e+06	4.3649e+07	3.25694e+06	1.10544e+07	740475	4.46225e+07	204330	7.88067e+07	432511	5.97643e+07	1.12628e+06	101771	7.1461e+06	1.51277e+07	2.28123e+06	1.09479e+06	9.16544e+06	6.93337e+06	1.05339e+07	318081
LIPID-P-2358	TG(18:0_18:2_22:4)	TG	TG	952.85	934.799	[M+NH4]+	C61H106O6	7.17683e+06	365369	1.02759e+06	24050.8	240244	917964	28269	278626	3.454e+06	1.27027e+06	36228.3	12099.7	925566	17158.4	4.21874e+06	1.58118e+06	1.59284e+06	1.31627e+06	2.73079e+06	3.46962e+06	3.73235e+06	82069.8	228938	5.48326e+06	333508	1.37958e+06	52322.3	7.97591e+06	133372	9.2071e+06	178603	5.22372e+06	39014.9	48202.9	1.224e+06	1.8207e+06	154818	68517	506128	3.44273e+06	1.03794e+06	181017
LIPID-P-1206	TG(18:0_18:2_22:6)	GL	TG	948.801	930.768	[M+NH4]+	C61H102O6	8.04278e+07	5.1564e+06	9.53285e+06	66622.8	3.02419e+06	4.69679e+06	264212	2.32959e+06	4.79889e+07	8.44854e+06	245209	339004	1.39997e+07	181595	3.18475e+07	1.29761e+07	7.52108e+06	1.80376e+07	1.22314e+07	1.45712e+07	4.15745e+07	2.35534e+06	3.58336e+06	1.23638e+07	6.14092e+06	6.31148e+06	409691	2.21471e+07	469511	2.41783e+07	1.68841e+06	1.90623e+07	280566	256398	2.03826e+06	2.74647e+06	2.17317e+06	633087	2.11913e+06	1.40414e+07	762502	403355
LIPID-P-0816	TG(18:0_20:0_22:0)	GL	TG	992.959	974.924	[M+NH4]+	C63H122O6	24137.1	18939.4	62432.7	20002.4	19774.9	25213.6	35718.7	11789.9	24559.6	56257.2	21374.7	24948	48073.7	87416	48651.5	32323.4	113022	81066.5	83027.5	47530.9	79984.3	21907.4	71554.5	1.47146e+06	304261	553595	21953.1	824345	28869.3	4.03608e+06	333922	96542.5	35187.9	24801.3	593875	218600	5541.02	12110.3	68905.5	802652	802268	237202
LIPID-P-0872	TG(18:0_20:1_22:0)	GL	TG	990.943	972.908	[M+NH4]+	C63H120O6	253047	33791	153241	43574.2	62178	46314.5	56395.3	32160.4	192309	108108	38809.5	20425.9	113990	119218	279559	80932.2	229244	123914	159041	89853.2	1.37988e+06	41819.8	77823.2	4.95319e+06	751024	1.37781e+06	36236.8	3.51438e+06	55431.1	1.38793e+07	257109	1.74734e+06	59613.7	25621.9	934465	568444	8433.32	47027.3	158591	3.47523e+06	1.71863e+06	274524
LIPID-P-0948	TG(18:0_20:1_22:1)	GL	TG	988.927	970.893	[M+NH4]+	C63H118O6	481259	14502.7	79237	12206.7	36007.4	44816.6	13560.7	21941.8	251618	59978	14356.8	8564.07	53991.1	30109.9	228073	46565.5	70831.5	74283.2	252587	73272.1	463015	21644.5	38231.1	1.29629e+06	494038	943725	49718.6	1.69796e+06	35241.9	1.03399e+07	133989	1.42809e+06	34503.9	9	343334	214292	9486.91	33349.8	365115	533444	628720	88008.7
LIPID-P-1189	TG(18:0_20:1_22:6)	GL	TG	978.849	960.815	[M+NH4]+	C63H108O6	140027	24272.5	25147.2	870.665	18349.5	31922.1	5287.96	15749.7	104553	60303.9	17584.8	4835.74	33316.8	9	46283.1	30110.6	11763.4	37326	61158.1	63741.7	22686.3	6169.07	34797.5	800125	39666.6	218689	9720.2	226681	24005.3	1.0165e+06	27534	98233.4	9958.02	3947.44	302507	524002	30951.9	18285.9	105541	382933	182473	31693.3
LIPID-P-2346	TG(18:0_20:2_18:3)	TG	TG	926.82	908.783	[M+NH4]+	C59H104O6	7.40677e+06	579343	1.79844e+06	12329.3	641367	1.62537e+06	45080.7	502795	3.59372e+06	1.78452e+06	233546	65627	1.58799e+06	50636.6	5.72579e+06	1.81681e+06	2.09866e+06	1.67045e+06	4.51943e+06	3.12791e+06	5.2207e+06	329557	678927	8.92288e+06	790419	3.62718e+06	148638	3.92678e+06	200342	1.64561e+07	374794	3.87147e+06	193917	80741.9	1.94331e+06	2.93091e+06	368023	167701	1.19053e+06	4.73728e+06	2.44897e+06	333003
LIPID-P-2364	TG(18:0_20:3_22:5)	TG	TG	976.83	958.799	[M+NH4]+	C63H106O6	215981	26024.5	51774	9	15192.8	46696.5	1198.08	10674.7	115951	73484.5	25852.1	3820.58	42544.5	5680.26	121999	24811.5	93685	76291	85794.3	140264	91088.7	7463.81	34660.1	1.39846e+06	27749.1	353100	6285.81	179336	25440.9	1.56636e+06	25875.5	140031	13796.3	5167.87	280322	808276	14967.5	11262.7	207939	589604	224986	19621.4
LIPID-P-2363	TG(18:0_20:3_22:6)	TG	TG	974.82	956.783	[M+NH4]+	C63H104O6	52770.7	8859.9	9	9	9	9	9	10280.4	9	20594.4	9	786.58	19655.8	9	9	11388.5	9750.08	9	9	9	11342.5	9	9	223935	9	67078.6	1002.65	39379.1	9	270807	7865.41	27178.4	1483.44	1967.79	27547.4	69637	9	9263.23	24646.8	154043	18036.7	2968.45
LIPID-P-1221	TG(18:0_20:4_22:5)	GL	TG	974.817	956.783	[M+NH4]+	C63H104O6	146790	11278.7	7982.66	1006.67	9	25511.1	2963.92	5487.33	56663	51391.3	9477.16	2429.85	37548.9	2512.51	45989.2	18821.9	34498.6	47676.9	68022	30803.4	57508	6953.56	26010.5	649523	57661.2	324215	5876.4	109952	16176.4	898002	26966.8	114521	6339.23	4424.95	130298	277210	8666.89	3456.11	78696.3	410783	133588	9
LIPID-P-1230	TG(18:0_20:4_22:6)	GL	TG	972.802	954.768	[M+NH4]+	C63H102O6	7.42471e+06	216758	697449	9	9	407537	9	75542.1	1.83094e+06	564010	9	9	666245	9	2.35998e+06	507275	236308	970698	1.08536e+06	1.39152e+06	1.98401e+06	44598.1	136635	2.30043e+06	172436	854292	55955.9	1.72943e+06	43633.3	3.72388e+06	92983.9	1.23983e+06	19652.5	10286.6	211069	754524	77691.6	39673.8	264862	2.30677e+06	200622	9
LIPID-P-0940	TG(18:0_22:0_18:2)	GL	TG	960.893	942.862	[M+NH4]+	C61H114O6	1.47666e+06	24441	140932	6724.23	42241	169215	13682.3	34682.8	583266	122694	49197.2	8144.49	20953.7	22152.4	793669	105181	104559	115885	544768	168669	1.78954e+06	30296.9	48770.7	985993	279020	1.06308e+06	43039.3	4.1099e+06	34560.7	6.88047e+06	72661.7	6.70836e+06	21252.1	10144	246596	180825	25494.7	38592.1	203045	1.51432e+06	379991	59397.1
LIPID-P-2331	TG(18:1_16:2_20:5)	TG	TG	892.74	874.705	[M+NH4]+	C57H94O6	1.01391e+06	78017.5	62092.8	7409.44	3609.91	93306.6	1953.23	10837.9	277264	107756	1458.36	19635.7	266838	9	530409	91903.3	21742.2	203103	448169	461396	1.25971e+06	18786.5	85395.8	173006	11394.6	52194.3	9	312874	7433.08	503146	17233.7	667935	12201.2	9408.23	30207.9	11218.3	43796.1	5762.32	30235.7	102388	58827	2034.06
LIPID-P-2330	TG(18:1_17:2_19:2)	TG	TG	898.78	880.752	[M+NH4]+	C57H100O6	2.72499e+08	3.39855e+07	8.31811e+07	2.12936e+06	2.54918e+07	1.07011e+08	1.015e+06	5.02212e+07	1.85917e+08	1.02434e+08	1.6424e+06	2.35057e+06	8.62609e+07	656369	2.82371e+08	1.63507e+08	1.39852e+08	1.40098e+08	1.76559e+08	2.64354e+08	3.07459e+08	1.92986e+07	1.76311e+07	2.12493e+07	7.8755e+06	5.60258e+06	785344	4.13421e+08	2.16301e+06	4.76776e+07	3.23238e+06	4.29722e+08	1.09836e+06	888064	4.83041e+06	8.35102e+06	2.75867e+07	7.43162e+06	8.00085e+06	7.39876e+07	9.1658e+06	3.60476e+06
LIPID-P-1009	TG(18:1_18:1_22:1)	GL	TG	958.877	940.846	[M+NH4]+	C61H112O6	7.78965e+06	69250.7	473396	6812.37	108577	654934	23773.6	130919	2.42227e+06	429941	161850	39687	176729	16379.3	5.09497e+06	417583	459976	390629	2.01946e+06	777189	7.2354e+06	76412.3	108496	365430	565967	1.3358e+06	115808	1.12341e+07	82930.9	7.65053e+06	48798.2	3.2178e+07	68246.5	14250.9	436508	57633	75545.2	68126.5	515185	4.8262e+06	526842	96076.4
LIPID-P-1068	TG(18:1_18:1_22:2)	GL	TG	956.862	938.83	[M+NH4]+	C61H110O6	9.24594e+06	255341	1.2422e+06	58128.5	315048	1.62878e+06	40022.8	537704	5.04922e+06	1.27587e+06	271240	66839.5	660768	62528.8	7.22502e+06	1.71023e+06	1.47523e+06	1.33047e+06	4.02634e+06	3.34208e+06	7.28468e+06	325649	292571	2.10767e+06	1.13458e+06	1.63807e+06	191778	1.4541e+07	164745	8.42015e+06	186530	2.34232e+07	126175	28401.5	887523	759949	363418	161006	1.12129e+06	5.45528e+06	955294	219139
LIPID-P-1205	TG(18:1_18:1_22:6)	GL	TG	948.797	930.768	[M+NH4]+	C61H102O6	2.64976e+07	1.26357e+06	3.02506e+06	21187.9	911827	1.78549e+06	53101.1	836853	1.37161e+07	1.97997e+06	57448.8	70638.9	3.32583e+06	32592	1.16391e+07	3.59541e+06	2.61419e+06	4.63439e+06	4.5353e+06	3.87331e+06	1.23284e+07	762694	827124	1.53468e+06	1.4234e+06	1.35645e+06	91152.1	6.33964e+06	92145.8	5.26411e+06	383363	6.64826e+06	96936	41928.1	487440	478801	610911	171374	686413	2.77501e+06	690850	142822
LIPID-P-1017	TG(18:1_18:1_24:1)	GL	TG	986.905	968.877	[M+NH4]+	C63H116O6	3.27693e+06	33399	239904	32594.1	89819.6	174735	17356.5	100434	1.67223e+06	164574	33088.2	17177.5	139787	35972.1	1.97354e+06	232406	282551	271254	1.23792e+06	249140	2.92987e+06	71929.4	74090	944994	1.16271e+06	1.31817e+06	153943	6.98208e+06	49408.4	1.56369e+07	149904	1.06066e+07	60436.5	6492.7	489396	513227	35545.8	75929.6	1.57568e+06	2.16232e+06	596270	95837.4
LIPID-P-1160	TG(18:1_18:1_24:4)	GL	TG	980.868	962.83	[M+NH4]+	C63H110O6	1.93102e+06	40368.2	231267	5135.82	29017.9	214841	2184	52853.4	1168568	172675	12535.2	4956.14	131940	1771.8	1.74496e+06	284442	325606	239670	637618	469122	1.23757e+06	39117.1	61592.2	721272	114276	250989	20871.2	1.90817e+06	29760.7	2.03007e+06	24804.7	1.83953e+06	22241	3634.76	199020	327720	33258.7	21566.1	266848	562595	199948	38702.2
LIPID-P-1023	TG(18:1_18:1_26:1)	GL	TG	1014.93	996.908	[M+NH4]+	C65H120O6	1.08069e+06	21434.9	120903	9	58601.1	160995	21825.6	43281.1	446096	54659.3	87184.7	18656.7	61579.4	45918.4	558672	72105.1	106828	96023.6	421283	117875	687772	31885.7	76381.2	1.05057e+06	2.03349e+06	1.05483e+06	177430	2.81676e+06	54528.4	2.03537e+07	391028	4.03893e+06	107087	7098.38	602901	208165	21798.5	57003.7	5.89464e+06	999169	1.12462e+06	194354
LIPID-P-1142	TG(18:1_18:2_18:3)	GL	TG	896.771	878.736	[M+NH4]+	C57H98O6	3.93577e+07	2.44485e+06	6.97666e+06	147790	1.55349e+06	1.15936e+07	60680.3	4.12155e+06	2.0615e+07	9.72763e+06	152608	136229	7.99391e+06	32596.4	4.25782e+07	1.55988e+07	9.04549e+06	1.72529e+07	2.97111e+07	4.98078e+07	4.92988e+07	819551	1.30693e+06	2.36523e+06	386458	386613	85841.6	8.59559e+07	124824	7.5104e+06	229819	1.01099e+08	93180.6	97798.3	503448	627276	1.25655e+06	529902	804071	3.3442e+06	549168	91264.3
LIPID-P-1172	TG(18:1_18:2_18:4)	GL	TG	894.752	876.721	[M+NH4]+	C57H96O6	2.01521e+06	83265.8	80891.1	12404.6	21633.3	183701	2967.44	95963.2	659873	203900	3013.51	3912.75	222293	1038.16	1.17148e+06	233912	132711	370042	786746	1.7654e+06	2.30205e+06	30176.4	26289.7	36220.6	9	19043.3	4144.96	3.2688e+06	5147.32	207688	13689.2	3.45759e+06	3592.12	3054.57	7212.06	11565.1	22069.7	8090.89	8292.14	71339.9	23752.8	2446.75
LIPID-P-1176	TG(18:1_18:2_20:4)	GL	TG	922.783	904.752	[M+NH4]+	C59H100O6	4.69625e+07	2.35919e+06	1.02449e+07	188906	1.44365e+06	8.67087e+06	92068.4	2.26365e+06	2.45628e+07	1.01634e+07	781776	452583	1.02984e+07	115143	4.94554e+07	1.16714e+07	1.1748e+07	1.09233e+07	2.7988e+07	3.89466e+07	3.77634e+07	952427	2.57026e+06	2.5826e+07	1.41789e+06	4.16647e+06	473337	4.63043e+07	348013	4.87861e+07	650918	4.70672e+07	727999	289297	3.23862e+06	1.05828e+07	1.47443e+06	609720	5.31278e+06	1.9024e+07	5.3256e+06	585162
LIPID-P-1008	TG(18:1_18:2_22:0)	GL	TG	958.876	940.846	[M+NH4]+	C61H112O6	1.21273e+06	37067.8	225319	27331.6	109049	103102	20893.5	92772.6	1.586e+06	207918	29240.2	16842.8	157811	49278	2.09392e+06	439498	827614	255803	430906	382438	1.55573e+07	110003	82268	4.56727e+06	241022	593460	18733.1	2.98148e+07	100131	5.10674e+06	53154.8	2.3935e+07	32960.6	22072	220062	977222	50386.5	43427.9	154003	1.83708e+07	752175	106610
LIPID-P-1123	TG(18:1_18:2_22:2)	GL	TG	954.844	936.815	[M+NH4]+	C61H108O6	842372	35828.1	114347	2039.07	53328	105409	4888.1	83162.5	620293	155309	7137.57	8652.39	126553	1894.32	763826	311168	228547	204008	401373	670563	696280	48340.4	42174.3	474360	95896.6	129179	13060.3	1.93541e+06	18211.1	852148	11574.6	1.92941e+06	9046.47	12092.1	71314.7	92397.2	48753.8	22810.3	107772	548519	122449	34236.8
LIPID-P-1217	TG(18:1_18:2_22:6)	GL	TG	946.788	928.752	[M+NH4]+	C61H100O6	6.10317e+07	2.84627e+06	4.77235e+06	91173.7	1.6442e+06	2.94995e+06	140492	1.58735e+06	3.72252e+07	5.00014e+06	160720	234430	9.75984e+06	128202	2.52675e+07	1.10162e+07	4.72858e+06	1.38989e+07	8.6717e+06	1.69972e+07	3.79003e+07	1.05824e+06	1.94652e+06	6.90825e+06	2.74038e+06	2.21842e+06	165126	2.3004e+07	237498	1.39135e+07	807368	1.85985e+07	190370	127793	940959	1.54137e+06	1.20445e+06	408897	1.09637e+06	9.6128e+06	1.38841e+06	236566
LIPID-P-2369	TG(18:1_18:2_24:5)	TG	TG	976.85	958.799	[M+NH4]+	C63H106O6	644897	40414.4	85540.5	5536.52	15236.7	91170.4	3521.18	36014	519810	105024	1494.29	7527.01	122335	3707.23	404379	233690	163624	128348	255152	562242	558137	17732.1	32857.7	815855	40584.3	86897.8	4955.81	1.55529e+06	17671.6	870293	33338.4	977290	3413.77	1983.81	105465	314850	15753.6	8288.08	96176.8	387772	108433	12137.8
LIPID-P-2370	TG(18:1_18:3_20:5)	TG	TG	918.74	900.721	[M+NH4]+	C59H96O6	1.29071e+06	73146.2	110505	9	35071.4	146430	4940.62	45160.5	346303	184207	36451.9	59834.6	409085	7447.62	476637	201442	140833	289688	259084	923712	1.3843e+06	11944.4	84867.7	321717	53613.6	30616.7	10283.3	834457	17942	484544	33746.5	1.18079e+06	17308.1	6857.33	41535.9	37086.9	39627.5	9397.14	45653.1	198907	66263.4	2972.97
LIPID-P-2372	TG(18:1_19:1_22:6)	TG	TG	962.82	944.783	[M+NH4]+	C62H104O6	532261	15359.3	40089.2	2480.13	10928.7	29401.6	1474.91	7432.97	228050	20520.5	1977.28	2012.42	51481.2	9	122228	34398.3	13798.6	73053.8	38626.9	74686.3	160443	13298.9	23469.7	77613.3	59118.9	162101	6441.81	116237	9	235453	6437.48	85056.5	5452.19	3936.39	18413.5	9	13103.9	7897.28	19323.9	38061.7	23115.2	1975.28
LIPID-P-1018	TG(18:1_20:1_22:1)	GL	TG	986.912	968.877	[M+NH4]+	C63H116O6	312416	1345.22	15822.1	1120.35	4436.05	59612.7	4053.27	7010.99	95240.8	14936.4	25120.5	1370.59	6956.25	5965.16	169754	4436.17	10144.8	12313.8	58737.9	57598.4	329111	1927.71	3837.75	108075	76744	197098	21835.6	930823	5932.55	1.14142e+06	2320.07	3.38177e+06	5120.71	9	62111.2	25228.6	3817.28	7805.83	107068	670168	47245.9	4940.22
LIPID-P-1209	TG(18:1_20:1_22:6)	GL	TG	976.833	958.799	[M+NH4]+	C63H106O6	3.81709e+06	81648.8	299047	3313.87	77008.4	155983	17276.6	27693.4	1.65874e+06	221550	10312.3	26467.8	425523	13517.2	852952	357015	234630	544604	440740	617452	1.96375e+06	67270.3	102271	272865	431688	833113	34601.6	755957	50000.6	2.68914e+06	24845.4	1.26306e+06	11242.8	4325.1	198999	73948.1	70764.4	47199.5	195599	470543	229542	15324
LIPID-P-1024	TG(18:1_20:1_24:1)	GL	TG	1014.94	996.908	[M+NH4]+	C65H120O6	103476	986.975	11192.3	1440.71	3448.3	20483.8	1667.18	4318.36	47129.6	5063.74	7384	583.872	6393.71	980.67	50941.4	4805.61	7092.56	6905.04	31988.7	14561	102383	4164.37	5363.79	114061	92716.6	153546	23816.3	411825	4103.83	1.52045e+06	10765.8	668467	5905.34	707.321	43483.3	20274.6	2410.52	6059.55	190709	164039	48147	9047.87
LIPID-P-2351	TG(18:1_20:2_18:3)	TG	TG	924.8	906.768	[M+NH4]+	C59H102O6	7.53657e+07	2.6105e+06	1.29587e+07	65514.7	1.21241e+06	1.06739e+07	75366.7	1.88961e+06	2.67652e+07	7.27296e+06	305853	254793	7.10399e+06	67659.2	6.26741e+07	1.06039e+07	8.51438e+06	1.00886e+07	2.98933e+07	2.45447e+07	3.91625e+07	994714	2.79011e+06	7.20945e+06	1.73938e+06	3.67245e+06	264328	3.50283e+07	372189	2.75621e+07	470941	4.96339e+07	363152	139808	2.22078e+06	2.79885e+06	1.7619e+06	383969	2.56376e+06	9.55923e+06	2.8477e+06	380190
LIPID-P-2378	TG(18:1_20:2_22:4)	TG	TG	978.84	960.815	[M+NH4]+	C63H108O6	2.93793e+06	84984.5	262893	6041.03	28135.9	227718	8076.16	55428.2	1.44219e+06	229719	11897.9	9	207028	5169.92	1.58431e+06	407609	346855	354594	720325	749724	1.95416e+06	42805.1	67501.8	1.02098e+06	132086	335197	15779.7	2.89568e+06	9888.94	1.82269e+06	28026.7	2.56834e+06	19684.6	8721.67	234276	416310	38294.1	9683.63	220841	836436	174485	23926.3
LIPID-P-2379	TG(18:1_20:2_24:5)	TG	TG	1004.86	986.83	[M+NH4]+	C65H110O6	206194	2410.41	14046	3035.63	5021.76	7342.94	2412.82	1273.81	98289.3	18265.1	7999.59	9	13568	1192.38	74247.8	14094.4	25160.5	32154.1	74650.5	42194	129350	3190.65	3189.32	187295	7623.81	46298.3	2418.62	172856	10414.8	388889	15553.8	171333	826.333	817.735	50782.2	88041.2	9	3213.34	45036.6	82800.6	52777.6	4419.88
LIPID-P-1210	TG(18:1_20:3_22:4)	GL	TG	976.83	958.799	[M+NH4]+	C63H106O6	994453	29361.2	142039	2455.33	33597.6	123420	1909.05	25446.5	551206	131809	8920.46	2968.45	107749	1465.93	491600	218468	196232	157903	313193	400443	527666	28381.5	89017.7	521599	99092.5	311280	23393.5	1.16724e+06	6391.26	1.24169e+06	47846.7	812680	10828	5876.4	225237	384314	44147.7	13271.9	180954	426679	139717	15652.4
LIPID-P-1231	TG(18:1_20:3_22:6)	GL	TG	972.802	954.768	[M+NH4]+	C63H102O6	832432	26020.8	36829.1	1101.17	7093.7	45340.5	9562.04	3197.19	268278	60665.6	10215.2	1630.25	55455.7	9	274694	50003.5	71371.8	96922.3	233148	206159	246222	9851.2	40924	307762	42420.7	103924	3838.74	258954	6413.87	698519	17653.4	363014	8362.87	11282.9	65427.2	104504	9	6341.8	84011.4	316424	35462.5	3856.74
LIPID-P-2380	TG(18:1_20:4_22:5)	TG	TG	972.8	954.768	[M+NH4]+	C63H102O6	290685	7118.07	33435.1	1641.91	4232.87	27799.6	2181.69	6055.87	163980	51220.1	13860	2192.07	16870	5385.97	243716	58794.1	38872.7	56074.3	139009	135280	89146.6	3467.47	16149.8	611654	8258.3	34092.7	3812.35	143499	548.352	595479	7576.16	121582	9154.22	3276.67	53937.9	271984	5455.99	2198.74	79817	183412	91977.8	7080.15
LIPID-P-1236	TG(18:1_20:4_22:6)	GL	TG	970.782	952.752	[M+NH4]+	C63H100O6	1.18435e+06	38910.1	214827	2959.43	43287.5	58607.4	8720.46	21704.5	880337	206193	90011.4	18229.4	161337	8938.47	549224	146726	313777	293819	414007	254959	530048	31524	146935	1.69135e+06	175492	411635	22326	257549	19796.7	3.22739e+06	84335.7	229761	15152.6	25467.3	124145	245940	23618.3	12470.7	448256	884107	573357	44415.3
LIPID-P-2381	TG(18:1_20:5_22:5)	TG	TG	970.78	952.752	[M+NH4]+	C63H100O6	387025	5377.29	36560.2	995.472	9282.23	4889.11	4439.96	10914.5	131205	32164.7	5608.98	8397.27	53155.2	9234.15	115447	34092.1	43477.8	51611.9	76164.5	64962.7	125448	7442.98	31984.5	205053	46727.7	78209.1	12997.6	90539.6	6520.01	393083	11883.2	88974.2	1478.45	2968.45	18221.7	52345.9	8369.04	3963.47	50275.8	167480	34038.9	989.925
LIPID-P-1067	TG(18:1_21:1_18:2)	GL	TG	942.848	924.815	[M+NH4]+	C60H108O6	187349	9	9	9	9	9	9	9	101763	9	9	2904.21	9	4450.26	133117	9	11571.9	9	78293.7	9	268172	9	9	71520.2	19126.2	54281.6	4237.44	483675	3844.91	311346	9	666962	3876.51	9	5167.99	13128.6	1599.78	1959.36	13812.1	126315	20373.6	1020.86
LIPID-P-1021	TG(18:1_22:0_20:2)	GL	TG	986.912	968.877	[M+NH4]+	C63H116O6	34582	9	9	9	9	7279.97	9	2626.42	53773.9	9	2016.02	9	9	9	87709.5	9	15755	9	15914.8	8056.71	468989	9	9	700614	35850	41094.7	1764.67	944021	6818.37	194747	1950.6	954343	7366.54	1111.56	58007.8	118469	674.589	5669.83	11761	937322	79887.7	6216.96
LIPID-P-1069	TG(18:1_22:1_18:2)	GL	TG	956.863	938.83	[M+NH4]+	C61H110O6	2.30938e+06	62271.7	347623	13539	111628	704155	15276.6	244887	1.50344e+06	536250	167609	26815.4	234510	22415.8	1.85153e+06	464862	500069	442324	1.09019e+06	1.16367e+06	3.0852e+06	109373	124169	1.04902e+06	474625	542768	46527.2	6.94982e+06	66912.4	3.65054e+06	107539	1.41207e+07	55844.9	11610.7	381135	299224	131755	70603.1	426450	3.39895e+06	368758	77232.5
LIPID-P-1192	TG(18:1_22:1_22:5)	GL	TG	1006.88	988.846	[M+NH4]+	C65H112O6	175407	6345.49	12014.3	612.58	6970.97	3681.31	1243.71	1163.9	204655	26660.3	9	640.131	11279.5	1553.53	205275	30272.6	57514.9	24146.9	92483.3	69887.9	28949	8122.58	11011.8	333774	42809.2	13131.2	4477.01	335223	2153.98	551428	4771.18	339209	5499.62	9	31353.9	82825.7	955.67	9	66952.9	103649	35400	14312.8
LIPID-P-1211	TG(18:1_22:1_22:6)	GL	TG	1004.86	986.83	[M+NH4]+	C65H110O6	359612	4706.73	14212.3	1086.75	14138.3	24259.9	1148.71	4417.36	150202	20807.4	6230.69	9	26479	4285.35	85110.5	36535.8	7629.77	58399.9	70610.9	77728.3	141997	1824.22	19682.4	200313	106191	210941	7633.27	114549	13157.6	909998	31412	202584	6991.96	729.63	49286.9	27300.7	13882.7	5609.35	28007.2	128258	46734.1	2216.32
LIPID-P-1075	TG(18:1_24:1_18:2)	GL	TG	984.895	966.862	[M+NH4]+	C63H114O6	5.88846e+06	99760.6	500673	31273.9	142876	367166	23239.9	230861	3.70572e+06	549074	45469.7	31134	410886	48322	4.00268e+06	885660	873320	787813	2.67459e+06	1.33488e+06	5.15926e+06	161250	183457	4.11289e+06	1.1752e+06	1.18399e+06	119917	1.29191e+07	141955	1.33536e+07	238117	1.30496e+07	139311	20530.2	695720	1.01083e+06	54155.4	70936.1	2.15688e+06	3.34662e+06	1.06322e+06	191234
LIPID-P-1122	TG(18:2_18:2_22:1)	GL	TG	954.848	936.815	[M+NH4]+	C61H108O6	1.96848e+06	118236	281528	16188.1	106302	361410	12476.7	206486	1.20072e+06	498818	53325.6	6766.05	331205	16790.6	1.90798e+06	679016	596619	435950	1.07529e+06	1.58719e+06	2.22969e+06	106976	94949.4	1.68957e+06	289241	292534	39158.3	7.02741e+06	52418.9	3.37343e+06	53918.4	7.7611e+06	28496.9	17693.3	263597	386230	114868	58192.5	307193	1.90108e+06	358001	63291.1
LIPID-P-1226	TG(18:2_18:2_22:6)	GL	TG	944.77	926.736	[M+NH4]+	C61H98O6	1.33917e+07	516230	437414	27652.7	246173	373021	36515.6	320202	7.26527e+06	882820	46646.4	65043.5	1.95558e+06	34961.8	4.30306e+06	1.90615e+06	835521	3.02855e+06	1.79637e+06	7.06743e+06	8.36457e+06	177879	291418	1.05427e+06	373952	266101	32034.2	1.03715e+07	37543	2.05823e+06	145186	6.56303e+06	23843.4	98618.4	174332	227473	197127	66207.6	263282	1.54025e+06	413733	29820.7
LIPID-P-1216	TG(18:2_18:3_20:4)	GL	TG	918.755	900.721	[M+NH4]+	C59H96O6	355072	24939.8	12479	9	5154.12	8492.16	1498.99	4992.49	102969	28452	38623.3	36514.7	55414.4	980.754	284541	8480.82	38038.7	32921	61403.9	9	75391.9	1999.99	56293.7	398160	26371.1	173319	26284.6	9	9	622023	9370.94	9	24009.5	4099.58	43432.5	69599.4	8806.4	6147.07	336060	118272	47164.7	2445.09
LIPID-P-1233	TG(18:2_18:3_22:6)	GL	TG	942.755	924.721	[M+NH4]+	C61H96O6	1.55372e+06	70694.9	80377.3	2476.61	12228.9	58402.5	9	22832.4	546502	157860	5250.25	5271.95	199581	1487.97	448999	170627	39106.2	334205	317329	905401	850663	12656.8	84479.1	59724.1	58461.9	140211	11333.8	762238	1877.01	118683	42245.2	633640	2313.78	12240.6	14372.2	47145.7	28094.5	11000.7	71682.4	28596.6	76408.7	1487.97
LIPID-P-2383	TG(18:2_20:2_22:6)	TG	TG	972.81	954.768	[M+NH4]+	C63H102O6	663710	12111.7	55803.5	2172.05	3943.59	36216.2	3178.93	4617.11	323608	78794.1	9016.76	4331.79	64662.8	2726.28	236111	101337	90509.1	95939.8	155493	299932	254955	1479.93	29203.9	495345	15031	44617.4	9242.1	390889	6874.65	801790	23566.4	278083	550.032	15053	87840.7	216937	5444.35	8489.96	78063.6	351485	120587	4140.92
LIPID-P-1218	TG(18:2_20:3_20:4)	GL	TG	946.786	928.752	[M+NH4]+	C61H100O6	5.12574e+06	162363	807139	15942.6	165224	515490	8776.08	154844	3.11144e+06	827626	281533	90778.9	789964	14314.2	3.81859e+06	587092	1.12122e+06	891833	3.29127e+06	1.32146e+06	2.57369e+06	90147.4	551671	9.02168e+06	330712	1.32451e+06	89751.9	936515	60476.4	1.54567e+07	118759	2.40248e+06	337683	82763.4	1.16986e+06	3.5791e+06	103113	65907.1	1.42877e+06	4.3134e+06	1.77417e+06	122326
LIPID-P-2384	TG(18:2_20:3_22:5)	TG	TG	972.8	954.768	[M+NH4]+	C63H102O6	3.24134e+06	19265.5	46794.3	9	13762.7	65521.6	5506.09	12661.5	773657	56153.8	25512.3	3278.91	282314	1588.75	1.00356e+06	118636	75873.3	90352.4	581690	696704	1.06377e+06	30207.7	114365	755854	41841.3	88503	6965.11	667967	5972.93	1.47109e+06	18022.5	680174	9359.52	11489.2	173770	98018.2	44776.1	11848.4	38422.9	681406	48736.2	29436.2
LIPID-P-1227	TG(18:2_20:4_20:4)	GL	TG	944.771	926.736	[M+NH4]+	C61H98O6	4.25079e+06	130690	163918	22267.8	79270.4	103837	12346.2	82842.1	2.27514e+06	287155	29991.5	31677.9	518485	13369.1	1.52876e+06	632794	303860	759391	529298	2.72538e+06	2.33657e+06	58761.9	100781	873620	124947	86018.7	26307.8	3.87153e+06	28631.9	1.27301e+06	65867.6	2.55214e+06	31237.2	15214.3	89620.2	179209	67611.6	34426.7	194675	689077	197615	14811
LIPID-P-1234	TG(18:2_20:4_20:5)	GL	TG	942.755	924.721	[M+NH4]+	C61H96O6	176500	15628	2541.05	3097.09	996.96	11084.7	9	1019.4	30414.5	5042.52	9	10316.9	33648.7	9	27205.6	10198.4	9	20152.2	27019	74094	116279	1549.09	26379.8	89284.7	9200.13	42852.2	9	12683.2	9	100452	9572.18	21813.7	1526.06	5080.58	7650.56	13798.7	6187.09	9	3581.06	45376.1	5040.7	9
LIPID-P-1243	TG(18:2_20:5_22:6)	GL	TG	966.755	948.721	[M+NH4]+	C63H96O6	437256	20378.7	27066.3	9	11535.8	16675.8	6840.17	6007.53	160902	25792.5	6709.02	4516.83	68242.9	9	73390.2	21208.4	3236.53	75162.2	39363.1	52243.8	182957	7347.27	34729.6	56496.8	25803.4	55707.3	9428.35	67050.5	2692.03	137927	18605	35872.4	9	7845.28	11620.4	20612.8	4556.37	2255.11	31265.1	70387	33205.8	1441.31
LIPID-P-1244	TG(18:2_22:5_22:6)	GL	TG	994.786	976.752	[M+NH4]+	C65H100O6	3.07574e+06	53758.2	66209.5	9	27858.5	27404.6	11341.5	7444.46	1.04638e+06	27909.3	14231	19320.3	197081	8632.59	323018	114827	74588.3	206574	137520	269402	619254	20433.8	63934.8	337514	164783	190074	13648.5	133932	13315.6	708164	55208.1	192154	4128.94	4611.07	73846.7	41587.2	28976.2	11156.2	88280.1	401737	115104	5075.72
LIPID-P-0938	TG(19:0_18:1_20:1)	GL	TG	946.872	928.846	[M+NH4]+	C60H112O6	373102	733.437	21181	9	3488.03	8985.68	1052.03	2590.36	128678	5319.54	1125.68	1171.57	9572.91	737.523	198870	7294.26	18643.1	9	26062.6	21284.9	320067	9	1678.78	87973.4	22681.8	70927.2	9985.84	763270	4925.75	371084	2162.48	692005	2223.58	9	14838.9	21673	2258.18	1868.71	9672.48	200692	23173.8	4900.69
LIPID-P-1186	TG(19:0_18:1_22:6)	GL	TG	964.833	946.799	[M+NH4]+	C62H106O6	74033.5	19836.6	43048.1	9	13866.4	9252.62	2638.64	2901.31	49843.1	7505.76	4308.65	885.07	25928.4	3452.31	9	26833.2	3352.18	37118.1	18412.1	39346.2	27199.6	8350.85	4618.01	181652	69044.3	149461	16956.6	63727	4822.9	194016	15774.6	11802.2	9	3735.75	39634.7	63762	4221.72	2199.74	13948.3	196257	32019.8	7416.03
LIPID-P-1159	TG(20:0_18:1_22:5)	GL	TG	980.859	962.83	[M+NH4]+	C63H110O6	442284	9	9	9	9	43018.8	9	9	126867	9	9	9	9	9	83494.8	9	9	50201.7	104644	56121.4	375512	9	9	9	9	177094	9	354294	9	594662	9	425053	9	9	31540.3	9	9	1090.87	9	207754	32447.5	9
LIPID-P-2387	TG(20:0_18:1_22:6)	TG	TG	978.84	960.815	[M+NH4]+	C63H108O6	1.61262e+06	28522.6	137982	5753.16	29608.8	78079.2	27199.7	10397.2	740148	81440.8	8696.38	12965.2	151883	16073.6	516135	134756	100855	193989	220268	319758	1.64861e+06	14059.2	14434	931670	234667	800839	15704.8	1.5279e+06	42451.2	2.14581e+06	10188.3	911807	3638.01	10572.1	132961	205850	20080.4	2563.49	80065.1	1.30724e+06	150941	16186.2
LIPID-P-0815	TG(20:0_20:0_20:0)	GL	TG	992.96	974.924	[M+NH4]+	C63H122O6	1509.16	3098.75	7355.55	3952.73	4403.46	3023.73	2616.6	2694.55	4728.89	6858.17	2141.07	3557.92	4801.4	7074.2	7699.86	3630.18	7627.38	9495.9	5883.07	4063.63	34273.7	3272.17	5049.26	434365	39029.7	167065	8331.83	128481	8035.39	643822	16944.7	24808.1	2280.16	5315.05	57442.3	63409.3	1936.16	3732.75	10495.5	305459	82333.4	8400.46
LIPID-P-2389	TG(20:0_20:4_22:6)	TG	TG	1000.83	982.799	[M+NH4]+	C65H106O6	144028	30014.1	21688.3	7278.32	16211.9	39080.3	7119.88	7239.12	37373.5	70822	10800.1	976.86	66063.5	2929.96	28288.3	25334.2	16841.3	28199.8	31567.6	21621.7	20024.3	17037.4	63066.8	815880	31015.5	274474	8716.36	26925	37889.7	889862	45208.5	33960.4	12276.2	21563.9	165568	456845	36081.3	27404.1	121233	345206	161124	3379.3
LIPID-P-1220	TG(20:1_18:2_22:6)	GL	TG	974.817	956.783	[M+NH4]+	C63H104O6	4.05214e+06	171912	353577	4246.38	94830.1	243515	14692.6	124021	2.23224e+06	423909	20286.2	11113.8	663458	4235.7	1.36998e+06	606779	387715	983777	678868	1.33887e+06	1.81066e+06	65988.4	218129	724052	475678	330274	27174	1.45181e+06	74723.7	3.93648e+06	37665.3	1.25937e+06	15151.2	6323.16	91800.7	133604	58725	10250.3	261861	998991	116175	14817.8
LIPID-P-1079	TG(20:1_24:1_18:2)	GL	TG	1012.93	994.893	[M+NH4]+	C65H118O6	399685	7184.87	39296.6	9	17935.9	47937.4	5103.57	18865.5	221285	27167.7	34241.2	1713.99	31122.5	13548.8	246310	43140.8	51979.3	47224.7	178886	82666.4	427290	13427.7	25861	1.27361e+06	607660	200794	18624.3	2.07173e+06	18051.9	7.29452e+06	145990	1.76445e+06	31068.5	3022.28	208541	190228	2428.03	10845.2	1.59633e+06	887948	370128	43423.4
LIPID-P-1005	TG(21:0_18:1_18:2)	GL	TG	944.864	926.83	[M+NH4]+	C60H110O6	1.95816e+06	7921.73	95939.4	9	11277.4	68566.4	1217.09	20965.3	580302	50539.5	2548.87	1384.73	13333.7	9	1.18358e+06	94652.7	70898.6	87347.1	403883	159857	1.61399e+06	6748.45	31227.4	128689	118992	263417	59227.2	1.38523e+06	13137.9	1.82032e+06	11015.9	2.86917e+06	9977.49	2566.63	27467.7	21798.9	14587.6	16315.1	123818	358492	115843	21383.7
LIPID-P-1078	TG(21:1_22:1_18:2)	GL	TG	998.911	980.877	[M+NH4]+	C64H116O6	80044.4	9	9	9	9	9	9	9	27107	9	9	9	9	9	9	9	9	9	18925	9	63383	9	9	243141	54936.9	52691.1	3740.33	289968	5110.47	1.40165e+06	21713.6	315531	6871.55	750.464	29448.8	48804.1	9	1336.85	150426	178137	72638.2	5205.1
LIPID-P-0939	TG(22:0_18:1_18:1)	GL	TG	960.892	942.862	[M+NH4]+	C61H114O6	1.37791e+06	29529.7	257218	28324.4	98255.3	112988	24408.4	73444.7	1.42356e+06	145315	40540.5	18210.6	116003	40438.6	2.49802e+06	240564	524792	160920	403096	187383	1.89455e+07	79729.6	90312.4	2.42053e+06	431762	1.13425e+06	56178.4	23617515	61659.4	9.31139e+06	82789.3	2.54102e+07	27225.3	18830.5	318909	337478	46803	49676.9	225029	1.83663e+07	552443	76781
LIPID-P-1222	TG(22:1_18:2_22:6)	GL	TG	1002.85	984.815	[M+NH4]+	C65H108O6	228474	3790.07	19650.7	9	9380.69	9535.15	2780.6	7244.79	147846	27640.4	2798.53	9	30073.3	1792.9	67174.3	21002.4	25294.6	48551.7	10036.5	78739.7	155131	2422.42	5588.79	281567	56926.3	197467	6030.79	138573	1239.21	407809	13313.6	80528.8	2887.36	2472.7	14766.2	50756.5	8840.56	5626.96	20464.6	203933	18934.8	1177.52
LIPID-P-0944	TG(23:0_18:1_18:1)	GL	TG	974.902	956.877	[M+NH4]+	C62H116O6	763714	21853.9	84231.4	23139.7	36151.9	48840.3	24632.5	29840.7	271888	57965.9	33589.4	12486.9	78434.6	33067.7	349186	85629.6	164927	108554	196301	90045.3	1.25788e+06	55793.2	56156.3	4.48151e+06	318465	855269	44198.4	4.41237e+06	54107.6	8.42827e+06	120348	4.42598e+06	24342.5	2345.71	361561	767888	8709.47	30320.3	136729	3.99665e+06	1.08563e+06	74379.1
LIPID-P-1014	TG(23:0_18:1_18:2)	GL	TG	972.891	954.862	[M+NH4]+	C62H114O6	296901	9346.36	23246	10364.6	16952.6	16423.9	8317.7	18284.3	112204	39800.5	16681	6155.94	41138.7	12372.8	149044	50793.8	95748.5	46637	84744.3	65635.3	614045	18043.4	15321.1	3.52382e+06	81204.8	169216	11169.9	3.63907e+06	17249.5	3.80325e+06	46995.3	2.58871e+06	9171.96	7205.5	139327	493090	781.872	6816.59	120473	3.14595e+06	386471	18243.2
LIPID-P-0945	TG(24:0_18:1_18:1)	GL	TG	988.924	970.893	[M+NH4]+	C63H118O6	1.01535e+06	35643.3	213297	24162.2	79852.9	81804.7	24433.5	79987.7	903466	119196	31444.4	15422.8	126318	40847	1.20474e+06	202716	269373	128989	405038	126671	7.55083e+06	48009.4	67727.5	4.17694e+06	866530	1.35113e+06	32962.6	9.83402e+06	55118.7	1.33002e+07	158082	1.092e+07	58093.2	21609.4	715327	408515	12325.7	63315.2	613496	8.37605e+06	665511	70841
LIPID-P-1020	TG(24:0_18:1_18:2)	GL	TG	986.91	968.877	[M+NH4]+	C63H116O6	873846	29988.2	168595	34063	94964.5	71951.1	19021.2	90324.6	972559	134670	29617.5	17234.4	133138	53955.3	1.25041e+06	304194	607480	165574	381026	228133	6.82266e+06	67134.4	61482.7	8.89108e+06	589599	577985	19386.9	1.44454e+07	70876.7	1.30412e+07	129928	1.17452e+07	42396.2	18646.4	504513	1.80145e+06	20869.1	27718.8	344389	1.17587e+07	1.25064e+06	107072
LIPID-P-0949	TG(24:0_18:1_20:1)	GL	TG	1016.95	998.924	[M+NH4]+	C65H122O6	475512	31161.6	223180	78463.9	56717.6	61952.7	63373.5	42863.1	379417	75317.9	47663.4	37860.4	110083	152817	775548	124728	396578	130953	269878	104083	2.41978e+06	46024.7	76715.6	3.15931e+06	1.5206e+06	1.08789e+06	71779.5	5.74171e+06	57237	1.96593e+07	484203	4.30249e+06	101142	14699.3	1.23338e+06	698923	14742.3	42676.3	2.05044e+06	5.06193e+06	2.02532e+06	385570
LIPID-P-1126	TG(24:1_18:2_18:2)	GL	TG	982.88	964.846	[M+NH4]+	C63H112O6	1.22777e+06	28981.2	151882	14329	64326.1	102374	15914.7	101733	1.0136e+06	209619	15096.9	10908	234016	12792.3	804757	419505	459718	355317	669036	831659	1.41489e+06	62472.7	48035.9	2.82533e+06	342884	234127	21077.8	6.1675e+06	77855.8	5.14292e+06	86551.5	4.44605e+06	29607	9594.4	262939	753779	26059.7	27441.5	567871	1.65824e+06	391863	57287
LIPID-P-0770	TG(8:0_14:0_16:0)	GL	TG	684.611	666.58	[M+NH4]+	C41H78O6	318081	6712.68	34915	2239.8	11131.2	6246.9	4872.74	25303.3	506885	88349	6237.78	7043.52	26959.3	2662.66	180721	32953.5	16426	38167.8	2.19209e+06	274576	1.14148e+06	9797.43	62595.3	3581.8	8945.81	7995.19	6163.08	36954.4	4423.19	54169.5	4436.88	326510	9	5315.98	15605.5	3122.4	19584.8	16929.8	4908.13	1772.2	12469.9	4413.18
LIPID-P-0775	TG(8:0_14:0_18:0)	GL	TG	712.644	694.611	[M+NH4]+	C43H82O6	677084	19892.8	63136.4	9103.1	8783.77	20468.3	4351.35	7758.22	671124	78187.2	10696.9	7400.88	76000.1	5371.22	487913	42270.5	27299.9	57007.7	5.01536e+06	663421	2.20069e+06	4877.23	93657	82401.2	5905.73	15041.8	5920.15	48533.6	2914.91	152688	2964.96	480477	8654.88	9870.85	3415.23	1955.24	32445.1	11999.4	10248	15546.2	36298.1	4833.86
LIPID-P-0820	TG(8:0_14:0_18:1)	GL	TG	710.627	692.595	[M+NH4]+	C43H80O6	448372	13943.6	64562.7	888.42	16507.3	20938.6	9	50932.7	796932	144281	1797.59	2654.98	64289.4	9	558028	85726.8	23553.2	148452	1.2954e+06	311313	1.26141e+06	3107.89	78989.8	16427.2	9	23084.3	4014.35	116607	9	153244	1335.49	715989	1349.54	9	3110.38	9	21860.9	17018.2	9	24876.8	11150.5	3133.57
LIPID-P-0875	TG(8:0_14:0_18:2)	GL	TG	708.612	690.58	[M+NH4]+	C43H78O6	90451.3	5458.06	14439.7	1593.85	788.082	6642.36	9	13388.1	249823	39444.4	9	2346.51	14027.9	9	122461	34660.4	5782.12	28848.8	367354	93242.7	345474	787.25	13126.6	11265.5	9	9	9	25203.7	9	31263.1	9	196640	9	9	9	781.555	1924.36	2306.3	1204.6	9	9	9
LIPID-P-0951	TG(8:0_15:1_18:2)	GL	TG	720.609	702.58	[M+NH4]+	C44H78O6	16557.5	9	9	1502.51	678.14	6647.55	9	9	16330.4	4255.17	18368.8	4002.67	25728.6	9	11501.5	16465.4	14303.9	20922.4	18002.4	25234.6	11186.5	9	8390.38	4413.99	678.467	9	686.956	7769.02	9	6905.13	1438.51	22225.2	9	9	8019.64	9	9	9	9	9	9	9
LIPID-P-0772	TG(8:0_16:0_16:0)	GL	TG	712.642	694.611	[M+NH4]+	C43H82O6	2.24461e+06	108203	347314	21935.2	97326.1	86703.7	9103.1	132105	2.42669e+06	658777	41272.9	6131.04	403717	11097.5	1.45012e+06	368149	249183	564562	9.87281e+06	1.81485e+06	6.07759e+06	48907.3	337067	178802	23414.2	55804.1	12992.8	205485	6811.58	692068	9710.06	2.41479e+06	25977.8	9	31764.9	21485.4	80295	54080.2	41879.5	129385	94139.4	22283.1
LIPID-P-0819	TG(8:0_16:0_16:1)	GL	TG	710.625	692.595	[M+NH4]+	C43H80O6	2.49858e+06	116847	199506	3141.92	27220.3	256457	1339.67	164581	3.19798e+06	506309	9323.66	16541.4	367112	2215.26	2.22502e+06	196435	127832	460490	7.13757e+06	1.78473e+06	6.88555e+06	25995.9	1.01718e+06	55684.5	3095.2	7011.5	1366.59	325128	2687.02	132775	1778.88	4.34393e+06	5390.69	1353.67	7519.65	8615.15	298885	122522	37608.5	15601.9	39617.5	12480.9
LIPID-P-0822	TG(8:0_16:0_18:1)	GL	TG	738.659	720.627	[M+NH4]+	C45H84O6	5.00471e+06	198643	740386	1977.13	157608	150262	3752.61	264356	5.7607e+06	805114	24771.6	13500.4	816208	3868.83	3.78659e+06	803161	471681	906433	8.32849e+06	2.56851e+06	1.12008e+07	53655.6	472491	203372	5658.99	55152.2	14610.1	571771	10815.9	856805	13943.6	6.41453e+06	24056.3	2926.92	21841.3	27038.9	165833	63610.7	61108.2	151324	133310	32718.6
LIPID-P-0880	TG(8:0_16:0_18:2)	GL	TG	736.642	718.611	[M+NH4]+	C45H82O6	2.05033e+06	115344	341797	8402.86	151906	81787	5701.84	122422	2.52859e+06	508523	31765.7	9807.58	511009	3071.84	1.62649e+06	496001	276735	464349	5.01447e+06	2.47683e+06	5.75606e+06	23682.8	187435	176895	2215.26	14723.4	4901.78	380099	9877.92	434693	15243.6	3.81294e+06	7557.55	3965.46	10704	12928.3	71571.7	22632.1	27897.3	94443.2	57580	11086.9
LIPID-P-0956	TG(8:0_18:1_18:2)	GL	TG	762.657	744.627	[M+NH4]+	C47H84O6	2.51114e+06	98851.6	78079	21806.2	44156.4	151432	2648.97	163331	1.62699e+06	333193	19328.9	3540.42	234730	3126.66	2.64355e+06	184867	121790	243875	3.5082e+06	1.56474e+06	3.14202e+06	51816.9	49674.2	176759	3098.7	16023.4	9	1.15062e+06	2687.02	493795	6282.52	5.50971e+06	4892.22	9	11399.7	10523.9	81711.8	52312	64145.2	32374.9	59771	12467.6
LIPID-P-0883	TG(9:0_16:0_18:2)	GL	TG	750.658	732.627	[M+NH4]+	C46H84O6	686603	27345.1	46630.5	4967.3	9	26065.5	2214.76	17624.5	306989	110503	15451.3	2736.73	91470.1	1959.78	431399	111179	58520.5	117017	772028	614270	865314	1776.88	61966.2	11853.8	2777.16	1839.67	9	76621.9	2219.77	10176.8	9	402040	1375.4	9	1819.63	9	24127.7	2231.12	9	1919.16	3636.54	9
LIPID-P-1855	TG(O-20:0_16:0_18:1)	GL	TG-O	892.87	874.835	[M+NH4]+	C57H110O5	47808.2	2524.78	10470.8	3148.38	2907.6	6011.4	1581.95	9	14819.4	26930.3	5267.74	1362.97	16873.1	1668.98	12964.8	11002.5	9469.93	18663.4	9785.39	24960	38294.4	2625.21	7548.47	87143.9	5852.44	11879.3	545.479	214351	4771.83	366268	1887.89	70652.4	515.646	4880.87	5687.33	40940.7	1251.06	776.872	837.612	79558	59414.1	8798.54
LIPID-P-1870	TG(O-20:0_16:0_18:2)	GL	TG-O	890.854	872.82	[M+NH4]+	C57H108O5	344358	6214.32	35916.8	6175.49	3013.51	31888.8	9	9	86081.8	44454.2	8129.56	3157.6	33613.6	6617.09	123645	38408.2	31909.6	72666.3	20277.1	82844.8	198637	4520.45	4171.62	76154.9	7163.64	18756.9	9	1.52699e+06	3706.7	556285	962.922	737714	1386.29	6196.22	9807.7	14690.3	2337.31	546.7	1951.76	297830	64156.6	7714.55
LIPID-P-1902	TG(O-20:0_16:0_22:5)	GL	TG-O	940.87	922.835	[M+NH4]+	C61H110O5	245319	9	9	9	2387.51	9	9	9	134504	9	9	9	9	9	78735	42181.3	9	43604.8	43635.1	176614	128945	9	9	9	9	9	2696.62	1.13002e+06	9	320011	4023.38	447738	9	9	9	9	9	9	10623.4	210415	9	9
LIPID-P-1871	TG(O-20:0_18:1_18:1)	GL	TG-O	918.885	900.851	[M+NH4]+	C59H112O5	9	9	6459.23	9	9	9	9	9	16436.9	9	2979.7	9	13620.8	5093.13	9	20001.9	7993.92	9	9	17544.7	33236.2	9	5119.56	9	9	9	9	352930	9	218643	9	110125	9	9	4534.63	9	9	9	9	111781	49323.1	9
LIPID-P-1910	TG(O-20:0_18:1_22:5)	GL	TG-O	966.885	948.851	[M+NH4]+	C63H112O5	97540	9	9	9	9	9	9	9	66282	9	9	9	9	9	33935.5	9	9	9	9	128852	40486.8	9	9	76136.3	9	9	9	628143	9	9	9	153776	3381.78	9	9	60343.2	9	9	9	93340.4	21944.6	9
LIPID-P-1874	TG(O-20:0_20:1_20:1)	GL	TG-O	974.948	956.914	[M+NH4]+	C63H120O5	192706	3217.1	16940.8	6586.79	3273.36	14304.7	11197.1	1876.28	35808.6	27617.8	9291.2	2598.66	38705.7	18656.6	25471.1	21917.7	28397.7	34151.1	15345.9	61413.3	57484.2	4164.87	7919.73	27388.1	16186.2	9	9	93967.2	9	82494.3	9	28262.2	9	9	2608.67	9	9	9	9	48017.8	68122	16139.4
LIPID-N-0016	Taurochenodeoxycholic acid	ST	BA	498.5	499.297	[M-H]-	C26H45NO6S	9	9	9	9	9	9	9	9	9	9	9	9	9	9	9	9	9	9	112046	9	91324.9	9	9	9	9	9	79152.3	9	9	9	9	9	39528.3	9	9	9	9	9	57625.2	9	9	9
LIPID-N-0006	Ursodeoxycholic acid	ST	BA	391.5	392.293	[M-H]-	C24H40O4	55649.7	42369.4	32345.5	33797.5	15565.7	25299.6	33334.8	9	9	29225.1	34380.8	1.38804e+06	461618	490536	9	84289	109025	28710.9	141667	44642.2	24613.4	32109.7	35758.6	52629.6	40234.2	9	9	9	31783	76393.2	9	9	9	9	33639.6	137713	9	9	9	38564.7	9	9
[truncated: 62 more columns]
