# Supplementary material for: Lipid deposition promotes YTHDF3-mediated m6A modification of PPARα to facilitate liver metastasis of colorectal cancer
Source: Protein Cell. 2025 Nov 5;17(3):190–211. doi: 10.1093/procel/pwaf092 (PMC12987569; doi:10.1093/procel/pwaf092)
Supplement: pwaf092_Supplementary_Data [file pwaf092_supplementary_data.zip › Table S2. The spatial distribution of differentially lipid metabolites profiles of tumors in western diet versus standard chow groups.xlsx]

## Sheet: Sheet1
Table S2.The spatial distribution of differentially lipid metabolites profiles of tumors in high fat diet (groupD) versus standard chow groups(groupA)
Index	Lab ID	Precursor (Da)	Formula	Compounds	Class I	Class II	CAS	A1-1-tumor	A2-1-tumor	A2-2-tumor	A2-3-tumor	D1-1-tumor	D1-2-tumor	D1-3-tumor	D2-1-tumor	VIP	P-value	FDR	Fold_Change	Log2FC	Type
MW0015058	61176580	129.1406	C8H16O	(R)-Sulcatol	Benzene and substituted derivatives	Benzene and substituted derivatives	4630-06-2	6.74311	2.82134	3.74249	4.41661	58.5591	65.2032	54.1267	68.8233	1.08745	0.000220094	0.000849039	13.92	3.79909	up
FDATN01488	61235628	130.0523	C5H9NO4	L-Glutamic acid	Amino acid and Its metabolites	Amino acids	56-86-0	0.61266	0.556689	0.596924	0.661298	3.57438	2.595	2.31885	1.32812	1.03745	0.0278886	0.0350684	4.04369	2.01567	up
MEDN0338	60544531	131.0878	C9H10O3	D-Phenyllactic acid	Organic acid And Its derivatives	Organic acid And Its derivatives	7326-19-4	0.344881	0.288311	0.363687	0.384812	0.821609	0.850759	1.12749	0.937905	1.06693	0.0020222	0.00417682	2.70521	1.43574	up
MEDN0305	60583573	132.0789	C4H9N3O2	Creatine	Organic acid And Its derivatives	Organic acid And Its derivatives	57-00-1	33.9936	34.3162	35.4606	20.4054	311.288	304.866	317.652	341.131	1.09577	3.28682e-06	0.000166484	10.2672	3.35997	up
MW0105140	60381136	133.1035	C4H8N2O3	Ureidopropionic acid	Organic acid And Its derivatives	Organic acid And Its derivatives	462-88-4	0.499702	0.374778	0.497106	0.487763	1.50226	1.60078	2.08767	1.53664	1.07773	0.00222703	0.00449651	3.61813	1.85524	up
MW0124435	61227487	134.0211	C8H7NO	Indoxyl	Heterocyclic compounds	Heterocyclic compounds	480-93-3	0.13525	0.0582985	0.0782639	0.0506952	0.646152	0.364651	0.942917	0.627822	1.03983	0.0160804	0.0221438	8.00459	3.00083	up
MW0010774	60663648	135.1188	C10H16O	(+)-Dihydrocarvone	Aldehyde,Ketones,Esters	Ketones	-	1.28365	0.88839	0.953424	1.05557	3.29458	2.7356	3.36376	3.19872	1.07827	5.68827e-05	0.000366689	3.01185	1.59065	up
MW0006930	60652703	136.0499	C8H11NO2	Dopamine	Alcohol and amines	Polyamines	62-31-7	22.0637	11.6257	15.818	9.20336	98.2233	82.8937	145.837	121.72	1.06299	0.00471949	0.00821854	7.64211	2.93397	up
MW0002327	60623569	137.0728	C7H6O4	Gentisic acid	Benzene and substituted derivatives	Benzene and substituted derivatives	490-79-9	1.75845	1.35794	1.51511	1.2012	4.99599	3.66018	6.94582	5.00957	1.05046	0.0107583	0.015845	3.53379	1.82122	up
MW0127079	60479447	140.9132	CH5AsO3	Methylarsonate	Organic acid And Its derivatives	Organic acid And Its derivatives	124-58-3	1.68799	1.86106	1.66547	1.90516	12.8671	11.5931	12.4444	13.32	1.10222	6.09733e-05	0.000378	7.05434	2.81851	up
MW0001656	61317040	141.1040	C11H10O	1-Hydroxymethylnaphthalene	Benzene and substituted derivatives	Benzene and substituted derivatives	-	2.62179	2.2801	2.80721	2.6593	0.489537	0.566979	0.793526	0.753133	1.08753	2.12755e-05	0.000266237	0.251068	-1.99385	down
MW0004905	In00079228	142.0664	C7H8ClN	4-Chloro-2-methylaniline	Benzene and substituted derivatives	Benzene and substituted derivatives	-	0.797242	0.509199	0.829753	0.763605	0.133301	0.100067	0.116353	0.136192	1.08888	0.00345525	0.00644059	0.167568	-2.57718	down
MW0103277	In00005649	142.9117	AsH3O4	Arsenic acid	Others	Others	15584-04-0	0.046447	0.0436029	0.052099	0.0637767	0.320805	0.300884	0.365801	0.329942	1.09272	8.22828e-05	0.000463089	6.39761	2.67753	up
MW0105387	In00093063	143.1198	C8H16O3	7-Hydroxyoctanoic acid	Organic acid And Its derivatives	Organic acid And Its derivatives	17173-14-7	1.07564	0.884608	0.962799	1.00324	0.178085	0.193598	0.213364	0.21347	1.10294	0.000176952	0.000752369	0.203377	-2.29777	down
MW0124499	60553809	145.9997	C9H7NO	Isoquinoline N-oxide	Heterocyclic compounds	Heterocyclic compounds	1532-72-5	0.0879374	0.0386436	0.0565794	0.077071	0.469786	0.50098	0.980534	0.76745	1.05846	0.0141586	0.0198493	10.4474	3.38508	up
MEDL02028	61296719	146.1666	C7H19N3	Spermidine	Alkaloids	Phenolamine	124-20-9	8.50852	7.9915	4.33037	4.81847	66.8325	59.2778	58.6524	75.7265	1.08704	0.000362348	0.00120956	10.156	3.34426	up
MW0142425	60744802	146.9834	C8H6O5	2-Hydroxyisophthalic acid	Benzene and substituted derivatives	Benzene and substituted derivatives	606-19-9	234.027	133.769	183.649	199.754	488.466	452.659	725.745	596.349	1.03076	0.00556909	0.00940366	3.01281	1.59111	up
MW0133678	60335921	147.1190	C9H8O3	4-Hydroxycinnamic acid	Benzene and substituted derivatives	Phenolic acids	501-98-4	0.637459	0.596846	0.615329	0.70175	2.0967	2.06194	2.68797	2.03283	1.08757	0.00177952	0.00382844	3.48024	1.79919	up
MW0124447	In00044512	147.9870	C8H5NO2	Isatin	Heterocyclic compounds	Indole and Its derivatives	91-56-5	1.50586	0.793889	1.16748	1.30734	3.90065	3.5678	6.05504	4.77825	1.03866	0.00664351	0.0107795	3.83317	1.93854	up
MW0116330	MALDI0000848	148.1350	C9H9NO	1-Furfurylpyrrole	Heterocyclic compounds	Heterocyclic compounds	1438-94-4	12.0614	3.06173	2.61943	5.59102	0.0774526	0.0603288	0.0611304	0.0571295	1.08416	0.0769629	0.0870904	0.0109731	-6.50989	down
MW0115080	60618793	149.1342	C9H10O3	Paeonol	Benzene and substituted derivatives	Benzene and substituted derivatives	552-41-0	1.19359	0.669295	0.882521	0.8176	2.57036	2.35781	2.88667	2.76888	1.05808	3.49329e-05	0.000307951	2.97044	1.57068	up
MW0007766	60465740	152.0241	C8H9NO2	Methyl 2-aminobenzoate	Benzene and substituted derivatives	Benzene and substituted derivatives	134-20-3	2.94413	5.93402	4.29421	2.31657	33.5816	28.8455	16.9801	22.2842	1.06124	0.00797388	0.0123861	6.56543	2.71489	up
MEDP1498	MALDI0000664	153.0672	C4H4N6O	8-Azaguanine	Nucleotide And Its metabolites	Nucleotide and Its metabolites	134-58-7	1.83141	1.56514	1.5707	1.92813	0.435131	0.495499	0.670866	0.56936	1.08639	0.000148902	0.000674985	0.314828	-1.66737	down
MW0004043	61167601	154.0603	C7H7NO3	3-Hydroxyanthranilic acid	Benzene and substituted derivatives	Benzene and substituted derivatives	548-93-6	6.29793	3.31171	4.78219	2.74378	39.1182	31.1893	57.7448	46.9492	1.07107	0.00550546	0.00933605	10.2127	3.3523	up
MW0122734	60708603	155.0832	C6H6N2O3	Acipimox	Heterocyclic compounds	Heterocyclic compounds	51037-30-0	3.90091	3.247	3.52896	3.6397	0.876538	0.922425	1.14059	1.06057	1.09948	4.77437e-05	0.000340053	0.279405	-1.83957	down
MW0146872	In00043997	156.8872	C6H5Br	Bromobenzene	Benzene and substituted derivatives	Benzene and substituted derivatives	108-86-1	3.86132	14.7073	7.64316	8.24261	72.4229	88.7258	30.7019	53.8961	1.02355	0.022206	0.0288971	7.13252	2.83441	up
MW0116828	In00305105	158.9237	C4H3BrN2	5-Bromopyrimidine	Aldehyde,Ketones,Esters	Esters	4595-59-9	2.11221	1.53578	1.7271	1.27293	9.67966	9.23742	10.2212	11.1737	1.09164	4.55875e-05	0.000337617	6.06376	2.60021	up
MW0001375	61023877	159.0935	C10H6O2	1,4-Naphthoquinone	Benzene and substituted derivatives	Benzene and substituted derivatives	130-15-4	22.2961	18.013	21.7059	21.0835	2.55156	2.91066	3.33841	3.28899	1.10243	0.000229486	0.000872413	0.145485	-2.78106	down
ZINC74155	61318363	160.9992	C10H8O2	2,6-Naphthalenediol	Benzene and substituted derivatives	Benzene and substituted derivatives	581-43-1	0.487609	0.318859	0.402628	0.472255	1.89277	1.62114	2.59982	1.86789	1.07162	0.00415004	0.00739265	4.74715	2.24706	up
MW0112980	In00196292	163.1495	C11H14O	7-Methyl-4,4a,5,6-tetrahydro-2(3H)-naphthalenone	Aldehyde,Ketones,Esters	Ketones	34545-88-5	0.764919	0.525108	0.65129	0.585307	1.72527	1.59626	2.05033	1.8238	1.07298	0.000200674	0.00081743	2.84793	1.50992	up
MEDP0584	MALDI0000827	164.0099	C6H5N5O	Pterin	Heterocyclic compounds	Pteridines and derivatives	2236-60-4 | 938-42-1	0.691126	0.249353	0.363138	0.492081	2.44255	2.30779	4.39579	3.99377	1.03839	0.0115507	0.0168207	7.31744	2.87134	up
MW0161670	MW0005315	165.1653	C12H20	(4S,8aS)-4,8a-dimethyl-2,3,4,4a,7,8-hexahydro-1H-naphthalene	Others	Hydrocarbon derivatives	-	0.187289	0.108034	0.180332	0.162288	0.43066	0.343082	0.471594	0.426749	1.03229	0.000406	0.00129942	2.62106	1.39015	up
MW0123478	61201779	167.0832	C6H10N6	Cyromazine	Heterocyclic compounds	Heterocyclic compounds	66215-27-8	3.78272	3.139	3.37147	3.67404	0.716746	0.818415	0.971039	1.05385	1.09448	4.12665e-05	0.00032176	0.254886	-1.97208	down
MW0126333	61287620	168.1488	C8H9NO3	Pyridoxal	Heterocyclic compounds	Heterocyclic compounds	66-72-8	0.915688	0.50191	0.433784	0.384392	2.64653	2.01994	3.59533	3.8808	1.03827	0.00770536	0.0120493	5.43105	2.44123	up
MEDN0243	61287738	170.0945	C8H11NO3	Pyridoxine	Heterocyclic compounds	Heterocyclic compounds	65-23-6	0.662252	0.572352	0.679049	0.733971	1.16351	1.79518	1.32254	1.41327	1.04578	0.00859374	0.0132255	2.15079	1.10487	up
MW0001603	60753504	171.1160	C11H8O3	1-Hydroxy-2-naphthoic acid	Benzene and substituted derivatives	Benzene and substituted derivatives	-	2.70056	2.43258	2.75082	2.60203	0.69736	0.720966	1.0213	0.836836	1.09232	2.15791e-06	0.000143918	0.312461	-1.67825	down
MW0400002	MALDI0000428	172.0326	-	6-Diazo-5-oxo-L-norleucine	Undefined	Undefined	-	0.338083	0.658784	0.616531	0.209975	3.99807	3.45315	2.03941	2.63704	1.04306	0.00743284	0.0117653	6.65123	2.73362	up
MW0146873	MW0055043	174.8973	C2H2BrClO2	Bromochloroacetic acid	Organic acid And Its derivatives	Organic acid And Its derivatives	5589-96-8	2.44944	7.01462	4.3617	3.28617	22.1882	28.8335	11.2522	17.9906	1.01477	0.0197408	0.0262535	4.69056	2.22976	up
MW0105709	61186300	175.1494	C6H14N4O2	Arginine	Amino acid and Its metabolites	Amino acids	74-79-3	0.700656	0.512557	0.57036	0.538292	1.67677	1.52882	1.85954	1.42102	1.0776	0.000481629	0.00147657	2.79351	1.48208	up
MW0103981	In00150290	177.1655	C11H14O3	(R)-3-Hydroxy-5-phenylpentanoic acid	Organic acid And Its derivatives	Organic acid And Its derivatives	21080-41-1	0.3607	0.237201	0.311215	0.307413	0.959078	0.866832	1.08959	0.900664	1.07534	0.000149753	0.00067621	3.13693	1.64935	up
MW0126933	In00160991	178.0606	C11H15NO	Valerianin	Heterocyclic compounds	Heterocyclic compounds	30634-66-3	0.844754	0.523793	0.637465	0.698187	2.2678	1.62365	1.80599	2.07617	1.06025	0.000990429	0.00242406	2.87465	1.52338	up
MW0142073	In00021481	180.9054	C6H6Cl2O2	2,5-Dichloro-2,5-cyclohexadiene-1,4-diol	Alcohol and amines	Alcohols	-	15.4789	8.06852	9.55023	7.74004	35.1929	30.3757	45.1012	39.8957	1.04391	0.000796671	0.00205337	3.68693	1.88242	up
MW0119235	MW0033163	181.0511	C7H11ClN2	3,5-Dimethyl- 4-(2-chloroethyl)-1H-pyrazole	Heterocyclic compounds	Heterocyclic compounds	79379-05-8	12.1078	11.8415	13.4713	12.0022	61.2633	73.9687	42.7288	51.1192	1.0907	0.0067676	0.0108906	4.6351	2.2126	up
MW0122273	In00099617	182.0937	C7H11N5O	6-Methyltetrahydropterin	Heterocyclic compounds	Heterocyclic compounds	942-41-6	0.708658	0.588636	0.743561	0.812976	0.327366	0.281162	0.386808	0.346162	1.06623	0.0014749	0.00332997	0.470069	-1.08906	down
MW0004299	60880199	183.1145	C12H12N2O	4,4'-Oxydianiline	Benzene and substituted derivatives	Benzene and substituted derivatives	101-80-4 | 121509-79-3 | 287476-22-6	3.72608	3.30365	3.64661	3.62328	0.909838	0.990698	1.36516	1.11465	1.09273	1.8385e-06	0.00014279	0.306326	-1.70686	down
MW0012071	61155602	184.2004	C11H23NO2	11-Aminoundecanoic acid	Benzene and substituted derivatives	Benzene and substituted derivatives	2432-99-7 | 25035-04-5 | 25587-80-8	1.33649	0.91185	1.17763	1.31224	3.73835	4.59154	6.23651	3.35033	1.04978	0.0131591	0.0186955	3.78133	1.91889	up
MW0122308	In00297396	184.9391	C5H4N4O2S	6-Thiouric acid	Organic acid And Its derivatives	Organic acid And Its derivatives	-	1.80161	2.26988	2.41972	2.68377	9.73985	9.04082	9.82949	9.94881	1.09091	2.05881e-07	8.12265e-05	4.20262	2.07129	up
MW0122204	60293934	185.9609	C7H4ClNO3	6-Hydroxychlorzoxazone	Aldehyde,Ketones,Esters	Ketones	-	37.6584	41.4951	42.086	35.6983	190.786	147.558	201.359	206.013	1.09252	0.00144418	0.0032925	4.75166	2.24843	up
MW0124412	60560372	186.1251	C12H13NO2	3-Indolebutyric acid	Organic acid And Its derivatives	Organic acid And Its derivatives	133-32-4	2.86927	2.30858	2.82603	2.44695	0.758087	0.784668	0.850099	0.925428	1.09538	0.000569691	0.00163833	0.317514	-1.65511	down
MW0139443	61286673	187.0146	C11H6O3	Psoralen	Heterocyclic compounds	Heterocyclic compounds	66-97-7	8.164	4.76934	5.95788	5.91276	21.3986	18.8123	26.5202	18.909	1.06136	0.00157674	0.0034724	3.45268	1.78771	up
MW0109778	60161491	187.9586	C8H14ClNS2	Sulfallate	Aldehyde,Ketones,Esters	Esters	95-06-7	1.88503	1.90675	2.19761	1.65993	9.56627	7.50859	12.0741	11.1871	1.08364	0.00360617	0.00666012	5.27316	2.39867	up
MW0400001	MALDI0001116	188.1772	-	N1-Acetylspermidine (hydrochloride)	Undefined	Undefined	-	0.211754	0.226951	0.171687	0.223101	2.17626	2.41317	1.12252	2.06934	1.08831	0.00866763	0.0132866	9.33577	3.22277	up
MW0009489	60266813	188.9952	C11H8O3	Plumbagin	Benzene and substituted derivatives	Benzene and substituted derivatives	481-42-5	1.55167	1.04598	1.33173	1.25612	7.14493	9.59444	8.65119	9.74046	1.0925	0.000851578	0.00215671	6.77484	2.76019	up
MW0126105	In00025111	190.1454	C11H11NO2	Phensuximide	Alcohol and amines	Amines	86-34-0	0.103525	0.0809941	0.101152	0.0905767	0.601336	0.613931	0.803014	0.670693	1.09482	0.000986063	0.00242355	7.14682	2.8373	up
MW0054718	In00294713	191.1807	C13H18O	4-(1,3-Butadienyl)-3,5,5-trimethylcyclohex-2-en-1-one	Aldehyde,Ketones,Esters	Aldehydes	-	0.265641	0.206665	0.240232	0.200687	0.62052	0.544401	0.757695	0.694292	1.07211	0.00140619	0.00321851	2.86556	1.51882	up
MW0124706	61368929	192.0161	C6H3Cl2NO2	Clopyralid	Heterocyclic compounds	Heterocyclic compounds	-	4.49077	4.54504	4.58178	2.19011	22.1887	15.4941	14.156	14.8284	1.05181	0.00412787	0.00738055	4.21738	2.07635	up
MW0126838	MALDI0000241	192.9998	C10H12N2O2	Hydroxycotinine	Heterocyclic compounds	Heterocyclic compounds	34834-67-8 | 108450-02-8 | 223655-46-7	0.240479	0.259883	0.362495	0.324652	1.67387	1.76437	1.71499	1.92774	1.09327	7.51251e-06	0.000186214	5.96288	2.57601	up
MEDN0061	MALDI0000683	194.0822	C10H11NO3	Phenylacetylglycine	Amino acid and Its metabolites	Amino acid derivatives	500-98-1	1.13113	0.759028	0.96955	0.996751	3.93365	4.15253	4.50778	5.0445	1.08704	0.000323265	0.00111421	4.57375	2.19338	up
MW0133421	In00702864	195.0657	C9H6O5	4,7,8-Trihydroxycoumarin	Aldehyde,Ketones,Esters	Ketones	20328-40-9	1.50097	1.01791	1.31796	1.10947	9.01013	12.8835	6.61553	7.5821	1.08663	0.0107006	0.01578	7.29662	2.86723	up
MEDP0664	MALDI0000946	196.1347	C10H13NO3	Tyrosine methylester	Amino acid and Its metabolites	Amino acid derivatives	1080-06-4	1.87386	1.553	1.74915	1.6399	4.04348	4.12963	3.8218	3.5803	1.09393	3.06309e-05	0.0002925	2.28513	1.19227	up
MW0002184	In00023684	196.8789	C6H3Cl3O	2,4,5-Trichlorophenol	Benzene and substituted derivatives	Phenolics	95-95-4	17.7669	30.5377	22.4821	17.1281	76.8368	76.3075	43.7348	59.1513	1.02986	0.00830425	0.0128138	2.91226	1.54214	up
MW0119493	60138887	198.8770	C4H7BrO2S	3-Bromosulfolane	Heterocyclic compounds	Heterocyclic compounds	14008-53-8	1.33786	2.34767	1.84293	1.36615	6.2935	5.98297	3.53758	4.44254	1.02948	0.00971128	0.0145419	2.93803	1.55485	up
MW0121386	In00157394	199.9288	C8H6ClNO3	5-Chloro-6-methoxy-2-benzoxazolinone	Benzene and substituted derivatives	Benzene and substituted derivatives	-	0.130491	0.379221	0.287503	0.313824	4.6073	5.62969	1.7798	3.29397	1.06003	0.0234738	0.0300847	13.7806	3.78456	up
MW0111884	61317391	201.1245	C13H12O2	2-(2,4-Hexadiynylidene)-1,6-dioxaspiro[4.4]non-3-ene	Heterocyclic compounds	Heterocyclic compounds	-	4.37952	3.98896	4.39464	4.69101	0.641472	0.80658	0.848354	0.963468	1.0988	1.48933e-05	0.000231279	0.186768	-2.42068	down
MEDP0082	MALDI0000002	201.9351	C3H7NO5S2	S-Sulfocysteine	Amino acid and Its metabolites	Amino acid derivatives	1637-71-4	44.051	110.529	81.0506	65.5407	420.843	503.363	257.156	398.636	1.05257	0.00608931	0.0100625	5.24618	2.39127	up
MW0158013	In00031978	203.0087	C13H14O2	Tremetone	Benzene and substituted derivatives	Benzene and substituted derivatives	4976-25-4	1.9298	1.32255	1.60805	1.64881	7.4062	6.43882	8.64731	6.97517	1.08635	0.000690346	0.00186602	4.52705	2.17857	up
MW0169870	61296765	203.2240	C10H26N4	Spermine	Alcohol and amines	Polyamines	71-44-3	28.2524	7.59947	16.3754	19.8327	138.845	166.432	139.06	169.505	1.05206	6.6645e-05	0.000392128	8.51849	3.0906	up
MW0111329	61397658	203.9330	C6H12Cl3N	Trichlormethine	Alcohol and amines	Amines	555-77-1	4.5721	16.0291	10.1853	8.3857	48.0676	57.3909	27.398	44.3857	1.00947	0.00747866	0.0118218	4.52469	2.17782	up
MW0121724	In00150507	205.1962	C13H16O2	6-(1-Hydroxyethyl)-2,2-dimethyl-2H-1-benzopyran	Benzene and substituted derivatives	Benzene and substituted derivatives	71822-00-9	0.168431	0.164599	0.176414	0.147698	0.541315	0.443602	0.663406	0.62044	1.07998	0.00329707	0.0061953	3.45247	1.78763	up
MW0121243	MW0039604	205.9306	C5H5BrClN3	5-Bromo-4-chloro-6-methylpyrimidin-2-amine	Heterocyclic compounds	Heterocyclic compounds	6314-12-1	0.129151	0.449955	0.210965	0.161966	1.32402	1.45107	0.672342	1.1239	1.01051	0.00790786	0.0123329	4.80163	2.26352	up
MW0124689	MALDI0000062	206.0562	C8H15NOS2	Lipoamide	Organic acid And Its derivatives	Organic acid And Its derivatives	940-69-2	300.397	134.191	207.983	221.461	676.315	581.941	992.524	823.151	1.01978	0.00507218	0.00874126	3.55766	1.83093	up
MW0139675	60345542	207.0596	C11H10O4	Scoparone	Benzene and substituted derivatives	Benzene and substituted derivatives	120-08-1	9.04154	5.4124	7.41455	8.93345	20.4016	16.4633	31.6243	23.9306	1.00791	0.0142807	0.0199964	3.00045	1.58518	up
MW0006061	60992602	209.0935	C14H8O2	Anthraquinone	Benzene and substituted derivatives	Benzene and substituted derivatives	-	2.03355	1.86451	2.09523	1.96049	0.619534	0.738102	0.800685	0.985586	1.07522	3.62674e-05	0.000310673	0.395272	-1.33908	down
MW0123894	In00077368	210.1978	C11H19N3O	Ethirimol	Heterocyclic compounds	Heterocyclic compounds	23947-60-6	0.426486	0.335129	0.130793	0.253213	2.97771	1.90279	1.4832	1.67614	1.04363	0.0124988	0.0178883	7.0179	2.81104	up
MW0122956	In00078844	212.1050	C9H17N5O	Atraton	Heterocyclic compounds	Heterocyclic compounds	1610-17-9	2.7966	2.27091	2.81369	2.4997	0.855183	0.957141	1.17237	1.06187	1.08562	0.000209422	0.000834226	0.389809	-1.35916	down
MW0161178	MW0006161	212.9573	C6H3ClO5-2	(E)-2-chloro-4-oxohex-2-enedioate	Organic acid And Its derivatives	Organic acid And Its derivatives	-	4.9493	4.7621	4.12936	4.48409	27.4038	22.652	21.2737	22.5679	1.10135	0.000672044	0.00182077	5.12405	2.35729	up
MW0120998	In00132753	213.9648	C9H5Cl2NO	Chloroxine	Heterocyclic compounds	Heterocyclic compounds	773-76-2	55.9923	48.9136	51.4261	51.2749	222.041	186.007	207.324	210.7	1.10009	0.000164951	0.000729712	3.97902	1.99241	up
MW0106168	60769228	214.9728	C6H8O7	Citric acid	Organic acid And Its derivatives	Organic acid And Its derivatives	77-92-9	61.8858	49.9181	60.0116	58.0202	237.342	219.827	289.283	278.942	1.09039	0.00101542	0.00247482	4.46142	2.1575	up
MW0015608	60387872	215.2245	C15H20O2	Alantolactone	Others	Hydrocarbon derivatives	546-43-0	0.205745	0.0575539	0.115917	0.118679	0.914284	1.30022	1.24304	1.33492	1.05762	0.000768612	0.00200811	9.62547	3.26686	up
MEDN0024	MALDI0000631	216.1368	C9H10ClNO3	3-Chloro-L-tyrosine	Amino acid and Its metabolites	Amino acid derivatives	7423-93-0	1.40731	1.21448	1.31198	1.46932	0.235532	0.285664	0.291705	0.274144	1.10218	0.000175867	0.000750494	0.201189	-2.31337	down
MW0103070	60098523	217.1963	C15H22O2	Valerenic acid	Organic acid And Its derivatives	Organic acid And Its derivatives	3569-10-6	0.0717799	0.0554903	0.09521	0.0842114	0.258147	0.23193	0.306126	0.253089	1.06394	0.000217743	0.000848398	3.42133	1.77456	up
MW0122981	60989463	218.9830	C12H12O5	Austidiol	Alcohol and amines	Alcohols	53043-28-0	0.2961	0.704044	0.499494	0.555857	3.56331	3.97842	2.0044	2.62666	1.0584	0.00953669	0.0143553	5.92207	2.5661	up
MW0111612	MW0012279	219.0832	C11H16OS	1-(2-Thienyl)-1-heptanone	Aldehyde,Ketones,Esters	Ketones	-	0.605492	0.29233	0.36188	0.371007	1.43848	0.846562	1.47234	1.37087	1.00834	0.00479534	0.00831924	3.1448	1.65297	up
MW0111012	MW0097877	220.0713	C7H16ClNO3	DL-Carnitine hydrochloride	Others	FDA	461-05-2	1.38246	0.815594	1.10259	1.12713	3.15565	3.16709	4.73058	3.80369	1.05086	0.00379007	0.00693161	3.35541	1.74649	up
MW0136702	60917063	223.1566	C15H12O3	6-Hydroxyflavanone	Aldehyde,Ketones,Esters	Ketones	4250-77-5	3.36544	2.53631	3.38605	2.97321	0.453327	0.658852	0.784555	0.737193	1.08469	0.000471688	0.00144991	0.214821	-2.21879	down
MW0054278	60541134	225.1719	C15H14O3	Lapachol	Quinones	Quinones	84-79-7	1.73037	1.44984	1.7102	1.7205	0.369748	0.428037	0.505378	0.499533	1.09636	5.4487e-05	0.000360689	0.272685	-1.87469	down
MW0121445	In00140201	228.9306	C13H8S2	5-Ethynyl-5'-(1-propynyl)-2,2'-bithiophene	Heterocyclic compounds	Heterocyclic compounds	17257-07-7	2.46074	6.1269	4.12874	3.60899	22.1875	24.4246	8.95724	15.5295	1.00525	0.0266744	0.0336709	4.35511	2.12271	up
MW0139590	60202038	231.0771	C14H14O3	Kavain	Aldehyde,Ketones,Esters	Esters	500-64-1	0.51529	0.47728	0.513148	0.507181	3.43141	3.29909	3.44075	2.83887	1.1024	0.000286309	0.00102003	6.46337	2.69229	up
MW0168475	61317967	231.9899	C10H11Cl2NO	2,4-dichloro-N-propylbenzamide	Benzene and substituted derivatives	Benzene and substituted derivatives	39887-48-4	0.0781601	0.1891	0.108902	0.116149	1.20205	1.0474	0.317734	0.559711	1.00737	0.0487845	0.057758	6.35146	2.66709	up
MW0141764	In00074446	235.1201	C16H10O2	1-Hydroxypyrene-7,8-oxide	Benzene and substituted derivatives	Benzene and substituted derivatives	-	1.93559	1.53813	2.0463	2.01954	0.395109	0.435868	0.668438	0.587715	1.07802	0.00024499	0.000903605	0.276824	-1.85296	down
MW0004841	60901351	235.9468	C7H6ClNO4S	4-Chloro-3-sulfamoylbenzoic acid	Benzene and substituted derivatives	Benzene and substituted derivatives	1205-30-7	14.9593	8.97546	10.1737	10.7306	39.9729	27.7555	42.9725	35.3438	1.05231	0.00226654	0.00455262	3.25708	1.70358	up
MW0142074	In00057692	238.9511	C12H8Cl2O	2',5'-Dichloro-2-hydroxybiphenyl	Benzene and substituted derivatives	Benzene and substituted derivatives	53905-30-9	0.156683	0.103967	0.112991	0.118928	0.238959	0.219484	0.318939	0.33051	1.01011	0.00705343	0.0112874	2.24921	1.16942	up
MW0114889	In00165033	239.2380	C16H30O	3-Methylcyclopentadecanone	Aldehyde,Ketones,Esters	Ketones	541-91-3	0.648161	0.445851	0.512682	0.578108	1.41804	1.25327	1.82945	1.48335	1.0566	0.00229223	0.00456487	2.73897	1.45363	up
MW0055500	60024623	240.1242	C10H19NO4	Levocarnitine propionate	FA	CAR	20064-19-1	49.735	50.1339	49.5353	45.4377	296.789	433.176	274.606	310.851	1.09868	0.00424003	0.00752992	6.75122	2.75515	up
MW0003681	60092389	241.9966	C11H11Cl2NO2	Vinclozolin M2	Benzene and substituted derivatives	Benzene and substituted derivatives	-	0.22924	0.310487	0.236263	0.259658	2.8278	2.6449	1.86319	2.03967	1.0994	0.00280975	0.00542519	9.05285	3.17837	up
MW0109363	MALDI0000502	245.1729	C10H16N2O5	Prolylglutamic acid	Amino acid and Its metabolites	Small Peptide	67644-00-2	0.180505	0.128534	0.209937	0.15333	0.415891	0.388685	0.499264	0.566453	1.0442	0.00227618	0.00455628	2.78191	1.47608	up
MW0007282	61357339	245.9544	C9H9Cl2N3O	Guanfacine	Benzene and substituted derivatives	Benzene and substituted derivatives	29110-47-2	1.04282	2.20938	1.28817	1.18625	6.03189	6.23538	2.93443	3.9059	1.00487	0.0205525	0.0270856	3.33663	1.73839	up
MW0145980	60526035	246.0879	C10H19N3O4	Asparagylisoleucine	Amino acid and Its metabolites	Small Peptide	-	18.9033	10.668	12.8501	13.9563	54.0938	44.9812	62.0613	47.6834	1.06473	0.000632312	0.0017456	3.70394	1.88906	up
MW0014014	MW0029103	247.1873	C20H26O	3-Dehydroretinal	Aldehyde,Ketones,Esters	Aldehydes	472-87-7	0.269258	0.40565	0.329027	0.387333	0.775666	0.862848	0.561781	0.773165	1.02687	0.00404595	0.00728521	2.13723	1.09574	up
MW0054781	In00706679	251.1509	C16H14N2O	Methaqualone	Aldehyde,Ketones,Esters	Ketones	-	1.9724	1.57608	1.94115	1.89507	0.379558	0.497772	0.621351	0.629261	1.07931	5.79042e-05	0.000366689	0.288155	-1.79508	down
MW0013145	61348389	252.2697	C16H29NO	2,4-Dodecadienamide, N-(2-methylpropyl)-, (2E,4E)-	FA	Others	24738-51-0	0.294155	0.232496	0.251081	0.260642	0.920953	0.971841	1.08188	1.17647	1.09187	0.00055438	0.00162274	3.99773	1.99918	up
MW0126060	60334502	254.0202	C10H15N5O3	Penciclovir	Heterocyclic compounds	Heterocyclic compounds	39809-25-1	0.271919	0.397105	0.317	0.308795	2.6949	5.46922	0.953372	1.39414	1.00059	0.108243	0.119077	8.11823	3.02116	up
MW0125535	MW0116910	254.1390	C13H19NO4	N-[1-(4-methoxy-6-oxopyran-2-yl)-2-methylbutyl]acetamide	Alcohol and amines	Amines	-	5.2528	4.6998	5.40155	4.60995	43.1242	57.1786	30.6806	37.4353	1.09634	0.00706872	0.0112964	8.43607	3.07657	up
MW0124150	60598577	254.9421	C7H5Cl2FN2O3	Fluroxypyr	Heterocyclic compounds	Heterocyclic compounds	69377-81-7	0.180685	0.333775	0.212869	0.133348	0.674768	1.39812	0.784914	0.846934	1.03021	0.0181509	0.0245027	4.30445	2.10583	up
MW0141044	MW0014628	255.1518	C21H20	1,1,2-Triphenylpropane	Heterocyclic compounds	Heterocyclic compounds	94871-36-0	1.29903	1.12025	1.2264	1.18719	4.00616	5.80379	3.12725	3.91289	1.07546	0.0128396	0.0183311	3.48655	1.8018	up
MW0056734	MW0122475	257.2488	C16H32O2	Palmitic acid	FA	FFA	57-10-3	0.120445	0.10914	0.118821	0.117355	0.307	0.266757	0.296741	0.216281	1.07464	0.0043001	0.00759032	2.33334	1.22239	up
MW0143914	61341681	257.9701	C10H5Cl2NO3	7,8-dichloro-4-oxo-1H-quinoline-3-carboxylic Acid	Organic acid And Its derivatives	Organic acid And Its derivatives	300675-28-9 | 144061-33-6	0.162026	0.477348	0.274125	0.296247	3.11026	3.73712	0.983079	1.6235	1.01703	0.0475796	0.0566771	7.81483	2.96621	up
MW0139977	61404852	259.0351	C15H14O4	Yangonin	Aldehyde,Ketones,Esters	Ketones	500-62-9	4.28309	2.6171	2.75104	3.31265	9.39999	7.9234	12.2669	9.61031	1.04495	0.0025423	0.00500301	3.02383	1.59638	up
MW0110970	61201430	260.9930	C7H15Cl2N2O2P	Cyclophosphamide	Alcohol and amines	Amines	6055-19-2	2.34851	3.92976	2.92771	2.65734	9.12528	9.86548	5.55493	6.61211	1.0245	0.0133229	0.0188364	2.6264	1.39309	up
MW0130536	In00678677	261.1706	C15H16O4	2-[2-(3-hydroxy-5-methoxyphenyl)ethyl]benzene-1,4-diol	Benzene and substituted derivatives	Benzene and substituted derivatives	-	0.543928	0.488497	0.524338	0.52257	0.182416	0.198192	0.255216	0.284791	1.06331	0.000269309	0.00097215	0.442746	-1.17545	down
MW0127421	In00192296	262.0614	C12H23NOS2	Camelinin	Others	Others	75272-83-2	13.3453	22.1335	17.7132	17.1585	66.8612	64.9307	33.7163	40.4644	1.01617	0.0250027	0.0317992	2.92781	1.54982	up
MW0009952	61302580	264.2693	C16H25NO2	Ultram	Benzene and substituted derivatives	Phenolics	-	10.1563	8.07751	6.66096	7.99653	22.3911	28.477	37.9592	33.2104	1.05983	0.00546447	0.00928004	3.71033	1.89155	up
MW0118411	MW0021967	264.9043	C6H2ClIN2	2-Chloro-4-iodonicotinonitrile	Heterocyclic compounds	Heterocyclic compounds	1171919-75-7	0.119449	0.0966176	0.139639	0.0984364	0.41512	0.397694	0.345539	0.305802	1.08026	0.000750828	0.00197899	3.224	1.68885	up
MW0150758	In00065143	265.2536	C17H28O2	8Z,11Z,14Z-heptadecatrienoic acid	FA	FFA	-	13.6892	10.8561	12.2296	12.9254	43.0057	34.3644	49.568	46.4176	1.08013	0.00202721	0.00417682	3.48803	1.80241	up
MW0124193	In00165830	266.0765	C16H11NO3	Furofoline I	Heterocyclic compounds	Heterocyclic compounds	62541-22-4	0.64016	0.34342	0.436644	0.350612	1.61291	1.51305	2.53575	1.83637	1.0481	0.0058736	0.00984568	4.23421	2.08209	up
MADP0570	MALDI0000451	267.2571	C11H14N4O4	7-Deazaadenosine	Nucleotide And Its metabolites	Nucleotide and Its metabolites	69-33-0	0.363132	0.108541	0.204093	0.259485	2.51684	2.0303	1.1941	1.2519	1.0378	0.016349	0.0224077	7.47728	2.90251	up
MEDL02553	60022993	268.0936	C17H19NO3	Piperine	Heterocyclic compounds	Heterocyclic compounds	94-62-2	2.39417	2.31418	3.06543	2.2807	8.58689	7.63793	9.77579	8.66564	1.08649	0.000191442	0.000785318	3.44784	1.78569	up
MW0131281	In00681413	269.2267	C16H12O4	CID 131836526	Aldehyde,Ketones,Esters	Ketones	-	0.558441	0.475812	0.494719	0.599838	1.49244	1.27247	1.89045	1.53654	1.06937	0.00316427	0.00599411	2.90862	1.54033	up
MW0006247	MW0053898	270.9756	C14H11BrO3	Benzoic acid,2-[(2-bromophenyl)methoxy]-	Benzene and substituted derivatives	Benzene and substituted derivatives	743456-83-9	0.282935	0.220583	0.20976	0.253376	0.998477	1.07731	1.23211	1.04693	1.09182	0.000168425	0.000737651	4.50506	2.17154	up
MW0127078	In00146708	272.9541	C4H8Se	Methyl 2-propenyl selenide	Others	Others	93370-41-3	0.61194	0.74271	0.608217	0.554597	1.91878	1.92355	1.49057	1.858	1.09002	0.000540211	0.00159328	2.85641	1.5142	up
MW0152818	In00049468	275.0097	C15H14O5	Luteoliflavan	Heterocyclic compounds	Heterocyclic compounds	446-06-0	1.25417	2.20379	1.5851	1.60179	5.67823	5.62955	2.9918	3.83873	1.01116	0.0189475	0.0254014	2.72968	1.44873	up
MW0002657	MW0020935	276.0022	C13H10BrNO	2-Amino-4'-bromobenzophenone	Benzene and substituted derivatives	Benzene and substituted derivatives	1140-17-6	1.19114	1.24397	1.1604	1.21575	13.7884	21.4408	4.70657	6.83987	1.04015	0.0693988	0.0796547	9.72211	3.28127	up
MW0144736	61330699	278.0563	C10H19N3O6	Ala-Ser-Thr	Amino acid and Its metabolites	Small Peptide	-	1.67608	3.13211	2.84798	2.25441	18.2147	19.5875	8.57631	11.14	1.05685	0.0203187	0.0268382	5.80375	2.53698	up
MW0152117	In00068925	278.9412	C7H6Br2O3	Lanosol	Benzene and substituted derivatives	Phenolics	4950-06-5	0.638562	0.210092	0.261385	0.343598	1.57581	1.58759	3.06173	2.77774	1.01784	0.0141488	0.0198493	6.19334	2.63072	up
MW0118803	MW0024043	279.2685	C19H34O	2-Pentadecylfuran	Heterocyclic compounds	Heterocyclic compounds	-	0.145452	0.153888	0.155819	0.166171	0.823151	0.687528	0.547306	0.495485	1.08734	0.00712348	0.0113527	4.10968	2.03903	up
MW0114546	61346276	281.9927	C6H14NO8P	Glucosamine 1-phosphate	Organic acid And Its derivatives	Organic acid And Its derivatives	2152-75-2	0.0584985	0.0881503	0.0626831	0.0952153	0.321168	0.335078	0.336902	0.346065	1.08193	3.51513e-06	0.00017063	4.39739	2.13665	up
MW0123463	60632357	282.1817	C15H23NO4	Cycloheximide	Alcohol and amines	Amines	66-81-9 | 1154-57-0	2.56961	2.3167	2.17388	2.12028	9.07582	8.04289	8.9014	11.5187	1.09074	0.00219232	0.00444956	4.08899	2.03174	up
MW0106174	MW0090515	282.8527	CH4Cl2O6P2	Clodronate	Organic acid And Its derivatives	Phosphoric acids	-	0.542791	0.231791	0.35531	0.204271	2.39706	1.80183	2.62888	2.29397	1.05908	0.000437635	0.00137055	6.83705	2.77337	up
MW0000955	MW0010707	282.9991	C10H9ClO6	[4-(Carboxymethoxy)-2-chlorophenoxy]acetic acid	Benzene and substituted derivatives	Benzene and substituted derivatives	84794-72-9	1.9754	0.82388	1.35565	1.49228	5.35624	5.96014	10.9628	8.69483	1.02984	0.0147613	0.0206198	5.48483	2.45545	up
MW0003958	MW0029029	286.9911	C10H13ClO3S	3-Chloropropyl p-toluenesulfonate	Benzene and substituted derivatives	Benzene and substituted derivatives	632-02-0	7.06784	2.27575	3.81306	3.56173	24.4564	21.7468	49.7205	34.1532	1.03277	0.0192569	0.0257092	7.78047	2.95986	up
MW0006692	MW0091805	288.1752	C21H21N	Cyproheptadine	Benzene and substituted derivatives	Benzene and substituted derivatives	129-03-3	0.285368	0.297661	0.315399	0.341902	0.682963	0.605001	0.67348	0.848402	1.06854	0.00352728	0.00655388	2.2654	1.17977	up
MW0141922	In00054807	290.9441	C12H6Cl4	2,2',4,4'-Tetrachlorobiphenyl	Benzene and substituted derivatives	Benzene and substituted derivatives	-	0.111138	0.248032	0.180962	0.204014	0.998475	1.23302	0.760502	0.997127	1.06818	0.00216094	0.00440121	5.36067	2.42241	up
MW0006891	60015720	292.3001	C21H27NO	Diphenidol	Benzene and substituted derivatives	Benzene and substituted derivatives	972-02-1	0.21123	0.14601	0.2006	0.158759	0.910216	0.726531	0.70001	0.845476	1.089	0.000516081	0.00154163	4.44075	2.1508	up
MW0003876	60838381	292.9022	C13H9BrO3	5-Bromo-4-hydroxy-[1,1'-biphenyl]-3-carboxylic acid	Benzene and substituted derivatives	Benzene and substituted derivatives	4906-68-7	0.151023	0.372262	0.244569	0.279861	3.03474	3.74201	1.63807	2.22874	1.07287	0.0132522	0.0187821	10.1588	3.34466	up
MW0003492	In00703205	293.1007	C17H24O4	3-(4-hydroxy-3-methoxyphenyl)-1-(3-pentyloxiran-2-yl)propan-1-one	Benzene and substituted derivatives	Phenolics	-	0.196312	0.167458	0.18156	0.177348	0.382838	0.388656	0.417677	0.393387	1.09422	1.00923e-06	9.75488e-05	2.18985	1.13083	up
MW0011621	61314815	293.2839	C17H34O2	(S)-14-Methylhexadecanoic acid	FA	FFA	5746-59-8	0.351748	0.463068	0.3643	0.346755	1.14523	0.796135	1.7261	1.52965	1.02316	0.0201905	0.0266991	3.406	1.76808	up
MW0159273	In00088904	294.9390	C7H13O8P	Validone 7-phosphate	Organic acid And Its derivatives	Organic acid And Its derivatives	-	1.55172	1.2385	1.42477	1.29782	13.8487	13.1507	15.7438	15.3137	1.10038	0.000187915	0.000773772	10.5313	3.39661	up
MW0112087	MW0021622	296.9522	C10H11BrO3	2-Bromo-1-(3,4-dimethoxyphenyl)ethanone	Aldehyde,Ketones,Esters	Ketones	1835-02-5	0.196069	0.113345	0.109762	0.141875	0.55221	0.52198	0.897147	0.82376	1.05118	0.00816977	0.0126566	4.98189	2.31669	up
MW0118916	MW0024458	297.2114	C20H28NO2	2-Undecyl-4(1H)-quinolinone N-oxide	Heterocyclic compounds	Heterocyclic compounds	-	0.812899	0.75711	0.779952	0.776204	0.331101	0.439449	0.327564	0.35664	1.07452	0.000100848	0.000513047	0.465348	-1.10362	down
MW0106383	60446693	298.2124	C18H23N3O	4-(Isopropylamino)-2-(2-pyridyl)-2-phenylbutyramide	Alcohol and amines	Amines	-	0.362728	0.252985	0.301287	0.313501	1.19909	1.1209	1.2745	1.24903	1.09071	2.249e-06	0.000143918	3.93621	1.97681	up
MW0114549	60587796	298.9933	C6H13O9P	Glucose 1-phosphate	Organic acid And Its derivatives	Organic acid And Its derivatives	-	0.466319	0.798645	0.641024	0.628131	3.37537	3.7534	2.6418	3.28652	1.08885	0.000773942	0.00200811	5.15252	2.36528	up
MW0006108	61338488	300.0011	C12H11Cl2N3O2	Azaconazole	Benzene and substituted derivatives	Benzene and substituted derivatives	60207-31-0	0.307281	0.30841	0.291002	0.26716	1.9728	2.15809	1.99326	2.145	1.10413	2.64069e-05	0.000279673	7.04445	2.81649	up
MW0147394	MW0057302	302.9646	C12H8Cl2O3S	Chlorfenson	Benzene and substituted derivatives	Benzene and substituted derivatives	80-33-1	5.70123	5.71945	5.82138	5.18605	45.8895	41.967	40.9987	42.4366	1.10487	3.98804e-05	0.00032176	7.63737	2.93308	up
MW0146114	61336933	303.9691	C12H21N3O6	Asp-Gly-Ile	Amino acid and Its metabolites	Small Peptide	-	0.168806	0.151653	0.142166	0.153182	1.26709	1.22679	1.17983	1.28521	1.1037	9.20687e-06	0.000194045	8.05272	3.00948	up
MW0143954	MW0046414	304.0930	C14H15N3O6	7-Demethylmitomycin B	Heterocyclic compounds	Heterocyclic compounds	-	14.327	7.29824	9.90627	9.80308	26.7903	22.1937	33.3211	24.8582	1.01345	0.00199212	0.00415917	2.59258	1.37439	up
MW0122014	MW0044871	304.8351	C7H3BrFIN2	6-Bromo-4-fluoro-3-iodoindazole	Heterocyclic compounds	Heterocyclic compounds	887568-00-5	0.153338	0.0811597	0.0953833	0.09898	0.426865	0.327265	0.600407	0.465953	1.04629	0.00630555	0.0103757	4.24494	2.08574	up
MW0003599	MW0031037	304.9647	C12H8Cl2N2O	3,4-Dichloro-N-(3-pyridinyl)benzamide	Benzene and substituted derivatives	Benzene and substituted derivatives	304885-01-6	0.221423	0.330074	0.263647	0.270518	2.27158	2.25705	1.7286	1.98741	1.09983	0.000617521	0.00171289	7.59411	2.92488	up
MW0008323	MW0116381	305.9896	C13H8ClF2NO	N-(4-Chlorophenyl)-2,6-difluorobenzamide	Benzene and substituted derivatives	Benzene and substituted derivatives	122987-01-3	0.416514	0.400286	0.408451	0.370093	1.56086	1.64477	1.0631	1.26508	1.0899	0.00508508	0.00875055	3.46872	1.79441	up
MW0103389	MALDI0000001	306.9389	C9H11BrN2O5	Uridine, 5-bromo-2'-deoxy-	Nucleotide And Its metabolites	Nucleotide and Its metabolites	-	0.120911	0.227168	0.161194	0.140884	0.559212	0.808603	0.518224	0.424963	1.04603	0.0116147	0.0168928	3.55453	1.82966	up
MW0134891	MW0042336	307.0448	C14H14O10	6-(2H-1,3-benzodioxole-5-carbonyloxy)-3,4,5-trihydroxyoxane-2-carboxylic acid	Organic acid And Its derivatives	Organic acid And Its derivatives	-	9.7461	11.4705	12.4606	10.4389	56.0876	57.0096	67.5073	41.9556	1.08852	0.00315807	0.00599211	5.04486	2.33482	up
MW0106177	60141004	308.0042	C15H14ClNO2S	(S)-2-(2-Chlorophenyl)-2-(6,7-dihydrothieno[3,2-c]pyridin-5(4H)-yl)acetic acid	Benzene and substituted derivatives	Benzene and substituted derivatives	144457-28-3	0.617604	0.35418	0.508064	0.656589	1.99615	1.57327	3.1231	2.53402	1.03302	0.0115099	0.0167823	4.31866	2.11058	up
MW0052385	60945620	308.3317	C19H30O2	Androstanolone	Hormones and hormone related compounds	Hormones and hormone related compounds	521-18-6	0.0978764	0.0715425	0.0976264	0.108534	0.589833	0.676765	0.367031	0.474256	1.08109	0.00722563	0.0114841	5.61236	2.48861	up
MW0125997	60341947	308.9551	C15H11ClN2O2	Oxazepam	Heterocyclic compounds	Heterocyclic compounds	604-75-1	0.172424	0.233192	0.199913	0.187141	2.39063	2.39781	2.32677	2.29253	1.10356	4.25324e-08	4.95503e-05	11.8684	3.56906	up
MW0160042	MW0001263	309.2789	C20H36O2	(1R,2R,8aS)-1-[(3R)-3-hydroxy-3-methylpent-4-enyl]-2,5,5,8a-tetramethyl-3,4,4a,6,7,8-hexahydro-1H-naphthalen-2-ol	Alcohol and amines	Alcohols	-	0.156183	0.146513	0.172863	0.221252	0.566598	0.424979	0.535252	0.456514	1.06358	0.000607955	0.00169969	2.84632	1.5091	up
MW0004458	MW0037844	310.9124	C10H4Cl4N2O	4,5-Dichloro-2-(3,5-dichlorophenyl)pyridazin-3(2H)-one	Benzene and substituted derivatives	Benzene and substituted derivatives	86483-43-4	0.763159	2.43111	1.45231	1.25697	14.3814	18.9224	6.64306	10.414	1.04675	0.0233173	0.0299171	8.53061	3.09265	up
MW0004705	MW0035545	311.9151	C13H10BrCl2NO	4-Bromo-2-[(3,5-dichloroanilino)methyl]phenol	Benzene and substituted derivatives	Benzene and substituted derivatives	298215-62-0	0.145532	0.0692949	0.0645298	0.0338228	0.472046	0.64822	0.415282	0.342734	1.02508	0.0057349	0.00966883	5.99746	2.58435	up
MW0117002	MW0017648	312.9258	C8H7IN2O	1H-Indazole,3-iodo-5-methoxy-	Heterocyclic compounds	Heterocyclic compounds	290367-99-6	0.265478	0.271135	0.289801	0.280043	1.52699	1.70444	1.44632	1.84553	1.10177	0.000608388	0.00169969	5.89564	2.55965	up
MW0000186	In00163682	315.9759	C18H21NO4	Codeine N-oxide	Benzene and substituted derivatives	Benzene and substituted derivatives	3688-65-1	0.107463	0.169541	0.12297	0.123438	1.22323	1.63692	0.588135	0.962736	1.07416	0.021479	0.0280213	8.42744	3.07509	up
MW0109548	MW0133842	316.0960	C12H21N3O7S	S-(2-Hydroxyethyl)glutathione	Amino acid and Its metabolites	Small Peptide	28747-20-8	1.99059	1.43008	1.82058	1.89641	4.12413	4.56604	4.83046	4.29573	1.07486	1.51444e-05	0.000231279	2.49611	1.31968	up
MW0141041	In00054158	316.9205	C14H11Cl3O2	Hydroxychlor	Benzene and substituted derivatives	Benzene and substituted derivatives	-	1.58543	0.890887	1.02374	0.868881	7.55663	6.37993	9.83114	7.86071	1.07911	0.00172893	0.00374388	7.23938	2.85587	up
MW0147405	In00044141	317.9252	C12H6Cl3NO3	Chlornitrofen	Benzene and substituted derivatives	Benzene and substituted derivatives	1836-77-7	0.0293577	0.0381801	0.0186084	0.0263698	0.221133	0.178147	0.259147	0.262891	1.08102	0.00149565	0.00334441	8.18833	3.03357	up
MW0126122	61384583	318.1080	C18H15N5O	4-[(5-Methyl-1h-Pyrazol-3-Yl)amino]-2-Phenylphthalazin-1(2h)-One	Aldehyde,Ketones,Esters	Ketones	-	10.1579	6.12275	7.14142	6.85719	19.5716	16.3994	23.8597	18.9699	1.03926	0.00124794	0.00292525	2.60246	1.37988	up
MW0121817	MW0045784	318.9386	C10H5Cl2F3N2	6,7-Dichloro-2-methyl-3-(trifluoromethyl)quinoxaline	Heterocyclic compounds	Heterocyclic compounds	143309-87-9	1.39687	4.25527	2.48124	2.42359	22.6479	28.5496	9.91965	16.0048	1.03859	0.0245567	0.0312662	7.3053	2.86894	up
MW0142469	In00011258	319.0989	C11H16N6O4	2-Methylaminoadenosine	Nucleotide And Its metabolites	Nucleotide and Its metabolites	13364-95-9	0.602333	0.385069	0.400874	0.454845	0.918817	0.822273	1.04307	0.918878	1.02274	0.000461426	0.00142589	2.00911	1.00656	up
MW0106597	60642272	319.9448	C15H13NO3S2	Epalrestat	Benzene and substituted derivatives	Benzene and substituted derivatives	82159-09-9	0.0584369	0.156652	0.110732	0.0815109	0.892235	1.02641	0.430318	0.619836	1.05351	0.0161356	0.0221674	7.2884	2.8656	up
MW0150705	MW0104767	320.0896	C14H19NO5	Harzianopyridone	Aldehyde,Ketones,Esters	Ketones	126637-69-2	41.0302	28.2366	44.4402	41.4345	79.2811	86.7442	97.9544	91.7053	1.04252	8.72602e-05	0.000484086	2.29265	1.19702	up
FDATP01088	L0007531	320.2361	C18H35NO	Laurocapram	Others	FDA	59227-89-3	1.0997	1.03001	1.13878	1.14844	7.35947	8.49511	6.80645	7.59741	1.10336	0.000330846	0.00112372	6.85055	2.77622	up
MW0168565	MW0028936	320.9759	C8H11ClN2O4S2	3-chloro-4-hydrazinophenylmethylsulfonylmethyl sulfone	Heterocyclic compounds	Heterocyclic compounds	-	1.19757	1.02018	1.19472	1.29172	9.76848	8.5549	9.5115	8.13518	1.10006	0.00020981	0.000834226	7.64639	2.93478	up
MW0137738	60728678	321.0939	C17H14O5	Coumafuryl	Heterocyclic compounds	Heterocyclic compounds	117-52-2	2.85983	2.1574	2.96203	2.969	5.97812	6.41652	7.60637	6.9198	1.06346	0.000244452	0.000903605	2.45891	1.29802	up
MW0010795	60944000	321.2794	C20H32O3	14,15-Epoxy-5,8,11-eicosatrienoic acid	FA	Oxidized lipids	81276-03-1	0.1714	0.110682	0.101098	0.120922	0.478975	0.386979	0.46831	0.375269	1.06717	0.000243	0.000903605	3.39124	1.76181	up
MW0106175	60140927	321.9797	C16H16ClNO2S	Clopidogrel	Organic acid And Its derivatives	Phosphoric acids	113665-84-2	2.10346	1.83548	1.94143	1.93922	21.1621	18.7678	30.2071	29.1284	1.09286	0.0040434	0.00728521	12.6944	3.66612	up
MW0108877	60357450	322.3478	C20H37NO3	N-oleoylglycine	Amino acid and Its metabolites	Amino acid derivatives	2601-90-3	0.12836	0.21924	0.200566	0.151509	5.47355	6.66191	2.51971	3.0886	1.0905	0.0224217	0.0290559	25.36	4.66448	up
MW0136840	In00161435	322.9818	C18H10O6	7,7'-Dihydroxy-6,8'-bicoumarin	Heterocyclic compounds	Heterocyclic compounds	15575-52-7	1.07265	1.25393	1.02887	0.998983	4.73563	5.93138	5.39558	4.70348	1.09856	0.000570536	0.00163833	4.76896	2.25367	up
MW0103709	MALDI0000091	325.0100	C9H13N2O9P	Uridine-5'-monophosphate	Nucleotide And Its metabolites	Nucleotide and Its metabolites	58-97-9	0.480874	0.412438	0.464467	0.415895	3.04081	3.3872	3.34061	3.5134	1.10206	6.28953e-05	0.000378026	7.48843	2.90466	up
MW0103508	60686781	330.0737	C10H12N5O6P	Cyclic AMP	Nucleotide And Its metabolites	Nucleotide and Its metabolites	60-92-4	17.9315	9.14921	7.60643	11.4699	40.0127	31.1947	51.3362	44.5808	1.01968	0.00199578	0.00415935	3.62078	1.8563	up
MW0123588	61346370	334.0827	C14H17NO7	Dhurrin	Benzene and substituted derivatives	Phenolics	499-20-7	5.70107	9.56452	7.42942	7.31856	24.7543	23.7733	13.074	16.1912	1.00816	0.0210045	0.0275877	2.59192	1.37402	up
MW0054659	60486981	336.9505	C10H19O7PS	Malaoxon	Organic acid And Its derivatives	Phosphoric acids	-	0.701012	1.51499	1.276	1.26081	8.08663	9.00875	3.64545	5.17217	1.03995	0.0229395	0.0295298	5.45215	2.44682	up
MW0062160	MW0130182	337.2741	C21H36O3	Pregnanetriol	Hormones and hormone related compounds	Hormones and hormone related compounds	1098-45-9	3.26666	2.80182	3.21859	3.61332	7.99429	7.87844	7.88651	5.36887	1.04713	0.00591404	0.00989346	2.25793	1.175	up
MW0003117	MW0022919	337.9536	C11H9NO5S2	2-Hydroxy-5-[(2-thienylsulfonyl)amino]benzoic acid	Benzene and substituted derivatives	Benzene and substituted derivatives	326023-08-9	1.54845	3.61762	2.57752	2.51311	33.3948	43.069	20.7347	33.0785	1.08444	0.0069278	0.0111323	12.7016	3.66694	up
MW0009695	60198050	338.9579	C15H10O4	Rubiadin	Benzene and substituted derivatives	Benzene and substituted derivatives	117-02-2	0.885965	2.10693	1.83501	1.43319	12.7523	13.7275	6.18821	8.62864	1.0551	0.0146418	0.0204774	6.59576	2.72154	up
MEDP1230	L0001239	339.2903	C21H38O3	Glycidyl oleate	GL	MG	5431-33-4	11.8132	9.34726	11.8873	12.3592	35.135	27.5178	31.0943	31.7837	1.08167	0.000261435	0.000951786	2.76457	1.46705	up
MW0126120	60280960	339.9746	C11H12NO4PS2	Phosmet	Heterocyclic compounds	Heterocyclic compounds	732-11-6 | 5104-30-3	0.269323	0.741048	0.385721	0.422337	2.46836	2.90519	1.25588	1.82005	1.0241	0.0159555	0.022024	4.64658	2.21617	up
MW0005692	60962604	343.8751	C9H10IN	5-Iodo-2-aminoindane	Benzene and substituted derivatives	Benzene and substituted derivatives	132367-76-1	0.628177	0.871287	0.725173	0.520196	2.42887	2.05946	1.92695	2.45718	1.07564	0.000229072	0.000872413	3.23242	1.69261	up
MW0103510	60577908	346.0466	C10H12N5O7P	Cyclic guanosine monophosphate	Nucleotide And Its metabolites	Nucleotide and Its metabolites	7665-99-8 | 40732-48-7	12.4964	21.4953	10.1577	15.2597	52.7557	51.6067	29.3734	41.0635	1.01182	0.00767299	0.0120148	2.94229	1.55694	up
MW0001215	MW0012900	348.9307	C13H9IN2O2S	1-(Benzenesulfonyl)-2-iodo-1H-pyrrolo[2,3-b]pyridine	Benzene and substituted derivatives	Benzene and substituted derivatives	282734-63-8	0.91066	2.56685	1.78839	1.46779	7.93798	7.69089	6.78175	9.76121	1.04816	0.000413117	0.00131858	4.77774	2.25633	up
MW0132707	In00683069	351.1473	C16H14O9	3,5,7-trihydroxy-6-methoxy-2-(3,4,5-trihydroxyphenyl)-3,4-dihydro-2H-1-benzopyran-4-one	Benzene and substituted derivatives	Benzene and substituted derivatives	-	56.307	70.0552	71.0224	66.8321	270.226	273.723	196.021	238.78	1.09363	0.00172305	0.00373809	3.70435	1.88922	up
MW0005766	MW0045766	354.8760	C12H6Cl4O3S	6,6'-Sulfinylbis(2,4-dichlorophenol)	Benzene and substituted derivatives	Benzene and substituted derivatives	844-26-8	0.603251	0.937833	0.694062	0.54749	4.07123	3.37923	2.47343	2.81436	1.07914	0.00424845	0.0075334	4.57777	2.19464	up
MW0168969	61198695	357.2518	C24H40N2	Conessine	Heterocyclic compounds	Heterocyclic compounds	546-06-5	2.02923	2.1993	1.65641	1.50792	5.11982	5.9336	3.78264	6.55777	1.05288	0.00762149	0.0119569	2.89385	1.53299	up
MW0123028	61338780	358.0458	C16H22Cl3N3O2	Bendamustine hydrochloride	Others	FDA	3543-75-7 | 97832-05-8	3.58238	6.56029	6.54004	8.13213	25.0443	25.5288	20.1811	26.1494	1.05174	7.70936e-05	0.000440265	3.90507	1.96535	up
MW0107472	61362468	359.2580	C17H34N4O4	Ile-Val-Lys	Amino acid and Its metabolites	Small Peptide	-	0.278902	0.272871	0.300402	0.29488	0.757694	0.615198	0.76432	0.751972	1.08849	0.000918445	0.0022863	2.51878	1.33273	up
MW0115419	MW0178741	360.9550	C14H9Cl3N2OS	Triclabendazole	Benzene and substituted derivatives	Benzene and substituted derivatives	68786-66-3	0.421654	0.27859	0.369388	0.363417	1.71574	1.36568	2.59768	2.29937	1.06458	0.00937389	0.0141701	5.56748	2.47703	up
MW0157679	61395655	361.2746	C15H28N4O6	Thr-Ile-Gln	Amino acid and Its metabolites	Small Peptide	-	8.39859	6.80265	7.36821	7.81211	20.8706	16.8824	25.791	20.3791	1.06709	0.00445115	0.00780963	2.7623	1.46587	up
MW0006518	60920137	362.2776	C23H39NO2	Cetaben	Benzene and substituted derivatives	Benzene and substituted derivatives	-	1.28322	1.11186	1.22044	1.42586	3.6306	3.11263	5.02413	3.75848	1.06274	0.00668146	0.010811	3.07968	1.62278	up
MEDP0550	61316089	363.2889	C21H30O5	18-Hydroxycorticosterone	Hormones and hormone related compounds	Hormones and hormone related compounds	561-65-9	1.30197	0.93813	1.66684	0.894751	3.13037	6.14823	4.27851	3.06505	1.01582	0.0227684	0.0294071	3.46173	1.79149	up
MW0103590	61222408	363.9671	C10H14N5O8P	Guanosine-5'-monophosphate	Nucleotide And Its metabolites	Nucleotide and Its metabolites	85-32-5 | 128952-18-1 | 29593-02-0	0.449884	0.368751	0.410722	0.456009	1.13229	0.805326	1.1857	1.19663	1.05593	0.00453009	0.00792253	2.56321	1.35795	up
MW0142063	In00015433	365.0049	C9H15N2O9P	5,6-Dihydrouridine 5'-monophosphate	Nucleotide And Its metabolites	Nucleotide and Its metabolites	-	6.33368	4.12605	5.41305	4.87821	44.2274	42.0342	47.8789	45.3782	1.09677	9.69334e-06	0.000194045	8.65109	3.11288	up
MW0062212	60241392	365.3053	C22H36O4	Prostaglandin A1 ethyl ester	Hormones and hormone related compounds	Hormones and hormone related compounds	93464-24-5	0.177681	0.2005	0.166233	0.159956	0.456862	0.794755	0.63517	0.537155	1.07105	0.00908355	0.013797	3.44129	1.78295	up
MW0120496	60347756	366.0092	C17H15NO3	2-(Morpholin-4-yl)-benzo[h]chromen-4-one	Aldehyde,Ketones,Esters	Ketones	154447-35-5	0.88534	0.553972	0.775893	0.639232	6.10666	5.17525	5.88484	5.27037	1.09449	7.34783e-05	0.000421686	7.86044	2.97461	up
MW0012603	MW0017232	367.2851	C22H40O5	17,20-Dimethylprostaglandin F1alpha	Hormones and hormone related compounds	Hormones and hormone related compounds	-	4.89696	3.46632	4.32192	4.75304	11.7203	9.16067	11.7244	9.87593	1.05983	0.000665355	0.00181107	2.4361	1.28457	up
MW0006051	60281258	368.0268	C13H19ClNO3PS2	Anilofos	Benzene and substituted derivatives	Benzene and substituted derivatives	-	9.53059	9.16201	6.05241	8.03657	32.9758	27.1823	24.9204	25.501	1.07765	0.000589699	0.00166747	3.37322	1.75413	up
MEDP0428	61030580	369.3523	C27H46O	Cholesterol	Hormones and hormone related compounds	Hormones and hormone related compounds	57-88-5	2.86856	2.29469	3.71625	3.67644	10.3243	10.1011	11.4198	9.55381	1.06843	1.01183e-05	0.000196463	3.29716	1.72122	up
MW0124032	MW0099685	371.8789	C9H7Br2N3O2	Ethyl 6,8-dibromoimidazo[1,2-a]pyrazine-2-carboxylate	Aldehyde,Ketones,Esters	Esters	87597-21-5	0.151383	0.126973	0.136159	0.127078	0.514388	0.40645	0.318811	0.366763	1.07947	0.00711486	0.0113527	2.96608	1.56856	up
MW0009526	60257809	372.9701	C11H15BrClO3PS	Profenofos	Benzene and substituted derivatives	Benzene and substituted derivatives	41198-08-7 | 81123-19-5 | 81116-98-5	3.69541	1.95874	2.42788	2.68318	9.45547	7.00139	11.2554	9.07465	1.04297	0.00229004	0.00456487	3.4172	1.77281	up
MW0164250	MW0039668	378.9411	C12H15BrN2O2S3	5-bromo-N-[2-(dimethylamino)-2-thiophen-2-ylethyl]thiophene-2-sulfonamide	Alcohol and amines	Amines	-	0.275884	0.555431	0.388142	0.389489	1.21773	1.39458	0.853115	0.989675	1.02772	0.00477437	0.00830171	2.76895	1.46934	up
MW0061346	60240312	379.2833	C20H36O5	Prostaglandin f1alpha	Hormones and hormone related compounds	Hormones and hormone related compounds	745-62-0	0.287995	0.143924	0.227975	0.284033	1.4392	0.681101	1.09877	1.0162	1.03219	0.0112513	0.016467	4.48686	2.16571	up
MW0002304	MW0025566	380.9787	C14H6Cl2N4O5	2,5-Bis-(4-chloro-3-nitrophenyl)-[1,3,4]oxadiazole	Benzene and substituted derivatives	Benzene and substituted derivatives	25423-74-9	6.19065	14.8203	11.4542	9.81837	135.922	150.153	58.3523	86.3474	1.06726	0.0195919	0.0260852	10.1878	3.34877	up
MW0007183	61350891	382.9783	C14H8Cl3F3N2O	Fluopicolide	Benzene and substituted derivatives	Benzene and substituted derivatives	239110-15-7	0.542677	1.33166	1.0532	0.801964	10.008	11.8005	4.45464	7.04831	1.06138	0.0191175	0.0255954	8.93187	3.15896	up
MW0126557	MW0135411	383.2580	C25H38O5	Simvastatin	Aldehyde,Ketones,Esters	Esters	79902-63-9	0.395546	0.31061	0.386702	0.385955	0.862276	0.777488	1.39454	0.986145	1.03025	0.017639	0.0239225	2.7187	1.44292	up
MW0169690	61284373	384.2308	C19H21N5O4	Prazosin	Heterocyclic compounds	Heterocyclic compounds	19216-56-9	1.61592	1.13643	1.24948	1.28674	2.61351	2.73966	4.1877	3.31109	1.02611	0.0101721	0.0151347	2.43014	1.28104	up
MW0002073	MW0024583	386.9037	C14H10Br2O3	2,2-Bis(4-bromophenyl)-2-hydroxyacetic acid	Benzene and substituted derivatives	Benzene and substituted derivatives	30738-49-9	0.150039	0.225499	0.170036	0.128399	0.606805	0.4984	0.33906	0.360363	1.02125	0.0156636	0.0216981	2.6776	1.42094	up
MW0016240	61191841	387.2889	C24H34O4	Bufalin	Heterocyclic compounds	Heterocyclic compounds	465-21-4	0.584897	0.37905	0.440823	0.412549	1.04433	1.44535	1.51297	1.46415	1.05776	0.00145584	0.003305	3.00817	1.58889	up
MW0157428	MW0136968	388.9451	C15H12Cl4O2	Tetrachlorobisphenol A	Benzene and substituted derivatives	Benzene and substituted derivatives	79-95-8	3.24111	5.61027	4.50447	4.18977	20.8293	17.4356	9.60176	12.2033	1.03185	0.0224785	0.0290972	3.42365	1.77554	up
MEDN0536	60637502	389.0978	C18H22O5S	Estrone sulfate	Hormones and hormone related compounds	Hormones and hormone related compounds	481-97-0	1.0324	2.19777	1.55255	1.78821	9.03219	9.22066	4.01254	5.69558	1.0246	0.0229238	0.0295298	4.25525	2.08925	up
MW0144993	MW0050233	389.2681	C24H40O6	alpha-Phocaecholic acid	Organic acid And Its derivatives	Organic acid And Its derivatives	6879-45-4	1.07593	0.892922	0.987056	0.967889	3.19395	2.46461	3.29467	2.79682	1.08512	0.00150779	0.00335223	2.99456	1.58234	up
MW0000153	60595076	390.0123	C20H17NO6	Bicuculline	Heterocyclic compounds	Heterocyclic compounds	485-49-4 | 56083-00-2	8.49428	6.53948	4.38363	6.11623	25.3281	17.176	19.0505	18.7555	1.04829	0.00183333	0.00391895	3.14527	1.65318	up
MW0116408	MW0012642	390.9456	C13H11BrN4OS	1-(4-Bromophenyl)-2-(9H-purin-6-ylsulfanyl)ethanol	Heterocyclic compounds	Heterocyclic compounds	106609-68-1	0.405424	0.658258	0.500598	0.458863	1.82196	1.67959	1.06525	1.34606	1.05094	0.00738105	0.0116992	2.92261	1.54726	up
MW0062272	60239511	391.2839	C20H32O5	Prosta-5,13-dien-1-oic acid, 9,11-epidioxy-15-hydroxy-, (5Z,9alpha,11alpha,13E,15S)-	Hormones and hormone related compounds	Hormones and hormone related compounds	-	0.495404	0.302039	0.467003	0.410727	1.26704	1.63273	1.45936	1.05945	1.05715	0.00267586	0.00523929	3.23464	1.6936	up
MW0054321	60418126	393.3012	C23H40N2O3	Leukotriene B4-3-aminopropylamide	FA	Oxidized lipids	89596-43-0	1.66202	1.12385	1.33523	1.3207	3.91948	3.15753	4.8576	4.66928	1.05562	0.00374153	0.00686438	3.05117	1.60936	up
MW0146971	60502562	395.3161	C27H40O3	Calcipotriol	Alcohol and amines	Alcohols	112965-21-6	1.58714	1.09964	1.50395	1.27532	3.94314	4.15298	5.66047	3.94587	1.06527	0.00360733	0.00666012	3.23862	1.69538	up
MW0149152	MW0100395	398.9160	C9H18FeN3S6	Ferbam	Others	Others	14484-64-1	0.819135	1.1957	1.1709	0.832746	3.65837	2.77352	2.80411	3.23595	1.07337	0.00052731	0.00157114	3.10366	1.63397	up
MW0126792	61301493	400.9165	C5H11NS3	Thiocyclam	Heterocyclic compounds	Heterocyclic compounds	31895-21-3	0.0967861	0.170758	0.119457	0.15648	0.527687	0.423375	0.376922	0.404219	1.05986	0.000802547	0.00206395	3.18724	1.67231	up
MW0107457	61361932	407.3166	C21H34N4O4	Ile-Phe-Lys	Amino acid and Its metabolites	Small Peptide	-	0.415217	0.212634	0.252134	0.261656	0.790406	0.580566	0.981133	0.947955	1.0065	0.00479874	0.00831924	2.89063	1.53138	up
MW0126639	MW0136718	408.0086	C16H13Cl2N5O3S	Telon Yellow FG01	Benzene and substituted derivatives	Benzene and substituted derivatives	-	16.2031	20.0428	14.4667	12.6608	36.0728	40.0217	30.8215	42.0313	1.05487	0.000697258	0.00188034	2.35031	1.23285	up
MW0009328	60353822	409.3327	C24H41NO3	N-[2-(3,4-Dihydroxyphenyl)ethyl]hexadecanamide	Benzene and substituted derivatives	Phenolics	136181-87-8	0.675898	0.494892	0.527546	0.585252	1.63214	1.49593	1.69883	1.57216	1.0852	2.35828e-06	0.000143918	2.8022	1.48656	up
MW0163462	MW0006229	410.0763	C20H19O7-	(E)-3-[(2R,3S)-2-(4-hydroxy-3-methoxyphenyl)-3-(hydroxymethyl)-7-methoxy-2,3-dihydro-1-benzofuran-5-yl]prop-2-enoate	Benzene and substituted derivatives	Benzene and substituted derivatives	-	0.153834	0.0994514	0.127925	0.140662	0.308829	0.320831	0.306341	0.302186	1.06495	0.000209236	0.000834226	2.37259	1.24646	up
MW0109801	In00028975	415.2230	C22H30N4O4	Tentoxin	Alcohol and amines	Polyamines	28540-82-1	23.0961	12.2176	15.7432	17.953	44.6417	39.523	60.3055	47.6814	1.02333	0.00234989	0.00465581	2.78441	1.47737	up
MW0054484	In00113049	417.2991	C21H39O7P	Lpa(0:0/18:2(9Z,12Z))	GP	PA	-	0.225975	0.142104	0.159396	0.157176	0.529193	0.622671	0.696007	0.628392	1.07511	0.000140229	0.00064572	3.61682	1.85472	up
MW0111541	MW0010518	419.2556	C21H41O7P	[3-(Octadecanoyloxy)-2-oxopropoxy]phosphonic acid	Organic acid And Its derivatives	Organic acid And Its derivatives	-	10.6796	7.16471	8.40835	9.23433	18.6518	16.8259	20.4116	17.3097	1.04682	0.000137038	0.000633914	2.0627	1.04453	up
MW0016293	61318636	423.3464	C27H44O2	Calcifediol	Alcohol and amines	Alcohols	19356-17-3	0.653687	0.399919	0.493548	0.460856	1.37954	1.37631	1.79191	1.3971	1.06016	0.000567116	0.00163833	2.96058	1.56588	up
MW0145325	61333170	431.1930	C16H30N8O6	Arg-Gln-Gln	Amino acid and Its metabolites	Small Peptide	-	2.30792	2.95925	2.4892	2.55949	6.20012	6.87903	4.22457	5.20712	1.04637	0.0111166	0.0162904	2.18216	1.12575	up
MW0151334	61360844	435.3469	C21H34N6O4	Ile-Arg-Phe	Amino acid and Its metabolites	Small Peptide	-	0.40014	0.266703	0.347302	0.391489	1.00569	0.889531	1.31966	1.09047	1.05647	0.0023109	0.00459419	3.06293	1.61491	up
MW0114028	In00160832	436.1912	C25H29N3O4	Cadabicine	Others	Others	99964-83-7	1.09103	0.78028	0.794707	0.981554	1.88795	1.94196	1.97599	2.1346	1.06254	5.01552e-05	0.000344065	2.17693	1.12229	up
MW0126657	61394184	437.3629	C28H40N2O2	Termitomycamide B	Alcohol and amines	Amines	-	0.425073	0.292065	0.240934	0.324102	0.998287	0.92431	1.20757	0.932647	1.05882	0.000318115	0.00110299	3.16869	1.66389	up
MW0156509	MW0134221	438.8974	C12H14As2Cl2N2O2	Salvarsan	Benzene and substituted derivatives	Benzene and substituted derivatives	139-93-5	0.270449	0.504381	0.423843	0.265603	1.34269	1.59526	0.714155	0.997114	1.00182	0.0212461	0.0277485	3.1751	1.6668	up
MW0015670	In00179303	439.3783	C30H46O2	(4aR,5S,8aR)-5-[2-[(1S,4aR,8aR)-5,5,8a-trimethyl-2-methylidene-6-oxo-1,3,4,4a,7,8-hexahydronaphthalen-1-yl]ethyl]-1,1,4a,6-tetramethyl-4,5,8,8a-tetrahydro-3H-naphthalen-2-one	Others	Others	19940-78-4	0.20878	0.0987465	0.126066	0.122423	0.357172	0.309966	0.374619	0.326144	1.01091	0.00082838	0.00211174	2.46018	1.29877	up
MEDL01930	In00160934	441.2386	C24H28N2O6	Bis-ferulamidobutane	Alkaloids	Phenolamine	42369-86-8	45.0147	25.0105	28.6936	33.1838	83.2368	70.2255	113.646	94.2629	1.01843	0.00396042	0.00716575	2.73968	1.45401	up
MW0106711	61215655	442.2424	C19H19N7O6	Folic acid	Organic acid And Its derivatives	Organic acid And Its derivatives	59-30-3 | 112339-08-9 | 112339-32-9	6.96442	3.87317	4.70815	4.98159	12.1873	10.359	16.5472	13.3768	1.01331	0.0039871	0.00720151	2.55612	1.35395	up
MW0017120	61197093	443.2541	C26H34O6	Cinobufagin	Heterocyclic compounds	Heterocyclic compounds	470-37-1 | 36121-84-3	7.31183	5.16791	6.33031	6.18178	16.4477	17.5334	22.7159	15.5002	1.06418	0.00363899	0.00668678	2.88884	1.53049	up
MEDP2285	L0005211	444.2847	C24H35N7	NSC-23766	Benzene and substituted derivatives	Benzene and substituted derivatives	733767-34-5	2.14178	1.1657	1.38844	1.63034	3.86214	3.38851	5.08234	3.84428	1.01619	0.00232453	0.00461343	2.55716	1.35455	up
MW0006824	60660241	445.2710	C31H24O3	Difenacoum	Benzene and substituted derivatives	Benzene and substituted derivatives	-	8.00946	6.25123	6.50937	8.20235	22.368	17.6378	22.4813	21.5912	1.07629	0.00033026	0.00112372	2.90201	1.53705	up
MW0054949	60261028	457.2342	C26H34O8	Methylprednisolone hemisuccinate	Hormones and hormone related compounds	Hormones and hormone related compounds	2921-57-5	5.56808	2.7612	3.41796	3.64294	12.1334	8.11443	12.1251	13.7115	1.01484	0.00333005	0.00624336	2.99441	1.58227	up
MW0156791	61391151	461.3632	C19H36N6O7	Ser-Ile-Asn-Lys	Amino acid and Its metabolites	Small Peptide	-	0.251346	0.136031	0.156504	0.183847	0.558037	0.472424	0.780778	0.535143	1.0324	0.00556907	0.00940366	3.22425	1.68896	up
FDATP01885	L0007817	463.2228	C27H32N2O6	Solifenacin succinate	Others	FDA	242478-38-2	7.39385	3.35551	4.59714	4.46613	17.8649	14.6149	33.2241	25.6505	1.01517	0.0208509	0.0274478	4.61092	2.20506	up
MW0053977	60262233	463.3792	C25H34O8	Hydrocortisone hemisuccinate	Hormones and hormone related compounds	Hormones and hormone related compounds	2203-97-6 | 125-04-2 | 83784-20-7	0.400344	0.208847	0.315923	0.293327	0.875251	0.751448	1.05344	0.930183	1.03944	0.000448983	0.00139857	2.96307	1.56709	up
MW0012828	61401651	465.2376	C29H40N2O3	1-(6-((3-Methoxyestra-1,3,5(10)-trien-17-yl)amino)hexyl)-1H-pyrrole-2,5-dione	Aldehyde,Ketones,Esters	Ketones	112648-68-7	8.29508	4.99471	6.10104	5.89488	15.0055	15.1681	24.994	15.5213	1.01824	0.0150807	0.0209905	2.79561	1.48316	up
MW0130859	60301744	467.2541	C13H18O3	2-Hydroxyibuprofen	Heterocyclic compounds	Heterocyclic compounds	-	19.014	12.674	14.3268	16.1734	37.5156	30.9097	52.6204	44.5426	1.02679	0.00861825	0.013233	2.6627	1.41289	up
MW0052666	60637556	469.1714	C24H30O8	Estrone glucuronide	Aldehyde,Ketones,Esters	Ketones	2479-90-5	0.966318	0.819217	0.917823	0.912073	4.47183	3.77619	2.58814	3.55778	1.08637	0.00598305	0.00992761	3.98125	1.99322	up
MW0056762	MW0122559	477.3945	C30H52O4	Panaxatriol	Terpenoids	Triterpene	32791-84-7	0.500498	0.284752	0.329237	0.411506	1.25894	1.06406	1.57036	1.32335	1.05255	0.00106293	0.00256911	3.41857	1.77339	up
MW0158639	61400945	481.2325	C26H32N4O5	Tyr-Trp-Leu	Amino acid and Its metabolites	Small Peptide	-	5.06867	2.29904	3.33142	3.36439	16.7757	13.2117	27.3599	20.1819	1.04281	0.0118047	0.0171258	5.51279	2.46278	up
MW0012825	L0005220	482.1851	C24H52NO6P	1-O-Hexadecyl-sn-glycero-3-phosphocholine	GP	PC	52691-62-0 | 97288-09-0	0.737278	0.646373	0.646079	0.666127	1.40252	1.38618	1.29588	1.41256	1.09719	1.38773e-06	0.000115479	2.03911	1.02794	up
MW0104736	MW0022354	485.2652	C27H36N2O6	2-Despiperidyl-2-(5-carboxypentylamine)repaglinide	Organic acid And Its derivatives	Organic acid And Its derivatives	874908-12-0	13.965	11.0956	14.9372	14.7273	61.7012	38.0281	58.9835	58.9624	1.06921	0.00444445	0.00780962	3.97761	1.9919	up
MW0149101	MW0100028	487.0044	C16H18N4O10S3	Everzol Orange BN	Heterocyclic compounds	Heterocyclic compounds	-	1.61472	1.20035	1.72601	1.51268	12.4322	11.1199	15.3311	13.278	1.09354	0.000845674	0.00214643	8.61632	3.10707	up
MW0153022	61370280	487.2796	C23H46N6O5	Lys-Ile-Val-Lys	Amino acid and Its metabolites	Small Peptide	-	14.697	12.2853	18.6461	12.1856	39.7311	37.3428	58.4696	40.6021	1.04763	0.00612619	0.0101091	3.04676	1.60728	up
MW0145733	MW0052171	488.2844	C20H37N7O7	Asn-Gln-Val-Lys	Amino acid and Its metabolites	Small Peptide	-	3.56618	2.68671	3.93487	2.95661	8.05858	7.11554	10.604	7.78707	1.04517	0.0038779	0.00705898	2.55358	1.35252	up
ZINC49785948	MW0188617	488.4480	C32H57NO2	N-(4-Hydroxyphenethyl)tetracosanamide	Benzene and substituted derivatives	Phenolics	-	0.797728	0.396162	0.630505	0.300812	7.85032	5.21357	3.27859	5.40008	1.06626	0.0128904	0.0183811	10.2308	3.35485	up
MW0016971	MW0056978	489.2400	C29H38O4	Celastrol	Benzene and substituted derivatives	Benzene and substituted derivatives	34157-83-0	7.11955	5.2222	5.71113	5.98482	13.6001	11.9145	20.9846	15.5902	1.02655	0.0149036	0.0207936	2.583	1.36905	up
MW0007193	60598652	489.4516	C15H13FO2	Flurbiprofen	Benzene and substituted derivatives	Benzene and substituted derivatives	5104-49-4 | 51543-38-5	0.17855	0.0788034	0.10649	0.0922812	2.29413	1.53159	0.919937	1.55803	1.07893	0.0135143	0.0190607	13.8201	3.7887	up
MW0153128	61370812	490.3628	C20H39N7O7	Lys-Ser-Gln-Lys	Amino acid and Its metabolites	Small Peptide	-	1.59477	2.02689	1.58318	1.85791	5.21783	5.55543	4.20279	3.00326	1.03221	0.0159112	0.0219888	2.54565	1.34803	up
MW0103526	60717761	490.8731	C9H15N2O14P3	Deoxyuridine triphosphate	Nucleotide And Its metabolites	Nucleotide and Its metabolites	1173-82-6	0.0649328	0.0596594	0.0625209	0.0350788	0.194473	0.147436	0.214465	0.246347	1.04431	0.00362695	0.0066822	3.61273	1.85309	up
MW0054272	MW0109615	491.3703	C30H52O6	Lanost-8-ene-2,3,12,21,24,25-hexol	Alcohol and amines	Alcohols	-	0.519648	0.576957	0.538286	0.613097	1.23818	1.34585	1.21964	0.789546	1.01467	0.0159878	0.0220423	2.04326	1.03087	up
MW0062128	60265511	501.2390	C28H46O6	Polyporusterone A	Terpenoids	Terpene	141360-88-5	4.27546	9.45094	7.92039	6.97865	32.1925	24.1022	14.6591	20.7361	1.00266	0.018676	0.0250952	3.20309	1.67947	up
MW0053447	MW0102011	501.3932	C32H54O5	Ganoderiol C	Aldehyde,Ketones,Esters	Ketones	-	0.168823	0.105153	0.104622	0.140511	0.39931	0.340432	0.539199	0.414149	1.04573	0.00326503	0.006145	3.26153	1.70555	up
MW0111010	61347519	505.3484	C24H40N8O4	Dipyridamole	Heterocyclic compounds	Heterocyclic compounds	58-32-2	17.0352	15.5911	16.2268	19.1369	37.104	30.2872	34.676	35.0328	1.07557	0.000206641	0.000833	2.01647	1.01183	up
MW0012998	60044241	506.3601	C26H54NO7P	LysoPC 18:0	GP	LPC	19420-57-6	16.3459	18.0283	19.6836	17.6731	35.6576	44.5039	44.3198	28.5175	1.03612	0.011819	0.0171258	2.13296	1.09285	up
MW0054504	MW0111759	507.2495	C25H41O7P	LysoPA(22:5(4Z,7Z,10Z,13Z,16Z)/0:0)	GP	LPA	-	10.1895	8.62932	9.75893	9.66169	34.2481	25.7569	38.9487	29.1491	1.07836	0.00413058	0.00738055	3.35002	1.74417	up
MW0049588	MW0093822	507.4398	C32H60O5	DG(14:1(9Z)/15:0/0:0)	GL	DG	-	0.115612	0.0880385	0.0828079	0.0786677	0.333765	0.323994	0.402948	0.321292	1.08412	0.000241699	0.000903605	3.785	1.92029	up
MW0126787	60140465	508.9020	C13H6Br2F6N2O2S	Thifluzamide	Alcohol and amines	Amines	130000-40-7	0.350283	0.359156	0.372759	0.278873	1.7076	1.46091	1.42612	1.49178	1.09933	0.000114215	0.000554419	4.47178	2.16085	up
MW0014464	MW0036363	509.4940	C33H64O3	4-Hydroxy-16,18-tritriacontanedione	Organic acid And Its derivatives	Organic acid And Its derivatives	-	0.47109	0.351838	0.293897	0.280979	2.12905	1.71802	1.09613	0.968455	1.04322	0.0238723	0.0305282	4.22925	2.0804	up
MW0013912	61328569	513.2590	C32H48O5	3-Acetyl-11-keto-beta-boswellic acid	Others	Others	67416-61-9	6.97965	4.38477	5.06092	5.56105	17.2438	13.8746	18.4376	14.238	1.0604	0.000757832	0.00198845	2.90152	1.53681	up
MW0009612	MW0132517	513.9588	C18H14Cl4F3NO3	Pyridalyl	Benzene and substituted derivatives	Benzene and substituted derivatives	179101-81-6	0.483438	0.994827	0.794501	0.66401	5.01932	4.78762	3.93071	4.67459	1.08513	8.36079e-05	0.000468284	6.26954	2.64836	up
ZINC44387290	MW0188430	518.4938	C34H65NO3	N-(Eicosanoyl)-4E,6E-tetradecasphingadienine	FA	Others	-	0.298793	0.234624	0.258627	0.25953	0.822631	0.930069	1.34175	1.24279	1.07076	0.00658942	0.0107216	4.12453	2.04423	up
MW0049590	MW0093824	519.4409	C33H60O5	DG(14:1(9Z)/16:1(9Z)/0:0)	GL	DG	-	0.352422	0.177613	0.247051	0.265013	0.868869	0.783542	1.09604	0.975543	1.05061	0.000500982	0.00151203	3.57355	1.83736	up
MW0017005	MW0057075	520.5094	C34H67NO3	Ceramide(d18:1/16:0)	SL	Cer	24696-26-2	13.7468	11.4493	9.8449	9.94076	34.8226	43.3435	47.0264	49.0885	1.08089	0.00112509	0.00269143	3.87448	1.954	up
MEDP1339	L0005194	522.2182	C26H53NO7P	LPC(18:1/0:0)	GP	LPC	3542-29-8	1.05115	0.889954	0.930725	0.881056	1.96761	2.1775	1.76303	1.9472	1.08874	0.000290092	0.00102411	2.09315	1.06567	up
MW0016984	MW0057051	522.5225	C34H69NO3	Cer(d18:0/16:0)	SL	Cer	-	2.3932	1.77379	1.60252	1.98858	6.16491	6.95552	5.27331	4.42842	1.0635	0.00406475	0.00730778	2.94172	1.55666	up
MW0049642	MW0093876	523.4730	C33H64O5	DG(15:0/0:0/15:0)	GL	DG	-	10.6414	8.0319	7.75406	5.37512	27.6892	37.1877	38.1902	30.5834	1.06721	0.00073767	0.0019576	4.20251	2.07125	up
MW0153823	MW0114433	524.8765	C12H24N4S8Se	Methyl selenac	Others	Others	144-34-3	0.161435	0.333281	0.256715	0.22595	1.05401	1.13405	0.537212	0.699464	1.01948	0.0198129	0.0263194	3.50399	1.809	up
MW0151417	61361272	526.3298	C23H39N7O7	Ile-Glu-His-Lys	Amino acid and Its metabolites	Small Peptide	-	31.672	24.1649	25.7044	27.8671	57.9509	46.5299	64.4886	55.0454	1.04784	0.00193521	0.00406953	2.04751	1.03387	up
MW0153300	60099608	527.3334	C30H48O6	Madecassic acid	Organic acid And Its derivatives	Organic acid And Its derivatives	18449-41-7	6.61713	5.99267	5.89345	6.72784	13.7	10.5266	15.9102	13.13	1.04723	0.00676806	0.0108906	2.11116	1.07803	up
MW0054543	MW0111843	528.3442	C28H52NO7P	LysoPC(20:3(8Z,11Z,14Z))	GP	LPC	-	6.79489	5.80258	8.06348	5.48867	13.7979	17.6688	16.5758	11.1609	1.02593	0.00662503	0.0107645	2.26403	1.17889	up
MW0009088	60368884	530.3862	C28H22F3N7O	Nilotinib	Benzene and substituted derivatives	Benzene and substituted derivatives	641571-10-0	0.149275	0.141673	0.151179	0.120852	0.338791	0.3501	0.305907	0.315055	1.09357	1.53135e-05	0.000231279	2.32664	1.21825	up
MW0013480	In00107342	533.4567	C37H56O2	2-Hexaprenyl-6-methoxyphenol	Alcohol and amines	Alcohols	-	0.152609	0.116997	0.116067	0.148782	0.504099	0.526124	0.597612	0.555539	1.08926	2.73118e-05	0.000280803	4.08524	2.03042	up
MW0153100	61370660	536.1656	C26H41N5O7	Lys-Phe-Leu-Glu	Amino acid and Its metabolites	Small Peptide	-	0.424753	0.455936	0.409545	0.434612	1.23658	1.28892	0.907361	1.02598	1.08673	0.00436537	0.00768225	2.58507	1.3702	up
FDATN00003	61339614	540.2492	C31H33N5O4	Nintedanib	Others	FDA	-	24.6198	26.937	29.9779	26.4254	148.986	127.716	106.113	125.929	1.09964	0.00126688	0.00296368	4.71234	2.23644	up
MW0054311	61365759	541.3321	C33H48O6	19-[(2S,3S)-3,6-Dihydro-3-methyl-6-oxo-2H-pyran-2-yl]-17-ethyl-6-hydroxy-3,5S,7S,9R,11,15R,hexamethyl-8-oxo-2E,10E,12E,16Z,18E-nonadecapentaenoic acid	FA	Others	-	0.868891	0.643116	0.636017	0.733607	1.5091	1.2699	1.56568	1.52894	1.05266	0.000165234	0.000729712	2.0383	1.02736	up
MW0054536	MW0111836	542.3223	C26H50NO7P	LysoPC(18:2(9Z,12Z))	GP	LPC	-	14.4557	12.4873	17.1258	18.0814	47.3839	41.4121	46.7085	25.4127	1.00861	0.0141279	0.0198493	2.58917	1.37249	up
MEDL00396	L0005947	543.2450	C27H42Cl2N2O6	Chloramphenicol palmitate	Organic acid And Its derivatives	Organic acid And Its derivatives	530-43-8 | 125637-16-3	1.82573	1.89855	2.06185	1.85133	5.08997	4.71494	3.55712	4.12837	1.08101	0.0046158	0.00805001	2.29008	1.1954	up
MW-MAL000192	MALDI0100326	543.4963	C40H62	phytofluene	Undefined	Undefined	27664-65-9	16.4063	10.0963	9.94037	10.1887	35.4515	37.3157	50.6442	49.0979	1.05657	0.00183221	0.00391895	3.6994	1.88729	up
MW0054544	MW0111844	544.3394	C28H50NO7P	LysoPC(20:4(5Z,8Z,11Z,14Z))	GP	LPC	-	53.3033	54.9318	55.8561	53.6593	167.492	102.041	125.013	125.542	1.06131	0.0114987	0.0167823	2.38846	1.25608	up
MW0156393	In00088441	545.4551	C35H60O4	(3R,4S,5R)-5-[(3R)-3-[(3R,3aS,5aR,5bR,7aS,11aS,11bR,13aR,13bS)-5a,5b,8,8,11a,13b-hexamethyl-1,2,3,3a,4,5,6,7,7a,9,10,11,11b,12,13,13a-hexadecahydrocyclopenta[a]chrysen-3-yl]butyl]oxolane-2,3,4-triol	Terpenoids	Terpene	-	1.52443	0.839673	0.868463	0.711568	3.57317	4.38534	4.85848	4.01046	1.0584	0.000145769	0.000663364	4.26645	2.09304	up
MW0104906	MW0030896	547.8864	C15H13I2NO4	3,3'-Diiodo-L-thyronine	Benzene and substituted derivatives	Benzene and substituted derivatives	70-40-6	0.122358	0.125893	0.103338	0.0776887	0.285928	0.252999	0.270469	0.253518	1.06183	4.7837e-05	0.000340053	2.47605	1.30804	up
MW0017006	MW0057076	548.5415	C36H71NO3	Ceramide(d18:1/18:0)	SL	Cer	2304-81-6	0.2054	0.143387	0.186612	0.168722	1.05872	0.891797	1.69116	0.925887	1.07245	0.0137481	0.019367	6.48691	2.69753	up
MW0011870	60777150	551.5048	C35H68O5	1,2-Dipalmitoyl-rac-glycerol	GL	DG	40290-32-2 | 761-35-3	49.1826	41.8491	38.0388	48.3719	139.944	131.975	169.289	133.274	1.083	0.000744769	0.00197194	3.23757	1.69491	up
MW0053753	MW0104246	552.2609	C26H43NO8S	Glycochenodeoxycholic acid 7-sulfate	Organic acid And Its derivatives	Sulfonic acids	-	3.54915	1.80389	2.38002	2.41847	11.5382	7.57942	12.4303	10.4394	1.05142	0.00270391	0.00526503	4.13607	2.04826	up
MW0106600	61349355	555.4427	C28H50N4O7	2-[[(2S,3S)-2-[acetyl(methyl)amino]-3-methylpentanoyl]amino]-N-[(2S,3R)-3-hydroxy-1-[[4-methyl-1-(2-methyloxiran-2-yl)-1-oxopentan-2-yl]amino]-1-oxobutan-2-yl]-3-methylpentanamide	Heterocyclic compounds	Heterocyclic compounds	-	0.0715976	0.0777221	0.0761916	0.0735113	0.215148	0.188976	0.290142	0.228515	1.07657	0.00525699	0.00900646	3.086	1.62574	up
MW0144056	In00073984	557.4556	C33H32MgN4O3	Pyrochlorophyllide	Others	Others	-	0.0897088	0.0859978	0.10284	0.062293	0.289364	0.337387	0.368031	0.3516	1.08119	0.00010145	0.000513864	3.95019	1.98192	up
MW0011931	MW0014883	559.4885	C40H62O	1,2-Epoxy-1,2,7,7',8,8',11,12-octahydro-psi,psi-carotene	Others	Hydrocarbon derivatives	-	0.162489	0.254513	0.212352	0.199011	0.677414	0.699428	1.26987	0.805003	1.0511	0.016847	0.0230361	4.1669	2.05898	up
MW0011932	MW0014882	561.5063	C40H64O	1,2-Epoxy-1,2,7,7',8,8',11',12'-octahydro-psi,psi-carotene	Others	Hydrocarbon derivatives	-	0.431649	0.283173	0.294114	0.371672	1.12903	1.04603	1.47184	1.8316	1.05243	0.0092156	0.0139612	3.96818	1.98848	up
MW0141810	MW0014178	563.5412	C37H72O4	1-O-Hexadecyl-2-(9Z-octadecenoyl)-sn-glycerol	GL	DG	-	5.07102	6.54719	4.3358	6.09476	25.0538	20.9694	15.696	11.7558	1.0357	0.0200861	0.0266215	3.33238	1.73655	up
MW0052866	MW0100181	565.5199	C36H68O4	FAHFA(18:1(9Z)/9-O-18:0)	FA	FFA	154086-90-5	0.285223	0.220397	0.246723	0.274963	1.94714	2.27855	2.85841	1.89917	1.09265	0.00281272	0.00542519	8.74449	3.12837	up
MW0149921	61353848	566.3221	C24H35N7O9	Glu-Arg-Phe-Asp	Amino acid and Its metabolites	Small Peptide	-	24.7404	27.1771	27.9745	26.949	83.4164	59.2027	94.1178	67.4158	1.06533	0.00785335	0.0122643	2.84678	1.50933	up
MW0150566	MW0104237	567.2289	C37H34N2O6	Glycobismine A	Heterocyclic compounds	Heterocyclic compounds	91147-20-5	1.24385	1.04171	1.07087	1.19195	3.0914	3.07562	2.80751	2.99175	1.09726	1.08853e-06	9.75488e-05	2.63089	1.39555	up
MW0155229	MW0128314	572.3341	C27H41N9O5	Phe-Ile-His-Arg	Amino acid and Its metabolites	Small Peptide	-	16.1619	12.3531	14.7024	13.9644	45.257	30.1881	33.4558	28.0958	1.04896	0.011906	0.0172305	2.39581	1.26051	up
MW0150104	MW0103297	574.2647	C26H41N5O7	Glu-Phe-Leu-Lys	Amino acid and Its metabolites	Small Peptide	-	2.58605	1.55408	1.97008	1.81099	5.81431	4.846	9.51852	6.99726	1.0282	0.0152157	0.0211278	3.4308	1.77855	up
MW0063844	61394499	577.5199	C33H62O6	TG(10:0/10:0/10:0)	GL	TG	621-71-6	111.476	92.7215	87.1201	103.641	281.418	253.501	329.919	317.557	1.08094	0.000733557	0.00195113	2.99371	1.58194	up
MW0138979	60175011	586.2333	C35H36ClNO3S	Montelukast, (S)-	Heterocyclic compounds	Heterocyclic compounds	220927-27-5	6.48789	6.99963	7.35394	6.22195	22.9441	24.2054	28.6987	19.4495	1.08739	0.00265264	0.00520257	3.52127	1.8161	up
MW0049710	MW0093944	587.5024	C38H68O5	DG(15:0/20:3(5Z,8Z,11Z)/0:0)	GL	DG	-	0.16626	0.128759	0.237554	0.13023	0.787692	1.01737	1.11484	0.82235	1.07459	0.00114443	0.0027321	5.64612	2.49726	up
MW0054555	MW0111855	588.4402	C32H64NO7P	LysoPC(24:1(15Z))	GP	LPC	-	0.119926	0.113431	0.14849	0.093839	0.256632	0.269292	0.240583	0.264215	1.06192	0.000178791	0.00075468	2.16681	1.11557	up
MW0049969	MW0094206	589.5549	C39H76O5	DG(18:0/0:0/18:0)	GL	DG	-	0.462014	0.651981	0.42082	0.594977	2.72487	2.78588	1.52189	1.36855	1.03904	0.024496	0.031223	3.94461	1.97988	up
MW0118191	MW0020775	590.2274	C29H37NO13	2-Acetyl-7-hydroxy-1-(4-hydroxybenzyl)-1,2,3,4-tetrahydroisoquinolin-8-yl 6-O-(3,4-dihydroxy-4-(hydroxymethyl)tetrahydrofuran-2-yl)hexopyranoside	Benzene and substituted derivatives	Benzene and substituted derivatives	-	6.12306	5.80215	6.1939	5.31452	34.5517	24.7255	25.8316	26.9719	1.09784	0.00203476	0.00418076	4.7829	2.25789	up
MW0054330	60533308	591.2760	C28H44N2O8S	5S-Hydroxy-6R-(S-gamma-glutamylcysteinyl)-7E,9E,11Z,14Z-eicosatetraenoic acid	FA	Oxidized lipids	-	1.57167	1.32793	1.36573	1.26528	3.10832	3.74676	3.48046	4.04541	1.08494	0.000721945	0.00193349	2.60025	1.37865	up
MW0062123	MW0129976	591.5347	C38H70O4	Polyoxyethylene dioleate	FA	Others	-	0.676033	0.443698	0.65155	0.636127	3.30122	3.55751	3.91733	3.52916	1.09042	2.62679e-05	0.000279673	5.94216	2.57099	up
MW0003225	60250087	592.2761	C38H41NO5	2-[(1-{3-[4-(Biphenyl-4-ylcarbonyl)-2-propylphenoxy]propyl}-1,2,3,4-tetrahydroquinolin-5-yl)oxy]-2-methylpropanoic acid	Benzene and substituted derivatives	Benzene and substituted derivatives	-	1.66858	1.4295	1.30004	1.1557	2.5571	3.415	3.04003	3.40764	1.05486	0.000972887	0.00239989	2.23626	1.16109	up
MW0124394	60562707	593.4425	C19H24N2O	Imipraminoxide	Heterocyclic compounds	Heterocyclic compounds	-	0.171518	0.131376	0.114046	0.126735	0.341631	0.299145	0.412234	0.415336	1.05491	0.00153526	0.00339388	2.70078	1.43338	up
ZINC85540248	MW0190553	595.2747	C30H44O13	[(2S,4R,5R,5As,6S,8S,9R,9aR,10S,10aS)-4,5,6,8-tetraacetyloxy-2,10-dihydroxy-10a-(2-hydroxypropan-2-yl)-3,5a-dimethyl-1,2,4,5,6,7,8,9,9a,10-decahydrobenzo[f]azulen-9-yl]methyl acetate	Benzene and substituted derivatives	Benzene and substituted derivatives	-	1.43359	1.14709	1.3742	1.30205	3.52659	3.73091	4.43227	4.25842	1.08557	0.000576407	0.00164651	3.03375	1.6011	up
MW0054771	MW0112899	596.2845	C33H45NO11	Mesaconitine	Alkaloids	Terpenoid alkaloids	2752-64-9	1.83224	1.5894	1.46287	1.41292	4.2268	4.41911	3.76192	4.13252	1.09313	1.38562e-05	0.000227358	2.62653	1.39316	up
MW0154984	In00086104	600.5076	C37H45NO6	Penitrem E	Heterocyclic compounds	Heterocyclic compounds	78213-66-8	23.1988	17.112	17.6765	21.7836	50.4128	40.9141	65.2914	51.6953	1.04395	0.00531381	0.00909044	2.6114	1.38482	up
MW0169910	In00063742	601.5188	C42H64O2	3,4,3',4'-Tetrahydrospirilloxanthin	Others	Others	13833-01-7	22.3604	19.5242	23.1526	18.2874	50.4338	57.8712	53.5994	43.2326	1.08	0.000944434	0.00233693	2.4619	1.29977	up
ZINC70454509	MW0189831	603.5358	C39H72O5	1,3-Dielaidin	GL	DG	-	54.2296	42.6842	49.0513	46.4357	132.374	103.559	140.849	125.889	1.07555	0.00128861	0.00299539	2.61262	1.3855	up
MW0063647	In00141511	605.5504	C37H66O7	Squamosten A	FA	Others	155834-22-3	17.9205	16.0648	16.9388	16.7571	59.1325	62.2675	75.4145	63.1995	1.09506	0.000806442	0.00206939	3.84175	1.94176	up
MW0050248	MW0094485	611.5400	C41H74O5	DG(18:3(9Z,12Z,15Z)/20:0/0:0)	GL	DG	-	0.885919	1.26482	0.799506	1.51987	4.84489	4.19531	3.4969	2.45314	1.02113	0.010329	0.015329	3.35343	1.74564	up
MW0050176	MW0094413	613.5553	C41H76O5	DG(18:2(9Z,12Z)/20:0/0:0)	GL	DG	-	0.435507	0.666098	0.390732	0.658119	2.98773	3.26985	1.83542	1.34495	1.02569	0.0269936	0.0339973	4.38881	2.13383	up
MW0149644	61352505	615.4849	C24H34N6O11S	Gln-Asp-Cys-Tyr-Ser	Amino acid and Its metabolites	Small Peptide	-	0.46339	0.811502	0.591352	0.656949	2.41555	2.23946	1.42135	1.84036	1.05115	0.00592468	0.00989346	3.13758	1.64965	up
MW0145382	61333437	617.3171	C25H44N8O10	Arg-Ile-Ala-Glu-Glu	Amino acid and Its metabolites	Small Peptide	-	1.67498	1.25236	1.33461	1.23904	2.63038	2.54332	3.03219	3.35828	1.04823	0.00121149	0.00286286	2.10219	1.07189	up
MW0011880	MW0014792	617.5131	C39H68O5	1,2-Dilinoleoylglycerol	GL	DG	2442-62-8	0.421992	0.197207	0.256855	0.270291	1.55555	0.81766	1.2672	0.90022	1.02789	0.0123892	0.017819	3.96096	1.98585	up
MW0050252	MW0094489	623.5041	C41H68O5	DG(18:3(9Z,12Z,15Z)/20:3(8Z,11Z,14Z)/0:0)	GL	DG	-	10.5444	8.76539	10.6686	11.0924	21.0464	21.1469	28.5257	18.6198	1.03875	0.00898623	0.0137028	2.17524	1.12117	up
MW0062217	60241214	627.5355	C35H56N4O5S	Prostaglandin A2-biotin	Hormones and hormone related compounds	Hormones and hormone related compounds	-	33.4329	31.3703	32.1615	30.2423	87.5316	91.2363	128.44	90.4427	1.07717	0.00593037	0.00989346	3.12601	1.64432	up
MW0053696	MW0104131	631.5646	C41H78O6	Glycerol 1,2-didodecanoate 3-tetradecanoate	GL	TG	-	3.26599	4.19126	3.60205	3.36945	9.3915	7.07585	12.4013	11.3119	1.04142	0.0104935	0.0155319	2.78475	1.47755	up
MW0161344	MW0116834	632.6329	C42H85NO4	N-[(2S,3S,4R)-1,3,4-trihydroxyoctadecan-2-yl]tetracosanamide	SL	Cer	-	0.50293	0.312208	0.257119	0.311467	1.0089	1.01469	1.30399	0.838328	1.03246	0.00186468	0.00396416	3.01065	1.59007	up
MW0050108	MW0094345	633.5810	C41H78O5	DG(18:1(9Z)/20:0/0:0)	GL	DG	-	0.653286	0.606633	0.596551	0.618307	2.31193	1.9304	2.54109	2.30241	1.0941	0.000889704	0.00224838	3.67137	1.87632	up
MW0050485	MW0094723	639.5727	C43H78O5	DG(20:1(11Z)/20:2(11Z,14Z)/0:0)	GL	DG	-	0.0568715	0.108912	0.0594849	0.0681106	0.287903	0.423874	0.333875	0.248821	1.06082	0.00447785	0.00784466	4.41229	2.14153	up
MW0050197	MW0094434	641.5504	C42H74O5	DG(18:2n6/0:0/20:2n6)	GL	DG	-	0.0805572	0.0779296	0.0874286	0.0881092	0.33912	0.350181	0.571179	0.49352	1.07593	0.00806863	0.0125166	5.25111	2.39262	up
MW0153637	61373063	642.4765	C27H39N5O11S	Met-Phe-Thr-Glu-Asp	Amino acid and Its metabolites	Small Peptide	-	0.134638	0.116273	0.130142	0.115966	0.433269	0.358489	0.412651	0.39068	1.0965	0.000182801	0.000766056	3.20931	1.68227	up
MW0050500	MW0094738	643.5616	C42H76O5	DG(20:1n9/0:0/18:2n6)	GL	DG	-	0.0683739	0.0586546	0.0693794	0.0566245	0.288776	0.275091	0.278429	0.26269	1.10084	4.67444e-07	9.0762e-05	4.36698	2.12663	up
MW0050035	61346241	645.5388	C41H72O5	1-Stearoyl-2-arachidonoylglycerol	GL	DG	65914-84-3	0.149959	0.0960424	0.102381	0.117269	0.585173	0.466215	0.637964	0.481152	1.08022	0.00110316	0.00264441	4.66122	2.22071	up
MW0062214	61387358	647.5010	C35H58N4O5S	N-[5-[5-[(3aS,6aR)-2-oxo-1,3,3a,4,6,6a-hexahydrothieno[3,4-d]imidazol-4-yl]pentanoylamino]pentyl]-7-[(1R,2S)-2-[(E,3S)-3-hydroxyoct-1-enyl]-5-oxocyclopent-3-en-1-yl]heptanamide	Hormones and hormone related compounds	Hormones and hormone related compounds	-	4.51509	3.32481	3.53929	3.66471	9.66899	7.28332	13.8946	12.0302	1.02371	0.0151061	0.0210007	2.85014	1.51103	up
MW0017001	MW0057070	648.6302	C42H81NO3	Cer(d18:1/24:1(15Z))	SL	Cer	54164-50-0	0.148031	0.128003	0.12677	0.151509	0.547992	0.509018	0.57956	0.464468	1.09417	0.000309198	0.00107849	3.79034	1.92233	up
MW0049937	MW0094174	649.5178	C38H74O5	DG(17:0/18:0/0:0)	GL	DG	-	9.61652	7.3336	8.42787	7.57307	21.0608	20.4343	35.5835	20.7024	1.03586	0.0211351	0.0276701	2.96746	1.56923	up
MW0106214	MW0091504	650.4424	C35H61N3O9	Cyclo[(2R)-2-hydroxy-3-methylbutanoyl-N-methyl-L-valyl-(2R)-2-hydroxy-3-methylbutanoyl-N-methyl-L-valyl-(2R)-2-hydroxy-4-methylpentanoyl-N-methyl-L-isoleucyl]	Amino acid and Its metabolites	Small Peptide	-	43.2654	31.8862	44.6179	41.3736	16.4448	13.6603	15.9723	14.0718	1.08114	0.00221444	0.00448664	0.373266	-1.42172	down
MW0050534	MW0094772	653.5508	C43H74O5	DG(20:2(11Z,14Z)/20:3(8Z,11Z,14Z)/0:0)	GL	DG	-	3.12065	3.43074	3.15169	2.9104	6.8809	6.35992	11.2215	9.53123	1.03183	0.0179765	0.0243236	2.69502	1.4303	up
ZINC85541400	MW0190595	655.5668	C43H74O4	5-Hydroxy-7-Methoxy-2-Tritriacontylchromone	Aldehyde,Ketones,Esters	Ketones	-	1.5614	1.81583	1.62453	1.2209	4.04037	4.63668	5.89401	5.14292	1.07022	0.00189849	0.00402621	3.1681	1.66362	up
MW0053688	MW0104115	657.5809	C43H80O6	Glycerol 1-(9Z-octadecenoate) 2-octanoate 3-tetradecanoate	GL	TG	-	0.373181	0.497821	0.376475	0.30172	1.20176	1.28432	1.67938	1.69793	1.06955	0.00213808	0.00436228	3.78479	1.92021	up
MW0050484	MW0094722	659.5978	C43H80O5	DG(20:1(11Z)/20:1(11Z)/0:0)	GL	DG	-	0.421362	0.394454	0.391728	0.332956	1.26784	0.97591	1.53641	1.61804	1.06708	0.00644403	0.0105588	3.50419	1.80908	up
MW0050436	MW0094674	661.6126	C43H82O5	DG(20:0/20:1(11Z)/0:0)	GL	DG	-	0.24141	0.191985	0.27604	0.210622	0.951276	0.870062	0.888299	0.713253	1.08694	0.00042574	0.00134414	3.7203	1.89542	up
MW0056818	MW0122786	666.4851	C38H72NO8P	PC(14:1(9Z)/16:1(9Z))	GP	PC	-	215.987	117.4	131	126.613	338.227	319.705	381.182	368.978	1.02293	0.000640325	0.00175938	2.38256	1.25251	up
MW0055638	MW0121321	669.4475	C35H67O8P	PA(16:1(9Z)/16:0)	GP	PA	-	25.2785	15.5606	17.6571	11.9812	57.1145	72.8346	87.4528	68.4161	1.05384	0.00122639	0.00289079	4.05546	2.01987	up
MW0142523	MW0023896	669.5613	C47H72O2	2-Octaprenyl-6-methoxyphenol	Alcohol and amines	Alcohols	-	0.162774	0.103828	0.112207	0.13931	0.476472	0.467984	0.454558	0.415666	1.08059	2.59423e-06	0.000143918	3.50244	1.80836	up
MW0017008	MW0057079	672.6265	C42H83NO3	Ceramide(d18:1/24:0)	SL	Cer	34435-05-7	0.306399	0.164425	0.127036	0.188176	0.710285	0.457364	0.587372	0.539427	1.00359	0.00161873	0.00355816	2.91901	1.54548	up
MW0014909	In00664440	683.4614	C33H52N2O12S	6-({10-[(2R)-3-[2-amino-3-methyl-4-(2-methyl-1,3-thiazol-4-yl)but-3-en-1-yl]-2-methyloxiran-2-yl]-1-carboxy-6-hydroxy-3,3,5,7-tetramethyl-4-oxodecan-2-yl}oxy)-3,4,5-trihydroxyoxane-2-carboxylic acid	Others	Others	-	42.1942	74.6073	50.2331	45.6483	173.581	213.03	116.072	161.285	1.04395	0.00702722	0.011261	3.12187	1.64241	up
MW0109259	60285133	685.4224	C16H27N2O4P	(R)-3-Amino-4-(3-hexylphenylamino)-4-oxobutylphosphonic acid	Organic acid And Its derivatives	Organic acid And Its derivatives	909725-61-7	15.6725	29.8392	19.3529	12.4324	94.7918	145.478	68.1922	79.3627	1.04701	0.0174072	0.0236633	5.01733	2.32692	up
MW0050538	MW0094776	687.6295	C45H84O5	DG(20:2(11Z,14Z)/22:0/0:0)	GL	DG	-	0.168649	0.15129	0.140082	0.0888157	0.401794	0.5009	0.48428	0.393866	1.05733	0.000217254	0.000848398	3.24475	1.69811	up
MW0012958	60337078	688.4672	C33H64NO10P	PAz-PC	GP	PC	117205-52-4	1.74387	1.28628	1.29018	1.26103	3.17158	3.23721	5.37189	4.8096	1.02977	0.0138388	0.0194713	2.97244	1.57165	up
MW0016910	MW0056829	689.5593	C45H78O2	CE(18:1)	FA	Others	303-43-5	0.278603	0.341652	0.38616	0.279211	0.695055	0.864447	0.883902	0.954439	1.06673	0.000704424	0.00189527	2.64295	1.40215	up
MW0056789	MW0122757	694.5160	C40H76NO8P	PC(14:0/18:2(9Z,12Z))	GP	PC	-	4.43089	2.6858	4.051	3.46842	18.6791	14.8656	36.0121	17.122	1.04338	0.0334259	0.0413827	5.92226	2.56615	up
MW0050610	MW0094849	695.5673	C45H74O5	DG(20:3(8Z,11Z,14Z)/22:4(7Z,10Z,13Z,16Z)/0:0)	GL	DG	-	0.309743	0.178648	0.191701	0.199117	0.606832	0.614183	0.779718	0.707952	1.05346	0.000174722	0.000748351	3.08082	1.62332	up
MW0012973	61025410	697.4792	C37H71O8P	1-Palmitoyl-2-oleoyl-sn-glycero-3-phosphate	GP	PA	-	143.905	80.1132	89.0895	102.674	258.021	211.647	229.114	214.315	1.02014	0.000564547	0.00163764	2.19609	1.13494	up
MW0013529	MW0022983	698.5542	C40H77NO9	2-Hydroxy-N-[(E)-3-hydroxy-1-[3,4,5-trihydroxy-6-(hydroxymethyl)oxan-2-yl]oxyoctadec-4-en-2-yl]hexadecanamide	Alcohol and amines	Amines	-	0.418146	0.295196	0.298609	0.333613	0.724064	0.701065	0.761131	0.717552	1.06578	0.000196309	0.000802455	2.15807	1.10974	up
MW0163431	MW0009654	699.5468	C46H76O2	[(3S,9S,10R,13R,14R,17R)-17-[(E,2R,5R)-5,6-dimethylhept-3-en-2-yl]-10,13-dimethyl-2,3,4,9,11,12,14,15,16,17-decahydro-1H-cyclopenta[a]phenanthren-3-yl] (Z)-octadec-9-enoate	Aldehyde,Ketones,Esters	Esters	-	0.490317	0.446631	0.383601	0.413421	1.22267	1.05731	1.11079	1.13083	1.0926	9.47407e-06	0.000194045	2.60766	1.38275	up
MW0050603	MW0094842	707.5018	C43H72O5	DG(20:3(8Z,11Z,14Z)/20:3(8Z,11Z,14Z)/0:0)	GL	DG	-	10.6433	9.3441	6.89188	9.80115	34.3408	26.1896	19.2282	16.5533	1.00159	0.0305937	0.0381194	2.62571	1.39271	up
MW0055202	MW0116024	708.5887	C41H83NO5	N-(2R-Hydroxytricosanoyl)-2S-amino-1,3S,4R-octadecanetriol	SL	Cer	-	0.198789	0.190067	0.171507	0.200828	0.513774	0.481028	0.483077	0.414369	1.09218	0.000384781	0.00125215	2.48591	1.31377	up
MW0151759	61363159	709.5157	C41H72O9	Ionomycin	Organic acid And Its derivatives	Organic acid And Its derivatives	56092-81-0	27.7299	22.7462	18.6879	26.5677	81.3362	66.0959	66.8584	50.1443	1.05282	0.0045359	0.00792253	2.76225	1.46584	up
MW0052889	60603076	710.4831	C38H63NO11	Fasciculic acid C	Organic acid And Its derivatives	Organic acid And Its derivatives	126882-56-2	3.87415	3.71887	3.7584	3.2997	16.6348	16.1237	18.5799	15.3526	1.09996	0.000227736	0.000872413	4.55194	2.18648	up
MW0012966	MW0014272	711.4376	C37H69O8P	1-Palmitoyl-2-linoleoyl-sn-glycero-3-phosphate	GP	PA	-	80.5365	78.8039	57.0546	60.3233	146.383	163.024	99.7674	153.766	1.00341	0.00905769	0.0137937	2.03434	1.02456	up
MW0055340	MW0118428	711.5834	C41H81N2O6P	N-Oleoyl-D-erythro-sphingosylphosphorylcholine	SL	SM	108392-10-5	0.203781	0.18618	0.174366	0.182603	0.598385	0.718086	0.69497	0.613741	1.09766	0.000357655	0.00120077	3.51463	1.81337	up
MW0057822	MW0123795	714.5409	C38H78NO7P	PC(o-14:0/16:0)	GP	PC-O	-	8.37351	5.09477	4.93384	5.44098	22.932	17.1218	14.4659	12.5775	1.02417	0.0123118	0.0177516	2.81412	1.49268	up
MW0055631	MW0121314	721.4804	C41H69O8P	PA(16:0/22:6(4Z,7Z,10Z,13Z,16Z,19Z))	GP	PA	-	149.887	92.4964	104.214	119.013	246.361	219	286.96	249.651	1.02766	0.000392781	0.00126756	2.15196	1.10565	up
MW0015473	MW0047993	723.4943	C39H73O8P	9-Octadecenoic acid 1-[(phosphonoxy)methyl]-1,2-ethanediyl ester	Others	Others	-	217.99	164.73	171.075	198.848	620.915	527.964	824.78	762.776	1.06839	0.00433279	0.00763646	3.63577	1.86226	up
MW0055309	MW0118086	727.5700	C39H81N2O6P	N-hexadecanoylsphinganine-1-phosphocholine	SL	SM	-	63.7921	38.0854	36.463	43.5199	138.468	146.184	139.53	107.177	1.05048	0.000300889	0.00105583	2.9218	1.54686	up
MW0062641	MW0131673	728.5219	C40H78NO10P	PS(20:0/14:0)	GP	PS	-	93.7091	55.1118	63.4781	42.0397	165.3	175.98	180.379	144.046	1.0185	0.000414873	0.00132057	2.61739	1.38813	up
MW0013009	60044728	728.6348	C41H80NO8P	2-azaniumylethyl (2R)-2-[(9Z)-octadec-9-enoyloxy]-3-(stearoyloxy)propyl phosphate	GP	PE	383907-18-4	0.352722	0.271478	0.195417	0.296522	0.747651	0.77444	0.888772	0.774104	1.05453	2.74777e-05	0.000280803	2.85356	1.51276	up
MW0103018	In00095738	729.5243	C49H78O4	Ubiquinol 8	Amino acid and Its metabolites	polypeptide	-	27.2526	20.5703	20.0506	14.5734	72.1331	91.2987	104.765	83.4204	1.07036	0.000944803	0.00233693	4.26478	2.09247	up
MW0055323	60366697	731.3961	C35H71N2O6P	N-(dodecanoyl)-sphing-4-enine-1-phosphocholine	SL	SM	-	2.13422	1.79202	1.94311	1.87609	4.0143	3.85296	3.72894	4.37885	1.08871	9.90674e-05	0.000512988	2.06251	1.0444	up
MW0055622	MW0121305	735.4354	C39H69O8P	PA(16:0/20:4(5Z,8Z,11Z,14Z))	GP	PA	-	16.4226	16.3101	13.937	13.9698	56.4278	56.3374	41.6815	49.8099	1.09503	0.00148333	0.00334251	3.36837	1.75205	up
MW0149421	In00083373	739.5875	C43H64O11	Gambierol	Heterocyclic compounds	Heterocyclic compounds	146763-62-4	0.964808	1.02373	1.10609	0.993248	2.51346	2.58478	3.34479	2.38456	1.07771	0.00396115	0.00716575	2.64871	1.40529	up
MW0063543	MW0135516	743.6386	C43H89N2O6P	SM(d18:0/20:0)	SL	SM	-	0.394302	0.490038	0.377782	0.405767	0.998602	0.999397	0.78789	0.846941	1.07755	0.000898699	0.00225323	2.1781	1.12307	up
MW0055673	MW0121356	747.4931	C41H73O8P	PA(18:0/20:4(5Z,8Z,11Z,14Z))	GP	PA	-	66.5637	35.6534	52.9524	37.4225	122.595	121.961	151.078	119.607	1.02824	0.000243057	0.000903605	2.6753	1.4197	up
MW0106729	60596102	748.5928	C36H61NO15	2-[2-[19-Acetamido-6-(3,4-dicarboxybutanoyloxy)-16,18-dihydroxy-5,9-dimethylicosan-7-yl]oxy-2-oxoethyl]butanedioic acid	Organic acid And Its derivatives	Organic acid And Its derivatives	117415-47-1	5.01287	4.56018	4.59008	4.73927	9.66757	10.6605	9.3652	8.57635	1.09136	0.000988372	0.00242406	2.02459	1.01763	up
MW0055651	MW0121334	749.5104	C41H75O8P	PA(16:1(9Z)/22:2(13Z,16Z))	GP	PA	-	121.594	72.1034	89.8002	89.2499	244.566	178.494	305.869	258.474	1.0184	0.00594669	0.00989699	2.64899	1.40544	up
MW0159484	61331695	751.5236	C41H66O12	alpha-Hederin	Others	Others	27013-91-8	33.2045	22.6877	28.5926	27.7396	97.5997	92.9616	148.043	107.892	1.06797	0.00599065	0.00992761	3.9786	1.99226	up
MW0055652	MW0121335	761.4543	C41H71O8P	PA(16:1(9Z)/22:4(7Z,10Z,13Z,16Z))	GP	PA	-	44.5178	104.613	68.1885	76.7162	232.622	231.725	181.675	194.106	1.02494	0.000275853	0.000991877	2.85724	1.51462	up
MW0154937	In00063142	763.4672	C37H46N8O6S2	Patellamide C	Alcohol and amines	Amines	81120-74-3	37.6774	65.5847	62.8532	41.4048	186.827	207.25	120.514	132.012	1.03373	0.00951712	0.0143553	3.11586	1.63963	up
MW0011883	MW0014790	764.5578	C44H80NO8P	1,2-Dilinoleoyl-sn-glycero-3-phosphocholine	GP	PC	998-06-1	2.48498	2.08018	2.09925	2.07444	5.82918	5.25812	4.00507	3.47242	1.02796	0.0185626	0.0249717	2.1244	1.08706	up
MW0156170	MW0132250	766.4888	C36H63N12O5	Pseudoargiopinin I	Amino acid and Its metabolites	Amino acid derivatives	117255-12-6	18.1829	38.0616	27.3021	26.6047	103.614	95.3982	60.2387	75.8452	1.02931	0.0059831	0.00992761	3.04215	1.60509	up
MW0055627	MW0121310	767.4974	C41H77O8P	PA(16:0/22:2(13Z,16Z))	GP	PA	-	17.4848	37.2974	31.3562	25.5208	121.152	112.17	65.2072	80.8902	1.02643	0.0106715	0.0157571	3.39801	1.76469	up
MW0056137	MW0121821	767.6279	C46H91O8P	PA(21:0/22:0)	GP	PA	-	0.354806	0.320635	0.341806	0.291831	0.817198	0.828559	0.587624	0.696374	1.0741	0.00425859	0.0075399	2.23803	1.16223	up
MW0055210	MW0116743	769.5609	C41H83N2O6P	N-(Octadecanoyl)sphing-4-enine-1-phosphocholine	SL	Cer	-	8.79609	11.1858	12.6976	9.95324	37.8621	43.5028	52.321	47.1042	1.08507	0.000843238	0.00214492	4.24065	2.08428	up
MW0168952	61197740	770.6699	C38H69NO13	Clarithromycin	Heterocyclic compounds	Heterocyclic compounds	81103-11-9	0.370893	0.373619	0.353698	0.403671	0.919607	0.887536	0.659863	0.628845	1.0515	0.0123383	0.0177678	2.06131	1.04356	up
MW0150117	61354836	777.4312	C38H48N8O10	Glu-Phe-Tyr-Tyr-Arg	Amino acid and Its metabolites	Small Peptide	-	2.93752	5.38131	4.12918	3.83305	27.8168	28.821	11.2689	18.3324	1.0459	0.0237416	0.0303944	5.29689	2.40515	up
MW0057099	MW0123072	784.5282	C46H76NO8P	PC(18:3(6Z,9Z,12Z)/20:5(5Z,8Z,11Z,14Z,17Z))	GP	PC	-	10.8443	18.7309	19.9688	12.053	53.1036	75.2778	47.1273	66.0652	1.05621	0.00320854	0.00605826	3.92184	1.97153	up
MW0055740	MW0121423	785.4526	C43H71O8P	PA(18:1(9Z)/22:6(4Z,7Z,10Z,13Z,16Z,19Z))	GP	PA	-	11.3852	21.1304	16.534	19.2235	52.8811	55.2612	47.15	40.0662	1.0465	0.000488209	0.00148891	2.86143	1.51673	up
MW0055737	MW0121420	789.4844	C43H75O8P	PA(18:1(9Z)/22:4(7Z,10Z,13Z,16Z))	GP	PA	-	24.0676	62.2184	43.1892	33.2419	161.816	195.742	124.434	120.699	1.0289	0.00407698	0.00731847	3.70392	1.88905	up
MW0066531	MW0139941	797.6661	C51H88O6	TG(14:0/14:0/20:5(5Z,8Z,11Z,14Z,17Z))	GL	TG	-	0.357509	0.468492	0.459554	0.467278	1.28053	0.976217	0.853981	0.710146	1.01621	0.0209785	0.0275845	2.17983	1.12421	up
MW0141009	60767027	798.5420	C45H78NO7P	1-(1Z-Octadecenyl)-2-(4Z,7Z,10Z,13Z,16Z,19Z-docosahexaenoyl)-sn-glycero-3-phosphoethanolamine	Others	Others	206059-98-5	692.993	733.55	792.48	763.569	2409.81	2345.22	1469.54	1987.67	1.07117	0.00862133	0.013233	2.75339	1.46121	up
MW0049075	MW0091225	802.6410	C45H87NO10	Culinariside	Alcohol and amines	Amines	-	1.58652	1.86034	1.63218	1.78046	3.69995	4.02815	3.6268	3.40561	1.09325	9.02777e-05	0.000493772	2.15184	1.10557	up
MW0057830	MW0123803	804.6763	C46H94NO7P	PC(o-16:0/22:0)	GP	PC-O	-	0.591413	0.548633	0.478448	0.493065	1.14088	1.04024	1.20661	1.08806	1.08372	2.14818e-05	0.000266237	2.11966	1.08383	up
MW0013435	In00296480	805.6606	C57H88O2	2-Decaprenyl-6-methoxyphenol	Alcohol and amines	Alcohols	-	0.696592	0.658501	0.679577	0.595909	1.32889	1.22296	1.38601	1.41654	1.08869	6.63659e-05	0.000392128	2.03544	1.02534	up
MW0164635	MW0007799	807.6793	C53H92O6	[(2R)-3-[(9Z,12Z,15Z)-octadeca-9,12,15-trienoyl]oxy-2-tetradecanoyloxypropyl] (9Z,12Z)-octadeca-9,12-dienoate	Others	Others	-	1.33451	1.39911	1.22009	1.04588	2.92558	5.11529	2.26143	2.76294	1.00403	0.0486508	0.0576584	2.61326	1.38585	up
MW0062459	MW0131491	808.5844	C46H86NO10P	PS(18:0/22:2(13Z,16Z))	GP	PS	-	454.165	337.78	391.734	381.131	844.553	618.095	963.294	858.351	1.02399	0.00647449	0.010591	2.09885	1.0696	up
MW0011902	60776920	808.7502	C44H84NO8P	1,2-Dioleoyl-sn-Glycero-3-Phosphocholine	GP	PC	4235-95-4	0.196021	0.15352	0.191623	0.177284	0.517452	0.437667	0.469433	0.475321	1.08927	2.5921e-05	0.000279673	2.64441	1.40295	up
MW0055261	60173711	809.5877	C45H91N2O6P	C22 Sphingomyelin	SL	SM	94359-12-3	214.637	149.587	186.308	173.93	387.315	293.549	416.168	364.06	1.02783	0.00224206	0.00451903	2.01679	1.01206	up
MW0163734	MW0009397	809.7273	C49H101N2O6P	[(2S,3R)-2-(hexacosanoylamino)-3-hydroxyoctadecyl] 2-(trimethylazaniumyl)ethyl phosphate	Organic acid And Its derivatives	Phosphoric acids	-	0.213185	0.169991	0.21009	0.196202	0.574156	0.557545	0.734053	0.564637	1.08131	0.00163041	0.00357035	3.07852	1.62224	up
MW0062682	MW0131714	810.6003	C46H88NO10P	PS(20:1(11Z)/20:0)	GP	PS	-	212.233	215.339	247.35	201.557	401.17	424.27	625.961	475.034	1.03565	0.0121752	0.0175763	2.19793	1.13614	up
MW0011041	MW0002300	811.6040	C45H88O9	(2E,6E)-3,7,11,15,19,23,27,31,35-Nonamethylhexatriaconta-2,6-diene-1,10,11,15,19,23,27,31,35-nonol	Alcohol and amines	Alcohols	-	83.5474	69.362	71.0948	66.0644	172.368	145.72	175.25	128.424	1.06066	0.00292786	0.00561012	2.1435	1.09997	up
MW0057854	MW0123828	816.5883	C46H84NO7P	PC(o-18:1(9Z)/20:4(8Z,11Z,14Z,17Z))	GP	PC-O	-	12.822	15.2862	10.663	16.8073	47.0624	36.6029	40.8221	25.7985	1.02529	0.00980049	0.0146249	2.70403	1.43511	up
MW0057738	MW0123711	818.6732	C50H96NO7P	PC(24:1(15Z)/P-18:1(11Z))	GP	PC	-	0.361396	0.446739	0.458008	0.343763	1.05659	1.00852	0.833829	0.826696	1.07268	0.000899359	0.00225323	2.31419	1.21051	up
MW0114876	60447667	819.4534	C43H60N2O12	NCGC00386087-01_C43H60N2O12_(2S)-N-[(2E,4E,6S,7R)-7-{(3S,4R)-3,4-Dihydroxy-5-[(1E,3E,5E)-7-(4-hydroxy-2-oxo-1,2-dihydro-3-pyridinyl)-6-methyl-7-oxo-1,3,5-heptatrien-1-yl]tetrahydro-2-furanyl}-6-methoxy-5-methyl-2,4-octadien-1-yl]-2-{(2R,3R,4R,6S)-2,3,4-trihydroxy-5,5-dimethyl-6-[(1E,3E)-1,3-pentadien-1-yl]tetrahydro-2H-pyran-2-yl}butanamide	Heterocyclic compounds	Heterocyclic compounds	-	2.12476	2.33713	1.87877	1.79721	4.98999	5.96735	3.03302	4.41888	1.01303	0.0225135	0.0291101	2.26217	1.17771	up
MW0058700	MW0126524	820.6548	C49H94NO8P	PE(22:0/22:2(13Z,16Z))	GP	PE	-	0.736025	1.02748	0.769424	0.928241	2.59158	2.56335	2.26569	2.32005	1.0864	8.78259e-06	0.000194045	2.81427	1.49276	up
MW0111283	MW0135507	822.6596	C46H92N2O6P	SM(d17:1/24:1(15Z))	Organic acid And Its derivatives	Phosphoric acids	-	0.805745	1.19557	0.915243	0.863521	1.70851	1.79441	2.59185	2.17519	1.01738	0.00666372	0.0107973	2.18777	1.12946	up
MW0061164	MW0127541	825.5625	C46H81O10P	PG(18:1(9Z)/22:4(7Z,10Z,13Z,16Z))	GP	PG	-	104.758	219.034	148.866	149.345	497.269	450.953	284.057	363.182	1.00128	0.00793136	0.012353	2.56504	1.35898	up
MW0056904	MW0122875	830.5682	C46H82NO8P	PC(16:0/22:5(4Z,7Z,10Z,13Z,16Z))	GP	PC	-	115.263	87.6128	91.1461	84.7658	234.64	177.475	310.216	267.113	1.03148	0.00970944	0.0145419	2.61214	1.38523	up
MW0160910	MW0021191	830.6782	C58H89NO3	2-amino-5-[(2E,6E,10E,14E,18E,22E,26E,30E,34E)-3,7,11,15,19,23,27,31,35,39-decamethyltetraconta-2,6,10,14,18,22,26,30,34,38-decaenyl]-3-methoxy-6-methylcyclohexa-2,5-diene-1,4-dione	Aldehyde,Ketones,Esters	Ketones	-	0.414062	0.421716	0.436975	0.44966	1.2171	0.92508	1.10228	1.06326	1.08921	0.00152326	0.00337436	2.50098	1.3225	up
MW0061705	MW0129190	831.5717	C45H87O13P	PI(18:0/18:0)	GP	PI	-	39.2507	28.3867	29.6082	31.6127	92.782	73.4208	147.096	128.048	1.03039	0.017232	0.0234524	3.42506	1.77613	up
MW0048973	MW0090749	833.5886	C54H82O4	Coenzyme Q9	Aldehyde,Ketones,Esters	Ketones	303-97-9	73.9891	59.5028	68.7138	54.1289	150.018	168.059	285.954	177.07	1.03103	0.02236	0.0290082	3.0472	1.60748	up
MW0057646	60820168	834.7043	C48H84NO8P	1-Stearoyl-2-docosahexanoyl-sn-glycero-3-phosphocholine	GP	PC	-	0.584663	0.509902	0.494334	0.470862	1.05135	1.38338	0.969156	1.03299	1.0671	0.00578491	0.0097324	2.15407	1.10707	up
MW0063564	60301203	835.6647	C47H93N2O6P	C24:1 Sphingomyelin	SL	SM	94359-13-4	25.9835	16.5282	17.7537	17.5366	54.411	63.4719	83.6392	56.4922	1.05532	0.00414685	0.00739265	3.31629	1.72957	up
MW0077581	MW0151084	837.6769	C57H92O6	TG(18:3(9Z,12Z,15Z)/18:3(9Z,12Z,15Z)/18:3(9Z,12Z,15Z))	GL	TG	-	11.8313	7.536	7.83789	8.09938	29.6865	28.7861	35.9852	23.7526	1.06308	0.00165223	0.00360459	3.3483	1.74343	up
MW0056809	MW0122777	838.6303	C46H90NO8P	PC(14:0/24:1(15Z))	GP	PC	-	11.6017	12.452	13.2603	9.95321	23.3391	20.0815	30.5926	25.5639	1.03393	0.00658043	0.0107216	2.10668	1.07497	up
MW0114039	61341049	842.4612	C42H67NO16	Carbomycin	Heterocyclic compounds	Heterocyclic compounds	4564-87-8	2.69408	4.90851	2.90685	2.79546	12.3743	12.5492	8.97644	14.6018	1.05778	0.00197874	0.00414609	3.6454	1.86608	up
MEDP1054	60582346	845.6495	C42H62O16	Liquorice	Organic acid And Its derivatives	Organic acid And Its derivatives	1405-86-3	0.388405	0.442335	0.385772	0.479346	1.21099	1.23637	0.851914	0.923811	1.06808	0.00603607	0.00998866	2.49024	1.31628	up
MW0058739	MW0126564	848.6824	C51H98NO8P	PE(22:1(13Z)/24:1(15Z))	GP	PE	-	0.429466	0.712476	0.635601	0.458949	1.77575	1.96444	1.23172	1.21574	1.03205	0.00953735	0.0143553	2.76667	1.46815	up
MW0162039	MW0027936	849.6780	C58H88O4	3-[(2E,6E,10E,14E,18E,22E,26E,30E,34E)-3,7,11,15,19,23,27,31,35,39-decamethyltetraconta-2,6,10,14,18,22,26,30,34,38-decaenyl]-4-hydroxy-5-methoxybenzoic acid	Benzene and substituted derivatives	Benzene and substituted derivatives	-	0.68286	0.936766	0.757063	0.676343	1.84707	2.36086	2.12748	2.25941	1.08143	0.000174427	0.000748351	2.81517	1.49322	up
MW0014018	In00305495	851.6431	C58H90O4	3-Demethylubiquinol-10	Benzene and substituted derivatives	Phenolics	-	12.9265	26.6808	19.2743	15.5214	56.7221	76.5074	44.3316	43.2149	1.01745	0.0124141	0.0178329	2.9673	1.56915	up
MW0058435	MW0126259	852.6443	C47H92NO8P	PE(20:0/22:1(13Z))	GP	PE	-	6.67579	10.6713	8.14654	6.86971	28.1492	40.3483	28.0009	24.3499	1.06993	0.00593608	0.00989346	3.73411	1.90076	up
MW0058434	MW0126258	854.6525	C47H94NO8P	PE(20:0/22:0)	GP	PE	-	2.60546	4.22464	3.06556	2.89834	9.72086	10.3298	6.43843	6.72195	1.03429	0.0102645	0.0152527	2.59583	1.3762	up
MW0069340	MW0142769	857.6662	C54H90O6	TG(15:0/18:3(9Z,12Z,15Z)/18:4(6Z,9Z,12Z,15Z))	GL	TG	-	0.815388	1.20619	1.04748	1.00037	3.5876	2.55921	1.89942	2.35113	1.0335	0.0187021	0.0251013	2.55499	1.35332	up
MW0069377	MW0142806	859.6819	C56H90O6	TG(15:0/18:4(6Z,9Z,12Z,15Z)/20:5(5Z,8Z,11Z,14Z,17Z))	GL	TG	-	1.00647	1.41296	1.2163	1.07048	5.32942	2.72781	2.47432	3.49559	1.02321	0.0351106	0.0431931	2.98056	1.57558	up
MW0056970	MW0122942	860.6109	C48H88NO8P	PC(18:0/22:4(7Z,10Z,13Z,16Z))	GP	PC	-	10.3852	10.3642	10.2905	7.2488	21.2235	21.5976	31.0621	25.5573	1.04667	0.00421244	0.00749235	2.59712	1.37691	up
MW0069348	MW0142777	861.6959	C56H92O6	TG(15:0/18:3(9Z,12Z,15Z)/20:5(5Z,8Z,11Z,14Z,17Z))	GL	TG	-	0.65564	0.823732	0.593421	0.603124	2.41579	1.5864	1.45105	1.69122	1.05472	0.0114158	0.0166868	2.66991	1.41679	up
MW0115368	L0008686	869.4776	C46H80N2O13	Tilmicosin	Heterocyclic compounds	Heterocyclic compounds	108050-54-0	1.98882	3.18981	2.46311	2.60992	9.29836	11.7134	5.84682	7.24881	1.04751	0.0166132	0.0227432	3.32702	1.73423	up
MW0162947	MW0027940	875.6684	C58H92O3	3-[(2E,6E,10E,14E,18E,22E,26E,30E,34E)-3,7,11,15,19,23,27,31,35,39-decamethyltetraconta-2,6,10,14,18,22,26,30,34,38-decaenyl]-5-methoxy-2-methylcyclohexa-2,5-diene-1,4-diol	Others	Others	-	0.162344	0.207849	0.176637	0.143016	0.592925	0.616853	0.497486	0.511447	1.09065	0.000219209	0.000848515	3.21624	1.68538	up
MW0151246	MW0106066	879.4529	C45H62N6O12	Hydrogenobyrinate a,c diamide	Organic acid And Its derivatives	Organic acid And Its derivatives	-	2.24789	1.91817	1.76004	1.89753	4.7679	4.46346	4.06498	4.20151	1.08887	3.5421e-05	0.000307951	2.23654	1.16127	up
MW0146493	MW0053386	880.4648	C47H71NO12	Azaspiracid	Organic acid And Its derivatives	Organic acid And Its derivatives	214899-21-5	2.02275	1.7993	1.88056	1.71675	3.86467	3.7986	3.56546	4.00636	1.09553	6.02108e-06	0.000186214	2.05342	1.03803	up
MW0139258	MW0127006	881.4647	C47H70O14	Pectenotoxin 2	Heterocyclic compounds	Heterocyclic compounds	97564-91-5	1.91878	1.85585	1.96829	2.02743	5.08775	5.16859	3.99981	4.32738	1.09195	0.00227465	0.00455628	2.39159	1.25797	up
MW0152580	61102770	892.4897	C41H53N11O12	Leucokinin I	Amino acid and Its metabolites	Amino acid derivatives	104600-89-7	1.95738	2.05512	1.98884	1.8169	4.39095	4.95109	3.78932	4.33572	1.09313	0.00149393	0.00334441	2.23414	1.15972	up
MW0147424	In00016915	893.4765	C55H72MgN4O5	Chlorophyll	Tryptamines,Cholines,Pigments	Pigments	479-61-8	1.99591	1.86399	1.75937	1.97536	4.00537	4.38118	3.78649	4.38116	1.09437	0.000187964	0.000773772	2.17972	1.12414	up
MW0069129	MW0142555	893.7579	C56H102O6	TG(15:0/16:1(9Z)/22:2(13Z,16Z))	GL	TG	-	0.0417528	0.0617056	0.0578592	0.0395184	0.460456	0.225083	0.193993	0.141883	1.02484	0.0615014	0.0713637	5.08582	2.34648	up
MW0056964	61317305	894.4755	C46H84NO8P	1-Stearoyl-2-arachidonoyl-sn-glycero-3-phosphocholine	GP	PC	35418-59-8	2.14435	2.01715	1.8998	1.96623	4.70276	4.37067	5.37429	4.74958	1.08996	0.00054834	0.00160911	2.39144	1.25788	up
MW0081744	MW0155435	901.7343	C59H96O6	TG(20:3n6/18:3(9Z,12Z,15Z)/18:3(9Z,12Z,15Z))	GL	TG	-	0.0633602	0.094035	0.0686323	0.0638387	0.607931	0.510327	0.220194	0.203966	1.01821	0.0544333	0.063833	5.32114	2.41173	up
MW0150765	MW0105010	903.4515	C41H64N10O14	Herpes Virus Inhibitor 1	Organic acid And Its derivatives	Organic acid And Its derivatives	-	2.08054	2.04669	2.04163	1.95427	4.62229	4.72231	4.17561	4.41415	1.10353	0.00015385	0.000692027	2.20782	1.14262	up
MW0060996	MW0125807	904.7466	C55H106NO8P	PE-NMe2(24:1(15Z)/24:1(15Z))	GP	PE	-	0.0475962	0.054433	0.0447912	0.0293185	0.41364	0.202483	0.154577	0.121027	1.01132	0.0719607	0.0821904	5.06263	2.33989	up
MW0149544	In00088897	905.4572	C55H68MgN4O6	Geranylgeranyl bacteriochlorophyllide a	Tryptamines,Cholines,Pigments	Pigments	-	2.02613	2.06811	1.84365	1.79536	4.28096	4.42233	3.80342	4.39212	1.09645	9.02143e-05	0.000493772	2.18522	1.12778	up
MW0127810	In00665023	912.4675	C51H79NO14	(1R,16Z,27Z,29Z)-1,18-dihydroxy-12-[1-(4-hydroxy-3-methoxycyclohexyl)propan-2-yl]-19,31-dimethoxy-15,17,21,23,30,36-hexamethyl-11,25,37-trioxa-4-azatetracyclo[31.3.1.0(2),(2)]heptatriaconta-16,27,29-triene-2,3,10,14,20-pentone	Others	Others	-	2.31057	2.57273	2.29496	2.12642	5.62556	6.51443	4.8353	5.31545	1.08942	0.00179446	0.00385	2.39565	1.26042	up
MW0159465	MW0181941	915.4836	C55H74N4O6Zn	Zn-Bacteriochlorophyll a	Heterocyclic compounds	Heterocyclic compounds	-	2.22199	2.27855	2.33922	2.24754	7.30344	7.59803	6.30187	7.82045	1.10143	0.00062605	0.00173242	3.19389	1.67531	up
MW0102978	MW0178996	915.7697	C57H104O9	Triricinolein	GL	TG	-	0.0521113	0.0766748	0.0901979	0.0789112	0.290372	0.402674	0.17538	0.192009	1.0201	0.0342145	0.0421798	3.55976	1.83178	up
MW0115441	61305019	916.4729	C46H77NO17	Tylosin	Heterocyclic compounds	Heterocyclic compounds	1401-69-0 | 8026-48-0 | 1405-54-5	2.31076	2.31389	2.20396	2.12785	5.60059	6.05064	5.07044	5.85039	1.10109	0.000341582	0.00115346	2.5202	1.33354	up
MW0106546	MW0098066	917.4769	C47H70N6O10	Dolastatin 16	Others	Medicine	-	2.11416	1.86133	1.85442	1.87908	3.84988	3.99659	3.7942	3.95875	1.09778	5.89461e-07	9.75488e-05	2.02354	1.01688	up
MW0145594	MW0051334	919.4815	C44H66N12O12	Arg-Gly-Tyr-Val-Tyr-Gln-Gly-Leu	Amino acid and Its metabolites	polypeptide	-	3.08559	2.75412	2.70844	3.38554	8.76143	7.56174	9.50309	9.0004	1.08479	0.000248894	0.000911829	2.91835	1.54515	up
MW0157257	MW0136117	922.4793	C41H65N13O10	Substance P (1-7)	Amino acid and Its metabolites	polypeptide	-	2.31446	1.94746	1.98217	2.00381	4.66016	4.82742	5.02761	4.8149	1.09466	3.65617e-07	9.0762e-05	2.34364	1.22875	up
MW0105627	61332374	931.4523	C46H66N12O9	Angiotensin III	Benzene and substituted derivatives	Benzene and substituted derivatives	12687-51-3	2.11875	1.97237	1.93116	1.85792	4.39301	4.98259	3.59534	4.29018	1.08462	0.00300965	0.00573853	2.19044	1.13122	up
MW0016585	MW0056490	934.4634	C41H75N3O15P2	CDP-DG(a-13:0/i-16:0)	GL	DG	-	2.01258	1.71296	1.79792	1.6971	3.64809	3.73722	3.46662	4.13687	1.08793	0.000132192	0.000616472	2.07585	1.0537	up
MW0054345	MW0110609	935.4638	C48H72O19	Licoricesaponin F3	Organic acid And Its derivatives	Organic acid And Its derivatives	-	2.07311	2.08914	1.98063	2.1786	4.1837	4.31513	3.80108	4.73718	1.09049	0.00107241	0.00258361	2.04736	1.03377	up
FDATN00897	L0006429	937.4725	C50H74O14	Doramectin	Others	FDA	117704-25-3	2.51304	2.79803	2.5026	1.99401	7.75172	9.36737	6.10217	7.16592	1.08149	0.00353746	0.00656232	3.0983	1.63148	up
MW0155721	MW0130242	938.4691	C42H69N9O14S	Prepro CCK Fragment V-9-M	Others	Others	-	2.45559	2.36522	2.32324	2.23375	6.18049	7.91199	5.08934	5.94492	1.083	0.00672405	0.0108648	2.67939	1.4219	up
MW0145605	MW0051346	940.4796	C35H67N17O11	Arg-Lys-Arg-Ser-Arg-Ala-Glu	Amino acid and Its metabolites	Small Peptide	-	2.7337	3.10899	2.74503	2.69243	11.2434	10.8794	6.32324	8.21666	1.07106	0.0117838	0.0171174	3.2502	1.70053	up
MW0054191	61364764	942.4826	C48H75N5O14	(10R,11S,12S,14R,16S,20S,21R,22S,24E)-16-[(R)-amino(hydroxy)methoxy]-12-hydroxy-20-{(2S,3S,7R,8R,9R,10E)-11-[(hydroxymethyl)(methyl)amino]-2,8-dimethoxy-3,7,9-trimethyl-6-oxoundec-10-en-1-yl}-10,22-dimethoxy-11,14,21-trimethyl-3,7,19,27-tetraoxa-29,30,31-triazatetracyclo[24.2.1.1~2,5~.1~6,9~]hentriaconta-1(28),2(31),4,6(30),8,24,26(29)-heptaen-18-one	Alcohol and amines	Amines	-	2.22274	2.47854	2.19526	2.18565	5.32991	5.41218	4.47661	5.39594	1.09557	0.000496244	0.00150162	2.26979	1.18256	up
MW0147425	MW0057397	945.4773	C55H70MgN4O6	Chlorophyll b	Heterocyclic compounds	Heterocyclic compounds	519-62-0	2.59231	2.31048	2.46585	2.48507	7.02851	6.61431	8.01621	8.05187	1.09232	0.000658813	0.00180454	3.0152	1.59225	up
MW0079128	MW0152800	947.7444	C59H104O6	TG(20:0/18:3(9Z,12Z,15Z)/18:2(9Z,12Z))	GL	TG	-	0.037638	0.0750737	0.0524029	0.0547022	0.346577	0.197002	0.189201	0.171957	1.04343	0.0220772	0.0287696	4.11587	2.0412	up
MW0157489	MW0177268	955.6960	C61H94O8	Thermozeaxanthin-15	Others	Others	-	0.0712797	0.068313	0.0727909	0.0768907	0.279033	0.239928	0.284521	0.229374	1.09572	0.000768848	0.00200811	3.57051	1.83613	up
MW0011301	MW0004804	957.4681	C47H72O20	(3beta,4alpha,16alpha)-17-Carboxy-16-hydroxy-23-oxo-28-norolean-12-en-3-yl O-beta-D-galactopyranosyl-(1->2)-O-[beta-D-xylopyranosyl-(1->3)]-beta-D-glucopyranosiduronic acid	Organic acid And Its derivatives	Organic acid And Its derivatives	-	1.91259	1.7729	1.68149	1.70484	3.75587	3.80142	3.38918	3.89199	1.09706	5.85874e-05	0.000368942	2.09825	1.06919	up
MW0057570	MW0123543	958.6609	C54H98NO8P	PC(22:4(7Z,10Z,13Z,16Z)/24:1(15Z))	GP	PC	-	0.420612	0.316332	0.283443	0.333922	1.09011	0.94158	1.01444	1.00031	1.08316	3.98411e-06	0.000171907	2.98783	1.5791	up
MW0061838	MW0129450	961.4811	C45H80O16P2	PIP(16:0/20:4(5Z,8Z,11Z,14Z))	GP	PI-P	-	2.08592	1.93459	2.08943	2.02354	4.451	4.9197	3.92398	4.72013	1.0942	0.00115279	0.00274642	2.2149	1.14724	up
MW0106279	61344886	967.4825	C40H62N12O14S	Cys-Asp-Pro-Gly-Tyr-Ile-Gly-Ser-Arg	Amino acid and Its metabolites	polypeptide	110590-60-8	1.88821	2.11257	2.02871	1.6733	4.25025	4.27895	3.20372	3.90339	1.07127	0.00202925	0.00417682	2.02995	1.02145	up
MW0166324	MW0001028	969.4897	C53H72NO14-	(19E,21E,23E,25E,27E,29E,31E)-17-[7-(4-aminophenyl)-5-hydroxy-4-methyl-7-oxoheptan-2-yl]-1,3,5,33,37-pentahydroxy-18-methyl-9,13,15-trioxo-16,39-dioxabicyclo[33.3.1]nonatriaconta-19,21,23,25,27,29,31-heptaene-36-carboxylate	Aldehyde,Ketones,Esters	Esters	-	1.70817	1.52418	1.66103	1.61011	3.25132	3.33914	3.04188	3.51477	1.09576	0.000107097	0.00052868	2.02154	1.01546	up
MW0057761	MW0123734	979.7230	C56H101NO10P	PC(DiMe(13,5)/DiMe(13,5))	GP	PC	-	0.0407836	0.0472919	0.0216429	0.038848	0.327543	0.171705	0.207934	0.14498	1.04694	0.0211385	0.0276701	5.7359	2.52002	up
MW0016440	MW0056345	982.4971	C48H79N3O15P2	CDP-DG(16:1(9Z)/20:4(5Z,8Z,11Z,14Z))	GL	DG	-	1.69338	1.68817	1.53967	1.47477	3.68162	4.17273	3.25655	3.2164	1.08756	0.00209895	0.00428995	2.24004	1.16353	up
MW0052964	MW0101250	984.6683	C52H99NO13	Galabiosylceramide(d18:1/22:0)	SL	Cer	-	0.163028	0.202092	0.224628	0.194761	0.776876	0.744086	0.703113	0.650587	1.09563	4.14284e-05	0.00032176	3.66428	1.87353	up
MW0150795	MW0105208	986.5064	C44H67N13O13	HGGFKPTDK/1_0	Others	Others	-	1.38473	1.22094	1.3644	1.24629	2.66716	3.07265	3.04062	3.06739	1.09212	9.73018e-05	0.000510615	2.27128	1.18351	up
MW0151861	61363654	989.5001	C44H70O23	Isorebaudioside A	Others	Others	-	1.64936	1.67574	1.48271	1.4134	3.27239	3.47563	2.78059	3.20928	1.08763	0.00045424	0.00141117	2.04749	1.03386	up
MW0108333	61244871	995.5097	C49H74N10O12	Microcystin-LR	Heterocyclic compounds	Heterocyclic compounds	101043-37-2	1.52861	1.22878	1.16774	1.30923	2.80159	2.61834	2.42033	2.93671	1.07443	0.00010602	0.000527834	2.05889	1.04187	up
MW0016443	MW0056348	1006.4981	C50H79N3O15P2	CDP-DG(16:1(9Z)/22:6(4Z,7Z,10Z,13Z,16Z,19Z))	GL	DG	-	1.26974	1.18053	1.13533	1.21203	2.42026	2.58035	2.35021	2.61124	1.09809	3.49274e-05	0.000307951	2.07645	1.05412	up
MW0154448	MW0119558	1012.5223	C46H71N13O14	Neurotensin (1-8)	SL	Cer	-	1.20372	1.27316	1.47236	1.30412	2.91392	3.10238	2.80807	3.15101	1.09392	6.50634e-06	0.000186214	2.27957	1.18876	up
MW0141002	MW0011292	1014.5113	C49H69N13O12	[Val5] Angiotensin II,human	Others	Others	-	1.26523	1.20687	1.21216	1.12737	2.62905	2.94209	2.15149	2.53412	1.08581	0.0030012	0.0057318	2.13166	1.09198	up
MW0157467	61394509	1023.7215	C69H98O6	TG(22:6(4Z,7Z,10Z,13Z,16Z,19Z)/22:6(4Z,7Z,10Z,13Z,16Z,19Z)/22:6(4Z,7Z,10Z,13Z,16Z,19Z))	GL	TG	-	0.0320786	0.0367796	0.0312117	0.0367971	0.469005	0.149855	0.188294	0.137959	1.03536	0.0817463	0.0921029	6.90534	2.78771	up
MW0016438	MW0056343	1026.5227	C50H81N3O15P2	CDP-DG(16:0/22:6(4Z,7Z,10Z,13Z,16Z,19Z))	GL	DG	-	1.08634	0.972315	1.02025	1.00694	1.98451	2.05594	1.99673	2.22622	1.09558	5.90987e-05	0.000370161	2.02244	1.0161	up
MW0016507	MW0056412	1032.5067	C52H81N3O15P2	CDP-DG(18:2(9Z,12Z)/22:6(4Z,7Z,10Z,13Z,16Z,19Z))	GL	DG	-	1.17167	0.896786	0.949557	0.984129	1.82548	2.01838	2.05573	2.11828	1.07223	2.59039e-05	0.000279673	2.00339	1.00245	up
MW0144411	MW0048942	1037.5006	C54H72N8O15	Aeruginopeptin 917S-A	Benzene and substituted derivatives	Phenolics	-	1.24973	0.985016	1.02307	1.07745	2.13484	2.27655	2.03514	2.41352	1.07916	6.15768e-05	0.000378	2.04372	1.0312	up
MW0054711	MW0112642	1039.5101	C52H82O23	Medicoside J	Terpenoids	Triterpene	-	1.13684	0.899291	0.916572	0.974829	1.84462	2.09164	1.92339	2.10757	1.07878	2.48866e-05	0.000279673	2.02856	1.02046	up
MW0061870	MW0129482	1051.4966	C48H86O18P2	PIP(18:1(11Z)/18:3(6Z,9Z,12Z))	GP	PI-P	-	0.98804	0.850107	0.914876	0.929409	1.92254	1.93547	2.06113	2.10367	1.09342	4.92936e-06	0.000185795	2.17868	1.12345	up
MW0151193	61360022	1052.4934	C50H77N5O13S3	Hoiamide A triacetate	Aldehyde,Ketones,Esters	Esters	-	1.05295	0.861999	0.919688	0.891463	1.74287	1.82829	1.82917	2.17408	1.07479	0.000670826	0.00182077	2.0328	1.02347	up
MW0102824	61302389	1056.5084	C50H83NO21	Tomatine	Alkaloids	Steroid alkaloids	17406-45-0	1.03997	0.902875	0.86487	0.910522	1.78094	2.06429	1.88752	2.16586	1.08385	0.000321731	0.00111222	2.12429	1.08698	up
MW0106061	61340049	1060.5122	C50H73N15O11	Bradykinin	Amino acid and Its metabolites	Amino acid derivatives	58-82-2	1.12457	0.899046	0.83609	1.009	1.75137	2.10837	1.86819	2.10845	1.06301	0.000181777	0.000764515	2.02558	1.01833	up
MW0156354	MW0133264	1063.5124	C52H72N12O10	Renin Inhibitor Peptide	Others	Others	-	1.07963	0.8321	0.851451	0.870679	1.76751	1.75039	1.84858	1.92546	1.07521	2.89444e-05	0.000290692	2.00667	1.0048	up
MW0015961	60122162	1071.5053	C51H84O22	Trigonelloside C	Heterocyclic compounds	Heterocyclic compounds	60478-69-5	1.05102	0.78702	0.878314	0.88533	1.83429	1.76394	1.83533	2.03674	1.07484	2.08375e-05	0.000266237	2.07411	1.05249	up
MW0016532	MW0056437	1074.5258	C54H81N3O15P2	CDP-DG(20:4(5Z,8Z,11Z,14Z)/22:6(4Z,7Z,10Z,13Z,16Z,19Z))	GL	DG	-	1.03262	0.758397	0.776099	0.79167	1.63774	1.86711	1.78555	1.93354	1.06833	4.06024e-05	0.00032176	2.15077	1.10485	up
MW0106062	60540144	1076.5209	C50H73N15O12	Bradykinin hydroxyproline	Amino acid and Its metabolites	Amino acid derivatives	37642-65-2	0.94914	0.847004	0.935621	0.881061	1.67845	1.75734	1.95448	1.9536	1.08566	0.000365169	0.00121549	2.03272	1.02341	up
MW0145203	MW0051110	1076.7443	C59H101N3O14	Aplyronine A	Others	Others	151923-84-1	0.0312171	0.0480272	0.0366886	0.0436048	0.342323	0.229375	0.262788	0.281517	1.09182	0.00174869	0.00377965	6.99524	2.80637	up
MW0158043	In00052181	1079.5097	C58H84N2O18	Trichomycin A	Heterocyclic compounds	Heterocyclic compounds	12698-99-6	1.03652	0.817597	0.91886	0.834643	1.7734	1.75438	1.83861	1.94148	1.08056	9.82717e-06	0.000194045	2.02567	1.0184	up
MW0016574	MW0056479	1080.5168	C56H81N3O15P2	CDP-DG(22:6(4Z,7Z,10Z,13Z,16Z,19Z)/22:6(4Z,7Z,10Z,13Z,16Z,19Z))	GL	DG	-	1.03723	0.82242	0.876277	0.870655	1.82679	1.77252	1.72827	1.91242	1.08483	7.42726e-06	0.000186214	2.00744	1.00536	up
MW0106232	In00177782	1084.5167	C55H73N9O10S2	Cyclolinopeptide F	Amino acid and Its metabolites	Small Peptide	-	1.07319	0.810421	0.85872	0.872401	1.7875	1.82066	1.98224	2.14308	1.07006	9.48554e-05	0.000506553	2.13943	1.09723	up
MW0158295	MW0179066	1086.5195	C61H65N15O6	Trp-Arg-Trp-Trp-Trp-Trp-NH2	Amino acid and Its metabolites	Small Peptide	-	0.905082	0.806464	0.728226	0.781863	1.61094	1.67181	1.60744	1.80969	1.0876	1.07075e-05	0.000204496	2.07965	1.05634	up
MW0148252	MW0093142	1087.5277	C51H84O23	Deltoside	Heterocyclic compounds	Heterocyclic compounds	62751-68-2	1.01249	0.807515	0.847337	0.817311	1.6802	1.85647	1.91889	2.08164	1.07596	0.000165986	0.000729712	2.16297	1.11301	up
MW0147481	In00067206	1093.7142	C60H86O19	Pacific ciguatoxin 1	Heterocyclic compounds	Heterocyclic compounds	11050-21-8	0.0533128	0.053471	0.0623713	0.0419138	0.291035	0.284588	0.257686	0.245871	1.09805	5.79148e-05	0.000366689	5.11293	2.35415	up
MW0140279	61311327	1096.5150	C54H69N11O10S2	Lanreotide acetate	Amino acid and Its metabolites	Small Peptide	-	1.05846	0.871328	0.9203	0.891198	1.88421	1.87123	2.02039	2.00689	1.08798	2.35008e-06	0.000143918	2.08022	1.05674	up
MW0016567	MW0056472	1100.5328	C54H85N3O15P2	CDP-DG(22:6(4Z,7Z,10Z,13Z,16Z,19Z)/20:2(11Z,14Z))	GL	DG	-	1.09043	0.852038	0.852859	0.922219	1.96581	1.99837	1.95553	2.17131	1.08228	7.43411e-06	0.000186214	2.17644	1.12197	up
MW0145179	MW0050958	1101.5375	C45H82N12O14S2	Anti-Inflammatory Peptide 1	Others	Others	-	1.0244	0.858823	0.994585	0.97595	1.90362	2.10093	2.29042	2.33797	1.08056	0.000464735	0.00143232	2.24014	1.16359	up
MW0016548	MW0056453	1102.5459	C56H85N3O15P2	CDP-DG(22:5(4Z,7Z,10Z,13Z,16Z)/22:5(4Z,7Z,10Z,13Z,16Z))	GL	DG	-	1.0873	0.855798	0.988136	0.968105	2.18573	2.17819	2.23457	2.21938	1.09072	4.79301e-05	0.000340053	2.26138	1.1772	up
MW0168393	MW0003637	1107.5296	C54H84O22	(2S,3S,4S,5R,6R)-6-[[(3S,4S,4Ar,6aR,6bS,8aR,9R,12aS,14aR,14bR)-4-(hydroxymethyl)-9-[(5-hydroxy-6-methyl-4-oxo-2,3-dihydropyran-2-yl)oxy]-4,6a,6b,8a,11,11,14b-heptamethyl-1,2,3,4a,5,6,7,8,9,10,12,12a,14,14a-tetradecahydropicen-3-yl]oxy]-5-[(2S,3R,4S,5S,6R)-4,5-dihydroxy-6-(hydroxymethyl)-3-[(2S,3R,4S,5S,6R)-3,4,5-trihydroxy-6-(hydroxymethyl)oxan-2-yl]oxyoxan-2-yl]oxy-3,4-dihydroxyoxane-2-carboxyli…	Others	Others	-	1.08799	0.804254	0.843539	0.857621	1.67625	1.74938	1.81036	2.02929	1.06184	0.00010787	0.000529578	2.02183	1.01567	up
FDATN00882	L0006414	1113.5320	C52H90CaO20	Mupirocin calcium	Others	FDA	115074-43-6	0.986659	0.795957	0.878429	0.880812	1.71407	1.78243	1.80227	2.0093	1.08256	5.71581e-05	0.000366689	2.06335	1.04499	up
MW0011317	MW0004825	1115.5382	C53H88O22	(3beta,5.Xi.,9.Xi.,16beta)-28-(beta-D-Glucopyranosyloxy)-16-hydroxyolean-12-en-3-yl beta-D-xylopyranosyl-(1->6)-beta-D-glucopyranosyl-(1->6)-beta-D-glucopyranoside	Terpenoids	Terpene	-	1.03393	0.836435	0.825991	0.854022	1.79003	1.82088	1.83333	2.00046	1.0832	7.47683e-06	0.000186214	2.09687	1.06824	up
MW0140868	MW0011120	1116.5426	C57H75N13O10S	[DPro4,DTrp7,9] Substance P (4-11)	Others	Others	-	0.981479	0.720159	0.830131	0.826037	1.61545	1.74795	1.751	1.94529	1.06978	5.53722e-05	0.000363209	2.10247	1.07209	up
MW0162713	MW0003751	1118.5430	C54H85O24-	(2S,5R)-6-[[(3S,4aR,6aR,6bS,8aS,12aS,14aR,14bR)-4,4,6a,6b,11,11,14b-heptamethyl-8a-[(3R,4S,5S)-3,4,5-trihydroxy-6-(hydroxymethyl)oxan-2-yl]oxycarbonyl-1,2,3,4a,5,6,7,8,9,10,12,12a,14,14a-tetradecahydropicen-3-yl]oxy]-5-hydroxy-4-[(3R,4S,5R)-3,4,5-trihydroxy-6-(hydroxymethyl)oxan-2-yl]oxy-3-[(3R,4S,5S)-3,4,5-trihydroxy-6-(hydroxymethyl)oxan-2-yl]oxyoxane-2-carboxylate	Others	Others	-	1.04044	0.843112	0.870673	0.882841	1.74189	2.05969	1.8944	2.12999	1.08001	0.000233367	0.000882703	2.15173	1.1055	up
MW0154426	61378079	1120.5442	C50H73N17O11S	neuromedin C	Amino acid and Its metabolites	polypeptide	81608-30-2	0.992646	0.806375	0.916357	0.893254	1.79459	1.89013	1.82388	2.05256	1.08676	2.21486e-05	0.000271431	2.0953	1.06716	up
MW0063437	MW0134325	1121.5363	C53H84O25	Saponarioside G	Terpenoids	Terpene	223376-72-5	1.09601	0.837344	0.945457	0.907024	1.99858	2.03844	1.95029	2.10359	1.08525	1.59719e-05	0.000231279	2.13715	1.09569	up
MW0147108	In00083367	1123.5372	C62H92O19	Caribbean ciguatoxin 1	Heterocyclic compounds	Heterocyclic compounds	-	1.16262	1.00507	0.989498	1.05564	2.08168	2.06473	1.99925	2.33667	1.0874	9.95152e-05	0.000512988	2.01346	1.00967	up
MW0012905	MW0014139	1124.5376	C54H87NO21	1-O-(28-Oxo-3-((pentopyranosyl-(1->2)pentopyranosyl-(1->6)-2-acetamido-2-deoxyhexopyranosyl)oxy)olean-12-en-28-yl)hexopyranose	FA	Others	-	1.35919	1.17056	1.20005	1.20111	2.53856	2.43039	2.58805	2.53033	1.09466	6.97599e-07	9.75488e-05	2.04573	1.03262	up
MW0133674	In00193963	1127.5441	C60H88O21	4-Hydroxy-7-oxociguatoxin	Heterocyclic compounds	Heterocyclic compounds	-	1.1008	0.876485	0.96269	1.03804	2.01433	2.01577	1.98061	2.19833	1.08395	4.94391e-06	0.000185795	2.0636	1.04517	up
MW0154425	61378076	1132.5446	C52H73N15O12S	Neuromedin B	Amino acid and Its metabolites	polypeptide	87096-84-2	1.16416	0.852547	0.998991	0.944457	2.03862	2.11935	2.05083	2.19659	1.07829	4.00379e-05	0.00032176	2.12249	1.08576	up
MW0134459	MW0041620	1133.5473	C60H86O18	54-Deoxyciguatoxin	Benzene and substituted derivatives	Benzene and substituted derivatives	-	1.0668	0.797826	0.949901	0.947808	1.9766	2.05147	1.94301	2.14074	1.08133	7.09019e-06	0.000186214	2.15606	1.1084	up
MW0015551	MW0048607	1137.5473	C57H88O25	Acetylsoyasaponin A6	Organic acid And Its derivatives	Organic acid And Its derivatives	-	0.98876	0.855333	0.852978	0.96966	1.88481	1.73967	1.8379	2.03837	1.08464	5.44904e-05	0.000360689	2.04562	1.03254	up
MW0157390	MW0136756	1139.5511	C53H76N14O12	Teprotide	Amino acid and Its metabolites	polypeptide	35115-60-7	1.00919	0.834625	0.850527	1.00846	1.80292	1.89426	1.79026	1.96543	1.08135	7.26087e-06	0.000186214	2.01277	1.00918	up
MW0157258	MW0136118	1142.5492	C52H77N15O12	Substance P (1-9)	Amino acid and Its metabolites	polypeptide	-	0.936964	0.764485	0.791336	0.819731	1.61326	1.7355	1.70062	1.87942	1.08472	2.63066e-05	0.000279673	2.0917	1.06468	up
MW0015764	MW0050656	1143.5494	C54H88O24	Anagallosaponin VIII	Flavonoids	Anthocyanidins	-	0.97172	0.827147	0.82504	0.860515	1.81826	1.82209	1.85425	2.10135	1.08822	8.85077e-05	0.00048868	2.17997	1.12431	up
MW0153309	MW0112082	1155.5534	C53H80N12O16S	MAGE-3 Antigen (167-176),human	Amino acid and Its metabolites	polypeptide	-	0.98605	0.753932	0.885357	0.821094	1.61498	1.71735	1.75399	1.92102	1.07275	4.84538e-05	0.000340053	2.03321	1.02376	up
MW0047324	MW0088673	1157.7713	C59H114O17P2	CL(i-14:0/i-12:0/i-12:0/i-12:0)	GP	CL	-	0.0682481	0.0329856	0.0502788	0.0408845	0.430655	0.433985	0.410034	0.325188	1.08513	0.000392419	0.00126756	8.31542	3.05579	up
MW0146381	MW0053058	1160.5620	C50H83N13O14S	ASTPMFLLSR/1_0	Others	Others	-	1.04149	0.755129	0.837919	0.942962	1.85168	1.84811	1.68153	1.94923	1.06851	3.23689e-05	0.000302964	2.04907	1.03497	up
MW0115550	MW0100417	1164.5758	C55H75N17O13	Luteinizing hormone releasing hormone human	Hormones and hormone related compounds	Hormones and hormone related compounds	33515-09-2	1.19559	0.958671	1.06791	0.954272	2.25941	2.11218	2.40038	2.43275	1.08184	1.60556e-05	0.000231279	2.20396	1.1401	up
MW0025702	MW0066751	1167.7507	C60H112O17P2	CL(8:0/8:0/17:0/18:2(9Z,11Z))	GL	CL	-	0.0483319	0.0470915	0.0367924	0.0435643	0.24949	0.202542	0.252737	0.23919	1.09584	0.000287842	0.00102237	5.37012	2.42495	up
MW0158721	MW0180068	1180.5635	C54H77N13O17	Tyrosinase (192-200),human,mouse	Organic acid And Its derivatives	Organic acid And Its derivatives	-	1.15842	0.921908	1.02935	0.951762	2.05395	2.07476	1.98137	2.26887	1.0839	1.30986e-05	0.000221035	2.06305	1.04478	up
MW0147913	MW0091436	1187.5761	C58H94O27	Cyclamin	Carbohydrates and Its metabolites	Sugars	23643-76-7	0.895071	0.770524	0.828783	0.802254	1.67649	1.68883	1.68027	1.95157	1.08936	0.000251381	0.000918052	2.12252	1.08578	up
MW0035280	MW0076329	1187.7780	C64H120O17P2	CL(i-12:0/18:2(9Z,11Z)/i-12:0/i-13:0)	GL	CL	-	0.0486928	0.0433719	0.0545183	0.0360164	0.243936	0.213568	0.216969	0.204892	1.09507	3.01783e-05	0.0002925	4.81582	2.26778	up
MW0152671	MW0110557	1190.5845	C58H79N15O15	LH-RH,lamprey	Heterocyclic compounds	Heterocyclic compounds	-	1.06607	0.792135	0.845797	0.87878	1.86512	1.9553	1.83414	2.05513	1.07833	1.42133e-05	0.000229648	2.15187	1.10559	up
MW0014202	MW0030386	1191.5880	C57H92O27	3-O-((2S,3R,4R)-3,4-Dihydroxy-4-(hydroxymethyl)tetrahydrofuran-2-yl)-beta-D-xylopyranosyl-(1->4)-6-deoxy-alpha-L-mannopyranosyl-(1->2)-1-O-((2beta,3beta,5.Xi.,6beta,9.Xi.)-3-(beta-D-glucopyranosyloxy)-2,6,23-trihydroxy-28-oxoolean-12-en-28-yl)-alpha-L-arabinopyranose	Carbohydrates and Its metabolites	Sugars	-	0.99978	0.833577	0.962298	0.875112	1.90715	1.95543	2.06817	2.0425	1.0908	1.0008e-06	9.75488e-05	2.17209	1.11908	up
MW0053222	MW0101788	1193.7825	C61H114N2O21	Ganglioside GM3(d18:0/20:0)	SL	Cer	-	0.0424613	0.04403	0.0638715	0.0483109	0.257044	0.197998	0.248071	0.213794	1.08661	0.000395553	0.00127298	4.61514	2.20637	up
MW0157476	MW0177220	1197.5698	C59H92O27	Theasaponin	Terpenoids	Ditepenoids	11055-93-9	0.926768	0.767893	0.7394	0.840564	1.52167	1.70483	1.72087	1.7911	1.07756	3.52722e-05	0.000307951	2.05778	1.04109	up
MW0140713	MW0007108	1201.5794	C51H82N14O18	(Val671)-Amyloid beta/A4 Protein Precursor770 (667-676)	Others	Others	-	1.02049	0.811643	0.929835	0.945083	1.65957	1.92834	1.99127	1.91789	1.07413	0.000122148	0.000585605	2.02238	1.01605	up
MW0145110	MW0050787	1205.5753	C56H78N16O13	Angiotensin(1-9)	Benzene and substituted derivatives	Benzene and substituted derivatives	-	0.941943	0.798722	0.834026	0.771928	1.62136	1.7058	1.63751	1.79452	1.08918	4.31441e-06	0.00017951	2.01971	1.01415	up
MW0015548	MW0048604	1209.5784	C60H92O27	Acetylsoyasaponin A3	Organic acid And Its derivatives	Organic acid And Its derivatives	-	1.04839	0.800476	0.757313	0.823249	1.62115	1.67758	1.76258	1.84581	1.06372	6.42102e-05	0.000383615	2.01407	1.01012	up
MW0168529	60038746	1211.5789	C59H86O26	[(2R,3R,4S,6S)-6-[(2R,3S,4R)-6-[(2R,3R,4R,6S)-6-[[(2S,3S)-6-[(2S,4R,5R,6R)-4-[(2S,4R,5S,6R)-5-acetyloxy-4-hydroxy-6-methyloxan-2-yl]oxy-5-methoxy-6-methyloxan-2-yl]oxy-3-[(1S,3S,4R)-3,4-dihydroxy-1-methoxy-2-oxopentyl]-8,9-dihydroxy-7-methyl-1-oxo-3,4-dihydro-2H-anthracen-2-yl]oxy]-3-hydroxy-2-methyloxan-4-yl]oxy-3-hydroxy-2-methyloxan-4-yl]oxy-4-hydroxy-2,4-dimethyloxan-3-yl] 2-methylpropanoate	Others	Others	-	0.891729	0.726415	0.852653	0.788234	1.56768	1.63708	1.74697	1.83054	1.08132	4.88497e-05	0.000340462	2.08107	1.05732	up
MW0152722	MW0110844	1215.5989	C54H86N14O20	LLDSDQELYR/1_0	Amino acid and Its metabolites	Amino acids	-	0.939888	0.778927	0.859968	0.853518	1.68019	1.84606	1.75342	1.91872	1.08932	2.01605e-05	0.000266237	2.09725	1.0685	up
MW0115555	MW0104398	1222.5720	C55H77N17O14	Gonadoliberin	Amino acid and Its metabolites	polypeptide	-	0.973588	0.738444	0.76457	0.87131	1.5677	1.65425	1.66258	1.94218	1.06222	0.000240502	0.000903605	2.0391	1.02793	up
MW0062286	MW0131268	1225.5802	C57H96O30	Protoisoeruboside B	Others	Others	-	0.91198	0.743483	0.775075	0.855336	1.55288	1.66833	1.64191	1.76048	1.08295	7.3018e-06	0.000186214	2.01578	1.01134	up
MW0157259	MW0136119	1229.5851	C57H86N14O12S	Substance P (2-11)/Deca-Substance P	Amino acid and Its metabolites	polypeptide	-	0.966765	0.714948	0.742942	0.809061	1.59397	1.65966	1.68133	1.81413	1.07099	2.58344e-05	0.000279673	2.0871	1.0615	up
MW0015959	MW0052919	1237.5818	C56H94O28	Asparagoside H	Heterocyclic compounds	Heterocyclic compounds	-	0.897079	0.703127	0.731122	0.748403	1.59226	1.61773	1.63603	1.74588	1.08431	6.34607e-06	0.000186214	2.14041	1.09789	up
MW0011314	MW0004820	1247.5970	C58H96O27	(3beta,5.xi.,9.xi.,16alpha,18.xi.)-23-Hydroxy-16-(pentopyranosyloxy)-13,28-epoxyoleanan-3-yl beta-D-glucopyranosyl-(1->4)-[beta-D-glucopyranosyl-(1->4)-beta-D-glucopyranosyl-(1->2)]-alpha-L-arabinopyranoside	Terpenoids	Terpene	-	0.982761	0.76054	0.718798	0.787935	1.49393	1.58184	1.65014	1.89464	1.05615	0.000355909	0.00119837	2.03707	1.0265	up
MW0012147	MW0015957	1249.6166	C60H100O29	11-Oxo-Mogroside V	Terpenoids	Terpene	126105-11-1	0.903725	0.737264	0.866159	0.846025	1.58103	1.66377	1.7516	1.83548	1.08108	3.5159e-05	0.000307951	2.03744	1.02676	up
MW0156579	MW0134518	1256.5933	C59H87N13O13S	Scyliorhinin I,amide,dogfish	Amino acid and Its metabolites	Small Peptide	-	0.904721	0.691353	0.79845	0.740417	1.45756	1.61162	1.53982	1.74067	1.07288	6.22902e-05	0.000378	2.02545	1.01824	up
MW0155728	MW0130249	1264.6012	C53H87N13O21	Prepro VIP/PHM (111-122)	Amino acid and Its metabolites	polypeptide	-	0.898793	0.710793	0.760215	0.755056	1.44763	1.59347	1.6172	1.72632	1.07712	5.0207e-05	0.000344065	2.04317	1.03081	up
MW0155543	MW0129052	1265.6069	C58H84N14O16S	Physalaemin	Amino acid and Its metabolites	polypeptide	-	0.916771	0.713647	0.7165	0.737251	1.36208	1.5422	1.58675	1.69111	1.0638	0.000165917	0.000729712	2.00447	1.00322	up
MW0152038	MW0108788	1266.6103	C63H83N17O14	Kisspeptin-10 Metastin (45-54),human	Heterocyclic compounds	Heterocyclic compounds	-	0.879012	0.668383	0.814709	0.690143	1.45012	1.47844	1.56726	1.61805	1.06989	3.0947e-05	0.000293116	2.00307	1.00221	up
MW0107210	61221761	1269.6062	C59H84N18O14	Goserelin	Heterocyclic compounds	Heterocyclic compounds	65807-02-5	0.935473	0.697866	0.726264	0.761778	1.42459	1.5286	1.65143	1.70318	1.06245	8.06838e-05	0.000456294	2.02084	1.01495	up
MW0063837	MW0137201	1277.6204	C67H96N2O24	Tetrocarcin A	Others	Others	-	0.817617	0.650179	0.757331	0.748613	1.36276	1.52992	1.57756	1.70268	1.07301	0.000325368	0.00111815	2.07581	1.05367	up
MW0053241	MW0101807	1285.8105	C65H118N2O21	Ganglioside GM3(d18:1/24:1(15Z))	SL	Cer	-	0.0564693	0.0413731	0.0589754	0.0452877	0.23066	0.246913	0.266955	0.261835	1.09227	9.36875e-06	0.000194045	4.9794	2.31597	up
MW0115570	MW0119095	1286.6144	C66H83N17O13	Nafarelin	Amino acid and Its metabolites	polypeptide	-	0.809909	0.620792	0.694148	0.706219	1.40995	1.51734	1.57387	1.67009	1.07817	3.29026e-05	0.000304218	2.17983	1.12421	up
MW0151744	MW0107249	1288.6070	C51H83N19O19	Insulin-Like Growth Factor I (30-41)	Amino acid and Its metabolites	polypeptide	-	0.825856	0.648726	0.83675	0.719156	1.46561	1.57293	1.54098	1.63438	1.07722	1.32811e-05	0.000221035	2.05046	1.03595	up
MW0048993	MW0090837	1289.6125	C60H98O28	Congmunoside X	Aldehyde,Ketones,Esters	Esters	-	0.837943	0.642344	0.709438	0.686182	1.47635	1.4895	1.57039	1.71389	1.07833	2.84387e-05	0.000288097	2.17327	1.11987	up
MW0115540	61048745	1296.6114	C62H89N17O14	Angiotensin I	Amino acid and Its metabolites	Amino acid derivatives	484-42-4	0.753604	0.601368	0.729454	0.644207	1.37701	1.44222	1.4893	1.66593	1.0785	0.000119236	0.000574008	2.18954	1.13063	up
