# Supplementary material for: Lipid deposition promotes YTHDF3-mediated m6A modification of PPARα to facilitate liver metastasis of colorectal cancer
Source: Protein Cell. 2025 Nov 5;17(3):190–211. doi: 10.1093/procel/pwaf092 (PMC12987569; doi:10.1093/procel/pwaf092)
Supplement: pwaf092_Supplementary_Data [file pwaf092_supplementary_data.zip › Table S3. Ythdf3 knockout abrogated the HFD-mediated lipids deposition in tumors.xlsx]

## Sheet: Table S3. Y3 knockout with HFD
Table S3. Ythdf3 knockout abrogated the HFD-mediated lipids deposition in tumors
WT:groupA; HFD:groupD; Ythdf3 knockout mice with HFD:groupC
Index	Lab ID	Precursor (Da)	Formula	Compounds	Class I	Class II	CAS	A1-1-tumor	A2-1-tumor	A2-2-tumor	A2-3-tumor	D1-1-tumor	D1-2-tumor	D1-3-tumor	D2-1-tumor	FC(D_A)	C1-1-tumor	C1-2-tumor	C1-3-tumor	C2-1-tumor	FC(C_D)	VIP	P-value	FDR	Type
MW0052866	MW0100181	565.5199	C36H68O4	FAHFA(18:1(9Z)/9-O-18:0)	FA	FFA	154086-90-5	0.285223	0.220397	0.246723	0.274963	1.94714	2.27855	2.85841	1.89917	8.74449	0.750851	0.685568	0.588051	1.00184	0.336883	1.23306	8.03137e-06	2.95159e-05	sig
MW0007193	60598652	489.4516	C15H13FO2	Flurbiprofen	Benzene and substituted derivatives	Benzene and substituted derivatives	5104-49-4 | 51543-38-5	0.17855	0.0788034	0.10649	0.0922812	2.29413	1.53159	0.919937	1.55803	13.8201	0.403244	0.428956	0.326362	1.18816	0.372278	1.19024	0.00177374	0.00252308	sig
MW0062123	MW0129976	591.5347	C38H70O4	Polyoxyethylene dioleate	FA	Others	-	0.676033	0.443698	0.65155	0.636127	3.30122	3.55751	3.91733	3.52916	5.94216	1.33014	1.12318	1.08699	1.83362	0.375663	1.22038	1.30575e-07	3.63914e-06	sig
ZINC49785948	MW0188617	488.4480	C32H57NO2	N-(4-Hydroxyphenethyl)tetracosanamide	Benzene and substituted derivatives	Phenolics	-	0.797728	0.396162	0.630505	0.300812	7.85032	5.21357	3.27859	5.40008	10.2308	1.66985	1.62719	1.31578	4.564	0.422068	1.17444	0.00245907	0.00337832	sig
MW0050197	MW0094434	641.5504	C42H74O5	DG(18:2n6/0:0/20:2n6)	GL	DG	-	0.0805572	0.0779296	0.0874286	0.0881092	0.33912	0.350181	0.571179	0.49352	5.25111	0.188315	0.198758	0.164136	0.309186	0.490533	1.20043	0.000298928	0.000541603	sig
MW0157226	In00019406	209.9578	C9H9NO6	Stizolobinic acid	Organic acid And Its derivatives	Organic acid And Its derivatives	17388-96-4	0.0573683	0.148152	0.0847999	0.0653898	0.828189	0.911824	0.191181	1.02331	8.30594	0.349073	0.133475	0.191949	0.81004	0.502465	1.06403	0.0285806	0.0329667	sig
MW0049710	MW0093944	587.5024	C38H68O5	DG(15:0/20:3(5Z,8Z,11Z)/0:0)	GL	DG	-	0.16626	0.128759	0.237554	0.13023	0.787692	1.01737	1.11484	0.82235	5.64612	0.466006	0.396214	0.346824	0.702541	0.510811	1.2068	5.91544e-05	0.000138941	sig
MW0057099	MW0123072	784.5282	C46H76NO8P	PC(18:3(6Z,9Z,12Z)/20:5(5Z,8Z,11Z,14Z,17Z))	GP	PC	-	10.8443	18.7309	19.9688	12.053	53.1036	75.2778	47.1273	66.0652	3.92184	31.3202	21.5917	29.013	51.2869	0.551432	1.17733	0.000724043	0.00115234	sig
MW0004043	61167601	154.0603	C7H7NO3	3-Hydroxyanthranilic acid	Benzene and substituted derivatives	Benzene and substituted derivatives	548-93-6	6.29793	3.31171	4.78219	2.74378	39.1182	31.1893	57.7448	46.9492	10.2127	12.5601	22.7344	19.9583	41.619	0.553549	1.15099	0.000985628	0.00151886	sig
MEDP0550	61316089	363.2889	C21H30O5	18-Hydroxycorticosterone	Hormones and hormone related compounds	Hormones and hormone related compounds	561-65-9	1.30197	0.93813	1.66684	0.894751	3.13037	6.14823	4.27851	3.06505	3.46173	2.46493	2.23823	1.91439	2.60237	0.554676	1.17255	0.00317826	0.00425909	sig
MW0103508	60686781	330.0737	C10H12N5O6P	Cyclic AMP	Nucleotide And Its metabolites	Nucleotide and Its metabolites	60-92-4	17.9315	9.14921	7.60643	11.4699	40.0127	31.1947	51.3362	44.5808	3.62078	15.583	16.4719	18.0306	49.6359	0.59669	1.0612	0.0118334	0.0143753	sig
MW0104736	MW0022354	485.2652	C27H36N2O6	2-Despiperidyl-2-(5-carboxypentylamine)repaglinide	Organic acid And Its derivatives	Organic acid And Its derivatives	874908-12-0	13.965	11.0956	14.9372	14.7273	61.7012	38.0281	58.9835	58.9624	3.97761	28.1159	35.09	28.8478	37.8616	0.596831	1.17138	6.40731e-05	0.000147618	sig
MW0014464	MW0036363	509.4940	C33H64O3	4-Hydroxy-16,18-tritriacontanedione	Organic acid And Its derivatives	Organic acid And Its derivatives	-	0.47109	0.351838	0.293897	0.280979	2.12905	1.71802	1.09613	0.968455	4.22925	0.787352	0.782491	0.893314	1.06531	0.596866	1.16141	0.00294923	0.00398591	sig
MW0009832	61018292	199.0212	C9H10O5	Syringic acid	Benzene and substituted derivatives	Phenolic acids	530-57-4	0.630939	0.271574	0.324006	0.364101	0.956057	0.878388	1.23566	1.59876	2.93525	0.511335	0.827401	0.604887	0.850199	0.598394	1.06194	0.0035126	0.00466611	sig
MW0108634	60393469	176.0423	C6H9NO5	N-Acetyl-L-aspartic acid	Amino acid and Its metabolites	Amino acid derivatives	997-55-7	3.23118	0.811642	1.50757	0.931946	8.19182	5.29793	12.2044	8.5283	5.27934	2.82537	5.82566	4.18635	7.90336	0.606056	1.05112	0.00475656	0.00615027	sig
MW0002657	MW0020935	276.0022	C13H10BrNO	2-Amino-4'-bromobenzophenone	Benzene and substituted derivatives	Benzene and substituted derivatives	1140-17-6	1.19114	1.24397	1.1604	1.21575	13.7884	21.4408	4.70657	6.83987	9.72211	7.99547	6.19555	6.42006	7.80276	0.60745	1.12794	0.0250416	0.0290284	sig
MW0049642	MW0093876	523.4730	C33H64O5	DG(15:0/0:0/15:0)	GL	DG	-	10.6414	8.0319	7.75406	5.37512	27.6892	37.1877	38.1902	30.5834	4.20251	14.9239	23.3267	21.1333	21.8719	0.607973	1.18146	2.28107e-05	6.45866e-05	sig
MW0007766	60465740	152.0241	C8H9NO2	Methyl 2-aminobenzoate	Benzene and substituted derivatives	Benzene and substituted derivatives	134-20-3	2.94413	5.93402	4.29421	2.31657	33.5816	28.8455	16.9801	22.2842	6.56543	12.8327	10.9621	12.6658	25.4893	0.609194	1.16288	0.00179582	0.00254662	sig
MW0054536	MW0111836	542.3223	C26H50NO7P	LysoPC(18:2(9Z,12Z))	GP	LPC	-	14.4557	12.4873	17.1258	18.0814	47.3839	41.4121	46.7085	25.4127	2.58917	22.7884	27.8613	21.3111	26.5533	0.612203	1.12551	0.00121454	0.00182573	sig
MW0055638	MW0121321	669.4475	C35H67O8P	PA(16:1(9Z)/16:0)	GP	PA	-	25.2785	15.5606	17.6571	11.9812	57.1145	72.8346	87.4528	68.4161	4.05546	32.5263	51.3064	47.4001	45.9711	0.619988	1.15863	6.3917e-05	0.000147618	sig
MW0011931	MW0014883	559.4885	C40H62O	1,2-Epoxy-1,2,7,7',8,8',11,12-octahydro-psi,psi-carotene	Others	Hydrocarbon derivatives	-	0.162489	0.254513	0.212352	0.199011	0.677414	0.699428	1.26987	0.805003	4.1669	0.495387	0.506015	0.388058	0.753798	0.620925	1.16246	0.00243583	0.00335035	sig
MW0006051	60281258	368.0268	C13H19ClNO3PS2	Anilofos	Benzene and substituted derivatives	Benzene and substituted derivatives	-	9.53059	9.16201	6.05241	8.03657	32.9758	27.1823	24.9204	25.501	3.37322	12.5311	10.2399	11.4157	34.6454	0.622466	1.10586	0.0122056	0.0148077	sig
MW0400002	MALDI0000428	172.0326	-	6-Diazo-5-oxo-L-norleucine	Undefined	Undefined	-	0.338083	0.658784	0.616531	0.209975	3.99807	3.45315	2.03941	2.63704	6.65123	1.4059	1.31243	1.55633	3.2784	0.622796	1.13941	0.00289329	0.00392836	sig
MW0000153	60595076	390.0123	C20H17NO6	Bicuculline	Heterocyclic compounds	Heterocyclic compounds	485-49-4 | 56083-00-2	8.49428	6.53948	4.38363	6.11623	25.3281	17.176	19.0505	18.7555	3.14527	9.4761	8.47526	7.99949	24.0878	0.623067	1.08135	0.012314	0.014897	sig
MW0103018	In00095738	729.5243	C49H78O4	Ubiquinol 8	Amino acid and Its metabolites	polypeptide	-	27.2526	20.5703	20.0506	14.5734	72.1331	91.2987	104.765	83.4204	4.26478	36.3965	62.5614	60.2469	60.8032	0.625703	1.16775	4.69216e-05	0.000115554	sig
MEDL02553	60022993	268.0936	C17H19NO3	Piperine	Heterocyclic compounds	Heterocyclic compounds	94-62-2	2.39417	2.31418	3.06543	2.2807	8.58689	7.63793	9.77579	8.66564	3.44784	3.78558	4.93202	5.31204	7.87068	0.631748	1.17838	0.000114181	0.000237113	sig
MW0006930	60652703	136.0499	C8H11NO2	Dopamine	Alcohol and amines	Polyamines	62-31-7	22.0637	11.6257	15.818	9.20336	98.2233	82.8937	145.837	121.72	7.64211	37.9516	71.4739	64.2678	111.827	0.636366	1.12965	0.000940284	0.00145804	sig
MW0109259	60285133	685.4224	C16H27N2O4P	(R)-3-Amino-4-(3-hexylphenylamino)-4-oxobutylphosphonic acid	Organic acid And Its derivatives	Organic acid And Its derivatives	909725-61-7	15.6725	29.8392	19.3529	12.4324	94.7918	145.478	68.1922	79.3627	5.01733	52.4673	55.0267	62.0564	78.2757	0.639016	1.1668	0.0020209	0.00283315	sig
MW0124706	61368929	192.0161	C6H3Cl2NO2	Clopyralid	Heterocyclic compounds	Heterocyclic compounds	-	4.49077	4.54504	4.58178	2.19011	22.1887	15.4941	14.156	14.8284	4.21738	8.24419	8.83068	8.65705	17.1577	0.64334	1.14788	0.00156322	0.00225112	sig
MW0062128	60265511	501.2390	C28H46O6	Polyporusterone A	Terpenoids	Terpene	141360-88-5	4.27546	9.45094	7.92039	6.97865	32.1925	24.1022	14.6591	20.7361	3.20309	17.3445	12.1079	12.3568	17.942	0.651665	1.11381	0.00386821	0.00510358	sig
MW0149977	61354159	560.3129	C22H41N9O8	Glu-Gln-Lys-Arg	Amino acid and Its metabolites	Small Peptide	-	25.0074	75.4574	55.833	51.2993	210.441	154.139	84.1735	135.595	2.81482	107.078	71.2364	80.1429	125.201	0.656557	1.02383	0.0141825	0.017016	sig
MW0054544	MW0111844	544.3394	C28H50NO7P	LysoPC(20:4(5Z,8Z,11Z,14Z))	GP	LPC	-	53.3033	54.9318	55.8561	53.6593	167.492	102.041	125.013	125.542	2.38846	87.6071	87.6167	72.605	95.3151	0.659781	1.16883	0.000429393	0.000735652	sig
MW0118803	MW0024043	279.2685	C19H34O	2-Pentadecylfuran	Heterocyclic compounds	Heterocyclic compounds	-	0.145452	0.153888	0.155819	0.166171	0.823151	0.687528	0.547306	0.495485	4.10968	0.421829	0.392877	0.406092	0.470428	0.662325	1.19625	9.6965e-05	0.00020539	sig
MW0124435	61227487	134.0211	C8H7NO	Indoxyl	Heterocyclic compounds	Heterocyclic compounds	480-93-3	0.13525	0.0582985	0.0782639	0.0506952	0.646152	0.364651	0.942917	0.627822	8.00459	0.201962	0.458358	0.370544	0.694505	0.668348	1.08233	0.00548359	0.00701249	sig
MW0015671	In00176285	289.2536	C19H28O2	alpha-Amylcinnamyl isovalerate	Aldehyde,Ketones,Esters	Esters	7493-80-3	0.434187	0.311022	0.731079	0.261102	1.01295	1.86529	1.23867	0.86201	2.86575	0.835297	0.770978	0.569118	1.18132	0.674184	1.06852	0.0181215	0.021433	sig
MW0011883	MW0014790	764.5578	C44H80NO8P	1,2-Dilinoleoyl-sn-glycero-3-phosphocholine	GP	PC	998-06-1	2.48498	2.08018	2.09925	2.07444	5.82918	5.25812	4.00507	3.47242	2.1244	3.29734	3.05069	2.54532	3.63558	0.674875	1.15147	0.00233138	0.00322955	sig
MW0000955	MW0010707	282.9991	C10H9ClO6	[4-(Carboxymethoxy)-2-chlorophenoxy]acetic acid	Benzene and substituted derivatives	Benzene and substituted derivatives	84794-72-9	1.9754	0.82388	1.35565	1.49228	5.35624	5.96014	10.9628	8.69483	5.48483	4.34491	6.30658	5.07855	5.18278	0.675173	1.099	0.00107459	0.00163647	sig
MEDN0305	60583573	132.0789	C4H9N3O2	Creatine	Organic acid And Its derivatives	Organic acid And Its derivatives	57-00-1	33.9936	34.3162	35.4606	20.4054	311.288	304.866	317.652	341.131	10.2672	131.433	187.194	206.602	337.595	0.676758	1.16256	7.91928e-05	0.000175399	sig
MW0144056	In00073984	557.4556	C33H32MgN4O3	Pyrochlorophyllide	Others	Others	-	0.0897088	0.0859978	0.10284	0.062293	0.289364	0.337387	0.368031	0.3516	3.95019	0.244872	0.232149	0.218339	0.21641	0.6772	1.1897	3.43339e-07	5.57059e-06	sig
MW0063324	MW0133341	535.5105	C35H66O3	Reticulatamol	FA	Others	-	2.26337	1.53119	1.05638	1.4021	5.8125	3.96647	3.02472	3.26978	2.5705	2.57986	2.0314	2.26478	4.02573	0.678247	1.06031	0.0156784	0.0186762	sig
MW0156393	In00088441	545.4551	C35H60O4	(3R,4S,5R)-5-[(3R)-3-[(3R,3aS,5aR,5bR,7aS,11aS,11bR,13aR,13bS)-5a,5b,8,8,11a,13b-hexamethyl-1,2,3,3a,4,5,6,7,7a,9,10,11,11b,12,13,13a-hexadecahydrocyclopenta[a]chrysen-3-yl]butyl]oxolane-2,3,4-triol	Terpenoids	Terpene	-	1.52443	0.839673	0.868463	0.711568	3.57317	4.38534	4.85848	4.01046	4.26645	2.06445	3.48581	2.95047	2.92727	0.679128	1.14471	3.21128e-05	8.30892e-05	sig
MW0162039	MW0027936	849.6780	C58H88O4	3-[(2E,6E,10E,14E,18E,22E,26E,30E,34E)-3,7,11,15,19,23,27,31,35,39-decamethyltetraconta-2,6,10,14,18,22,26,30,34,38-decaenyl]-4-hydroxy-5-methoxybenzoic acid	Benzene and substituted derivatives	Benzene and substituted derivatives	-	0.68286	0.936766	0.757063	0.676343	1.84707	2.36086	2.12748	2.25941	2.81517	1.32859	1.2854	1.4146	1.86042	0.685182	1.21407	2.49415e-05	6.82086e-05	sig
MW0052385	60945620	308.3317	C19H30O2	Androstanolone	Hormones and hormone related compounds	Hormones and hormone related compounds	521-18-6	0.0978764	0.0715425	0.0976264	0.108534	0.589833	0.676765	0.367031	0.474256	5.61236	0.286196	0.290488	0.307965	0.560056	0.685381	1.16854	0.00112617	0.00170388	sig
MW0062641	MW0131673	728.5219	C40H78NO10P	PS(20:0/14:0)	GP	PS	-	93.7091	55.1118	63.4781	42.0397	165.3	175.98	180.379	144.046	2.61739	100.336	120.423	111.491	125.209	0.68718	1.14197	4.68272e-05	0.000115554	sig
MW0149421	In00083373	739.5875	C43H64O11	Gambierol	Heterocyclic compounds	Heterocyclic compounds	146763-62-4	0.964808	1.02373	1.10609	0.993248	2.51346	2.58478	3.34479	2.38456	2.64871	1.9403	1.87092	1.57369	2.07196	0.688692	1.20769	5.02236e-05	0.000122239	sig
MW0050603	MW0094842	707.5018	C43H72O5	DG(20:3(8Z,11Z,14Z)/20:3(8Z,11Z,14Z)/0:0)	GL	DG	-	10.6433	9.3441	6.89188	9.80115	34.3408	26.1896	19.2282	16.5533	2.62571	18.427	15.8366	14.7528	17.6403	0.692091	1.11609	0.00566947	0.0072264	sig
MW0050538	MW0094776	687.6295	C45H84O5	DG(20:2(11Z,14Z)/22:0/0:0)	GL	DG	-	0.168649	0.15129	0.140082	0.0888157	0.401794	0.5009	0.48428	0.393866	3.24475	0.298057	0.335223	0.274081	0.326763	0.693001	1.1822	7.72283e-06	2.87447e-05	sig
MW0057893	MW0123867	740.5589	C42H78NO7P	PC(P-16:0/18:3(9Z,12Z,15Z))	GP	PC-P	-	34.631	19.8309	16.4346	21.9155	70.6884	44.3383	47.1809	43.9352	2.22108	33.7078	28.8438	30.5749	50.9385	0.69886	1.03193	0.013104	0.0158035	sig
MW0057822	MW0123795	714.5409	C38H78NO7P	PC(o-14:0/16:0)	GP	PC-O	-	8.37351	5.09477	4.93384	5.44098	22.932	17.1218	14.4659	12.5775	2.81412	10.1339	11.0856	11.6531	14.0424	0.699208	1.12775	0.00187971	0.00265437	sig
MW0009489	60266813	188.9952	C11H8O3	Plumbagin	Benzene and substituted derivatives	Benzene and substituted derivatives	481-42-5	1.55167	1.04598	1.33173	1.25612	7.14493	9.59444	8.65119	9.74046	6.77484	6.25461	6.0832	5.24999	7.19122	0.705332	1.17299	1.62779e-06	1.07748e-05	sig
MW0050500	MW0094738	643.5616	C42H76O5	DG(20:1n9/0:0/18:2n6)	GL	DG	-	0.0683739	0.0586546	0.0693794	0.0566245	0.288776	0.275091	0.278429	0.26269	4.36698	0.205873	0.172051	0.153843	0.249331	0.706885	1.19697	2.87618e-06	1.46962e-05	sig
MW0055202	MW0116024	708.5887	C41H83NO5	N-(2R-Hydroxytricosanoyl)-2S-amino-1,3S,4R-octadecanetriol	SL	Cer	-	0.198789	0.190067	0.171507	0.200828	0.513774	0.481028	0.483077	0.414369	2.48591	0.362427	0.275459	0.290632	0.414769	0.709889	1.207	3.66083e-05	9.23132e-05	sig
MW0164635	MW0007799	807.6793	C53H92O6	[(2R)-3-[(9Z,12Z,15Z)-octadeca-9,12,15-trienoyl]oxy-2-tetradecanoyloxypropyl] (9Z,12Z)-octadeca-9,12-dienoate	Others	Others	-	1.33451	1.39911	1.22009	1.04588	2.92558	5.11529	2.26143	2.76294	2.61326	2.71923	1.85552	1.93489	2.79265	0.711987	1.1395	0.0177327	0.0210159	sig
FDATP01088	L0007531	320.2361	C18H35NO	Laurocapram	Others	FDA	59227-89-3	1.0997	1.03001	1.13878	1.14844	7.35947	8.49511	6.80645	7.59741	6.85055	5.64823	5.23825	4.52152	6.38094	0.720095	1.17933	3.47225e-07	5.57059e-06	sig
MW0141810	MW0014178	563.5412	C37H72O4	1-O-Hexadecyl-2-(9Z-octadecenoyl)-sn-glycerol	GL	DG	-	5.07102	6.54719	4.3358	6.09476	25.0538	20.9694	15.696	11.7558	3.33238	16.4939	12.2021	12.3747	12.3139	0.72657	1.1238	0.00236594	0.00326965	sig
MW0125535	MW0116910	254.1390	C13H19NO4	N-[1-(4-methoxy-6-oxopyran-2-yl)-2-methylbutyl]acetamide	Alcohol and amines	Amines	-	5.2528	4.6998	5.40155	4.60995	43.1242	57.1786	30.6806	37.4353	8.43607	32.9751	27.1296	24.061	39.4607	0.734042	1.16587	0.000208029	0.000394071	sig
MW0055500	60024623	240.1242	C10H19NO4	Levocarnitine propionate	FA	CAR	20064-19-1	49.735	50.1339	49.5353	45.4377	296.789	433.176	274.606	310.851	6.75122	216.281	230.248	220.31	310.729	0.743159	1.1734	5.603e-05	0.000133214	sig
MW0011621	61314815	293.2839	C17H34O2	(S)-14-Methylhexadecanoic acid	FA	FFA	5746-59-8	0.351748	0.463068	0.3643	0.346755	1.14523	0.796135	1.7261	1.52965	3.406	0.96393	0.877643	0.985468	1.04004	0.74408	1.09194	0.00151925	0.00219866	sig
MW0053688	MW0104115	657.5809	C43H80O6	Glycerol 1-(9Z-octadecenoate) 2-octanoate 3-tetradecanoate	GL	TG	-	0.373181	0.497821	0.376475	0.30172	1.20176	1.28432	1.67938	1.69793	3.78479	1.15379	1.15914	1.00536	1.05473	0.745817	1.1541	2.02994e-05	5.91219e-05	sig
MW0111283	MW0135507	822.6596	C46H92N2O6P	SM(d17:1/24:1(15Z))	Organic acid And Its derivatives	Phosphoric acids	-	0.805745	1.19557	0.915243	0.863521	1.70851	1.79441	2.59185	2.17519	2.18777	1.48147	1.42046	1.45853	1.82346	0.747758	1.13773	0.000955484	0.00147631	sig
MW0054949	60261028	457.2342	C26H34O8	Methylprednisolone hemisuccinate	Hormones and hormone related compounds	Hormones and hormone related compounds	2921-57-5	5.56808	2.7612	3.41796	3.64294	12.1334	8.11443	12.1251	13.7115	2.99441	6.70445	9.53746	7.63035	10.6071	0.748177	1.07779	0.000797721	0.0012627	sig
MW0138460	60557828	216.9879	C12H8O4	Isobergapten	Heterocyclic compounds	Heterocyclic compounds	-	0.995402	0.812728	0.836466	1.0355	1.22975	1.69528	1.87265	1.60206	1.73902	0.912923	1.1887	0.959079	1.73819	0.749857	1.00192	0.0210883	0.024741	sig
MW0126838	MALDI0000241	192.9998	C10H12N2O2	Hydroxycotinine	Heterocyclic compounds	Heterocyclic compounds	34834-67-8 | 108450-02-8 | 223655-46-7	0.240479	0.259883	0.362495	0.324652	1.67387	1.76437	1.71499	1.92774	5.96288	1.3647	1.18333	1.22962	1.53991	0.750966	1.16038	7.78326e-08	3.0225e-06	sig
MW0003958	MW0029029	286.9911	C10H13ClO3S	3-Chloropropyl p-toluenesulfonate	Benzene and substituted derivatives	Benzene and substituted derivatives	632-02-0	7.06784	2.27575	3.81306	3.56173	24.4564	21.7468	49.7205	34.1532	7.78047	15.8731	34.3786	23.8362	23.6347	0.751268	1.06031	0.00328845	0.00438837	sig
MW0049969	MW0094206	589.5549	C39H76O5	DG(18:0/0:0/18:0)	GL	DG	-	0.462014	0.651981	0.42082	0.594977	2.72487	2.78588	1.52189	1.36855	3.94461	2.06843	1.50369	1.57689	1.17172	0.752361	1.09742	0.00437491	0.00570746	sig
MW0151759	61363159	709.5157	C41H72O9	Ionomycin	Organic acid And Its derivatives	Organic acid And Its derivatives	56092-81-0	27.7299	22.7462	18.6879	26.5677	81.3362	66.0959	66.8584	50.1443	2.76225	56.6484	47.926	47.3493	47.0791	0.752559	1.14295	0.000155929	0.000308417	sig
MW0012958	60337078	688.4672	C33H64NO10P	PAz-PC	GP	PC	117205-52-4	1.74387	1.28628	1.29018	1.26103	3.17158	3.23721	5.37189	4.8096	2.97244	3.11269	3.83318	2.69043	2.85019	0.75264	1.10157	0.0013665	0.00201261	sig
MEDP1230	L0001239	339.2903	C21H38O3	Glycidyl oleate	GL	MG	5431-33-4	11.8132	9.34726	11.8873	12.3592	35.135	27.5178	31.0943	31.7837	2.76457	19.2175	25.3801	26.1154	23.7934	0.752854	1.15154	7.31271e-06	2.77502e-05	sig
MW0133421	In00702864	195.0657	C9H6O5	4,7,8-Trihydroxycoumarin	Aldehyde,Ketones,Esters	Ketones	20328-40-9	1.50097	1.01791	1.31796	1.10947	9.01013	12.8835	6.61553	7.5821	7.29662	7.08427	5.99603	5.74417	8.46339	0.756078	1.15453	0.000402213	0.000694755	sig
MW0155968	61386471	695.4647	C35H50N8O7	Pro-Phe-Tyr-Leu-Arg	Amino acid and Its metabolites	Small Peptide	-	132.534	65.808	63.6015	73.9038	183.523	158.759	224.421	241.025	2.40504	92.9892	155.289	142.737	221.461	0.758271	1.00073	0.0101297	0.0124092	sig
MW0006891	60015720	292.3001	C21H27NO	Diphenidol	Benzene and substituted derivatives	Benzene and substituted derivatives	972-02-1	0.21123	0.14601	0.2006	0.158759	0.910216	0.726531	0.70001	0.845476	4.44075	0.571264	0.485861	0.419882	0.940336	0.759637	1.15401	0.000658667	0.00106411	sig
MW0103709	MALDI0000091	325.0100	C9H13N2O9P	Uridine-5'-monophosphate	Nucleotide And Its metabolites	Nucleotide and Its metabolites	58-97-9	0.480874	0.412438	0.464467	0.415895	3.04081	3.3872	3.34061	3.5134	7.48843	2.43917	2.62709	2.18564	2.90082	0.764396	1.15889	3.44059e-08	2.00414e-06	sig
MW0055340	MW0118428	711.5834	C41H81N2O6P	N-Oleoyl-D-erythro-sphingosylphosphorylcholine	SL	SM	108392-10-5	0.203781	0.18618	0.174366	0.182603	0.598385	0.718086	0.69497	0.613741	3.51463	0.503355	0.52423	0.457477	0.540549	0.771608	1.1884	1.67653e-07	3.90632e-06	sig
MW-MAL000192	MALDI0100326	543.4963	C40H62	phytofluene	Undefined	Undefined	27664-65-9	16.4063	10.0963	9.94037	10.1887	35.4515	37.3157	50.6442	49.0979	3.6994	38.2311	36.7898	27.1978	31.4735	0.774987	1.12343	8.08814e-05	0.000178209	sig
MW0141044	MW0014628	255.1518	C21H20	1,1,2-Triphenylpropane	Heterocyclic compounds	Heterocyclic compounds	94871-36-0	1.29903	1.12025	1.2264	1.18719	4.00616	5.80379	3.12725	3.91289	3.48655	3.42537	2.83834	2.89084	3.90835	0.775243	1.17271	0.000663469	0.00106907	sig
MW0016984	MW0057051	522.5225	C34H69NO3	Cer(d18:0/16:0)	SL	Cer	-	2.3932	1.77379	1.60252	1.98858	6.16491	6.95552	5.27331	4.42842	2.94172	5.65113	4.01742	3.29056	5.07842	0.790352	1.14667	0.000677827	0.0010877	sig
MW0141122	MW0014846	768.5899	C44H84NO8P	1,2-Dioleoyl PC	GP	PC	56648-95-4	85.8434	67.5651	64.2862	80.8807	220.771	161.937	146.425	113.156	2.15118	148.303	121.897	120.79	117.624	0.791877	1.06983	0.00577457	0.00735232	sig
MW0140949	MW0011238	840.4564	C43H59N11O8	[Phe7] Dynorphin A (1-7),amide,porcine	Others	Others	-	1.58555	1.46014	1.32739	1.40716	2.14573	2.23083	2.34978	2.77666	1.64405	1.61204	2.24164	1.67668	1.99836	0.792247	1.10672	0.00143737	0.00209317	sig
MW0053696	MW0104131	631.5646	C41H78O6	Glycerol 1,2-didodecanoate 3-tetradecanoate	GL	TG	-	3.26599	4.19126	3.60205	3.36945	9.3915	7.07585	12.4013	11.3119	2.78475	7.73461	8.13373	8.17385	7.85072	0.793741	1.10539	0.000299646	0.000542062	sig
MW0058300	MW0126124	744.4961	C43H72NO8P	PE(18:2(9Z,12Z)/20:5(5Z,8Z,11Z,14Z,17Z))	GP	PE	-	68.852	108.977	82.7533	52.3654	196.13	246.58	118.872	150.37	2.27499	140.027	124.433	136.882	164.704	0.795062	1.06549	0.0111283	0.0135753	sig
MW0054330	60533308	591.2760	C28H44N2O8S	5S-Hydroxy-6R-(S-gamma-glutamylcysteinyl)-7E,9E,11Z,14Z-eicosatetraenoic acid	FA	Oxidized lipids	-	1.57167	1.32793	1.36573	1.26528	3.10832	3.74676	3.48046	4.04541	2.60025	2.76177	3.11758	2.50422	3.12337	0.800152	1.18183	7.5489e-06	2.81874e-05	sig
MW0061346	60240312	379.2833	C20H36O5	Prostaglandin f1alpha	Hormones and hormone related compounds	Hormones and hormone related compounds	745-62-0	0.287995	0.143924	0.227975	0.284033	1.4392	0.681101	1.09877	1.0162	4.48686	0.766953	1.12763	0.870959	0.642221	0.804615	1.03551	0.00128028	0.00190488	sig
MW0119235	MW0033163	181.0511	C7H11ClN2	3,5-Dimethyl- 4-(2-chloroethyl)-1H-pyrazole	Heterocyclic compounds	Heterocyclic compounds	79379-05-8	12.1078	11.8415	13.4713	12.0022	61.2633	73.9687	42.7288	51.1192	4.6351	48.1006	43.3525	40.1257	52.7665	0.804721	1.15757	9.34061e-05	0.000198936	sig
MW0062212	60241392	365.3053	C22H36O4	Prostaglandin A1 ethyl ester	Hormones and hormone related compounds	Hormones and hormone related compounds	93464-24-5	0.177681	0.2005	0.166233	0.159956	0.456862	0.794755	0.63517	0.537155	3.44129	0.465536	0.574816	0.503857	0.413673	0.807727	1.13945	0.000302271	0.000545962	sig
MW0126333	61287620	168.1488	C8H9NO3	Pyridoxal	Heterocyclic compounds	Heterocyclic compounds	66-72-8	0.915688	0.50191	0.433784	0.384392	2.64653	2.01994	3.59533	3.8808	5.43105	1.90614	2.64981	2.40017	2.86866	0.809117	1.07274	0.000419916	0.000721537	sig
MW0003225	60250087	592.2761	C38H41NO5	2-[(1-{3-[4-(Biphenyl-4-ylcarbonyl)-2-propylphenoxy]propyl}-1,2,3,4-tetrahydroquinolin-5-yl)oxy]-2-methylpropanoic acid	Benzene and substituted derivatives	Benzene and substituted derivatives	-	1.66858	1.4295	1.30004	1.1557	2.5571	3.415	3.04003	3.40764	2.23626	2.56594	2.72504	2.10226	2.67539	0.810694	1.16473	8.92261e-05	0.000192497	sig
MW0051083	MW0095330	717.5482	C47H72O5	DG(22:5(7Z,10Z,13Z,16Z,19Z)/22:5(7Z,10Z,13Z,16Z,19Z)/0:0)	GL	DG	-	0.523329	0.301153	0.418278	0.348377	0.83073	0.733239	0.62902	0.609079	1.76105	0.577333	0.485206	0.519808	0.690038	0.810967	1.05342	0.00530487	0.00680635	sig
ZINC85540248	MW0190553	595.2747	C30H44O13	[(2S,4R,5R,5As,6S,8S,9R,9aR,10S,10aS)-4,5,6,8-tetraacetyloxy-2,10-dihydroxy-10a-(2-hydroxypropan-2-yl)-3,5a-dimethyl-1,2,4,5,6,7,8,9,9a,10-decahydrobenzo[f]azulen-9-yl]methyl acetate	Benzene and substituted derivatives	Benzene and substituted derivatives	-	1.43359	1.14709	1.3742	1.30205	3.52659	3.73091	4.43227	4.25842	3.03375	2.84675	3.7719	2.84876	3.48083	0.811894	1.15204	8.99724e-06	3.1763e-05	sig
MW0155229	MW0128314	572.3341	C27H41N9O5	Phe-Ile-His-Arg	Amino acid and Its metabolites	Small Peptide	-	16.1619	12.3531	14.7024	13.9644	45.257	30.1881	33.4558	28.0958	2.39581	25.7749	30.766	26.0173	28.8126	0.812946	1.11605	0.000634533	0.00103101	sig
MW0013009	60044728	728.6348	C41H80NO8P	2-azaniumylethyl (2R)-2-[(9Z)-octadec-9-enoyloxy]-3-(stearoyloxy)propyl phosphate	GP	PE	383907-18-4	0.352722	0.271478	0.195417	0.296522	0.747651	0.77444	0.888772	0.774104	2.85356	0.607263	0.658965	0.577812	0.749858	0.814419	1.13456	5.7632e-06	2.35599e-05	sig
MW0055309	MW0118086	727.5700	C39H81N2O6P	N-hexadecanoylsphinganine-1-phosphocholine	SL	SM	-	63.7921	38.0854	36.463	43.5199	138.468	146.184	139.53	107.177	2.9218	123.155	106.948	84.3579	118.961	0.815687	1.12908	8.28431e-05	0.000181756	sig
MW0057831	61348321	792.5397	C46H82NO7P	PC(O-16:0/22:6(4Z,7Z,10Z,13Z,16Z,19Z))	GP	PC-O	132213-85-5	2.19786	2.44744	2.31036	2.28889	12.3844	9.77149	5.01211	4.43335	3.41838	6.62515	6.00539	7.0689	6.1497	0.817975	1.03654	0.0159766	0.0189733	sig
MW0016910	MW0056829	689.5593	C45H78O2	CE(18:1)	FA	Others	303-43-5	0.278603	0.341652	0.38616	0.279211	0.695055	0.864447	0.883902	0.954439	2.64295	1.00659	0.569512	0.638221	0.570168	0.819489	1.10935	0.00133647	0.00197838	sig
MW0017005	MW0057075	520.5094	C34H67NO3	Ceramide(d18:1/16:0)	SL	Cer	24696-26-2	13.7468	11.4493	9.8449	9.94076	34.8226	43.3435	47.0264	49.0885	3.87448	41.6376	36.0581	30.4313	34.9668	0.821052	1.14101	1.03394e-05	3.50222e-05	sig
MW0124499	60553809	145.9997	C9H7NO	Isoquinoline N-oxide	Heterocyclic compounds	Heterocyclic compounds	1532-72-5	0.0879374	0.0386436	0.0565794	0.077071	0.469786	0.50098	0.980534	0.76745	10.4474	0.386848	0.750635	0.613759	0.483324	0.821909	1.06555	0.00129509	0.00192446	sig
MW0169975	60117153	228.1011	C12H18ClNO	Tulobuterol	Benzene and substituted derivatives	Benzene and substituted derivatives	41570-61-0	1.63108	1.50157	1.51029	1.64278	4.09344	5.66492	2.67197	2.82867	2.42757	3.18449	2.83369	2.69189	3.83604	0.822211	1.10068	0.0133397	0.0160711	sig
MW0147405	In00044141	317.9252	C12H6Cl3NO3	Chlornitrofen	Benzene and substituted derivatives	Benzene and substituted derivatives	1836-77-7	0.0293577	0.0381801	0.0186084	0.0263698	0.221133	0.178147	0.259147	0.262891	8.18833	0.146534	0.219934	0.161916	0.22931	0.822401	1.11112	2.98129e-05	7.82253e-05	sig
MW0050484	MW0094722	659.5978	C43H80O5	DG(20:1(11Z)/20:1(11Z)/0:0)	GL	DG	-	0.421362	0.394454	0.391728	0.332956	1.26784	0.97591	1.53641	1.61804	3.50419	1.07976	1.05665	1.10652	1.19658	0.822406	1.1147	6.54877e-05	0.000150183	sig
MW0136840	In00161435	322.9818	C18H10O6	7,7'-Dihydroxy-6,8'-bicoumarin	Heterocyclic compounds	Heterocyclic compounds	15575-52-7	1.07265	1.25393	1.02887	0.998983	4.73563	5.93138	5.39558	4.70348	4.76896	4.08439	4.98915	3.78314	4.25503	0.824023	1.15189	1.13991e-06	9.15859e-06	sig
MW0116828	In00305105	158.9237	C4H3BrN2	5-Bromopyrimidine	Aldehyde,Ketones,Esters	Esters	4595-59-9	2.11221	1.53578	1.7271	1.27293	9.67966	9.23742	10.2212	11.1737	6.06376	7.1669	9.1478	7.02961	9.87848	0.824142	1.13357	1.61085e-06	1.07748e-05	sig
MW0153637	61373063	642.4765	C27H39N5O11S	Met-Phe-Thr-Glu-Asp	Amino acid and Its metabolites	Small Peptide	-	0.134638	0.116273	0.130142	0.115966	0.433269	0.358489	0.412651	0.39068	3.20931	0.34508	0.334379	0.2955	0.341002	0.825008	1.1566	1.24334e-07	3.63914e-06	sig
MW0150566	MW0104237	567.2289	C37H34N2O6	Glycobismine A	Heterocyclic compounds	Heterocyclic compounds	91147-20-5	1.24385	1.04171	1.07087	1.19195	3.0914	3.07562	2.80751	2.99175	2.63089	2.45776	2.4205	2.22569	2.78463	0.826371	1.17928	1.80979e-07	4.05462e-06	sig
MW0106168	60769228	214.9728	C6H8O7	Citric acid	Organic acid And Its derivatives	Organic acid And Its derivatives	77-92-9	61.8858	49.9181	60.0116	58.0202	237.342	219.827	289.283	278.942	4.46142	174.067	246.71	190.567	238.069	0.828377	1.12978	9.05981e-06	3.18872e-05	sig
MW0050610	MW0094849	695.5673	C45H74O5	DG(20:3(8Z,11Z,14Z)/22:4(7Z,10Z,13Z,16Z)/0:0)	GL	DG	-	0.309743	0.178648	0.191701	0.199117	0.606832	0.614183	0.779718	0.707952	3.08082	0.516641	0.59447	0.538569	0.597037	0.829449	1.11513	8.25425e-06	3.01448e-05	sig
MW0061705	MW0129190	831.5717	C45H87O13P	PI(18:0/18:0)	GP	PI	-	39.2507	28.3867	29.6082	31.6127	92.782	73.4208	147.096	128.048	3.42506	68.1738	104.991	95.655	97.5907	0.830209	1.05404	0.00160579	0.00230671	sig
MW0156509	MW0134221	438.8974	C12H14As2Cl2N2O2	Salvarsan	Benzene and substituted derivatives	Benzene and substituted derivatives	139-93-5	0.270449	0.504381	0.423843	0.265603	1.34269	1.59526	0.714155	0.997114	3.1751	0.869626	0.95175	0.991943	1.05634	0.832324	1.07859	0.00273349	0.00372894	sig
FDATP01885	L0007817	463.2228	C27H32N2O6	Solifenacin succinate	Others	FDA	242478-38-2	7.39385	3.35551	4.59714	4.46613	17.8649	14.6149	33.2241	25.6505	4.61092	14.5089	24.8136	18.9566	18.0335	0.835347	1.02862	0.00307386	0.00412564	sig
MW0049590	MW0093824	519.4409	C33H60O5	DG(14:1(9Z)/16:1(9Z)/0:0)	GL	DG	-	0.352422	0.177613	0.247051	0.265013	0.868869	0.783542	1.09604	0.975543	3.57355	0.624624	0.967531	0.810413	0.708348	0.835372	1.07708	7.40811e-05	0.00016629	sig
MW0054321	60418126	393.3012	C23H40N2O3	Leukotriene B4-3-aminopropylamide	FA	Oxidized lipids	89596-43-0	1.66202	1.12385	1.33523	1.3207	3.91948	3.15753	4.8576	4.66928	3.05117	2.88174	3.79153	3.54961	3.6525	0.835671	1.0944	9.03285e-05	0.000194156	sig
MW0163431	MW0009654	699.5468	C46H76O2	[(3S,9S,10R,13R,14R,17R)-17-[(E,2R,5R)-5,6-dimethylhept-3-en-2-yl]-10,13-dimethyl-2,3,4,9,11,12,14,15,16,17-decahydro-1H-cyclopenta[a]phenanthren-3-yl] (Z)-octadec-9-enoate	Aldehyde,Ketones,Esters	Esters	-	0.490317	0.446631	0.383601	0.413421	1.22267	1.05731	1.11079	1.13083	2.60766	0.869313	0.980481	0.921834	1.00992	0.836329	1.16021	1.40835e-07	3.67743e-06	sig
MW0012966	MW0014272	711.4376	C37H69O8P	1-Palmitoyl-2-linoleoyl-sn-glycero-3-phosphate	GP	PA	-	80.5365	78.8039	57.0546	60.3233	146.383	163.024	99.7674	153.766	2.03434	90.9635	88.9701	100.412	191.861	0.838822	1.02505	0.0393155	0.0447291	sig
MW0159273	In00088904	294.9390	C7H13O8P	Validone 7-phosphate	Organic acid And Its derivatives	Organic acid And Its derivatives	-	1.55172	1.2385	1.42477	1.29782	13.8487	13.1507	15.7438	15.3137	10.5313	11.2744	13.0285	10.2536	14.1452	0.838862	1.12604	2.31188e-07	4.82967e-06	sig
MW0106175	60140927	321.9797	C16H16ClNO2S	Clopidogrel	Organic acid And Its derivatives	Phosphoric acids	113665-84-2	2.10346	1.83548	1.94143	1.93922	21.1621	18.7678	30.2071	29.1284	12.6944	19.9257	22.7507	18.7718	21.8533	0.839181	1.1079	1.33858e-05	4.2608e-05	sig
MW0013435	In00296480	805.6606	C57H88O2	2-Decaprenyl-6-methoxyphenol	Alcohol and amines	Alcohols	-	0.696592	0.658501	0.679577	0.595909	1.32889	1.22296	1.38601	1.41654	2.03544	1.09191	0.989205	1.16692	1.25356	0.840731	1.17065	3.9956e-06	1.81831e-05	sig
MW0169690	61284373	384.2308	C19H21N5O4	Prazosin	Heterocyclic compounds	Heterocyclic compounds	19216-56-9	1.61592	1.13643	1.24948	1.28674	2.61351	2.73966	4.1877	3.31109	2.43014	2.96325	3.02956	2.30244	2.51763	0.84134	1.08314	0.000897908	0.00139661	sig
MW0152117	In00068925	278.9412	C7H6Br2O3	Lanosol	Benzene and substituted derivatives	Phenolics	4950-06-5	0.638562	0.210092	0.261385	0.343598	1.57581	1.58759	3.06173	2.77774	6.19334	1.20947	2.90834	1.87093	1.59016	0.841832	1.02158	0.00478168	0.00617589	sig
MW0126399	60212646	234.9426	C10H6N2OS2	Chinomethionat	Others	Medicine	2439-01-2	0.141092	0.427577	0.262426	0.194929	1.02985	1.16684	0.452232	0.740077	3.30304	0.861837	0.555604	0.59801	0.849374	0.845331	1.02343	0.00974675	0.0119652	sig
MW0052666	60637556	469.1714	C24H30O8	Estrone glucuronide	Aldehyde,Ketones,Esters	Ketones	2479-90-5	0.966318	0.819217	0.917823	0.912073	4.47183	3.77619	2.58814	3.55778	3.98125	3.03469	2.99056	2.68233	3.47474	0.846351	1.13209	6.41155e-05	0.000147618	sig
MW0109811	MW0136905	238.1204	C11H21NO2	tert-Butyl cyclohexylcarbamate	Aldehyde,Ketones,Esters	Esters	3712-40-1	2.46397	2.09434	2.3462	2.29175	2.85276	3.17324	2.78167	2.72433	1.25399	2.43296	2.54872	2.25594	2.54041	0.847903	1.0749	0.0019888	0.00279487	sig
MW0142523	MW0023896	669.5613	C47H72O2	2-Octaprenyl-6-methoxyphenol	Alcohol and amines	Alcohols	-	0.162774	0.103828	0.112207	0.13931	0.476472	0.467984	0.454558	0.415666	3.50244	0.370331	0.444256	0.299143	0.426701	0.848872	1.13009	5.76357e-06	2.35599e-05	sig
MW0112087	MW0021622	296.9522	C10H11BrO3	2-Bromo-1-(3,4-dimethoxyphenyl)ethanone	Aldehyde,Ketones,Esters	Ketones	1835-02-5	0.196069	0.113345	0.109762	0.141875	0.55221	0.52198	0.897147	0.82376	4.98189	0.475469	0.797561	0.57935	0.521703	0.849374	1.06336	0.000676181	0.00108729	sig
MW0055862	MW0121546	775.6180	C44H87O8P	PA(19:0/22:0)	GP	PA	-	2.47859	2.61319	2.69402	2.68719	5.17566	5.27366	5.20841	5.19467	1.99106	4.03231	4.12295	4.3579	5.20152	0.849527	1.18967	2.94313e-06	1.49076e-05	sig
MW0006824	60660241	445.2710	C31H24O3	Difenacoum	Benzene and substituted derivatives	Benzene and substituted derivatives	-	8.00946	6.25123	6.50937	8.20235	22.368	17.6378	22.4813	21.5912	2.90201	16.8132	19.3591	18.1879	17.2176	0.851323	1.11407	1.58021e-06	1.07748e-05	sig
MW0141041	In00054158	316.9205	C14H11Cl3O2	Hydroxychlor	Benzene and substituted derivatives	Benzene and substituted derivatives	-	1.58543	0.890887	1.02374	0.868881	7.55663	6.37993	9.83114	7.86071	7.23938	5.5142	7.99495	5.77145	7.68414	0.852548	1.10214	2.74506e-05	7.38568e-05	sig
MW0054550	MW0111850	536.3506	C30H54NO7P	LysoPC(22:4(7Z,10Z,13Z,16Z))	GP	LPC	-	0.52243	0.505536	0.526949	0.397937	0.753812	0.703987	0.739555	0.840255	1.55547	0.637945	0.659494	0.556144	0.737362	0.852955	1.11839	0.000762035	0.00121115	sig
MW0122014	MW0044871	304.8351	C7H3BrFIN2	6-Bromo-4-fluoro-3-iodoindazole	Heterocyclic compounds	Heterocyclic compounds	887568-00-5	0.153338	0.0811597	0.0953833	0.09898	0.426865	0.327265	0.600407	0.465953	4.24494	0.251711	0.533047	0.299696	0.469691	0.853696	1.05791	0.00229889	0.00319073	sig
MW0069129	MW0142555	893.7579	C56H102O6	TG(15:0/16:1(9Z)/22:2(13Z,16Z))	GL	TG	-	0.0417528	0.0617056	0.0578592	0.0395184	0.460456	0.225083	0.193993	0.141883	5.08582	0.186781	0.153965	0.14567	0.388573	0.856643	1.0469	0.0480125	0.0539388	sig
MW0104439	In00683531	232.9448	C8H8O6S	2-[4-(Sulfooxy)phenyl]acetic acid	Organic acid And Its derivatives	Organic acid And Its derivatives	-	8.82526	25.7891	17.8535	16.3531	81.5989	90.7052	38.2206	60.6951	3.94095	70.9754	44.8518	49.523	67.3	0.857792	1.05238	0.00344058	0.00458088	sig
MW0149192	MW0100486	613.3099	C33H46N2O10	Finaconitine	Benzene and substituted derivatives	Phenolics	81161-27-5	2.32183	2.25013	2.51728	1.99076	3.99771	5.78809	3.15311	3.48426	1.80872	3.82722	3.44934	3.2775	3.5417	0.858285	1.08519	0.0138773	0.0166721	sig
MW0114028	In00160832	436.1912	C25H29N3O4	Cadabicine	Others	Others	99964-83-7	1.09103	0.78028	0.794707	0.981554	1.88795	1.94196	1.97599	2.1346	2.17693	1.57571	1.91871	1.60088	1.74111	0.860956	1.12753	4.94646e-06	2.10315e-05	sig
MW0058920	MW0126746	824.6920	C49H98NO8P	PE(24:0/20:0)	GP	PE	-	0.69177	0.805887	0.730186	0.738243	1.9068	1.66046	1.07776	1.13699	1.94937	1.2958	0.990307	1.03893	1.65451	0.861212	1.04515	0.0209875	0.0246725	sig
MW0150758	In00065143	265.2536	C17H28O2	8Z,11Z,14Z-heptadecatrienoic acid	FA	FFA	-	13.6892	10.8561	12.2296	12.9254	43.0057	34.3644	49.568	46.4176	3.48803	32.2431	40.8831	38.7859	37.4619	0.861661	1.10475	8.58046e-06	3.10442e-05	sig
MW0158013	In00031978	203.0087	C13H14O2	Tremetone	Benzene and substituted derivatives	Benzene and substituted derivatives	4976-25-4	1.9298	1.32255	1.60805	1.64881	7.4062	6.43882	8.64731	6.97517	4.52705	5.99728	7.20545	5.78708	6.42432	0.862446	1.11399	1.50354e-06	1.04263e-05	sig
MW0004705	MW0035545	311.9151	C13H10BrCl2NO	4-Bromo-2-[(3,5-dichloroanilino)methyl]phenol	Benzene and substituted derivatives	Benzene and substituted derivatives	298215-62-0	0.145532	0.0692949	0.0645298	0.0338228	0.472046	0.64822	0.415282	0.342734	5.99746	0.457037	0.322637	0.350488	0.490516	0.862851	1.07749	0.000449783	0.000767199	sig
MW0153005	61370205	618.2948	C25H43N7O11	Lys-Ile-Asp-Asn-Glu	Amino acid and Its metabolites	Small Peptide	-	1.52915	1.24826	1.34306	1.24249	1.72851	1.89763	2.00773	2.19351	1.45953	1.60551	1.9429	1.50417	1.70246	0.863001	1.07553	0.00249259	0.00341632	sig
MW0054942	60455191	561.3603	C26H55N2O7P	methylcarbamyl PAF	GP	PC	91575-58-5	0.470494	0.458277	0.50704	0.447056	0.730987	0.69441	0.738593	0.700284	1.52123	0.621384	0.624064	0.588812	0.646041	0.865944	1.20629	5.36668e-07	6.80533e-06	sig
MW0054504	MW0111759	507.2495	C25H41O7P	LysoPA(22:5(4Z,7Z,10Z,13Z,16Z)/0:0)	GP	LPA	-	10.1895	8.62932	9.75893	9.66169	34.2481	25.7569	38.9487	29.1491	3.35002	26.6951	31.3935	28.7076	24.225	0.866656	1.09535	3.47251e-05	8.83292e-05	sig
MW0145372	MW0051518	578.3305	C23H41N13O6	Arg-His-Gln-Arg	Amino acid and Its metabolites	Small Peptide	-	0.994701	0.74828	0.770006	0.752432	1.13479	1.26533	1.25772	1.36834	1.53922	0.922169	1.12412	1.09477	1.21812	0.867293	1.08693	0.00125804	0.00188141	sig
MW0115419	MW0178741	360.9550	C14H9Cl3N2OS	Triclabendazole	Benzene and substituted derivatives	Benzene and substituted derivatives	68786-66-3	0.421654	0.27859	0.369388	0.363417	1.71574	1.36568	2.59768	2.29937	5.56748	1.55379	1.94787	1.68339	1.73918	0.867863	1.0755	0.000152702	0.000304693	sig
MW0003117	MW0022919	337.9536	C11H9NO5S2	2-Hydroxy-5-[(2-thienylsulfonyl)amino]benzoic acid	Benzene and substituted derivatives	Benzene and substituted derivatives	326023-08-9	1.54845	3.61762	2.57752	2.51311	33.3948	43.069	20.7347	33.0785	12.7016	37.1793	18.9853	27.065	29.9159	0.868499	1.10726	0.00031985	0.00057327	sig
MW0013477	In00125783	549.2537	C37H56O3	2-Hexaprenyl-6-methoxy-1,4-benzoquinol	Others	Others	-	1.28026	1.08019	0.914277	1.08156	1.68207	1.86975	1.86297	2.04105	1.71152	1.46939	1.83991	1.50112	1.66722	0.868798	1.11724	0.000188026	0.000364477	sig
MW0141815	61317143	538.2567	C26H52NO8P	1-O-Palmitoyl-2-O-acetyl-sn-glycero-3-phosphorylcholine	GP	PC	-	1.43898	1.00267	1.13233	1.03621	1.61723	1.74921	2.02818	1.83476	1.56813	1.49881	1.86691	1.44634	1.47021	0.868992	1.03776	0.00278092	0.00378478	sig
MW0054311	61365759	541.3321	C33H48O6	19-[(2S,3S)-3,6-Dihydro-3-methyl-6-oxo-2H-pyran-2-yl]-17-ethyl-6-hydroxy-3,5S,7S,9R,11,15R,hexamethyl-8-oxo-2E,10E,12E,16Z,18E-nonadecapentaenoic acid	FA	Others	-	0.868891	0.643116	0.636017	0.733607	1.5091	1.2699	1.56568	1.52894	2.0383	1.27166	1.37923	1.17835	1.2783	0.869573	1.11161	1.38789e-05	4.34648e-05	sig
MW0160910	MW0021191	830.6782	C58H89NO3	2-amino-5-[(2E,6E,10E,14E,18E,22E,26E,30E,34E)-3,7,11,15,19,23,27,31,35,39-decamethyltetraconta-2,6,10,14,18,22,26,30,34,38-decaenyl]-3-methoxy-6-methylcyclohexa-2,5-diene-1,4-dione	Aldehyde,Ketones,Esters	Ketones	-	0.414062	0.421716	0.436975	0.44966	1.2171	0.92508	1.10228	1.06326	2.50098	0.907045	0.892041	0.958625	0.998289	0.871922	1.13363	1.74882e-06	1.1207e-05	sig
MW0013912	61328569	513.2590	C32H48O5	3-Acetyl-11-keto-beta-boswellic acid	Others	Others	67416-61-9	6.97965	4.38477	5.06092	5.56105	17.2438	13.8746	18.4376	14.238	2.90152	11.5989	16.963	13.2548	13.8238	0.872189	1.08566	7.47684e-05	0.000167189	sig
MW0121817	MW0045784	318.9386	C10H5Cl2F3N2	6,7-Dichloro-2-methyl-3-(trifluoromethyl)quinoxaline	Heterocyclic compounds	Heterocyclic compounds	143309-87-9	1.39687	4.25527	2.48124	2.42359	22.6479	28.5496	9.91965	16.0048	7.3053	19.4589	13.0537	14.7704	20.0031	0.872464	1.07558	0.00263331	0.00359649	sig
MW0055210	MW0116743	769.5609	C41H83N2O6P	N-(Octadecanoyl)sphing-4-enine-1-phosphocholine	SL	Cer	-	8.79609	11.1858	12.6976	9.95324	37.8621	43.5028	52.321	47.1042	4.24065	52.0319	35.7533	28.1122	41.8441	0.872511	1.12186	0.000120076	0.000248471	sig
MW0052889	60603076	710.4831	C38H63NO11	Fasciculic acid C	Organic acid And Its derivatives	Organic acid And Its derivatives	126882-56-2	3.87415	3.71887	3.7584	3.2997	16.6348	16.1237	18.5799	15.3526	4.55194	20.0927	11.8289	10.4977	15.7745	0.872588	1.13036	0.000130844	0.000266958	sig
MW0137738	60728678	321.0939	C17H14O5	Coumafuryl	Heterocyclic compounds	Heterocyclic compounds	117-52-2	2.85983	2.1574	2.96203	2.969	5.97812	6.41652	7.60637	6.9198	2.45891	5.80688	6.067	5.65364	5.96566	0.872677	1.12054	1.99163e-06	1.18246e-05	sig
MW0168952	61197740	770.6699	C38H69NO13	Clarithromycin	Heterocyclic compounds	Heterocyclic compounds	81103-11-9	0.370893	0.373619	0.353698	0.403671	0.919607	0.887536	0.659863	0.628845	2.06131	0.705929	0.561664	0.627846	0.815225	0.87558	1.12051	0.00142632	0.00207968	sig
MW0147394	MW0057302	302.9646	C12H8Cl2O3S	Chlorfenson	Benzene and substituted derivatives	Benzene and substituted derivatives	80-33-1	5.70123	5.71945	5.82138	5.18605	45.8895	41.967	40.9987	42.4366	7.63737	33.9446	39.4345	34.1935	42.4428	0.875789	1.12597	2.18285e-08	1.86131e-06	sig
MW0010795	60944000	321.2794	C20H32O3	14,15-Epoxy-5,8,11-eicosatrienoic acid	FA	Oxidized lipids	81276-03-1	0.1714	0.110682	0.101098	0.120922	0.478975	0.386979	0.46831	0.375269	3.39124	0.349671	0.407495	0.416892	0.323315	0.875896	1.0848	1.09183e-05	3.63422e-05	sig
MW0146698	MW0054399	620.3091	C33H43N5O8	Beta-Sheet Breaker Peptide iAbeta5	Others	Others	-	1.57994	1.2419	1.33648	1.25435	1.77044	1.9378	1.83771	2.10394	1.41333	1.61299	1.79824	1.49042	1.80303	0.876442	1.09727	0.00183586	0.0025956	sig
MW0157261	MW0136121	948.4793	C46H67N11O10S	Substance P (4-11)/Octa-Substance P	Amino acid and Its metabolites	polypeptide	-	1.81133	1.58152	1.57974	1.60782	2.23474	2.66224	2.07339	2.6763	1.46597	2.0275	2.27398	1.93238	2.22968	0.877354	1.12322	0.00190013	0.00267673	sig
MW0168565	MW0028936	320.9759	C8H11ClN2O4S2	3-chloro-4-hydrazinophenylmethylsulfonylmethyl sulfone	Heterocyclic compounds	Heterocyclic compounds	-	1.19757	1.02018	1.19472	1.29172	9.76848	8.5549	9.5115	8.13518	7.64639	7.11827	8.81819	7.42486	8.22061	0.878006	1.11504	5.78477e-08	2.41649e-06	sig
MW0013480	In00107342	533.4567	C37H56O2	2-Hexaprenyl-6-methoxyphenol	Alcohol and amines	Alcohols	-	0.152609	0.116997	0.116067	0.148782	0.504099	0.526124	0.597612	0.555539	4.08524	0.38797	0.538347	0.496985	0.494301	0.878276	1.11288	8.65792e-07	8.29835e-06	sig
MW0049075	MW0091225	802.6410	C45H87NO10	Culinariside	Alcohol and amines	Amines	-	1.58652	1.86034	1.63218	1.78046	3.69995	4.02815	3.6268	3.40561	2.15184	3.34623	3.03695	3.44068	3.14175	0.878398	1.15963	4.7077e-07	6.37729e-06	sig
MW0056182	MW0121866	817.6669	C47H93O8P	PA(22:0/22:0)	GP	PA	-	0.656881	0.639999	0.764779	0.641293	1.57245	1.16384	1.35092	1.20251	1.95701	1.17836	1.02523	1.14734	1.30025	0.879288	1.11816	0.000159777	0.000314958	sig
MW0157283	In00026593	233.9486	C8H11NO5S	Sulbactam	Heterocyclic compounds	Heterocyclic compounds	68373-14-8 | 69388-84-7	0.320297	0.898584	0.597766	0.525085	2.6807	3.03789	1.29262	2.07478	3.88003	2.35329	1.56867	1.70178	2.36829	0.879598	1.05357	0.00289991	0.00392836	sig
MW0153665	61373182	632.2898	C30H41N5O8S	Met-Ser-Phe-Thr-Phe	Amino acid and Its metabolites	Small Peptide	-	1.55246	1.16158	1.26534	1.27372	1.98612	2.03777	2.23284	2.38579	1.64522	1.82589	2.12273	1.74566	1.91086	0.879968	1.10585	0.000191752	0.000369854	sig
MW0006961	MW0098461	311.0321	C14H15O2PS2	Edifenphos	Benzene and substituted derivatives	Benzene and substituted derivatives	17109-49-8	0.217714	0.163918	0.186714	0.184038	0.308571	0.310597	0.36756	0.330472	1.7507	0.245229	0.279247	0.331441	0.303405	0.880141	1.09006	0.000222078	0.000415283	sig
MW0066531	MW0139941	797.6661	C51H88O6	TG(14:0/14:0/20:5(5Z,8Z,11Z,14Z,17Z))	GL	TG	-	0.357509	0.468492	0.459554	0.467278	1.28053	0.976217	0.853981	0.710146	2.17983	0.797761	0.727882	0.750099	1.08939	0.880725	1.07015	0.00543008	0.00695935	sig
MW0107457	61361932	407.3166	C21H34N4O4	Ile-Phe-Lys	Amino acid and Its metabolites	Small Peptide	-	0.415217	0.212634	0.252134	0.261656	0.790406	0.580566	0.981133	0.947955	2.89063	0.673579	0.832391	0.709022	0.692146	0.880935	1.02623	0.000387977	0.000678669	sig
MW0063647	In00141511	605.5504	C37H66O7	Squamosten A	FA	Others	155834-22-3	17.9205	16.0648	16.9388	16.7571	59.1325	62.2675	75.4145	63.1995	3.84175	51.0619	64.1856	64.4956	49.9986	0.883574	1.10988	3.39058e-06	1.62657e-05	sig
MEDP0584	MALDI0000827	164.0099	C6H5N5O	Pterin	Heterocyclic compounds	Pteridines and derivatives	2236-60-4 | 938-42-1	0.691126	0.249353	0.363138	0.492081	2.44255	2.30779	4.39579	3.99377	7.31744	2.06941	3.52439	3.02608	2.99022	0.883575	1.04102	0.000650092	0.00105188	sig
MW0153308	MW0112081	958.3973	C41H57N11O17	Mage-1 Antigen (161-169),human	Amino acid and Its metabolites	polypeptide	-	1.37364	1.3501	1.10319	1.26433	2.26173	2.37236	2.19292	2.47693	1.82743	2.11995	2.08121	1.99576	2.02382	0.883577	1.16099	5.44732e-07	6.80533e-06	sig
MW0056818	MW0122786	666.4851	C38H72NO8P	PC(14:1(9Z)/16:1(9Z))	GP	PC	-	215.987	117.4	131	126.613	338.227	319.705	381.182	368.978	2.38256	403.149	317.212	234.466	291.498	0.885116	1.05527	0.000720217	0.00114782	sig
MW0015961	60122162	1071.5053	C51H84O22	Trigonelloside C	Heterocyclic compounds	Heterocyclic compounds	60478-69-5	1.05102	0.78702	0.878314	0.88533	1.83429	1.76394	1.83533	2.03674	2.07411	1.50665	1.85064	1.60741	1.6481	0.885212	1.12349	4.14539e-06	1.87185e-05	sig
MW0130859	60301744	467.2541	C13H18O3	2-Hydroxyibuprofen	Heterocyclic compounds	Heterocyclic compounds	-	19.014	12.674	14.3268	16.1734	37.5156	30.9097	52.6204	44.5426	2.6627	29.4106	42.4432	39.5237	35.4139	0.886485	1.03481	0.000712768	0.0011375	sig
MW0003599	MW0031037	304.9647	C12H8Cl2N2O	3,4-Dichloro-N-(3-pyridinyl)benzamide	Benzene and substituted derivatives	Benzene and substituted derivatives	304885-01-6	0.221423	0.330074	0.263647	0.270518	2.27158	2.25705	1.7286	1.98741	7.59411	1.85469	1.87757	1.62679	1.95507	0.887136	1.12152	2.37836e-07	4.83138e-06	sig
MW0126737	61270038	288.0722	C16H17NO4	Tetrahydropapaveroline	Heterocyclic compounds	Heterocyclic compounds	4747-99-3	0.305665	0.269036	0.289862	0.333428	0.502398	0.512983	0.481813	0.555569	1.71351	0.421298	0.464429	0.413095	0.522477	0.887242	1.14542	5.82329e-05	0.000137889	sig
MW0106174	MW0090515	282.8527	CH4Cl2O6P2	Clodronate	Organic acid And Its derivatives	Phosphoric acids	-	0.542791	0.231791	0.35531	0.204271	2.39706	1.80183	2.62888	2.29397	6.83705	1.37944	2.70981	1.4623	2.54618	0.88774	1.07439	0.00040034	0.000694373	sig
MW0050108	MW0094345	633.5810	C41H78O5	DG(18:1(9Z)/20:0/0:0)	GL	DG	-	0.653286	0.606633	0.596551	0.618307	2.31193	1.9304	2.54109	2.30241	3.67137	1.94264	2.05952	2.09652	1.96787	0.887817	1.11391	1.88058e-07	4.12552e-06	sig
MW0117002	MW0017648	312.9258	C8H7IN2O	1H-Indazole,3-iodo-5-methoxy-	Heterocyclic compounds	Heterocyclic compounds	290367-99-6	0.265478	0.271135	0.289801	0.280043	1.52699	1.70444	1.44632	1.84553	5.89564	1.34326	1.51836	1.41457	1.51542	0.887839	1.12327	8.23925e-08	3.06087e-06	sig
MW0109778	60161491	187.9586	C8H14ClNS2	Sulfallate	Aldehyde,Ketones,Esters	Esters	95-06-7	1.88503	1.90675	2.19761	1.65993	9.56627	7.50859	12.0741	11.1871	5.27316	9.11479	9.08585	8.47791	9.13611	0.887906	1.09759	8.13799e-06	2.98137e-05	sig
MW0155262	MW0128352	530.2378	C24H37N5O6	Phe-Leu-Val-Gly-Gly	Amino acid and Its metabolites	Small Peptide	-	1.98633	1.92429	1.87959	1.83459	3.99012	3.59105	3.0312	3.07422	1.79501	3.02814	3.15287	2.83438	3.14161	0.888242	1.15132	8.31288e-05	0.00018204	sig
MW0121822	60298196	230.9466	C8H4Cl2N2O2	6,7-Dichloroquinoxaline-2,3(1H,4H)-dione	Aldehyde,Ketones,Esters	Ketones	25983-13-5	93.3371	278.231	182.463	169.62	719.941	816.567	397.309	598.331	3.49913	624.739	469.559	496.549	658.422	0.888285	1.05049	0.00134206	0.00198414	sig
MW0008998	61341841	628.2718	C42H78INO2	N-cyclopentyl-N,N-dimethyl-3,4-bis(tetradecyloxy)-benzenemethanaminium, iodide	Benzene and substituted derivatives	Benzene and substituted derivatives	-	1.44627	1.15572	1.25677	1.3088	1.81883	2.13155	1.83175	2.17711	1.54023	1.72933	1.93286	1.56235	1.85148	0.889032	1.12558	0.000504927	0.000842751	sig
FDATN00035	L0005571	714.2944	C35H46FN5O9S	Danoprevir (ITMN-191)	Others	FDA	850876-88-9	1.34206	1.16826	1.10207	1.14497	2.07125	2.22451	2.00211	2.37996	1.82408	1.91267	2.02026	1.72513	2.06485	0.889959	1.15715	1.30271e-05	4.16939e-05	sig
ZINC44387290	MW0188430	518.4938	C34H65NO3	N-(Eicosanoyl)-4E,6E-tetradecasphingadienine	FA	Others	-	0.298793	0.234624	0.258627	0.25953	0.822631	0.930069	1.34175	1.24279	4.12453	1.02669	1.00488	0.792437	1.03611	0.889992	1.09891	8.76445e-05	0.000189886	sig
MW0142063	In00015433	365.0049	C9H15N2O9P	5,6-Dihydrouridine 5'-monophosphate	Nucleotide And Its metabolites	Nucleotide and Its metabolites	-	6.33368	4.12605	5.41305	4.87821	44.2274	42.0342	47.8789	45.3782	8.65109	37.32	43.1732	34.6096	44.7178	0.890273	1.11204	4.40655e-08	2.10487e-06	sig
MEDL02569	60087604	229.0617	C13H8O4	Euxanthone	Flavonoids	Xanthone	529-61-3	1.14499	1.37689	1.41583	1.16654	1.62365	1.75708	1.85289	1.95298	1.40797	1.32171	1.70925	1.59517	1.77255	0.890364	1.04066	0.00445256	0.00580227	sig
MW0159342	MW0181284	683.2855	C41H42N4O8	Verteporfin	Others	Others	-	1.46609	1.34925	1.44158	1.43306	2.52823	2.4731	2.96453	2.74001	1.88153	2.35198	2.53873	2.26244	2.38441	0.890873	1.14427	2.02961e-06	1.18246e-05	sig
MW0054484	In00113049	417.2991	C21H39O7P	Lpa(0:0/18:2(9Z,12Z))	GP	PA	-	0.225975	0.142104	0.159396	0.157176	0.529193	0.622671	0.696007	0.628392	3.61682	0.490643	0.702838	0.476382	0.539503	0.892218	1.1017	2.86795e-05	7.61085e-05	sig
MW0056137	MW0121821	767.6279	C46H91O8P	PA(21:0/22:0)	GP	PA	-	0.354806	0.320635	0.341806	0.291831	0.817198	0.828559	0.587624	0.696374	2.23803	0.686467	0.621891	0.599523	0.710942	0.893871	1.13928	6.53851e-05	0.000150183	sig
MW0163119	MW0005898	621.2930	C35H44NO10-	(7E,18E,20Z)-2,10,12,14,16-pentahydroxy-3,7,9,11,13,15,17,21-octamethyl-6,22,26,28-tetraoxo-23-azatricyclo[22.3.1.05,27]octacosa-1(27),2,4,7,18,20,24-heptaen-4-olate	Others	Others	-	1.5804	1.3268	1.34469	1.30746	2.56352	2.52265	2.6409	3.00862	1.9311	2.19362	2.84361	2.17218	2.39835	0.894936	1.11709	6.2701e-05	0.000145802	sig
MW0158396	61399679	589.2661	C25H36N10O7	Tyr-Asn-His-Arg	Amino acid and Its metabolites	Small Peptide	-	1.27108	1.00144	1.17552	1.06642	1.89927	1.8821	1.8593	1.97268	1.68644	1.67086	1.76458	1.61881	1.7617	0.895264	1.15196	1.15012e-06	9.17729e-06	sig
MW0150705	MW0104767	320.0896	C14H19NO5	Harzianopyridone	Aldehyde,Ketones,Esters	Ketones	126637-69-2	41.0302	28.2366	44.4402	41.4345	79.2811	86.7442	97.9544	91.7053	2.29265	78.6701	84.9759	77.9805	76.8344	0.895345	1.08925	3.94591e-06	1.80984e-05	sig
MW0056809	MW0122777	838.6303	C46H90NO8P	PC(14:0/24:1(15Z))	GP	PC	-	11.6017	12.452	13.2603	9.95321	23.3391	20.0815	30.5926	25.5639	2.10668	22.4369	22.2887	22.1152	22.5154	0.897358	1.0809	0.000162602	0.000318907	sig
MW0057055	60777627	782.3307	C44H80NO8P	1,2-Dilinoleoyl-SN-glycero-3-phosphocholine	GP	PC	998-06-1	1.56189	1.23159	1.32513	1.4417	2.36244	2.44417	2.39303	2.75225	1.78981	2.09641	2.51835	2.16285	2.16593	0.898678	1.11636	2.15465e-05	6.2133e-05	sig
MW0149921	61353848	566.3221	C24H35N7O9	Glu-Arg-Phe-Asp	Amino acid and Its metabolites	Small Peptide	-	24.7404	27.1771	27.9745	26.949	83.4164	59.2027	94.1178	67.4158	2.84678	63.0429	77.1574	70.2994	62.9046	0.898905	1.07387	0.000124525	0.000254959	sig
MW0146114	61336933	303.9691	C12H21N3O6	Asp-Gly-Ile	Amino acid and Its metabolites	Small Peptide	-	0.168806	0.151653	0.142166	0.153182	1.26709	1.22679	1.17983	1.28521	8.05272	0.979888	1.12767	1.08362	1.26683	0.898989	1.11706	1.14639e-08	1.21413e-06	sig
MW0125997	60341947	308.9551	C15H11ClN2O2	Oxazepam	Heterocyclic compounds	Heterocyclic compounds	604-75-1	0.172424	0.233192	0.199913	0.187141	2.39063	2.39781	2.32677	2.29253	11.8684	2.05427	2.31177	1.83196	2.26061	0.899112	1.11575	3.95135e-09	9.20664e-07	sig
MW0106594	In00063172	640.3215	C33H57N3O9	Enniatin B	Heterocyclic compounds	Heterocyclic compounds	917-13-5	1.73139	1.4715	1.47626	1.3878	2.17558	2.52193	2.39428	2.64978	1.60568	2.03148	2.47192	2.08088	2.17576	0.899244	1.12227	0.00016582	0.000324128	sig
MW0102824	61302389	1056.5084	C50H83NO21	Tomatine	Alkaloids	Steroid alkaloids	17406-45-0	1.03997	0.902875	0.86487	0.910522	1.78094	2.06429	1.88752	2.16586	2.12429	1.73146	1.9661	1.61046	1.79896	0.899777	1.1405	4.75721e-06	2.05233e-05	sig
MW0120496	60347756	366.0092	C17H15NO3	2-(Morpholin-4-yl)-benzo[h]chromen-4-one	Aldehyde,Ketones,Esters	Ketones	154447-35-5	0.88534	0.553972	0.775893	0.639232	6.10666	5.17525	5.88484	5.27037	7.86044	4.61166	5.58172	4.28084	5.72106	0.900083	1.10746	3.61229e-07	5.57059e-06	sig
MW0016999	MW0057068	642.5826	C40H77NO3	Cer(d18:1/22:1(13Z))	SL	Cer	-	0.0873948	0.0631993	0.0539664	0.117456	0.294169	0.201574	0.471226	0.30784	3.95883	0.350551	0.280717	0.230699	0.285778	0.900327	1.00651	0.00238875	0.00328947	sig
MW0148252	MW0093142	1087.5277	C51H84O23	Deltoside	Heterocyclic compounds	Heterocyclic compounds	62751-68-2	1.01249	0.807515	0.847337	0.817311	1.6802	1.85647	1.91889	2.08164	2.16297	1.71539	1.83907	1.54231	1.69029	0.900476	1.1284	3.77381e-06	1.76566e-05	sig
MW0149998	MW0103174	658.3079	C30H45N5O10	Glu-Glu-Phe-Leu-Val	Amino acid and Its metabolites	Small Peptide	-	1.57432	1.26286	1.38711	1.34918	1.98166	2.1453	2.28496	2.56855	1.61128	1.95148	2.22185	1.90959	2.00918	0.901079	1.09885	0.000254176	0.000465589	sig
MW0146059	61336674	652.3103	C28H41N7O11	Asp-Asp-Phe-Gln-Lys	Amino acid and Its metabolites	Small Peptide	-	1.89556	1.41851	1.51431	1.55261	2.23767	2.48203	2.49935	2.86903	1.58096	2.12393	2.41796	2.14485	2.40762	0.901494	1.08969	0.000473692	0.000802109	sig
MW0106729	60596102	748.5928	C36H61NO15	2-[2-[19-Acetamido-6-(3,4-dicarboxybutanoyloxy)-16,18-dihydroxy-5,9-dimethylicosan-7-yl]oxy-2-oxoethyl]butanedioic acid	Organic acid And Its derivatives	Organic acid And Its derivatives	117415-47-1	5.01287	4.56018	4.59008	4.73927	9.66757	10.6605	9.3652	8.57635	2.02459	9.12791	8.06273	7.47393	9.84484	0.901744	1.15884	2.90596e-05	7.69419e-05	sig
MW0152964	61369996	563.2820	C23H42N6O10	Lys-Glu-Ser-Leu-Ser	Amino acid and Its metabolites	Small Peptide	-	1.43196	1.4144	1.57646	1.12253	2.01607	2.18006	2.04739	2.17564	1.51824	1.81811	2.08724	1.70296	1.98814	0.902282	1.11091	0.000313761	0.000564092	sig
MW0116831	MW0016162	490.1790	C29H32ClNO6	12-Chloro-6b-hydroxy-3,14b,14c-trimethyl-5-oxo-2,3,4,5,6b,7,8,8a,9,14,14b,14c,15,16-tetradecahydro-4,16a-epoxy[1]benzoxocino[7',8'	Others	Others	-	0.696937	0.619701	0.586095	0.636783	0.908751	0.952154	0.944793	1.0023	1.4995	0.871859	0.902696	0.813374	0.849312	0.902636	1.16018	5.06486e-06	2.12998e-05	sig
MW0054718	In00294713	191.1807	C13H18O	4-(1,3-Butadienyl)-3,5,5-trimethylcyclohex-2-en-1-one	Aldehyde,Ketones,Esters	Aldehydes	-	0.265641	0.206665	0.240232	0.200687	0.62052	0.544401	0.757695	0.694292	2.86556	0.576473	0.665926	0.554205	0.568481	0.90377	1.09362	1.05695e-05	3.53835e-05	sig
MW0107232	MW0105143	605.2947	C32H46O12	Hexanoic acid,6-(acetyloxy)-2,3,3a,4,5,6,6a,7,8,9b-decahydro-3,3a-dihydroxy-3,6,9-trimethyl-8-[(2-methyl-1-oxo-2-buten-1-yl)oxy]-2-oxo-4-(1-oxobutoxy)azuleno[4,5-b]furan-7-yl ester	Organic acid And Its derivatives	Organic acid And Its derivatives	67526-94-7	1.66317	1.25421	1.36781	1.40402	1.94441	1.97493	2.34866	2.33108	1.51147	1.75695	2.21104	1.76907	2.04334	0.904795	1.03939	0.00206419	0.00289036	sig
MW0145323	MW0051461	666.2935	C26H41N11O11	Arg-Gln-Asp-Glu-His	Amino acid and Its metabolites	Small Peptide	-	1.81911	1.52588	1.60775	1.55575	3.23709	3.40307	3.00682	3.3033	1.98975	3.05788	3.02541	2.72989	2.91583	0.905696	1.15106	2.32156e-07	4.82967e-06	sig
MW0054771	MW0112899	596.2845	C33H45NO11	Mesaconitine	Alkaloids	Terpenoid alkaloids	2752-64-9	1.83224	1.5894	1.46287	1.41292	4.2268	4.41911	3.76192	4.13252	2.62653	3.7051	3.89006	3.3344	4.0531	0.905825	1.13955	4.61973e-07	6.37729e-06	sig
MW0144736	61330699	278.0563	C10H19N3O6	Ala-Ser-Thr	Amino acid and Its metabolites	Small Peptide	-	1.67608	3.13211	2.84798	2.25441	18.2147	19.5875	8.57631	11.14	5.80375	16.1076	10.6235	10.9959	14.3866	0.906032	1.083	0.00168919	0.00241461	sig
MW0124152	60598204	434.1850	C24H26FNO4	(6E)-7-[3-(4-fluorophenyl)-1-(propan-2-yl)-1H-indol-2-yl]-3,5-dihydroxyhept-6-enoic acid	Heterocyclic compounds	Heterocyclic compounds	93957-54-1	0.870467	0.680572	0.817053	0.717717	1.21123	1.15861	1.14706	1.21658	1.53395	1.05837	1.23681	0.931889	1.06623	0.907008	1.09367	0.000332719	0.000594505	sig
MW0011041	MW0002300	811.6040	C45H88O9	(2E,6E)-3,7,11,15,19,23,27,31,35-Nonamethylhexatriaconta-2,6-diene-1,10,11,15,19,23,27,31,35-nonol	Alcohol and amines	Alcohols	-	83.5474	69.362	71.0948	66.0644	172.368	145.72	175.25	128.424	2.1435	151.457	151.772	141.951	119.472	0.908148	1.0781	0.000106238	0.000223382	sig
ZINC85488316	MW0190275	806.3175	C41H53NO13	[(1S,3R,5S,7S,8S,9R,13R,14R)-7,9,13,14-Tetraacetyloxy-8,12,15,15-tetramethyl-4-methylidene-10-oxo-5-tricyclo[9.3.1.03,8]pentadec-11-enyl] (2R,3R)-2-acetyloxy-3-(dimethylamino)-3-phenylpropanoate	Aldehyde,Ketones,Esters	Esters	-	1.11723	1.02555	1.03351	1.12358	1.76982	1.90763	1.79202	2.11326	1.76348	1.73144	1.87235	1.51695	1.76607	0.908223	1.14095	2.02828e-05	5.91219e-05	sig
MW0158724	MW0179615	800.3348	C38H51N9O6S	Tyr-Phe-Met-Arg-Phe-NH2	Amino acid and Its metabolites	Small Peptide	-	1.43496	1.26148	1.23058	1.33876	2.17995	2.51657	2.37387	2.45011	1.808	2.11009	2.31817	2.00553	2.21428	0.908363	1.15261	1.90151e-06	1.1478e-05	sig
MW0063755	MW0136628	812.3612	C46H57NO14	Taxol C	Terpenoids	Ditepenoids	153415-45-3	1.60654	1.31358	1.34784	1.35814	2.47095	2.58249	2.39448	2.76364	1.81503	2.3052	2.48844	2.25192	2.23162	0.908498	1.1335	2.23819e-06	1.2394e-05	sig
MW0111010	61347519	505.3484	C24H40N8O4	Dipyridamole	Heterocyclic compounds	Heterocyclic compounds	58-32-2	17.0352	15.5911	16.2268	19.1369	37.104	30.2872	34.676	35.0328	2.01647	30.7581	31.4623	31.2846	31.0903	0.908792	1.11064	8.83258e-07	8.29835e-06	sig
MW0124447	In00044512	147.9870	C8H5NO2	Isatin	Heterocyclic compounds	Indole and Its derivatives	91-56-5	1.50586	0.793889	1.16748	1.30734	3.90065	3.5678	6.05504	4.77825	3.83317	3.953	4.71673	4.27209	3.69079	0.908799	1.04267	0.0001607	0.00031571	sig
MW0004458	MW0037844	310.9124	C10H4Cl4N2O	4,5-Dichloro-2-(3,5-dichlorophenyl)pyridazin-3(2H)-one	Benzene and substituted derivatives	Benzene and substituted derivatives	86483-43-4	0.763159	2.43111	1.45231	1.25697	14.3814	18.9224	6.64306	10.414	8.53061	14.1693	8.31854	9.4657	13.8292	0.909093	1.07424	0.00285222	0.00387729	sig
MW0145179	MW0050958	1101.5375	C45H82N12O14S2	Anti-Inflammatory Peptide 1	Others	Others	-	1.0244	0.858823	0.994585	0.97595	1.90362	2.10093	2.29042	2.33797	2.24014	1.86537	2.0712	1.88408	2.03028	0.909416	1.12508	1.16296e-06	9.21664e-06	sig
MW0053753	MW0104246	552.2609	C26H43NO8S	Glycochenodeoxycholic acid 7-sulfate	Organic acid And Its derivatives	Sulfonic acids	-	3.54915	1.80389	2.38002	2.41847	11.5382	7.57942	12.4303	10.4394	4.13607	7.69119	10.543	9.10958	10.8474	0.909587	1.05681	8.10736e-05	0.000178209	sig
MW0011126	MW0004116	606.3276	C32H51NO12	(3a,5b,7a,12a)-24-[(carboxymethyl)amino]-1,12-dihydroxy-24-oxocholan-3-yl-b-D-Glucopyranosiduronic acid	Organic acid And Its derivatives	Organic acid And Its derivatives	-	1.29461	1.03084	1.23642	1.15241	1.56919	1.71323	1.62561	1.72128	1.40622	1.41701	1.73086	1.37689	1.50705	0.909869	1.08309	0.000963687	0.00148701	sig
MW0144280	MW0048608	923.4877	C45H76N2O15	Acetylspiramycin	Heterocyclic compounds	Heterocyclic compounds	24916-51-6	3.06389	2.72356	2.44602	2.44132	3.42482	4.25998	3.39912	3.67451	1.38255	3.59887	3.42326	3.01027	3.39775	0.909998	1.0872	0.00436998	0.00570743	sig
MW0115436	61399301	609.3104	C37H41N2O6+	Tubocurarine chloride	Heterocyclic compounds	Heterocyclic compounds	6989-98-6	1.71437	1.56513	1.54144	1.435	2.37154	3.09999	2.7857	2.8806	1.78036	2.43015	2.93988	2.4011	2.37175	0.91067	1.11908	0.000140546	0.000283281	sig
MW0144331	MW0048724	1072.5157	C50H71N15O11S	ACTH (4-11),human	Amino acid and Its metabolites	polypeptide	-	1.08615	0.843059	0.888759	0.919031	1.64	1.81232	1.87352	1.95203	1.94752	1.61279	1.79397	1.48319	1.74405	0.911531	1.12438	8.84551e-06	3.16105e-05	sig
MW0016548	MW0056453	1102.5459	C56H85N3O15P2	CDP-DG(22:5(4Z,7Z,10Z,13Z,16Z)/22:5(4Z,7Z,10Z,13Z,16Z))	GL	DG	-	1.0873	0.855798	0.988136	0.968105	2.18573	2.17819	2.23457	2.21938	2.26138	1.95628	2.18999	1.82645	2.06985	0.912074	1.13063	1.07572e-07	3.58061e-06	sig
MW0126063	60125847	634.3180	C37H44ClNO6	penitrem A	Heterocyclic compounds	Heterocyclic compounds	12627-35-9	1.63038	1.43677	1.42369	1.41337	2.04452	2.25476	2.30391	2.41787	1.5279	1.95851	2.15995	1.91905	2.19567	0.912662	1.14326	5.03647e-05	0.000122239	sig
MW0111366	MW0000500	508.2244	C21H39N3O6Si2	(+)-3',5'-O-(1,1,3,3-Tetraisopropyl-1,3-disiloxanediyl)cytidine	Heterocyclic compounds	Heterocyclic compounds	69304-42-3	1.23185	0.895136	0.948624	0.964615	1.67163	1.76928	1.66358	2.00822	1.76048	1.61509	1.73201	1.43196	1.71406	0.91289	1.1013	0.000114006	0.000237113	sig
MW0155844	61385886	572.2211	C24H41N7O9	Pro-Glu-Ala-Gln-Lys	Amino acid and Its metabolites	Small Peptide	-	0.914849	0.723126	0.760284	0.924146	1.25924	1.33008	1.26881	1.51991	1.61872	1.2405	1.36706	1.08728	1.21546	0.913026	1.07834	0.000311712	0.000561274	sig
MW0151620	61362316	580.2624	C26H41N7O8	Ile-Tyr-Arg-Glu	Amino acid and Its metabolites	Small Peptide	-	1.11838	0.912713	1.11532	0.998615	1.74048	2.04402	1.84194	1.93449	1.8241	1.76226	1.88057	1.53875	1.73948	0.915374	1.1354	1.06308e-05	3.54867e-05	sig
MW0142425	60744802	146.9834	C8H6O5	2-Hydroxyisophthalic acid	Benzene and substituted derivatives	Benzene and substituted derivatives	606-19-9	234.027	133.769	183.649	199.754	488.466	452.659	725.745	596.349	3.01281	469.308	609.574	516.053	477.173	0.915557	1.03739	0.000238045	0.000438802	sig
MW0015959	MW0052919	1237.5818	C56H94O28	Asparagoside H	Heterocyclic compounds	Heterocyclic compounds	-	0.897079	0.703127	0.731122	0.748403	1.59226	1.61773	1.63603	1.74588	2.14041	1.46616	1.65483	1.38015	1.53482	0.915663	1.12481	5.89564e-07	6.86842e-06	sig
MW0054711	MW0112642	1039.5101	C52H82O23	Medicoside J	Terpenoids	Triterpene	-	1.13684	0.899291	0.916572	0.974829	1.84462	2.09164	1.92339	2.10757	2.02856	1.83091	1.90514	1.74988	1.81163	0.915947	1.13081	5.00406e-07	6.55026e-06	sig
MW0148665	In00067945	985.4983	C50H80N8O12	Dolastatin 11	Others	Medicine	111517-68-1	1.54192	1.15227	1.2606	1.27177	2.61269	2.49756	2.39218	2.49827	1.91344	2.25639	2.47946	2.13266	2.29225	0.916012	1.12162	1.31859e-06	1.00446e-05	sig
MW0144569	61329867	650.2798	C32H39N7O8	Ala-Glu-Phe-His-Phe	Amino acid and Its metabolites	Small Peptide	-	1.44401	1.19131	1.25133	1.22916	1.93945	2.10695	1.94607	2.3719	1.635	1.90592	1.99662	1.737	2.02285	0.916075	1.12517	9.07159e-05	0.000194278	sig
MW0145096	MW0050761	1040.5085	C49H71N13O10	Angiotensin A	Benzene and substituted derivatives	Benzene and substituted derivatives	-	1.09225	0.900537	0.965043	0.890144	1.83598	1.8777	1.83675	1.95405	1.95024	1.62992	1.89322	1.58313	1.77094	0.916415	1.13452	1.07337e-06	8.94869e-06	sig
MEDL01908	L0003701	1092.5364	C52H85NO23	Lycoperoside A	Alkaloids	Steroid alkaloids	-	1.15079	0.805803	0.976431	0.976085	1.78009	1.8803	1.79013	2.09035	1.92905	1.5509	1.87486	1.66661	1.82056	0.916729	1.09901	1.99677e-05	5.87433e-05	sig
MW0149101	MW0100028	487.0044	C16H18N4O10S3	Everzol Orange BN	Heterocyclic compounds	Heterocyclic compounds	-	1.61472	1.20035	1.72601	1.51268	12.4322	11.1199	15.3311	13.278	8.61632	10.2124	14.9383	10.3652	12.3127	0.91694	1.09522	6.04121e-06	2.4353e-05	sig
MW0110148	61399268	838.3956	C43H63N7O8S	Trunkamide	Alcohol and amines	Amines	-	1.78003	1.53855	1.68833	1.61148	2.72568	2.65718	3.11277	3.08581	1.74989	2.46803	2.94682	2.48014	2.72777	0.917223	1.11319	2.33149e-05	6.56084e-05	sig
MW0014909	In00664440	683.4614	C33H52N2O12S	6-({10-[(2R)-3-[2-amino-3-methyl-4-(2-methyl-1,3-thiazol-4-yl)but-3-en-1-yl]-2-methyloxiran-2-yl]-1-carboxy-6-hydroxy-3,3,5,7-tetramethyl-4-oxodecan-2-yl}oxy)-3,4,5-trihydroxyoxane-2-carboxylic acid	Others	Others	-	42.1942	74.6073	50.2331	45.6483	173.581	213.03	116.072	161.285	3.12187	221.176	119.422	113.965	154.634	0.917509	1.07511	0.00415556	0.00545183	sig
MW0054345	MW0110609	935.4638	C48H72O19	Licoricesaponin F3	Organic acid And Its derivatives	Organic acid And Its derivatives	-	2.07311	2.08914	1.98063	2.1786	4.1837	4.31513	3.80108	4.73718	2.04736	3.6197	4.40418	3.78796	3.82099	0.917576	1.12377	6.16282e-06	2.46725e-05	sig
MW0114611	61360536	528.2108	C20H37N3O13	Antihelmycin	Alcohol and amines	Amines	31282-04-9	1.3	0.983597	0.952591	0.97436	1.96508	1.96388	1.77374	1.85728	1.79549	1.66757	1.87241	1.49395	1.90624	0.918014	1.11214	7.4644e-05	0.000167189	sig
MW0057646	60820168	834.7043	C48H84NO8P	1-Stearoyl-2-docosahexanoyl-sn-glycero-3-phosphocholine	GP	PC	-	0.584663	0.509902	0.494334	0.470862	1.05135	1.38338	0.969156	1.03299	2.15407	1.11807	0.97849	0.924057	1.05279	0.918079	1.13052	0.00014106	0.000283826	sig
MW0156847	61391444	622.3019	C30H51N7O7	Ser-Lys-Phe-Leu-Lys	Amino acid and Its metabolites	Small Peptide	-	1.61825	1.34688	1.42991	1.42959	2.59796	2.5365	2.6333	2.87367	1.82697	2.13494	2.64948	2.3157	2.67218	0.918326	1.1201	1.63203e-05	5.04328e-05	sig
MW0122204	60293934	185.9609	C7H4ClNO3	6-Hydroxychlorzoxazone	Aldehyde,Ketones,Esters	Ketones	-	37.6584	41.4951	42.086	35.6983	190.786	147.558	201.359	206.013	4.75166	185.529	174.297	157.298	168.026	0.918783	1.09841	1.05143e-06	8.94869e-06	sig
MW0106062	60540144	1076.5209	C50H73N15O12	Bradykinin hydroxyproline	Amino acid and Its metabolites	Amino acid derivatives	37642-65-2	0.94914	0.847004	0.935621	0.881061	1.67845	1.75734	1.95448	1.9536	2.03272	1.52345	1.78919	1.68358	1.75271	0.918988	1.12376	1.48199e-06	1.04098e-05	sig
MW0154936	MW0122721	741.2998	C38H48N8O6S2	Patellamide B	Alcohol and amines	Amines	81098-23-9	1.22337	1.21278	1.08458	1.13537	1.8622	1.91573	1.84268	2.18507	1.67644	1.77732	1.82413	1.5794	1.99292	0.919045	1.13997	5.31506e-05	0.000127254	sig
MW0115540	61048745	1296.6114	C62H89N17O14	Angiotensin I	Amino acid and Its metabolites	Amino acid derivatives	484-42-4	0.753604	0.601368	0.729454	0.644207	1.37701	1.44222	1.4893	1.66593	2.18954	1.32562	1.599	1.32092	1.24799	0.919505	1.09905	1.14078e-05	3.76489e-05	sig
MW0054191	61364764	942.4826	C48H75N5O14	(10R,11S,12S,14R,16S,20S,21R,22S,24E)-16-[(R)-amino(hydroxy)methoxy]-12-hydroxy-20-{(2S,3S,7R,8R,9R,10E)-11-[(hydroxymethyl)(methyl)amino]-2,8-dimethoxy-3,7,9-trimethyl-6-oxoundec-10-en-1-yl}-10,22-dimethoxy-11,14,21-trimethyl-3,7,19,27-tetraoxa-29,30,31-triazatetracyclo[24.2.1.1~2,5~.1~6,9~]hentriaconta-1(28),2(31),4,6(30),8,24,26(29)-heptaen-18-one	Alcohol and amines	Amines	-	2.22274	2.47854	2.19526	2.18565	5.32991	5.41218	4.47661	5.39594	2.26979	4.45868	4.94195	4.31592	5.24196	0.919662	1.1393	3.00783e-06	1.50501e-05	sig
MW0146873	MW0055043	174.8973	C2H2BrClO2	Bromochloroacetic acid	Organic acid And Its derivatives	Organic acid And Its derivatives	5589-96-8	2.44944	7.01462	4.3617	3.28617	22.1882	28.8335	11.2522	17.9906	4.69056	19.8704	13.3498	15.1631	25.4703	0.920126	1.05685	0.00467849	0.00606954	sig
MW0123420	In00096543	643.3348	C36H44N4O8	coproporphyrinogen III	Heterocyclic compounds	Heterocyclic compounds	2624-63-7	1.69365	1.26691	1.44426	1.34128	1.96182	2.37344	2.06679	2.11168	1.48165	1.81261	2.11741	1.81411	2.09044	0.92023	1.09066	0.000939711	0.00145804	sig
MW0016438	MW0056343	1026.5227	C50H81N3O15P2	CDP-DG(16:0/22:6(4Z,7Z,10Z,13Z,16Z,19Z))	GL	DG	-	1.08634	0.972315	1.02025	1.00694	1.98451	2.05594	1.99673	2.22622	2.02244	1.78303	2.09618	1.77755	1.95022	0.920563	1.13478	7.1809e-07	7.46942e-06	sig
MW0152584	MW0110390	783.3387	C35H46N10O11	Leucokinin V	Amino acid and Its metabolites	Small Peptide	-	1.62169	1.28427	1.24934	1.34286	2.39651	2.35589	2.3309	2.37885	1.72097	1.99034	2.40316	1.94577	2.37289	0.920738	1.11427	4.32115e-05	0.000107109	sig
MW0122981	60989463	218.9830	C12H12O5	Austidiol	Alcohol and amines	Alcohols	53043-28-0	0.2961	0.704044	0.499494	0.555857	3.56331	3.97842	2.0044	2.62666	5.92207	3.37422	2.2142	2.41681	3.21152	0.921462	1.08376	0.000468765	0.000796081	sig
FDATN00897	L0006429	937.4725	C50H74O14	Doramectin	Others	FDA	117704-25-3	2.51304	2.79803	2.5026	1.99401	7.75172	9.36737	6.10217	7.16592	3.0983	6.31774	6.94021	6.84239	7.90367	0.921573	1.12047	3.51193e-05	8.89435e-05	sig
MW0147427	In00066079	629.2983	C35H32MgN4O6	Chlorophyllide b	Tryptamines,Cholines,Pigments	Pigments	-	1.23745	1.29836	1.16394	1.15988	1.73915	1.79024	1.86017	1.86371	1.49255	1.56849	1.64465	1.50274	1.97005	0.921781	1.1424	0.000288378	0.00052412	sig
FDATN00003	61339614	540.2492	C31H33N5O4	Nintedanib	Others	FDA	-	24.6198	26.937	29.9779	26.4254	148.986	127.716	106.113	125.929	4.71234	113.616	96.8853	109.195	149.404	0.922073	1.11604	2.14431e-05	6.19881e-05	sig
MW0124717	MW0109393	635.3210	C33H48N4O6	L-Stercobilinogen	Heterocyclic compounds	Heterocyclic compounds	-	1.90313	1.48657	1.67086	1.56229	2.63681	2.45722	2.56116	2.74854	1.57089	2.28128	2.71748	2.27565	2.32023	0.922231	1.08754	8.35718e-05	0.000182324	sig
MW0109548	MW0133842	316.0960	C12H21N3O7S	S-(2-Hydroxyethyl)glutathione	Amino acid and Its metabolites	Small Peptide	28747-20-8	1.99059	1.43008	1.82058	1.89641	4.12413	4.56604	4.83046	4.29573	2.49611	4.17577	4.56359	3.97445	3.74055	0.923553	1.09756	1.06832e-06	8.94869e-06	sig
MW0016440	MW0056345	982.4971	C48H79N3O15P2	CDP-DG(16:1(9Z)/20:4(5Z,8Z,11Z,14Z))	GL	DG	-	1.69338	1.68817	1.53967	1.47477	3.68162	4.17273	3.25655	3.2164	2.24004	3.63276	3.36823	3.0342	3.19702	0.923566	1.13263	1.33137e-05	4.24945e-05	sig
MW0151603	61362224	520.3754	C22H41N5O9	Ile-Thr-Ser-Ser-Leu	Amino acid and Its metabolites	Small Peptide	-	0.38457	0.418647	0.375076	0.403475	0.598941	0.632709	0.524274	0.531061	1.44584	0.553617	0.520918	0.507716	0.530334	0.923743	1.15208	0.000126413	0.00025837	sig
MW0016532	MW0056437	1074.5258	C54H81N3O15P2	CDP-DG(20:4(5Z,8Z,11Z,14Z)/22:6(4Z,7Z,10Z,13Z,16Z,19Z))	GL	DG	-	1.03262	0.758397	0.776099	0.79167	1.63774	1.86711	1.78555	1.93354	2.15077	1.55443	1.78276	1.54889	1.78755	0.92382	1.11342	4.74222e-06	2.05233e-05	sig
MW0155655	MW0129978	1053.4990	C51H82O20	Polyphyllin B	Terpenoids	Terpene	50773-42-7	1.08239	0.897863	0.930922	0.964876	1.7018	1.81071	1.85694	1.97519	1.89487	1.58218	1.97861	1.48662	1.73782	0.923836	1.11242	3.40816e-05	8.6882e-05	sig
MW0150104	MW0103297	574.2647	C26H41N5O7	Glu-Phe-Leu-Lys	Amino acid and Its metabolites	Small Peptide	-	2.58605	1.55408	1.97008	1.81099	5.81431	4.846	9.51852	6.99726	3.4308	4.88802	7.79466	6.16936	6.25512	0.92387	1.02246	0.00144299	0.00209873	sig
MW0159484	61331695	751.5236	C41H66O12	alpha-Hederin	Others	Others	27013-91-8	33.2045	22.6877	28.5926	27.7396	97.5997	92.9616	148.043	107.892	3.9786	85.8072	127.406	116.931	82.4027	0.923966	1.0519	0.000338528	0.000603036	sig
MW0142073	In00021481	180.9054	C6H6Cl2O2	2,5-Dichloro-2,5-cyclohexadiene-1,4-diol	Alcohol and amines	Alcohols	-	15.4789	8.06852	9.55023	7.74004	35.1929	30.3757	45.1012	39.8957	3.68693	24.7636	41.9268	29.7336	42.7163	0.924117	1.05276	0.000440661	0.000753847	sig
MW0168789	61187133	597.2886	C40H52O4	Astaxanthin	Aldehyde,Ketones,Esters	Ketones	472-61-7	1.49806	1.44045	1.46526	1.19639	2.53474	2.54472	2.23917	2.69517	1.78813	2.39375	2.29656	2.12186	2.44637	0.924579	1.1344	8.89821e-06	3.16373e-05	sig
MW0162713	MW0003751	1118.5430	C54H85O24-	(2S,5R)-6-[[(3S,4aR,6aR,6bS,8aS,12aS,14aR,14bR)-4,4,6a,6b,11,11,14b-heptamethyl-8a-[(3R,4S,5S)-3,4,5-trihydroxy-6-(hydroxymethyl)oxan-2-yl]oxycarbonyl-1,2,3,4a,5,6,7,8,9,10,12,12a,14,14a-tetradecahydropicen-3-yl]oxy]-5-hydroxy-4-[(3R,4S,5R)-3,4,5-trihydroxy-6-(hydroxymethyl)oxan-2-yl]oxy-3-[(3R,4S,5S)-3,4,5-trihydroxy-6-(hydroxymethyl)oxan-2-yl]oxyoxane-2-carboxylate	Others	Others	-	1.04044	0.843112	0.870673	0.882841	1.74189	2.05969	1.8944	2.12999	2.15173	1.68303	1.95693	1.86103	1.73604	0.924744	1.11271	2.86734e-06	1.46962e-05	sig
MW0003876	60838381	292.9022	C13H9BrO3	5-Bromo-4-hydroxy-[1,1'-biphenyl]-3-carboxylic acid	Benzene and substituted derivatives	Benzene and substituted derivatives	4906-68-7	0.151023	0.372262	0.244569	0.279861	3.03474	3.74201	1.63807	2.22874	10.1588	3.10414	2.04539	1.98383	2.71241	0.925046	1.08948	0.000645054	0.00104518	sig
MW0139590	60202038	231.0771	C14H14O3	Kavain	Aldehyde,Ketones,Esters	Esters	500-64-1	0.51529	0.47728	0.513148	0.507181	3.43141	3.29909	3.44075	2.83887	6.46337	2.97158	2.69148	2.74689	3.62675	0.92518	1.11552	5.78307e-07	6.80533e-06	sig
MW0105624	61049312	1046.5217	C50H71N13O12	Angiotensin II	Amino acid and Its metabolites	Amino acid derivatives	11128-99-7	1.12389	0.812217	0.866846	0.867172	1.59701	1.6969	1.79643	1.8726	1.89719	1.56144	1.74666	1.45177	1.68236	0.925216	1.09975	1.8776e-05	5.60874e-05	sig
MW0007282	61357339	245.9544	C9H9Cl2N3O	Guanfacine	Benzene and substituted derivatives	Benzene and substituted derivatives	29110-47-2	1.04282	2.20938	1.28817	1.18625	6.03189	6.23538	2.93443	3.9059	3.33663	5.11778	3.34852	3.79479	5.42028	0.925358	1.04513	0.00461661	0.00600262	sig
MW0147016	In00032548	689.3370	C42H48N4O5	Callichiline	Heterocyclic compounds	Heterocyclic compounds	31230-09-8	1.81453	1.61473	1.65448	1.54982	2.43352	2.64402	2.73976	3.11035	1.64733	2.44602	2.68958	2.34443	2.63244	0.9254	1.1147	7.25907e-05	0.000163892	sig
MW0049588	MW0093822	507.4398	C32H60O5	DG(14:1(9Z)/15:0/0:0)	GL	DG	-	0.115612	0.0880385	0.0828079	0.0786677	0.333765	0.323994	0.402948	0.321292	3.785	0.298143	0.407338	0.286278	0.287336	0.925539	1.08993	2.03962e-05	5.92558e-05	sig
MW0148156	In00032506	483.1505	C27H30O8	Daphnetoxin	Heterocyclic compounds	Heterocyclic compounds	28164-88-7	0.485003	0.333712	0.421281	0.421937	0.656215	0.692587	0.782815	0.72087	1.71637	0.668704	0.694326	0.630575	0.646659	0.9256	1.07387	3.20031e-05	8.30371e-05	sig
MW0140868	MW0011120	1116.5426	C57H75N13O10S	[DPro4,DTrp7,9] Substance P (4-11)	Others	Others	-	0.981479	0.720159	0.830131	0.826037	1.61545	1.74795	1.751	1.94529	2.10247	1.57053	1.71792	1.58405	1.66374	0.925853	1.10848	1.33429e-06	1.00872e-05	sig
MW0103240	MW0182203	479.2480	C22H40O12	beta-D-Glucopyranosyl 6-O-(8-methylnonanoyl)-beta-D-glucopyranoside	Others	Others	-	1.09772	0.913145	0.846148	0.871704	1.51916	1.65521	1.66429	1.71745	1.75828	1.38924	1.76676	1.45296	1.46349	0.926226	1.09627	5.51652e-05	0.000131696	sig
MW0115296	61295417	448.3193	C19H37N5O7	4,6-Diamino-3-{[3-amino-6-(aminomethyl)-3,4-dihydro-2h-pyran-2-yl]oxy}-2-hydroxycyclohexyl 3-deoxy-4-c-methyl-3-(methylamino)pentopyranoside	Alcohol and amines	Amines	-	0.298375	0.249964	0.312611	0.314249	0.505335	0.538051	0.627205	0.67845	1.99885	0.677504	0.507515	0.497041	0.494133	0.926417	1.0599	0.000504693	0.000842751	sig
MW0152048	MW0108427	733.3405	C36H54O14	k-Strophanthin-beta	Heterocyclic compounds	Heterocyclic compounds	560-53-2	1.56838	1.35566	1.42876	1.44531	2.38353	2.58634	2.43316	2.65171	1.73414	2.39744	2.43155	2.10773	2.37818	0.926419	1.14425	1.4693e-06	1.04098e-05	sig
MW0011932	MW0014882	561.5063	C40H64O	1,2-Epoxy-1,2,7,7',8,8',11',12'-octahydro-psi,psi-carotene	Others	Hydrocarbon derivatives	-	0.431649	0.283173	0.294114	0.371672	1.12903	1.04603	1.47184	1.8316	3.96818	0.916264	1.68388	1.31389	1.1615	0.926446	1.03533	0.00105542	0.00160938	sig
MW0014541	MW0037342	685.2682	C30H46O16	4-O-Acetyl-1-O-(3-methylbutanoyl)-6-O-(2-methylpropanoyl)-beta-D-fructofuranosyl 6-O-acetyl-2-O-((2E)-2-methylbut-2-enoyl)-alpha-D-glucopyranoside	Others	Others	-	1.11232	1.13331	1.09459	1.05432	1.93339	1.97071	1.74988	2.14653	1.77505	1.81947	2.01319	1.62441	1.77124	0.926645	1.12983	1.75855e-05	5.32132e-05	sig
MW0154623	MW0120099	1105.5295	C52H78N10O14	Nostopeptolide A2	Amino acid and Its metabolites	polypeptide	-	1.0979	0.823062	0.831894	0.877517	1.76186	1.73332	1.73413	1.8966	1.96286	1.51483	1.83061	1.55611	1.70221	0.926726	1.1034	5.74342e-06	2.35599e-05	sig
MW0012940	60820184	732.3457	C40H78NO8P	1-Oleoyl-2-myristoyl-sn-glycero-3-phosphocholine	GP	PC	-	1.67211	1.36295	1.4037	1.3917	2.41533	2.56684	2.34905	2.74178	1.72765	2.19329	2.54047	2.19093	2.41666	0.927366	1.12031	1.64596e-05	5.04618e-05	sig
MW0115570	MW0119095	1286.6144	C66H83N17O13	Nafarelin	Amino acid and Its metabolites	polypeptide	-	0.809909	0.620792	0.694148	0.706219	1.40995	1.51734	1.57387	1.67009	2.17983	1.39162	1.59976	1.39121	1.34054	0.927387	1.10229	1.9434e-06	1.16704e-05	sig
MW0108758	61268057	568.3034	C32H45N3O4S	Nelfinavir	Heterocyclic compounds	Heterocyclic compounds	159989-64-7	1.05346	0.854234	0.844824	0.919251	1.36395	1.25701	1.44138	1.50517	1.51631	1.17999	1.37286	1.30138	1.31163	0.927858	1.066	0.000146187	0.000293129	sig
MW0009088	60368884	530.3862	C28H22F3N7O	Nilotinib	Benzene and substituted derivatives	Benzene and substituted derivatives	641571-10-0	0.149275	0.141673	0.151179	0.120852	0.338791	0.3501	0.305907	0.315055	2.32664	0.300056	0.319187	0.283747	0.312434	0.927909	1.13269	1.42047e-07	3.67743e-06	sig
MW0146772	MW0054738	743.3319	C30H54N10O10S2	Bis(glutathionyl)spermine disulfide	Amino acid and Its metabolites	Amino acid derivatives	-	1.55229	1.5411	1.43205	1.45327	2.48596	2.40212	2.49798	2.54716	1.66143	2.16313	2.53724	2.09678	2.42054	0.927966	1.14019	4.3595e-06	1.94591e-05	sig
MW0158639	61400945	481.2325	C26H32N4O5	Tyr-Trp-Leu	Amino acid and Its metabolites	Small Peptide	-	5.06867	2.29904	3.33142	3.36439	16.7757	13.2117	27.3599	20.1819	5.51279	14.1948	20.9375	19.6374	17.1787	0.928014	1.0316	0.000495978	0.000832585	sig
MW0153100	61370660	536.1656	C26H41N5O7	Lys-Phe-Leu-Glu	Amino acid and Its metabolites	Small Peptide	-	0.424753	0.455936	0.409545	0.434612	1.23658	1.28892	0.907361	1.02598	2.58507	1.2152	0.970032	0.923507	1.03023	0.928262	1.11731	6.12737e-05	0.000143341	sig
MW0049199	MW0093124	1054.4977	C50H81NO20	delta5-Demissine	Heterocyclic compounds	Heterocyclic compounds	-	1.1287	0.960512	0.944479	0.972282	1.75181	1.90876	1.86237	2.12138	1.90823	1.59533	1.92921	1.77246	1.79905	0.928276	1.11254	7.47928e-06	2.80532e-05	sig
MW0139162	MW0119847	788.3188	C39H49NO16	Nogalamycin	Heterocyclic compounds	Heterocyclic compounds	1404-15-5	1.23663	1.04626	1.05126	1.02117	1.85081	1.93379	1.82102	2.03188	1.75361	1.75	1.89656	1.67382	1.76966	0.928321	1.13084	1.45462e-06	1.04098e-05	sig
MW0009767	MW0136055	768.3210	C40H49NO14	Streptoval C	Aldehyde,Ketones,Esters	Esters	54955-14-5	1.31086	1.14023	1.10516	1.05303	1.7382	1.93542	1.9141	2.27178	1.70515	1.74834	1.96383	1.74799	1.84178	0.929057	1.09932	8.94508e-05	0.000192625	sig
MW0128895	MW0011304	974.4906	C51H79NO17S	{[(1R,16Z,24E,26E,28Z)-1,18-dihydroxy-12-[1-(4-hydroxy-3-methoxycyclohexyl)propan-2-yl]-19,30-dimethoxy-15,17,21,23,35-pentamethyl-2,3,10,14,20-pentaoxo-11,36-dioxa-4-azatricyclo[30.3.1.0,]hexatriaconta-16,24,26,28-tetraen-29-yl]methoxy}sulfonic acid	Organic acid And Its derivatives	Organic acid And Its derivatives	-	1.77302	1.49172	1.639	1.52283	2.87306	3.17682	3.14544	3.47007	1.97079	2.84275	3.19232	2.81103	2.92301	0.929235	1.12017	1.80214e-06	1.1207e-05	sig
MW0015764	MW0050656	1143.5494	C54H88O24	Anagallosaponin VIII	Flavonoids	Anthocyanidins	-	0.97172	0.827147	0.82504	0.860515	1.81826	1.82209	1.85425	2.10135	2.17997	1.75035	1.89308	1.65069	1.7679	0.929708	1.11759	4.18216e-07	6.09729e-06	sig
MW0139443	61286673	187.0146	C11H6O3	Psoralen	Heterocyclic compounds	Heterocyclic compounds	66-97-7	8.164	4.76934	5.95788	5.91276	21.3986	18.8123	26.5202	18.909	3.45268	17.2359	24.5307	19.8318	18.0359	0.929871	1.05972	7.39002e-05	0.000166204	sig
MW0016283	MW0055403	836.3838	C45H57NO14	Cabazitaxel	Aldehyde,Ketones,Esters	Esters	-	1.81248	1.52956	1.60811	1.45019	2.57873	2.82874	2.58007	2.77409	1.68142	2.46067	2.78009	2.2116	2.559	0.930283	1.12638	2.68121e-05	7.23058e-05	sig
MW0134459	MW0041620	1133.5473	C60H86O18	54-Deoxyciguatoxin	Benzene and substituted derivatives	Benzene and substituted derivatives	-	1.0668	0.797826	0.949901	0.947808	1.9766	2.05147	1.94301	2.14074	2.15606	1.77747	2.10151	1.77273	1.89499	0.930335	1.1101	8.40009e-07	8.15509e-06	sig
MW0059811	MW0124622	862.4762	C48H74NO8P	PE-NMe(20:5(5Z,8Z,11Z,14Z,17Z)/22:6(4Z,7Z,10Z,13Z,16Z,19Z))	GP	PE	-	1.78767	1.48321	1.5166	1.36732	2.79499	2.89183	2.52554	2.91665	1.80819	2.46244	2.84444	2.39119	2.65616	0.930382	1.11879	1.22978e-05	3.97399e-05	sig
MW0106061	61340049	1060.5122	C50H73N15O11	Bradykinin	Amino acid and Its metabolites	Amino acid derivatives	58-82-2	1.12457	0.899046	0.83609	1.009	1.75137	2.10837	1.86819	2.10845	2.02558	1.68754	2.04071	1.71993	1.84733	0.930981	1.10264	1.71297e-05	5.21047e-05	sig
MW0016240	61191841	387.2889	C24H34O4	Bufalin	Heterocyclic compounds	Heterocyclic compounds	465-21-4	0.584897	0.37905	0.440823	0.412549	1.04433	1.44535	1.51297	1.46415	3.00817	1.02464	1.48384	1.59565	0.990496	0.93192	1.0427	0.000495594	0.000832585	sig
MW0009952	61302580	264.2693	C16H25NO2	Ultram	Benzene and substituted derivatives	Phenolics	-	10.1563	8.07751	6.66096	7.99653	22.3911	28.477	37.9592	33.2104	3.71033	31.5984	30.148	25.9498	26.1176	0.932611	1.07355	6.85846e-05	0.000156362	sig
MW0156354	MW0133264	1063.5124	C52H72N12O10	Renin Inhibitor Peptide	Others	Others	-	1.07963	0.8321	0.851451	0.870679	1.76751	1.75039	1.84858	1.92546	2.00667	1.59323	1.89996	1.56339	1.74601	0.932892	1.10455	3.81687e-06	1.77866e-05	sig
MW0011317	MW0004825	1115.5382	C53H88O22	(3beta,5.Xi.,9.Xi.,16beta)-28-(beta-D-Glucopyranosyloxy)-16-hydroxyolean-12-en-3-yl beta-D-xylopyranosyl-(1->6)-beta-D-glucopyranosyl-(1->6)-beta-D-glucopyranoside	Terpenoids	Terpene	-	1.03393	0.836435	0.825991	0.854022	1.79003	1.82088	1.83333	2.00046	2.09687	1.63045	1.82689	1.69599	1.79223	0.932954	1.11516	2.59636e-07	5.02536e-06	sig
MW0109245	MW0128898	719.2994	C36H46N6O12	Phomopsin B	Heterocyclic compounds	Heterocyclic compounds	-	1.32634	1.22639	1.14813	1.18194	1.88453	2.03425	2.01495	1.95671	1.61597	1.82979	1.96723	1.77389	1.79063	0.932968	1.14137	5.52228e-07	6.80533e-06	sig
MW0050534	MW0094772	653.5508	C43H74O5	DG(20:2(11Z,14Z)/20:3(8Z,11Z,14Z)/0:0)	GL	DG	-	3.12065	3.43074	3.15169	2.9104	6.8809	6.35992	11.2215	9.53123	2.69502	7.60846	8.32824	8.04901	7.73561	0.933156	1.04007	0.000561614	0.000926743	sig
MW0140279	61311327	1096.5150	C54H69N11O10S2	Lanreotide acetate	Amino acid and Its metabolites	Small Peptide	-	1.05846	0.871328	0.9203	0.891198	1.88421	1.87123	2.02039	2.00689	2.08022	1.71968	2.03809	1.72692	1.78043	0.933493	1.1112	6.87518e-07	7.34825e-06	sig
MW0058739	MW0126564	848.6824	C51H98NO8P	PE(22:1(13Z)/24:1(15Z))	GP	PE	-	0.429466	0.712476	0.635601	0.458949	1.77575	1.96444	1.23172	1.21574	2.76667	1.64623	1.28052	1.36921	1.48115	0.933653	1.07374	0.000618172	0.00100582	sig
MW0063543	MW0135516	743.6386	C43H89N2O6P	SM(d18:0/20:0)	SL	SM	-	0.394302	0.490038	0.377782	0.405767	0.998602	0.999397	0.78789	0.846941	2.1781	0.894892	0.770637	0.741521	0.985804	0.933942	1.1211	8.09315e-05	0.000178209	sig
MW0013529	MW0022983	698.5542	C40H77NO9	2-Hydroxy-N-[(E)-3-hydroxy-1-[3,4,5-trihydroxy-6-(hydroxymethyl)oxan-2-yl]oxyoctadec-4-en-2-yl]hexadecanamide	Alcohol and amines	Amines	-	0.418146	0.295196	0.298609	0.333613	0.724064	0.701065	0.761131	0.717552	2.15807	0.637993	0.663147	0.668229	0.744398	0.934553	1.09863	1.12311e-06	9.15859e-06	sig
MW0158244	61398797	715.3756	C38H46N6O8	Trp-Ser-Phe-Tyr-Leu	Amino acid and Its metabolites	Small Peptide	-	1.56757	1.42825	1.34392	1.36021	2.17338	2.22215	2.23187	2.30194	1.56656	2.01772	2.26667	1.90505	2.15642	0.934655	1.13449	7.11769e-06	2.73667e-05	sig
MW0130875	60749615	246.9606	C10H10O2	2-Methoxycinnamaldehyde	Aldehyde,Ketones,Esters	Aldehydes	1504-74-1	2.25256	5.95715	3.90652	3.40087	18.6209	20.2601	7.5726	12.1781	3.77852	18.2221	10.9245	11.1505	14.5098	0.934765	1.01321	0.00767359	0.00957145	sig
MW0054543	MW0111843	528.3442	C28H52NO7P	LysoPC(20:3(8Z,11Z,14Z))	GP	LPC	-	6.79489	5.80258	8.06348	5.48867	13.7979	17.6688	16.5758	11.1609	2.26403	13.8522	15.7405	12.6578	13.0935	0.934807	1.06752	0.000417706	0.000718799	sig
MW0007183	61350891	382.9783	C14H8Cl3F3N2O	Fluopicolide	Benzene and substituted derivatives	Benzene and substituted derivatives	239110-15-7	0.542677	1.33166	1.0532	0.801964	10.008	11.8005	4.45464	7.04831	8.93187	9.71488	6.12392	6.33266	8.97383	0.934974	1.0777	0.00149157	0.00216399	sig
MW0012818	61008828	790.3197	C44H82NO7P	Arachidonoyl PAF C-16	GP	PC	-	1.15738	1.12961	1.13618	1.04089	1.92751	2.09988	2.03146	1.96757	1.79801	1.88918	1.9211	1.81634	1.87799	0.934989	1.14887	9.20769e-09	1.19188e-06	sig
MW0123218	MW0055876	827.3539	C47H52N2O10	Carbamic acid,[3',6'-bis(acetyloxy)-3-oxospiro[isobenzofuran-1(3H),9'-[9H]xanthen]-5-yl]-,2-[[(5Z,8Z,11Z,14Z)-1-oxo-5,8,11,14-eicosatetraenyl]amino]ethyl ester	Organic acid And Its derivatives	Organic acid And Its derivatives	-	1.51852	1.41335	1.4039	1.48862	2.37279	2.72659	2.33907	2.89041	1.77338	2.40082	2.58387	2.22502	2.44778	0.935	1.12462	2.02856e-05	5.91219e-05	sig
MW0143914	61341681	257.9701	C10H5Cl2NO3	7,8-dichloro-4-oxo-1H-quinoline-3-carboxylic Acid	Organic acid And Its derivatives	Organic acid And Its derivatives	300675-28-9 | 144061-33-6	0.162026	0.477348	0.274125	0.296247	3.11026	3.73712	0.983079	1.6235	7.81483	2.75116	1.68748	2.01144	2.38976	0.935041	1.03054	0.00845942	0.0104509	sig
MW0157165	61097744	877.4676	C45H64N8O10	Spinorphin	Amino acid and Its metabolites	polypeptide	-	2.00945	1.75311	1.84952	1.7329	3.50389	3.62568	3.28658	3.86973	1.94498	3.34674	3.50438	3.15659	3.355	0.935379	1.12778	4.43618e-07	6.22669e-06	sig
MW0144890	MW0049857	1110.5267	C46H69N19O15	Alloferon 2	Others	Others	-	1.21153	0.920597	0.825128	1.06771	1.93636	2.10509	1.79133	2.09848	1.97051	1.75247	2.04378	1.79394	1.82857	0.935382	1.08488	1.3629e-05	4.29293e-05	sig
MW0053725	60145290	907.4582	C57H104O6	Glycerol trioleate	GL	TG	122-32-7	2.18369	1.76504	1.84591	1.97425	2.99042	3.21614	3.14852	3.66888	1.67642	2.98106	3.29724	3.0175	2.8895	0.935607	1.08897	3.27896e-05	8.43264e-05	sig
MW0144538	61329727	583.3664	C24H38N8O9	Ala-Gln-Glu-Val-His	Amino acid and Its metabolites	Small Peptide	-	0.619592	0.475458	0.549388	0.48147	0.906014	0.81987	0.857909	0.871123	1.62515	0.753919	0.866371	0.764615	0.847916	0.935716	1.09152	2.80309e-05	7.50711e-05	sig
MW0151190	In00083390	861.4074	C42H70O17S	Hoffmanniolide	Heterocyclic compounds	Heterocyclic compounds	-	2.03767	1.61264	1.69882	1.74453	3.40386	3.88052	2.94739	3.74349	1.97011	3.17389	3.66992	3.14672	3.08721	0.935778	1.09774	4.28653e-05	0.000106478	sig
MW0123408	MW0090700	990.4950	C48H72CoN11O8	Cobinamide	CoEnzyme and vitamins	CoEnzyme and vitamins	-	1.35962	1.25083	1.27384	1.22975	2.02859	2.14631	2.67525	2.56165	1.84038	2.03518	2.3847	2.12116	2.26821	0.935981	1.0861	7.82087e-05	0.000173982	sig
MW0106232	In00177782	1084.5167	C55H73N9O10S2	Cyclolinopeptide F	Amino acid and Its metabolites	Small Peptide	-	1.07319	0.810421	0.85872	0.872401	1.7875	1.82066	1.98224	2.14308	2.13943	1.67821	1.98653	1.67486	1.90301	0.936525	1.09629	7.19404e-06	2.74789e-05	sig
MW0106597	60642272	319.9448	C15H13NO3S2	Epalrestat	Benzene and substituted derivatives	Benzene and substituted derivatives	82159-09-9	0.0584369	0.156652	0.110732	0.0815109	0.892235	1.02641	0.430318	0.619836	7.2884	0.80719	0.538151	0.610881	0.824592	0.93668	1.07436	0.00102675	0.00157597	sig
MW0149545	MW0102277	885.4735	C55H66MgN4O6	Geranylgeranyl bacteriochlorophyllide b	Tryptamines,Cholines,Pigments	Pigments	-	1.67475	1.40424	1.38302	1.48661	2.66866	2.80084	2.72947	3.07494	1.89522	2.42128	3.08739	2.45808	2.59419	0.936759	1.09981	2.37205e-05	6.61494e-05	sig
MW0146381	MW0053058	1160.5620	C50H83N13O14S	ASTPMFLLSR/1_0	Others	Others	-	1.04149	0.755129	0.837919	0.942962	1.85168	1.84811	1.68153	1.94923	2.04907	1.66499	1.86713	1.61042	1.72537	0.93689	1.09722	2.02997e-06	1.18246e-05	sig
FDATN00882	L0006414	1113.5320	C52H90CaO20	Mupirocin calcium	Others	FDA	115074-43-6	0.986659	0.795957	0.878429	0.880812	1.71407	1.78243	1.80227	2.0093	2.06335	1.6026	1.81315	1.64311	1.78895	0.93702	1.1124	8.82333e-07	8.29835e-06	sig
MW0158327	MW0179498	852.3907	C42H63N5O9S	Tubulysin E	Heterocyclic compounds	Heterocyclic compounds	-	2.00473	1.81193	1.7603	1.80021	2.8238	3.01075	2.96899	3.21548	1.62922	2.68103	3.01199	2.76354	2.80827	0.93725	1.12785	1.81904e-06	1.1207e-05	sig
MW0063844	61394499	577.5199	C33H62O6	TG(10:0/10:0/10:0)	GL	TG	621-71-6	111.476	92.7215	87.1201	103.641	281.418	253.501	329.919	317.557	2.99371	207.656	303.709	300.423	296.463	0.937293	1.07403	3.08626e-05	8.07976e-05	sig
MW0148910	MW0098654	878.4729	C39H67N11O14	ENINPLSK/1_0	Heterocyclic compounds	Heterocyclic compounds	-	1.66376	1.59777	1.51814	1.5452	2.98357	3.037	2.64059	3.09797	1.85919	2.62836	2.95559	2.74438	2.69344	0.937295	1.12629	7.60862e-07	7.7269e-06	sig
MW0015839	MW0050990	721.6319	C45H86O7	Antibiotic Sch 60061	Heterocyclic compounds	Heterocyclic compounds	-	0.235569	0.240044	0.241153	0.302402	0.502009	0.460501	0.400065	0.395665	1.72517	0.391326	0.401163	0.392797	0.463325	0.937649	1.08669	0.000216926	0.000407509	sig
MW0151644	61362432	651.3049	C31H50N6O9	Ile-Val-Glu-Lys-Tyr	Amino acid and Its metabolites	Small Peptide	-	1.7681	1.34403	1.68692	1.44768	2.10243	2.28023	2.21007	2.54671	1.46307	2.0437	2.26356	2.08555	2.17854	0.937843	1.05576	0.000428119	0.000734548	sig
MW0058700	MW0126524	820.6548	C49H94NO8P	PE(22:0/22:2(13Z,16Z))	GP	PE	-	0.736025	1.02748	0.769424	0.928241	2.59158	2.56335	2.26569	2.32005	2.81427	2.34156	2.13258	2.02974	2.63158	0.937868	1.11662	2.1869e-06	1.21901e-05	sig
MW0149994	61354243	604.2907	C26H45N5O11	Glu-Glu-Leu-Ile-Thr	Amino acid and Its metabolites	Small Peptide	-	1.5455	1.23568	1.44802	1.39637	2.3033	2.31352	2.20942	2.522	1.66174	2.01458	2.40577	2.0009	2.34667	0.937923	1.1026	4.27309e-05	0.000106371	sig
MW0145980	60526035	246.0879	C10H19N3O4	Asparagylisoleucine	Amino acid and Its metabolites	Small Peptide	-	18.9033	10.668	12.8501	13.9563	54.0938	44.9812	62.0613	47.6834	3.70394	44.0869	59.5046	48.4508	43.8514	0.9381	1.05943	2.40446e-05	6.68542e-05	sig
MW0109539	MW0133828	684.2906	C30H51N3O10S	S-(11-hydroxy-9-deoxy-delta12-PGD2)-glutathione	Hormones and hormone related compounds	Hormones and hormone related compounds	-	1.56787	1.4071	1.41027	1.60629	2.23045	2.58556	2.79365	2.76833	1.73211	2.36601	2.64851	2.30708	2.41536	0.938231	1.09716	2.78184e-05	7.46738e-05	sig
MW0142469	In00011258	319.0989	C11H16N6O4	2-Methylaminoadenosine	Nucleotide And Its metabolites	Nucleotide and Its metabolites	13364-95-9	0.602333	0.385069	0.400874	0.454845	0.918817	0.822273	1.04307	0.918878	2.00911	0.81434	1.04295	0.809026	0.808491	0.938366	1.03015	0.000228086	0.000423796	sig
MW0012825	L0005220	482.1851	C24H52NO6P	1-O-Hexadecyl-sn-glycero-3-phosphocholine	GP	PC	52691-62-0 | 97288-09-0	0.737278	0.646373	0.646079	0.666127	1.40252	1.38618	1.29588	1.41256	2.03911	1.42088	1.25789	1.1135	1.3662	0.938389	1.12886	2.31891e-06	1.2624e-05	sig
MW0140952	MW0011242	1136.5495	C53H77N13O11S2	[Pmp1,Tyr(OEt)2] AVP	Others	Others	-	1.14859	0.870331	0.928312	0.977183	1.61645	1.75252	1.70173	1.96994	1.79406	1.52408	1.76624	1.53883	1.77829	0.938472	1.09406	4.15905e-05	0.000103754	sig
MW0168475	61317967	231.9899	C10H11Cl2NO	2,4-dichloro-N-propylbenzamide	Benzene and substituted derivatives	Benzene and substituted derivatives	39887-48-4	0.0781601	0.1891	0.108902	0.116149	1.20205	1.0474	0.317734	0.559711	6.35146	1.08133	0.504502	0.70115	0.648366	0.938743	1.00748	0.015053	0.0179742	sig
MW0011301	MW0004804	957.4681	C47H72O20	(3beta,4alpha,16alpha)-17-Carboxy-16-hydroxy-23-oxo-28-norolean-12-en-3-yl O-beta-D-galactopyranosyl-(1->2)-O-[beta-D-xylopyranosyl-(1->3)]-beta-D-glucopyranosiduronic acid	Organic acid And Its derivatives	Organic acid And Its derivatives	-	1.91259	1.7729	1.68149	1.70484	3.75587	3.80142	3.38918	3.89199	2.09825	3.45496	3.6487	3.48991	3.3388	0.938936	1.12138	5.80786e-08	2.41649e-06	sig
MW0145110	MW0050787	1205.5753	C56H78N16O13	Angiotensin(1-9)	Benzene and substituted derivatives	Benzene and substituted derivatives	-	0.941943	0.798722	0.834026	0.771928	1.62136	1.7058	1.63751	1.79452	2.01971	1.55123	1.69323	1.517	1.58639	0.939143	1.12148	1.30939e-07	3.63914e-06	sig
MW0151334	61360844	435.3469	C21H34N6O4	Ile-Arg-Phe	Amino acid and Its metabolites	Small Peptide	-	0.40014	0.266703	0.347302	0.391489	1.00569	0.889531	1.31966	1.09047	3.06293	0.913979	1.0824	1.07922	0.968055	0.939214	1.05438	2.25157e-05	6.39776e-05	sig
MW0159465	MW0181941	915.4836	C55H74N4O6Zn	Zn-Bacteriochlorophyll a	Heterocyclic compounds	Heterocyclic compounds	-	2.22199	2.27855	2.33922	2.24754	7.30344	7.59803	6.30187	7.82045	3.19389	6.2422	6.36921	6.58372	8.06491	0.939231	1.12082	2.02977e-06	1.18246e-05	sig
MW0055323	60366697	731.3961	C35H71N2O6P	N-(dodecanoyl)-sphing-4-enine-1-phosphocholine	SL	SM	-	2.13422	1.79202	1.94311	1.87609	4.0143	3.85296	3.72894	4.37885	2.06251	3.22296	4.27564	3.2778	4.23083	0.939417	1.10221	5.85977e-05	0.000138191	sig
MW0063307	60207580	973.4874	C44H70O22	Rebaudioside C	Terpenoids	Ditepenoids	63550-99-2	1.77572	1.4591	1.67052	1.55827	2.88349	2.95441	2.86856	3.42738	1.87726	2.80206	3.14927	2.68369	2.77081	0.940001	1.1002	9.38394e-06	3.28297e-05	sig
MW0155061	MW0128020	771.3098	C35H48N8O11S	Phalloidin	Amino acid and Its metabolites	Small Peptide	17466-45-4	1.16164	1.10054	1.1716	0.994489	1.70672	1.86872	1.72482	1.89891	1.62573	1.66825	1.88382	1.51826	1.70119	0.940599	1.12351	2.47142e-05	6.80663e-05	sig
MW0015551	MW0048607	1137.5473	C57H88O25	Acetylsoyasaponin A6	Organic acid And Its derivatives	Organic acid And Its derivatives	-	0.98876	0.855333	0.852978	0.96966	1.88481	1.73967	1.8379	2.03837	2.04562	1.68746	1.993	1.57121	1.80487	0.940778	1.10038	5.43077e-06	2.24356e-05	sig
MW0016574	MW0056479	1080.5168	C56H81N3O15P2	CDP-DG(22:6(4Z,7Z,10Z,13Z,16Z,19Z)/22:6(4Z,7Z,10Z,13Z,16Z,19Z))	GL	DG	-	1.03723	0.82242	0.876277	0.870655	1.82679	1.77252	1.72827	1.91242	2.00744	1.62338	1.80661	1.54844	1.83488	0.941067	1.11457	1.37873e-06	1.01659e-05	sig
MW0015548	MW0048604	1209.5784	C60H92O27	Acetylsoyasaponin A3	Organic acid And Its derivatives	Organic acid And Its derivatives	-	1.04839	0.800476	0.757313	0.823249	1.62115	1.67758	1.76258	1.84581	2.01407	1.62686	1.7557	1.52476	1.59485	0.941372	1.09255	2.39204e-06	1.27831e-05	sig
MW0158655	MW0180002	722.3051	C36H43N5O11	Tyr-Tyr-Thr-Glu-Phe	Amino acid and Its metabolites	Small Peptide	-	1.57102	1.20454	1.11027	1.18129	1.93501	2.16269	1.94696	2.26083	1.6391	1.89133	2.0448	1.93371	1.94915	0.941422	1.07388	8.82626e-05	0.000190772	sig
MW0105436	61328787	1255.5915	C62H86N12O16	Dactinomycin	Heterocyclic compounds	Heterocyclic compounds	50-76-0	0.930255	0.708565	0.785404	0.754781	1.51537	1.57991	1.56773	1.69245	1.9992	1.40791	1.64271	1.48268	1.45044	0.941513	1.0991	1.13984e-06	9.15859e-06	sig
MW0061843	MW0129455	987.5058	C47H82O16P2	PIP(16:0/22:5(4Z,7Z,10Z,13Z,16Z))	GP	PI-P	-	1.35478	1.1708	1.17916	1.214	2.49253	2.37162	2.40339	2.50073	1.98593	2.12312	2.60517	2.15736	2.31274	0.94166	1.11176	1.22481e-06	9.57653e-06	sig
MW0056784	60984887	706.3337	C38H76NO8P	1-Myristoyl-2-palmitoyl-sn-glycero-3-phosphocholine	GP	PC	-	1.6901	1.48047	1.38512	1.70863	2.8959	2.80063	2.67228	3.04266	1.82166	2.68303	2.86014	2.46989	2.73313	0.941701	1.10589	2.15328e-06	1.21187e-05	sig
MW0156579	MW0134518	1256.5933	C59H87N13O13S	Scyliorhinin I,amide,dogfish	Amino acid and Its metabolites	Small Peptide	-	0.904721	0.691353	0.79845	0.740417	1.45756	1.61162	1.53982	1.74067	2.02545	1.38478	1.74808	1.3919	1.45513	0.941764	1.09214	2.18047e-05	6.24066e-05	sig
MW0141000	MW0011290	955.4595	C45H64N12O9	[Val4] Angiotensin III	Others	Others	-	2.10633	1.80016	1.73822	1.86106	3.6345	3.92795	3.27042	3.80949	1.95081	3.41164	3.55628	3.22	3.60234	0.941805	1.12474	1.61291e-06	1.07748e-05	sig
MW0016433	MW0056338	1024.4998	C48H81N3O15P2	CDP-DG(16:0/20:4(5Z,8Z,11Z,14Z))	GL	DG	-	1.18214	1.16079	1.10221	1.06377	2.11772	2.28461	2.23395	2.3627	1.99583	1.97192	2.39084	2.06093	2.05184	0.941832	1.11856	9.19271e-07	8.49961e-06	sig
MW0168535	MW0005196	795.3562	C41H56O14	(4R,4aR,6aS,11E,12aS,15S,16aR,21aS,21bS)-4-((2,6-Dideoxy-4-O-(2,6-dideoxy-beta-D-arabino-hexopyranosyl)-beta-D-arabino-hexopyranosyl)oxy)-22-hydroxy-15,21a-dimethyl-18,21-dioxo-1,2,3,4,4a,6a,7,8,9,10,12a,15,16,21,21a,21b-hexadecahydro-16a,19-(metheno)benzo[e]naphtho[2,1-m][1,4]dioxacyclopentadecine-14(18H)-carboxylic acid	Others	Others	-	1.43501	1.2696	1.23801	1.27065	2.25343	2.46068	2.1695	2.5551	1.81052	2.24301	2.34788	2.13465	2.16975	0.942426	1.12106	1.73515e-06	1.1207e-05	sig
MW0055107	60447364	693.2826	C36H62O11	Monensin	Others	Medicine	17090-79-8	1.33484	1.13466	1.24652	1.33148	1.91976	1.97432	1.839	2.0213	1.53628	1.72951	1.83939	1.77778	1.96145	0.942452	1.1248	5.0763e-06	2.12998e-05	sig
MW0133760	In00685883	775.3311	C48H54O9	5-({5-[(1-hydroxy-2-methylbut-3-en-2-yl)oxy]-2,2-dimethyl-7-(2-methylbut-3-en-2-yl)-8-oxo-2H,8H-pyrano[3,2-g]chromen-10-yl}oxy)-8,8-dimethyl-3,10-bis(2-methylbut-3-en-2-yl)-2H,8H-pyrano[3,2-g]chromen-2-one	Aldehyde,Ketones,Esters	Ketones	-	1.36182	1.18474	1.11064	1.17831	1.90116	2.15406	2.07159	2.03686	1.68827	1.9478	1.98402	1.84784	1.91599	0.942669	1.12705	9.40678e-07	8.56164e-06	sig
MW0145929	MW0052392	740.3071	C36H43N7O9	Asn-Tyr-Gln-Phe-Phe	Amino acid and Its metabolites	Small Peptide	-	1.29074	1.1306	1.14652	1.10301	1.85545	1.97897	1.89907	2.08457	1.67379	1.84294	1.96976	1.67525	1.88275	0.94278	1.1267	3.933e-06	1.80984e-05	sig
MW0053977	60262233	463.3792	C25H34O8	Hydrocortisone hemisuccinate	Hormones and hormone related compounds	Hormones and hormone related compounds	2203-97-6 | 125-04-2 | 83784-20-7	0.400344	0.208847	0.315923	0.293327	0.875251	0.751448	1.05344	0.930183	2.96307	0.771219	0.949218	0.860957	0.823146	0.943002	1.04184	1.59793e-05	4.96425e-05	sig
MW0163058	MW0027879	874.3668	C45H53N4O14-7	3-[(1R,2S,3S,5Z,7S,8S,17R,18R,19R)-3,13,17-tris(2-carboxylatoethyl)-2,7,18-tris(carboxylatomethyl)-1,2,5,7,11,12,15,17-octamethyl-3,8,10,15,18,19-hexahydrocorrin-8-yl]propanoate	Others	Others	-	1.47779	1.41785	1.33936	1.33805	2.52424	2.6502	2.37823	2.77592	1.85331	2.50455	2.47291	2.22085	2.54285	0.943125	1.13427	1.02587e-06	8.94869e-06	sig
FDATN00200	L0005736	564.1882	C28H32ClN3O6	Benidipine HCl	Others	FDA	91599-74-5	0.628166	0.56814	0.513912	0.559185	0.953711	0.986784	0.925487	0.966201	1.68863	0.833026	1.01128	0.854736	0.915374	0.943175	1.11601	7.10494e-06	2.73667e-05	sig
MW0164145	MW0009985	1058.5097	C52H83N3O13P2-2	[[(2R,3S,4R,5R)-5-(4-amino-2-oxopyrimidin-1-yl)-3,4-dihydroxyoxolan-2-yl]methoxy-oxidophosphoryl] [(2S)-2,3-bis[(2E,6E,10E)-3,7,11,15-tetramethylhexadeca-2,6,10,14-tetraenoxy]propyl] phosphate	Nucleotide And Its metabolites	Nucleotide and Its metabolites	-	0.965339	0.942271	0.919494	0.856368	1.68405	1.80082	1.76927	1.92852	1.94997	1.63926	1.84759	1.57112	1.7167	0.943198	1.12528	6.16586e-07	6.974e-06	sig
MW0016421	60575702	789.3186	C41H66O13	Cauloside C	Organic acid And Its derivatives	Organic acid And Its derivatives	20853-58-1	1.08149	0.998359	1.07019	0.958778	1.82319	1.87612	1.51456	1.90424	1.7324	1.61746	1.75021	1.64038	1.70635	0.943285	1.11704	1.26123e-05	4.05894e-05	sig
MW0141823	MW0014256	704.3499	C32H60NO11P	1-Palmitoyl-2-(5-hydroxy-8-oxo-6-octenedioyl)-sn-glycero-3-phosphatidylcholine	GP	PC	-	1.75713	1.50217	1.61558	1.58998	2.76883	2.84354	2.90669	3.04538	1.78882	2.91357	2.85915	2.45309	2.68366	0.943364	1.11856	1.4393e-06	1.04098e-05	sig
MW0161178	MW0006161	212.9573	C6H3ClO5-2	(E)-2-chloro-4-oxohex-2-enedioate	Organic acid And Its derivatives	Organic acid And Its derivatives	-	4.9493	4.7621	4.12936	4.48409	27.4038	22.652	21.2737	22.5679	5.12405	22.7092	23.7811	19.1562	22.9529	0.943576	1.10468	3.86584e-07	5.84897e-06	sig
MW0015602	MW0049026	1207.5782	C57H90O27	Ageratoside B2	Others	Others	-	0.979598	0.8383	0.946645	0.875435	1.66248	1.6795	1.79907	1.96189	1.95137	1.58933	1.86307	1.52876	1.72177	0.943684	1.10355	6.55546e-06	2.57142e-05	sig
MW0146501	61338550	749.3211	C38H72N2O12	Azithromycin	Others	Others	83905-01-5	1.46609	1.07674	1.3018	1.29371	2.02586	2.09039	1.95432	1.99688	1.57005	1.82994	2.09957	1.84509	1.83874	0.943711	1.07803	3.13543e-05	8.19008e-05	sig
MW0157259	MW0136119	1229.5851	C57H86N14O12S	Substance P (2-11)/Deca-Substance P	Amino acid and Its metabolites	polypeptide	-	0.966765	0.714948	0.742942	0.809061	1.59397	1.65966	1.68133	1.81413	2.0871	1.53134	1.73076	1.57813	1.52902	0.94372	1.0902	1.0093e-06	8.90788e-06	sig
MW0061870	MW0129482	1051.4966	C48H86O18P2	PIP(18:1(11Z)/18:3(6Z,9Z,12Z))	GP	PI-P	-	0.98804	0.850107	0.914876	0.929409	1.92254	1.93547	2.06113	2.10367	2.17868	1.73644	2.15295	1.70749	1.97731	0.94408	1.1091	2.25516e-06	1.2394e-05	sig
MW0111244	61380683	750.3315	C40H80NO7PS	1-Palmitoyl-2-thiopalmitoyl phosphatidylcholine	Organic acid And Its derivatives	Phosphoric acids	113881-60-0	1.45392	1.3158	1.28802	1.22713	2.26493	2.36969	2.23237	2.43657	1.76042	2.14227	2.42152	2.04063	2.18329	0.944554	1.123	1.73031e-06	1.1207e-05	sig
MW0150711	MW0104780	979.4854	C43H64N16O12	HCV Core Protein (107-114)	Others	Others	-	1.48649	1.26591	1.26061	1.44878	2.53684	2.69319	2.58257	2.81595	1.94598	2.38146	2.6995	2.42865	2.53235	0.944811	1.11147	3.11045e-07	5.43324e-06	sig
MW0124394	60562707	593.4425	C19H24N2O	Imipraminoxide	Heterocyclic compounds	Heterocyclic compounds	-	0.171518	0.131376	0.114046	0.126735	0.341631	0.299145	0.412234	0.415336	2.70078	0.27671	0.367372	0.397401	0.346098	0.944996	1.04496	9.85545e-05	0.000208377	sig
MW0154448	MW0119558	1012.5223	C46H71N13O14	Neurotensin (1-8)	SL	Cer	-	1.20372	1.27316	1.47236	1.30412	2.91392	3.10238	2.80807	3.15101	2.27957	2.74945	2.94859	2.64332	2.97871	0.945278	1.12166	9.41593e-08	3.32411e-06	sig
MW0006246	60313275	793.3882	C41H53N4O8PS	Phosphine-biotin	Benzene and substituted derivatives	Benzene and substituted derivatives	608514-42-7	1.80166	1.43306	1.51664	1.54033	2.21423	2.35476	2.36306	2.5164	1.50173	2.06775	2.49122	2.05892	2.32236	0.946214	1.07868	0.000197846	0.00037831	sig
MW0148204	In00027127	479.3702	C29H38N2O4	Dehydroemetine	Heterocyclic compounds	Heterocyclic compounds	4914-30-1 | 1986-67-0 | 26266-12-6	0.320381	0.247896	0.261948	0.316529	0.532165	0.471714	0.494537	0.489376	1.73341	0.435603	0.504416	0.468137	0.472831	0.94627	1.07092	8.50717e-06	3.08749e-05	sig
MW0011314	MW0004820	1247.5970	C58H96O27	(3beta,5.xi.,9.xi.,16alpha,18.xi.)-23-Hydroxy-16-(pentopyranosyloxy)-13,28-epoxyoleanan-3-yl beta-D-glucopyranosyl-(1->4)-[beta-D-glucopyranosyl-(1->4)-beta-D-glucopyranosyl-(1->2)]-alpha-L-arabinopyranoside	Terpenoids	Terpene	-	0.982761	0.76054	0.718798	0.787935	1.49393	1.58184	1.65014	1.89464	2.03707	1.48562	1.75065	1.50218	1.52758	0.946452	1.07536	2.28409e-05	6.45866e-05	sig
MW0054659	60486981	336.9505	C10H19O7PS	Malaoxon	Organic acid And Its derivatives	Phosphoric acids	-	0.701012	1.51499	1.276	1.26081	8.08663	9.00875	3.64545	5.17217	5.45215	7.2226	4.93761	5.79602	6.5725	0.94658	1.05508	0.00159435	0.0022931	sig
MW0106235	MW0091630	1050.5008	C55H73N9O9S2	Cyclolinopeptide I	Amino acid and Its metabolites	Small Peptide	-	1.08396	0.926932	0.966214	1.02863	1.79162	1.87073	1.88711	2.04479	1.89584	1.71677	2.03559	1.65003	1.78639	0.946611	1.10477	4.3949e-06	1.95311e-05	sig
ZINC85487033	MW0190250	734.3496	C39H53NO11	[(1S,2S,3R,5S,8R,9R,10R,13S)-2,9,10,13-Tetraacetyloxy-1-hydroxy-8,12,15,15-tetramethyl-4-methylidene-5-tricyclo[9.3.1.03,8]pentadec-11-enyl] (3R)-3-(dimethylamino)-3-phenylpropanoate	Aldehyde,Ketones,Esters	Esters	-	1.98614	1.4819	1.63604	1.40894	2.43662	2.91336	2.44119	2.84872	1.63364	2.49601	2.56849	2.50148	2.50639	0.946661	1.07441	0.000132332	0.000268584	sig
MW0063546	MW0135519	801.6444	C45H89N2O7P	SM(d18:0/22:1(13Z)(OH))	SL	SM	-	0.374538	0.499732	0.458566	0.468201	0.99558	0.898702	0.784028	0.762288	1.91034	0.84423	0.754159	0.783946	0.876134	0.947065	1.09415	6.18677e-05	0.000144441	sig
MW0145339	61333239	678.3123	C29H47N11O8	Arg-Glu-Ala-Phe-Arg	Amino acid and Its metabolites	Small Peptide	-	1.95614	1.61362	1.67123	1.64089	2.63826	2.69957	2.58952	3.07396	1.59859	2.44936	2.94186	2.45701	2.57167	0.947151	1.07944	0.000115145	0.00023869	sig
MW0163734	MW0009397	809.7273	C49H101N2O6P	[(2S,3R)-2-(hexacosanoylamino)-3-hydroxyoctadecyl] 2-(trimethylazaniumyl)ethyl phosphate	Organic acid And Its derivatives	Phosphoric acids	-	0.213185	0.169991	0.21009	0.196202	0.574156	0.557545	0.734053	0.564637	3.07852	0.573853	0.571122	0.511425	0.646668	0.947612	1.09552	6.74621e-06	2.62854e-05	sig
MW0061949	MW0129561	1031.5031	C47H87O19P3	PIP2(16:0/22:3(10Z,13Z,16Z))	GP	PI-P	-	1.09403	0.851856	0.98618	1.01281	1.83038	1.92414	1.90616	2.08172	1.96264	1.68367	1.98492	1.76697	1.90264	0.947792	1.09968	1.61325e-06	1.07748e-05	sig
MW0103583	61222387	606.1472	C16H25N5O16P2	Guanosine diphosphate mannose	Nucleotide And Its metabolites	Nucleotide and Its metabolites	3123-67-9	0.264619	0.326786	0.256734	0.28222	0.649433	0.635537	0.424215	0.550998	1.99953	0.573903	0.565714	0.456293	0.546439	0.947865	1.07374	0.000506566	0.000844277	sig
MW0055344	MW0119857	735.2901	C34H48O16	Nomilinic acid 17-glucoside	Organic acid And Its derivatives	Organic acid And Its derivatives	-	1.22739	1.02596	0.959471	0.972201	1.56489	1.68495	1.5003	1.68508	1.53768	1.57818	1.54883	1.47502	1.49804	0.947919	1.1003	2.62056e-05	7.0999e-05	sig
MW0013799	MW0032255	721.2982	C33H50N2O12S	3,4,5-trihydroxy-6-{[3-(2-methyl-1,3-thiazol-4-yl)-2-[(16R)-5,7,11-trihydroxy-8,8,10,12,16-pentamethyl-9-oxo-17-oxa-4-azabicyclo[14.1.0]heptadec-4-en-3-yl]prop-2-en-1-yl]oxy}oxane-2-carboxylic acid	Benzene and substituted derivatives	Benzene and substituted derivatives	-	1.30346	1.09792	1.17662	1.11606	1.84239	1.90546	1.85245	2.15572	1.6523	1.67476	1.96987	1.78897	1.91948	0.948049	1.09889	2.41524e-05	6.69941e-05	sig
MW0015188	MW0046434	832.3600	C45H53NO14	7-epi-Cephalomannine	Benzene and substituted derivatives	Benzene and substituted derivatives	71610-00-9	1.71356	1.41486	1.53077	1.39835	2.60631	2.69538	2.50863	2.88119	1.76499	2.33599	2.80285	2.55188	2.45053	0.948533	1.0946	8.33278e-06	3.03365e-05	sig
MW0168393	MW0003637	1107.5296	C54H84O22	(2S,3S,4S,5R,6R)-6-[[(3S,4S,4Ar,6aR,6bS,8aR,9R,12aS,14aR,14bR)-4-(hydroxymethyl)-9-[(5-hydroxy-6-methyl-4-oxo-2,3-dihydropyran-2-yl)oxy]-4,6a,6b,8a,11,11,14b-heptamethyl-1,2,3,4a,5,6,7,8,9,10,12,12a,14,14a-tetradecahydropicen-3-yl]oxy]-5-[(2S,3R,4S,5S,6R)-4,5-dihydroxy-6-(hydroxymethyl)-3-[(2S,3R,4S,5S,6R)-3,4,5-trihydroxy-6-(hydroxymethyl)oxan-2-yl]oxyoxan-2-yl]oxy-3,4-dihydroxyoxane-2-carboxyli…	Others	Others	-	1.08799	0.804254	0.843539	0.857621	1.67625	1.74938	1.81036	2.02929	2.02183	1.55949	1.86625	1.71621	1.75179	0.948863	1.08045	8.99028e-06	3.1763e-05	sig
FDATP01882	L0007816	713.2844	C23H48N6O17S	Neomycin sulfate	Others	FDA	1405-10-3	1.32712	1.03705	1.1651	0.978195	1.8954	1.8582	1.61312	1.9353	1.61998	1.61883	1.84115	1.69184	1.77817	0.949051	1.07403	8.39267e-05	0.000182756	sig
MW0140960	MW0011250	1075.5256	C49H72N16O11S	[Ser2]-Neuromedin C	Others	Others	-	1.02998	0.793338	0.867196	0.950158	1.63719	1.75914	1.70738	1.82845	1.90409	1.60096	1.76568	1.54695	1.66608	0.949152	1.10139	9.04207e-07	8.42721e-06	sig
MW0016169	MW0054484	817.3971	C41H62O15	Betavulgaroside IV	Benzene and substituted derivatives	Benzene and substituted derivatives	-	2.06284	1.76844	1.68756	1.54623	3.1546	3.50735	3.16167	3.6099	1.9014	3.25461	3.4517	2.98619	3.05812	0.949165	1.10213	5.25979e-06	2.18845e-05	sig
ZINC85541400	MW0190595	655.5668	C43H74O4	5-Hydroxy-7-Methoxy-2-Tritriacontylchromone	Aldehyde,Ketones,Esters	Ketones	-	1.5614	1.81583	1.62453	1.2209	4.04037	4.63668	5.89401	5.14292	3.1681	4.57975	5.38895	4.46482	4.28218	0.949362	1.07958	1.85316e-05	5.56425e-05	sig
ZINC85540690	MW0190561	767.3248	C41H50O14	[(1R,2S,3E,5S,7S,8Z,10R,13S)-2,7,9,10,13-Pentaacetyloxy-4-(acetyloxymethyl)-8,12,15,15-tetramethyl-5-bicyclo[9.3.1]pentadeca-3,8,11-trienyl] (E)-3-phenylprop-2-enoate	Aldehyde,Ketones,Esters	Esters	-	1.25606	1.03397	1.2024	1.24977	1.93048	1.90045	1.8187	1.99767	1.61261	1.77749	1.94264	1.70747	1.83444	0.94962	1.10183	3.01778e-06	1.50501e-05	sig
MW0155757	In00046807	853.3907	C44H52N8O10	Pristinamycin IC	Amino acid and Its metabolites	Amino acids	28979-74-0	1.74578	1.55025	1.55121	1.53925	2.61643	2.72791	2.58779	2.88837	1.69428	2.41625	2.83515	2.41529	2.6122	0.949948	1.11518	4.72025e-06	2.0519e-05	sig
MW0106546	MW0098066	917.4769	C47H70N6O10	Dolastatin 16	Others	Medicine	-	2.11416	1.86133	1.85442	1.87908	3.84988	3.99659	3.7942	3.95875	2.02354	3.58608	3.83732	3.47896	3.91695	0.949991	1.12634	2.71607e-08	1.86131e-06	sig
MW0140867	MW0011119	1154.5572	C58H77N13O10	[DPro4,DTrp7,9,Nle11] Substance P (4-11)	Others	Others	-	1.09508	0.85315	0.882701	1.05192	1.8518	1.87132	1.83246	2.1612	1.9874	1.84443	2.00561	1.71485	1.76655	0.950064	1.08122	5.84948e-06	2.37444e-05	sig
MW0003492	In00703205	293.1007	C17H24O4	3-(4-hydroxy-3-methoxyphenyl)-1-(3-pentyloxiran-2-yl)propan-1-one	Benzene and substituted derivatives	Phenolics	-	0.196312	0.167458	0.18156	0.177348	0.382838	0.388656	0.417677	0.393387	2.18985	0.451921	0.411457	0.325311	0.315004	0.950166	1.08289	5.56342e-05	0.000132544	sig
MW0152773	MW0110984	909.4727	C41H64N14O12	LQWAQSGR/1_0	Amino acid and Its metabolites	Amino acids	-	2.02518	1.70232	1.86799	1.91311	2.90527	3.04702	3.12275	3.38798	1.65983	3.02008	3.21648	2.74076	2.86525	0.950216	1.09627	9.6976e-06	3.38255e-05	sig
MW0140982	MW0011272	1193.5736	C58H78N14O15	[Tyr1] Adipokinetic Hormone,locust	Others	Others	-	0.947586	0.777067	0.820878	0.925602	1.5917	1.70068	1.72291	1.8462	1.97673	1.58098	1.8195	1.56127	1.55839	0.950251	1.09251	2.10902e-06	1.20441e-05	sig
MW0013094	MW0018064	834.3705	C45H55NO14	2',3'-Dihydrocephalomannine	Benzene and substituted derivatives	Benzene and substituted derivatives	-	1.63608	1.57441	1.55926	1.44255	2.53548	2.65677	2.40994	2.84106	1.68106	2.37832	2.80037	2.21598	2.53089	0.950429	1.11125	3.6223e-05	9.15398e-05	sig
MW0013343	MW0026269	1234.5843	C58H95NO29	27-(Hexopyranosyloxy)-3-((hexopyranosyl-(1->2)-[pentopyranosyl-(1->3)]hexopyranosyl-(1->4)hexopyranosyl)oxy)spirosolan-23-yl acetate	Aldehyde,Ketones,Esters	Esters	-	1.03974	0.778386	0.807816	0.787134	1.52519	1.63772	1.57588	1.75381	1.90227	1.46446	1.73741	1.42068	1.5485	0.950475	1.08686	1.60768e-05	4.98124e-05	sig
ZINC74155	61318363	160.9992	C10H8O2	2,6-Naphthalenediol	Benzene and substituted derivatives	Benzene and substituted derivatives	581-43-1	0.487609	0.318859	0.402628	0.472255	1.89277	1.62114	2.59982	1.86789	4.74715	1.8685	2.07723	1.88511	1.75584	0.950517	1.0625	1.81008e-05	5.44896e-05	sig
MW0151193	61360022	1052.4934	C50H77N5O13S3	Hoiamide A triacetate	Aldehyde,Ketones,Esters	Esters	-	1.05295	0.861999	0.919688	0.891463	1.74287	1.82829	1.82917	2.17408	2.0328	1.69493	1.89017	1.69967	1.91496	0.950534	1.099	7.02519e-06	2.71905e-05	sig
MW0147913	MW0091436	1187.5761	C58H94O27	Cyclamin	Carbohydrates and Its metabolites	Sugars	23643-76-7	0.895071	0.770524	0.828783	0.802254	1.67649	1.68883	1.68027	1.95157	2.12252	1.4938	1.79687	1.60704	1.7558	0.950888	1.1037	2.12313e-06	1.20656e-05	sig
MW0151191	61360015	926.4545	C44H71N5O10S3	Hoiamide A	Alcohol and amines	Amines	-	2.01558	1.79142	1.79298	1.7864	3.26005	3.40964	3.39324	3.96848	1.89963	3.16091	3.74329	3.06534	3.37544	0.951079	1.09961	1.38039e-05	4.33465e-05	sig
MW0000247	60640294	610.3624	C35H39N5O5	Ergocristine	Heterocyclic compounds	Heterocyclic compounds	511-08-0	1.25276	1.15268	1.32067	1.17669	1.99144	1.88318	2.26897	2.1611	1.69387	1.73599	2.11851	2.02415	2.02145	0.951282	1.07526	2.9495e-05	7.77413e-05	sig
MW0145180	MW0050959	1106.5333	C46H77N13O15S	Anti-Inflammatory Peptide 2	Others	Others	-	1.07427	0.861036	0.941396	0.948777	1.77601	1.76509	1.75208	1.90787	1.88239	1.57842	1.82752	1.66865	1.77679	0.951441	1.10367	6.64719e-07	7.28492e-06	sig
MW0062160	MW0130182	337.2741	C21H36O3	Pregnanetriol	Hormones and hormone related compounds	Hormones and hormone related compounds	1098-45-9	3.26666	2.80182	3.21859	3.61332	7.99429	7.87844	7.88651	5.36887	2.25793	6.06926	8.31434	7.65713	5.68682	0.951917	1.02495	0.00067664	0.00108729	sig
MW0156033	61386769	670.2731	C34H47N5O7S	Pro-Tyr-Met-Ile-Phe	Amino acid and Its metabolites	Small Peptide	-	1.28076	1.23324	1.43167	1.3108	2.0166	2.05426	1.99879	2.27411	1.58733	1.86959	2.22917	1.77837	2.06666	0.952064	1.09627	7.24323e-05	0.000163852	sig
MW0148222	MW0093024	870.3779	C34H57N9O16	Delicious Peptide	Organic acid And Its derivatives	Organic acid And Its derivatives	-	1.74218	1.50477	1.472	1.49792	2.39239	2.50078	2.39166	2.58907	1.58824	2.40483	2.5222	2.05325	2.4207	0.952104	1.1115	2.18557e-05	6.24066e-05	sig
MW0013434	In00296486	833.6991	C58H88O3	2-Decaprenyl-6-methoxy-3-methyl-1,4-benzoquinone	Benzene and substituted derivatives	Benzene and substituted derivatives	-	0.62742	0.679378	0.49985	0.540617	0.907771	1.08207	0.938468	0.927269	1.64258	0.889156	1.0288	0.883769	0.871157	0.952614	1.07842	0.00014717	0.000294592	sig
MW0057429	61380899	826.3513	C48H76NO8P	PC(20:5(5Z,8Z,11Z,14Z,17Z)/20:5(5Z,8Z,11Z,14Z,17Z))	GP	PC	-	1.62079	1.33448	1.42086	1.33881	2.35012	2.47957	2.3015	2.51257	1.68746	2.28519	2.41144	2.13926	2.35254	0.952786	1.11643	1.6218e-06	1.07748e-05	sig
MEDL01825	61380505	854.3684	C47H51NO14	Paclitaxel-[d5]	Benzene and substituted derivatives	Benzene and substituted derivatives	-	1.70023	1.39975	1.54294	1.48372	2.45075	2.66526	2.48334	2.52604	1.65268	2.36894	2.59429	2.292	2.3928	0.952856	1.1165	1.3663e-06	1.01644e-05	sig
MW0162379	MW0009538	772.3170	C31H50N9O10PS	[(2S,4S,5R)-4-hydroxy-5-(hydroxymethyl)oxolan-2-yl] phosphate	Others	Others	-	1.38983	1.22443	1.23433	1.1414	2.16433	2.18699	2.01255	2.22051	1.72032	2.01614	2.13491	1.82172	2.20744	0.952918	1.12139	5.79792e-06	2.36174e-05	sig
MW0156753	61390959	542.2111	C22H35N7O9	Ser-Gly-Glu-Leu-His	Amino acid and Its metabolites	Small Peptide	-	1.10747	0.981417	0.998988	0.838364	1.50829	1.46366	1.27868	1.53805	1.47435	1.43073	1.35563	1.30008	1.43047	0.953053	1.0786	0.000197022	0.000377518	sig
MW0157390	MW0136756	1139.5511	C53H76N14O12	Teprotide	Amino acid and Its metabolites	polypeptide	35115-60-7	1.00919	0.834625	0.850527	1.00846	1.80292	1.89426	1.79026	1.96543	2.01277	1.68279	1.90405	1.68513	1.83217	0.953208	1.10277	4.03505e-07	6.02672e-06	sig
MW0139005	In00193975	1061.5122	C60H86O17	M-Secociguatoxin 4A	Heterocyclic compounds	Heterocyclic compounds	287412-00-4	1.05795	0.76421	0.914536	0.890401	1.54015	1.59436	1.60972	1.71448	1.78068	1.4703	1.67572	1.49543	1.51609	0.95337	1.0783	4.83673e-06	2.06402e-05	sig
MW0113930	61184236	906.4537	C47H73NO17	Amphotericin b	Others	Others	1397-89-3	2.22812	1.93188	1.98695	1.95164	3.80688	3.66082	3.5652	3.88624	1.84219	3.53128	3.54971	3.20413	3.94046	0.953511	1.12098	1.75857e-06	1.1207e-05	sig
MW0156430	In00084910	1016.5119	C20H2Cl4I4Na2O5	Rose bengal sodium	Benzene and substituted derivatives	Benzene and substituted derivatives	-	1.32292	0.982763	1.15617	0.979689	1.70906	1.81049	1.91553	2.25125	1.73056	1.78266	1.97582	1.63794	1.93279	0.953538	1.04947	0.00031958	0.00057327	sig
MW0166971	MW0028321	601.2783	C35H38N4O4-2	3-[5-[(E)-[(5E)-5-[[3,5-bis(ethenyl)-4-methyl-1H-pyrrol-2-yl]methylidene]-3-(2-carboxylatoethyl)-4-methylpyrrol-2-ylidene]methyl]-2-[(4-ethenyl-3-methyl-1H-pyrrol-2-yl)methyl]-3-methyl-2H-pyrrol-4-yl]propanoate	Others	Others	-	1.5026	1.35078	1.67999	1.18521	1.97787	2.03038	2.24713	2.11657	1.46399	1.9483	2.13862	1.88808	2.0105	0.953841	1.0394	0.000341302	0.000607048	sig
MW0132707	In00683069	351.1473	C16H14O9	3,5,7-trihydroxy-6-methoxy-2-(3,4,5-trihydroxyphenyl)-3,4-dihydro-2H-1-benzopyran-4-one	Benzene and substituted derivatives	Benzene and substituted derivatives	-	56.307	70.0552	71.0224	66.8321	270.226	273.723	196.021	238.78	3.70435	258.517	210.342	210.165	254.924	0.954225	1.10691	7.14542e-06	2.73829e-05	sig
MW0164428	MW0020398	772.6666	C14H12I4NO2+	2-[4-(4-hydroxy-3,5-diiodophenoxy)-3,5-diiodophenyl]ethylazanium	Others	Others	-	0.327229	0.54075	0.396732	0.483624	1.10174	0.968316	0.733558	0.764047	2.04061	0.88476	0.790391	0.758994	0.971204	0.954505	1.03771	0.00117245	0.00176931	sig
MW0102978	MW0178996	915.7697	C57H104O9	Triricinolein	GL	TG	-	0.0521113	0.0766748	0.0901979	0.0789112	0.290372	0.402674	0.17538	0.192009	3.55976	0.307628	0.199317	0.193456	0.311998	0.954701	1.04891	0.00761799	0.00952248	sig
MW0154369	61377803	446.1948	C17H29NO11	Neolinustatin	Carbohydrates and Its metabolites	Sugar derivatives	72229-42-6	1.08802	0.747759	0.890054	0.82305	1.47758	1.35696	1.61916	1.48348	1.67297	1.34623	1.63133	1.40379	1.28785	0.954867	1.01291	0.000281507	0.000514037	sig
MW0140404	MW0004811	1241.5857	C59H94O26	(3beta,5.xi.,9.xi.)-3-((3-O-Acetyl-beta-D-xylopyranosyl-(1->4)-6-deoxy-alpha-L-mannopyranosyl-(1->2)-beta-D-xylopyranosyl-(1->2)-[beta-D-xylopyranosyl-(1->6)]-beta-D-glucopyranosyl)oxy)-23-hydroxyolean-12-en-28-oic acid	Others	Others	-	0.890233	0.76428	0.79607	0.835335	1.46629	1.59018	1.68488	1.77774	1.98394	1.51521	1.69144	1.54968	1.46948	0.955015	1.09091	1.82775e-06	1.1207e-05	sig
MW0111012	MW0097877	220.0713	C7H16ClNO3	DL-Carnitine hydrochloride	Others	FDA	461-05-2	1.38246	0.815594	1.10259	1.12713	3.15565	3.16709	4.73058	3.80369	3.35541	3.61985	3.91772	3.60201	3.04963	0.955051	1.04283	5.84899e-05	0.000138191	sig
MW0016585	MW0056490	934.4634	C41H75N3O15P2	CDP-DG(a-13:0/i-16:0)	GL	DG	-	2.01258	1.71296	1.79792	1.6971	3.64809	3.73722	3.46662	4.13687	2.07585	3.54221	3.86799	3.3878	3.51808	0.955119	1.10393	8.07012e-07	7.90058e-06	sig
MW0152671	MW0110557	1190.5845	C58H79N15O15	LH-RH,lamprey	Heterocyclic compounds	Heterocyclic compounds	-	1.06607	0.792135	0.845797	0.87878	1.86512	1.9553	1.83414	2.05513	2.15187	1.72428	2.14465	1.72321	1.77266	0.955265	1.08604	6.25633e-06	2.4961e-05	sig
MW0056883	60336423	756.3393	C40H80NO8P	Colfosceril palmitate	GP	PC	63-89-8	1.64132	1.39133	1.41905	1.45702	2.63249	2.83124	2.54107	2.73944	1.81837	2.37994	2.93912	2.48812	2.45655	0.955276	1.0996	7.48889e-06	2.80532e-05	sig
MW0105627	61332374	931.4523	C46H66N12O9	Angiotensin III	Benzene and substituted derivatives	Benzene and substituted derivatives	12687-51-3	2.11875	1.97237	1.93116	1.85792	4.39301	4.98259	3.59534	4.29018	2.19044	4.19637	3.96597	4.20212	4.13093	0.955638	1.11022	6.93452e-06	2.69291e-05	sig
MW0062286	MW0131268	1225.5802	C57H96O30	Protoisoeruboside B	Others	Others	-	0.91198	0.743483	0.775075	0.855336	1.55288	1.66833	1.64191	1.76048	2.01578	1.51428	1.71625	1.57787	1.52167	0.955684	1.09527	3.63403e-07	5.57059e-06	sig
MW0120998	In00132753	213.9648	C9H5Cl2NO	Chloroxine	Heterocyclic compounds	Heterocyclic compounds	773-76-2	55.9923	48.9136	51.4261	51.2749	222.041	186.007	207.324	210.7	3.97902	185.961	221.538	176.664	205.307	0.95569	1.09783	1.57567e-07	3.74623e-06	sig
MW0057123	60535087	778.3355	C44H76NO8P	PC(18:3(9Z,12Z,15Z)/18:3(9Z,12Z,15Z))	GP	PC	2701-19-1	1.55535	1.27762	1.20253	1.27495	2.11018	2.22692	2.04072	2.42833	1.65827	2.07798	2.31906	1.84741	2.17252	0.955805	1.08047	0.000106418	0.000223382	sig
MW0048993	MW0090837	1289.6125	C60H98O28	Congmunoside X	Aldehyde,Ketones,Esters	Esters	-	0.837943	0.642344	0.709438	0.686182	1.47635	1.4895	1.57039	1.71389	2.17327	1.35672	1.64584	1.51709	1.45692	0.95623	1.08239	2.01702e-06	1.18246e-05	sig
MW0144228	MW0048349	875.3926	C44H68O13S	Acanthifolicin	Organic acid And Its derivatives	Organic acid And Its derivatives	77739-71-0	1.68983	1.58939	1.58328	1.61909	2.56883	2.90151	2.46612	2.76498	1.65105	2.55227	2.81975	2.38819	2.47449	0.956385	1.11698	1.02324e-05	3.4856e-05	sig
FDATN01146	L0006676	642.2774	C27H41N9O7	Cyclo (-RGDfK)	Others	FDA	161552-03-0	1.36545	1.22463	1.39965	1.26874	2.23942	2.57226	2.27325	2.57547	1.83711	2.26202	2.48399	2.17509	2.31972	0.956567	1.1143	2.17476e-06	1.21807e-05	sig
MW0106234	MW0091629	1082.5176	C56H75N9O9S2	Cyclolinopeptide H	Amino acid and Its metabolites	Small Peptide	-	1.05874	0.82156	0.846872	0.88628	1.62526	1.70872	1.86473	1.85533	1.95216	1.53498	1.87753	1.57254	1.76304	0.956627	1.08508	1.03413e-05	3.50222e-05	sig
MW0057738	MW0123711	818.6732	C50H96NO7P	PC(24:1(15Z)/P-18:1(11Z))	GP	PC	-	0.361396	0.446739	0.458008	0.343763	1.05659	1.00852	0.833829	0.826696	2.31419	0.977836	0.886563	0.802101	0.898648	0.956924	1.09732	1.87472e-05	5.60874e-05	sig
MW0016567	MW0056472	1100.5328	C54H85N3O15P2	CDP-DG(22:6(4Z,7Z,10Z,13Z,16Z,19Z)/20:2(11Z,14Z))	GL	DG	-	1.09043	0.852038	0.852859	0.922219	1.96581	1.99837	1.95553	2.17131	2.17644	1.78644	2.09544	1.83391	2.02734	0.957002	1.09671	7.57332e-07	7.7269e-06	sig
MW0151744	MW0107249	1288.6070	C51H83N19O19	Insulin-Like Growth Factor I (30-41)	Amino acid and Its metabolites	polypeptide	-	0.825856	0.648726	0.83675	0.719156	1.46561	1.57293	1.54098	1.63438	2.05046	1.40933	1.6856	1.37659	1.47605	0.957139	1.09175	2.8251e-06	1.4563e-05	sig
MW0140713	MW0007108	1201.5794	C51H82N14O18	(Val671)-Amyloid beta/A4 Protein Precursor770 (667-676)	Others	Others	-	1.02049	0.811643	0.929835	0.945083	1.65957	1.92834	1.99127	1.91789	2.02238	1.67057	2.07378	1.77796	1.65604	0.957487	1.07821	1.36156e-05	4.29293e-05	sig
MW0146065	61336701	579.2725	C21H38N8O9S	Asp-Cys-Arg-Val-Ser	Amino acid and Its metabolites	Small Peptide	-	1.18232	0.964547	1.14036	1.00055	1.84953	2.04912	1.96192	2.14498	1.86706	1.8676	1.99857	1.79237	2.01	0.957902	1.10642	1.56787e-06	1.07748e-05	sig
MW0061846	MW0129458	889.4826	C41H78O16P2	PIP(16:1(9Z)/18:0)	GP	PI-P	-	1.74102	1.45496	1.44803	1.62222	2.25754	2.32923	2.68655	2.86062	1.61723	2.24104	2.72964	2.47861	2.25832	0.957931	1.02182	0.000358713	0.000633183	sig
MW0106233	In00177911	1098.5234	C56H75N9O10S2	Cyclolinopeptide G	Amino acid and Its metabolites	Small Peptide	-	1.04488	0.828664	0.967869	0.944511	1.79534	1.84747	1.83974	1.96341	1.96675	1.59815	1.92717	1.74535	1.8625	0.957993	1.09612	1.08713e-06	8.98233e-06	sig
MW0061948	MW0129560	1015.5086	C47H89O19P3	PIP2(16:0/22:2(13Z,16Z))	GP	PI-P	-	1.22847	1.01343	1.13905	1.07135	1.9746	2.05012	1.96566	2.21979	1.84403	2.01869	2.14094	1.82843	1.87919	0.958233	1.09732	2.2554e-06	1.2394e-05	sig
MW0062080	MW0129826	1029.5296	C51H80O21	Pisumsaponin I	Alcohol and amines	Alcohols	-	1.09009	0.85374	0.915874	0.873131	1.58672	1.73858	1.79939	1.95235	1.89589	1.60454	1.99474	1.5336	1.64889	0.958277	1.07198	6.70949e-05	0.000153266	sig
MW0103526	60717761	490.8731	C9H15N2O14P3	Deoxyuridine triphosphate	Nucleotide And Its metabolites	Nucleotide and Its metabolites	1173-82-6	0.0649328	0.0596594	0.0625209	0.0350788	0.194473	0.147436	0.214465	0.246347	3.61273	0.201693	0.187863	0.183297	0.196966	0.959013	1.04701	3.21658e-05	8.30892e-05	sig
MW0165028	MW0027867	825.3376	C44H52N4O14-6	3-[(1R,2S,3S,4Z,7S,11S,17R,18R,19R)-8,13,17-tris(2-carboxylatoethyl)-2,7,18-tris(carboxylatomethyl)-1,2,7,11,12,15,17-heptamethyl-3,10,15,18,19,21-hexahydrocorrin-22-ium-3-yl]propanoate	Aldehyde,Ketones,Esters	Esters	-	1.32855	1.17121	1.32802	1.15522	2.12537	2.29199	2.05098	2.26005	1.75163	2.11629	2.22986	1.90917	2.11748	0.95926	1.11593	1.81659e-06	1.1207e-05	sig
MW0003681	60092389	241.9966	C11H11Cl2NO2	Vinclozolin M2	Benzene and substituted derivatives	Benzene and substituted derivatives	-	0.22924	0.310487	0.236263	0.259658	2.8278	2.6449	1.86319	2.03967	9.05285	2.35072	2.35692	2.10021	2.19132	0.959855	1.09594	3.02295e-06	1.50501e-05	sig
MW0103905	MW0004394	801.3418	C43H54O13	(3R,4R,5S,5aS,6R,7S,9R,9aS,10R)-5,10-Bis(acetyloxy)-5a-((acetyloxy)methyl)-2,2,9-trimethyl-7-(octanoyloxy)octahydro-2H-3,9a-methano-1-benzoxepine-4,6-diyl dibenzoate	Benzene and substituted derivatives	Benzene and substituted derivatives	-	1.33374	1.32323	1.26212	1.23876	2.29616	2.34342	2.17952	2.36372	1.78036	2.21628	2.34732	2.03792	2.22569	0.961276	1.12379	1.30613e-07	3.63914e-06	sig
MW0114055	MW0057000	773.3217	C36H54O19	Cellulose propionate	Carbohydrates and Its metabolites	Sugars	-	1.29974	1.11835	1.08435	1.09259	1.91488	1.95325	2.02425	2.0399	1.72627	1.77892	2.11504	1.78931	1.94257	0.961368	1.0969	4.2373e-06	1.90597e-05	sig
MW0157257	MW0136117	922.4793	C41H65N13O10	Substance P (1-7)	Amino acid and Its metabolites	polypeptide	-	2.31446	1.94746	1.98217	2.00381	4.66016	4.82742	5.02761	4.8149	2.34364	4.29716	5.14217	4.22744	4.92022	0.961558	1.10513	4.42468e-07	6.22669e-06	sig
MW0162947	MW0027940	875.6684	C58H92O3	3-[(2E,6E,10E,14E,18E,22E,26E,30E,34E)-3,7,11,15,19,23,27,31,35,39-decamethyltetraconta-2,6,10,14,18,22,26,30,34,38-decaenyl]-5-methoxy-2-methylcyclohexa-2,5-diene-1,4-diol	Others	Others	-	0.162344	0.207849	0.176637	0.143016	0.592925	0.616853	0.497486	0.511447	3.21624	0.571501	0.510503	0.476629	0.574802	0.961565	1.10914	1.45904e-06	1.04098e-05	sig
MW0156827	61391339	476.1918	C20H37N5O8	Ser-Leu-Ser-Gly-Leu	Amino acid and Its metabolites	Small Peptide	-	1.20258	1.22119	1.26574	1.14556	2.02209	1.95923	1.71247	1.85785	1.56185	1.83982	1.86168	1.81576	1.74577	0.961782	1.11147	2.9429e-06	1.49076e-05	sig
MW0158167	61398422	669.2701	C33H48N8O7	Trp-His-Thr-Ile-Ile	Amino acid and Its metabolites	Small Peptide	-	1.33774	1.20087	1.15965	1.13934	2.05032	2.12682	2.01118	2.14747	1.72312	2.04616	2.17366	1.83306	1.96481	0.961841	1.11021	1.34207e-06	1.00872e-05	sig
MW0150741	In00096113	839.4631	C49H58FeN4O5	heme O	Organic acid And Its derivatives	Phosphoric acids	-	1.43346	1.36443	1.26031	1.41913	2.52789	2.58937	2.13801	2.58614	1.79675	2.35194	2.56921	2.27973	2.26536	0.961877	1.09629	6.15663e-06	2.46725e-05	sig
MW0056970	MW0122942	860.6109	C48H88NO8P	PC(18:0/22:4(7Z,10Z,13Z,16Z))	GP	PC	-	10.3852	10.3642	10.2905	7.2488	21.2235	21.5976	31.0621	25.5573	2.59712	23.4963	27.0144	23.2383	21.9238	0.962111	1.04987	8.76899e-05	0.000189886	sig
MW0150917	61358606	698.3027	C27H43N11O11	His-Glu-Glu-Arg-Gln	Amino acid and Its metabolites	Small Peptide	-	1.45469	1.40299	1.37893	1.36303	2.36325	2.39198	2.50908	2.50179	1.74406	2.43492	2.54216	2.16647	2.25456	0.96232	1.10959	4.67112e-07	6.37729e-06	sig
MW0156918	MW0135125	516.1800	C17H31N7O9	Ser-Thr-Arg-Asp	Amino acid and Its metabolites	Small Peptide	-	0.900868	0.622104	0.681995	0.695363	1.05636	1.1701	1.01839	1.18609	1.52774	1.02381	1.17637	1.00328	1.06183	0.962617	1.02605	0.000569583	0.000937238	sig
MW0114546	61346276	281.9927	C6H14NO8P	Glucosamine 1-phosphate	Organic acid And Its derivatives	Organic acid And Its derivatives	2152-75-2	0.0584985	0.0881503	0.0626831	0.0952153	0.321168	0.335078	0.336902	0.346065	4.39739	0.343752	0.335274	0.315142	0.295244	0.962814	1.08247	7.78709e-09	1.19188e-06	sig
MW0152740	MW0110869	960.4649	C43H63N13O11	Locustachykinin I	Heterocyclic compounds	Heterocyclic compounds	-	2.04835	1.60254	1.56436	1.94744	3.53579	3.20102	3.16643	3.35455	1.85095	3.0322	3.35991	3.07516	3.29975	0.962982	1.0741	2.38105e-06	1.27831e-05	sig
MW0157258	MW0136118	1142.5492	C52H77N15O12	Substance P (1-9)	Amino acid and Its metabolites	polypeptide	-	0.936964	0.764485	0.791336	0.819731	1.61326	1.7355	1.70062	1.87942	2.0917	1.57238	1.86747	1.60964	1.6243	0.963196	1.09102	1.4658e-06	1.04098e-05	sig
MW0140893	MW0011147	762.3038	C36H49N7O7S	[Glp6] Substance P (6-11)	Others	Others	-	1.11064	1.07083	1.06061	0.968283	1.8692	1.97068	1.57156	1.87255	1.73002	1.76725	1.84106	1.51976	1.88788	0.963201	1.10965	5.06685e-05	0.000122466	sig
MW0157476	MW0177220	1197.5698	C59H92O27	Theasaponin	Terpenoids	Ditepenoids	11055-93-9	0.926768	0.767893	0.7394	0.840564	1.52167	1.70483	1.72087	1.7911	2.05778	1.55463	1.72266	1.56259	1.65083	0.963232	1.09477	5.67746e-07	6.80533e-06	sig
MW0140503	MW0006060	1062.5052	C50H69N15O9	(Ac-Nle4,Asp5,DPhe7,LyS0)-Cyclo-a-MSH (4-10) amide,MTII	Others	Others	-	1.0397	0.838703	0.997945	0.915279	1.63952	1.7952	1.77047	1.96329	1.89061	1.62519	1.89346	1.65194	1.73482	0.963302	1.08812	4.26424e-06	1.91071e-05	sig
MW0049231	MW0093355	925.4545	C45H74O17	Desglucoparillin	Heterocyclic compounds	Heterocyclic compounds	-	2.20826	1.79463	1.8465	1.74377	3.34823	3.51176	3.2305	3.76763	1.82508	3.17407	3.46268	3.19154	3.52563	0.963617	1.09736	3.46913e-06	1.64961e-05	sig
ZINC49889189	MW0188663	742.3068	C36H50ClN3O10	[(1S,2R,3S,5S,6S,16E,18E,20R,21S)-11-Chloro-21-hydroxy-12,20-dimethoxy-2,5,9,16-tetramethyl-8,23-dioxo-4,24-dioxa-9,22-diazatetracyclo[19.3.1.110,14.03,5]hexacosa-10,12,14(26),16,18-pentaen-6-yl] (2S)-2-[methyl(2-methylpropanoyl)amino]propanoate	Aldehyde,Ketones,Esters	Esters	-	1.25572	1.14079	1.24831	1.1626	1.81335	1.99635	1.7459	2.0358	1.5791	1.69773	1.95604	1.80859	1.85397	0.963765	1.10317	1.22427e-05	3.97291e-05	sig
MW0145350	61333285	675.3461	C27H50N10O10	Arg-Glu-Lys-Asp-Lys	Amino acid and Its metabolites	Small Peptide	-	2.10993	1.65172	1.79466	1.7476	2.91885	3.00648	2.88118	3.13462	1.63489	2.89802	3.0414	2.69854	2.87305	0.96398	1.09099	3.57294e-06	1.69206e-05	sig
MW0150795	MW0105208	986.5064	C44H67N13O13	HGGFKPTDK/1_0	Others	Others	-	1.38473	1.22094	1.3644	1.24629	2.66716	3.07265	3.04062	3.06739	2.27128	2.85221	2.9851	2.62712	2.96311	0.964526	1.11006	1.52672e-07	3.70547e-06	sig
MW0007451	MW0108269	139.0174	C10H6O3	Juglone	Benzene and substituted derivatives	Benzene and substituted derivatives	481-39-0	7.8043	7.99683	6.80093	8.04628	15.7772	16.9864	15.0168	13.309	1.99324	16.1085	14.0825	14.6469	14.0942	0.964684	1.09776	6.36686e-06	2.51437e-05	sig
MW0152581	MW0110387	833.3615	C39H50N10O12	Leucokinin II	Amino acid and Its metabolites	Small Peptide	-	1.71154	1.567	1.6226	1.48495	2.61208	2.71505	2.5583	2.80435	1.67392	2.67189	2.67581	2.29393	2.67239	0.964849	1.11682	2.4819e-06	1.32028e-05	sig
MW0155728	MW0130249	1264.6012	C53H87N13O21	Prepro VIP/PHM (111-122)	Amino acid and Its metabolites	polypeptide	-	0.898793	0.710793	0.760215	0.755056	1.44763	1.59347	1.6172	1.72632	2.04317	1.42315	1.72339	1.44651	1.56728	0.964872	1.08764	4.70307e-06	2.0519e-05	sig
FDATN00520	L0006056	805.3485	C40H54N4O10S	Quinidine sulfate	Others	FDA	6591-63-5	1.44681	1.3075	1.31698	1.26383	2.08493	2.01946	1.96956	2.2986	1.56933	1.93572	2.24566	1.90867	1.98937	0.964988	1.08237	2.92488e-05	7.72673e-05	sig
MW0158043	In00052181	1079.5097	C58H84N2O18	Trichomycin A	Heterocyclic compounds	Heterocyclic compounds	12698-99-6	1.03652	0.817597	0.91886	0.834643	1.7734	1.75438	1.83861	1.94148	2.02567	1.63142	1.90285	1.71161	1.80657	0.965049	1.08905	6.1527e-07	6.974e-06	sig
MW0154426	61378079	1120.5442	C50H73N17O11S	neuromedin C	Amino acid and Its metabolites	polypeptide	81608-30-2	0.992646	0.806375	0.916357	0.893254	1.79459	1.89013	1.82388	2.05256	2.0953	1.69231	2.06388	1.8433	1.69755	0.965068	1.08188	2.6098e-06	1.36342e-05	sig
MW0004299	60880199	183.1145	C12H12N2O	4,4'-Oxydianiline	Benzene and substituted derivatives	Benzene and substituted derivatives	101-80-4 | 121509-79-3 | 287476-22-6	3.72608	3.30365	3.64661	3.62328	0.909838	0.990698	1.36516	1.11465	0.306326	0.964815	1.18913	1.1399	0.933773	0.965131	1.07587	8.24263e-09	1.19188e-06	sig
MW0152038	MW0108788	1266.6103	C63H83N17O14	Kisspeptin-10 Metastin (45-54),human	Heterocyclic compounds	Heterocyclic compounds	-	0.879012	0.668383	0.814709	0.690143	1.45012	1.47844	1.56726	1.61805	2.00307	1.37878	1.57018	1.45712	1.49478	0.965161	1.08177	8.03666e-07	7.90058e-06	sig
MW0115555	MW0104398	1222.5720	C55H77N17O14	Gonadoliberin	Amino acid and Its metabolites	polypeptide	-	0.973588	0.738444	0.76457	0.87131	1.5677	1.65425	1.66258	1.94218	2.0391	1.65809	1.79249	1.53236	1.60702	0.965319	1.07159	8.00755e-06	2.95159e-05	sig
MW0002304	MW0025566	380.9787	C14H6Cl2N4O5	2,5-Bis-(4-chloro-3-nitrophenyl)-[1,3,4]oxadiazole	Benzene and substituted derivatives	Benzene and substituted derivatives	25423-74-9	6.19065	14.8203	11.4542	9.81837	135.922	150.153	58.3523	86.3474	10.1878	136.893	81.143	83.6854	114.118	0.965329	1.0726	0.00162403	0.00233004	sig
MW0168374	MW0113773	1179.5605	C60H88N2O19	Methyl (19E,21E,23E,25E,27E,29E,31E)-33-[(2R,3S,4S,5S,6R)-4-amino-3,5-dihydroxy-6-methyloxan-2-yl]oxy-1,3,5,7,9,13,37-heptahydroxy-17-[5-hydroxy-7-[4-(methylamino)phenyl]-7-oxoheptan-2-yl]-18-methyl-11,15-dioxo-16,39-dioxabicyclo[33.3.1]nonatriaconta-19,21,23,25,27,29,31-heptaene-36-carboxylate	Heterocyclic compounds	Heterocyclic compounds	11121-32-7	0.986908	0.825257	0.967931	0.847867	1.63499	1.64553	1.74958	1.86875	1.90158	1.59136	1.83946	1.58184	1.64989	0.96575	1.08525	2.35487e-06	1.27601e-05	sig
MW0149976	61354148	644.3279	C27H49N9O9	Glu-Gln-Leu-Val-Arg	Amino acid and Its metabolites	Small Peptide	-	1.82064	1.72525	1.57926	1.47479	2.16734	2.36068	2.36768	2.48313	1.42105	2.14307	2.3543	2.1252	2.4359	0.965843	1.08125	0.00016011	0.000315082	sig
MW0015473	MW0047993	723.4943	C39H73O8P	9-Octadecenoic acid 1-[(phosphonoxy)methyl]-1,2-ethanediyl ester	Others	Others	-	217.99	164.73	171.075	198.848	620.915	527.964	824.78	762.776	3.63577	467.947	792.6	725.37	660.007	0.966924	1.03907	0.000226143	0.000421531	sig
MW0068198	MW0141617	785.6706	C50H88O6	TG(14:1(9Z)/15:0/18:3(6Z,9Z,12Z))	GL	TG	-	0.587929	0.620449	0.659791	0.552911	1.05094	1.07627	0.883668	0.909425	1.61924	1.06242	0.961279	0.856924	0.910839	0.967137	1.08726	0.000159753	0.000314958	sig
MW0063837	MW0137201	1277.6204	C67H96N2O24	Tetrocarcin A	Others	Others	-	0.817617	0.650179	0.757331	0.748613	1.36276	1.52992	1.57756	1.70268	2.07581	1.3809	1.73963	1.39164	1.45883	0.96729	1.07428	1.96179e-05	5.80072e-05	sig
MW0016507	MW0056412	1032.5067	C52H81N3O15P2	CDP-DG(18:2(9Z,12Z)/22:6(4Z,7Z,10Z,13Z,16Z,19Z))	GL	DG	-	1.17167	0.896786	0.949557	0.984129	1.82548	2.01838	2.05573	2.11828	2.00339	1.8797	2.12625	1.82623	1.92483	0.967464	1.08473	1.86869e-06	1.13386e-05	sig
MW0106279	61344886	967.4825	C40H62N12O14S	Cys-Asp-Pro-Gly-Tyr-Ile-Gly-Ser-Arg	Amino acid and Its metabolites	polypeptide	110590-60-8	1.88821	2.11257	2.02871	1.6733	4.25025	4.27895	3.20372	3.90339	2.02995	4.09518	3.81396	3.43602	3.78939	0.967911	1.09335	2.97668e-05	7.82253e-05	sig
MW0114075	60038916	1183.5660	C57H82O26	Chromomycin a3	Others	Medicine	7059-24-7	1.01405	0.796498	0.931951	0.960839	1.66773	1.77662	1.72189	1.83319	1.89003	1.60804	1.9206	1.57955	1.66784	0.968085	1.08251	3.87141e-06	1.79689e-05	sig
MW0168529	60038746	1211.5789	C59H86O26	[(2R,3R,4S,6S)-6-[(2R,3S,4R)-6-[(2R,3R,4R,6S)-6-[[(2S,3S)-6-[(2S,4R,5R,6R)-4-[(2S,4R,5S,6R)-5-acetyloxy-4-hydroxy-6-methyloxan-2-yl]oxy-5-methoxy-6-methyloxan-2-yl]oxy-3-[(1S,3S,4R)-3,4-dihydroxy-1-methoxy-2-oxopentyl]-8,9-dihydroxy-7-methyl-1-oxo-3,4-dihydro-2H-anthracen-2-yl]oxy]-3-hydroxy-2-methyloxan-4-yl]oxy-3-hydroxy-2-methyloxan-4-yl]oxy-4-hydroxy-2,4-dimethyloxan-3-yl] 2-methylpropanoate	Others	Others	-	0.891729	0.726415	0.852653	0.788234	1.56768	1.63708	1.74697	1.83054	2.08107	1.49488	1.87259	1.61513	1.58426	0.968239	1.07711	4.52439e-06	1.98903e-05	sig
FDATN00587	L0006123	900.4728	C43H75NO16	Erythromycin Ethylsuccinate	Others	FDA	1264-62-6	1.89896	1.78348	1.66736	1.58747	3.02656	3.37373	3.04266	3.34694	1.84365	3.02649	3.42323	3.1148	2.82713	0.968863	1.0903	3.39277e-06	1.62657e-05	sig
MW0012147	MW0015957	1249.6166	C60H100O29	11-Oxo-Mogroside V	Terpenoids	Terpene	126105-11-1	0.903725	0.737264	0.866159	0.846025	1.58103	1.66377	1.7516	1.83548	2.03744	1.54401	1.86678	1.58209	1.62695	0.968961	1.08154	2.51034e-06	1.32934e-05	sig
MW0112296	MW0026658	787.3045	C36H50O19	3-(1-Hydroxy-3-methylbutyl)-6-(2-hydroxy-4-methyl-6-(((pentofuranosyl-(1->3)pentopyranosyl-(1->4)pentopyranosyl)oxy)methyl)phenoxy)-2-methoxybenzoic acid	Organic acid And Its derivatives	Organic acid And Its derivatives	-	0.994614	1.0257	1.0002	0.997093	1.81474	1.85593	1.61707	1.85944	1.77897	1.72494	1.79614	1.62554	1.78003	0.969144	1.11755	3.46234e-07	5.57059e-06	sig
MW0058771	MW0126597	864.6912	C51H96NO8P	PE(22:2(13Z,16Z)/24:1(15Z))	GP	PE	-	6.55246	6.57374	6.72178	6.03831	19.1563	23.6004	9.64462	12.8096	2.51913	15.9267	12.5851	15.3486	19.3663	0.969572	1.0062	0.0108151	0.013221	sig
MW0111329	61397658	203.9330	C6H12Cl3N	Trichlormethine	Alcohol and amines	Amines	555-77-1	4.5721	16.0291	10.1853	8.3857	48.0676	57.3909	27.398	44.3857	4.52469	54.7181	29.9003	43.2413	43.9934	0.969595	1.02892	0.00104146	0.00159435	sig
MW0012919	60044353	504.3450	C23H48NO7P	1-Octadecanoyl-sn-glycero-3-phosphoethanolamine	GP	PC	69747-55-3	86.8658	71.5041	76.83	88.9976	165.603	124.775	122	128.175	1.66736	143.353	125.279	125.686	129.825	0.969644	1.02021	0.000539047	0.000894573	sig
MW0118602	In00160857	198.0900	C13H11NO	2-Hydroxy-3-methyl-9H-carbazole	Heterocyclic compounds	Heterocyclic compounds	24224-30-4	185.441	218.647	189.939	222.295	399.765	403.529	348.047	323.155	1.80627	406.003	341.427	338.795	343.547	0.969669	1.08041	6.31112e-05	0.00014618	sig
MW0061539	MW0127954	757.3459	C32H64O13P2	PGP(a-13:0/a-13:0)	GP	PG-P	-	1.63359	1.27172	1.37113	1.3328	2.15426	2.25317	2.1067	2.54286	1.61465	2.07053	2.5118	2.08887	2.1118	0.969747	1.04399	0.000198427	0.00037831	sig
MW0009612	MW0132517	513.9588	C18H14Cl4F3NO3	Pyridalyl	Benzene and substituted derivatives	Benzene and substituted derivatives	179101-81-6	0.483438	0.994827	0.794501	0.66401	5.01932	4.78762	3.93071	4.67459	6.26954	5.12016	4.04487	4.20662	4.48766	0.96997	1.08823	3.56427e-07	5.57059e-06	sig
MW0140516	MW0006104	1022.5066	C49H69N13O9	(D-Phe6,Leu-NHEt13,des-Met14)-Bombesin (6-14)	Others	Others	-	1.19311	1.00456	0.957836	1.02112	1.75508	2.05099	1.69524	2.00358	1.79688	1.69586	1.93673	1.70318	1.94377	0.969974	1.09246	2.64623e-05	7.1528e-05	sig
MW0152722	MW0110844	1215.5989	C54H86N14O20	LLDSDQELYR/1_0	Amino acid and Its metabolites	Amino acids	-	0.939888	0.778927	0.859968	0.853518	1.68019	1.84606	1.75342	1.91872	2.09725	1.60116	1.96996	1.60171	1.80995	0.970049	1.09526	3.08352e-06	1.52864e-05	sig
MW0152586	MW0110392	873.3837	C42H52N10O11	Leucokinin VIII	Amino acid and Its metabolites	Small Peptide	-	1.81868	1.53813	1.59329	1.65375	2.4607	2.65548	2.42107	2.74042	1.55632	2.49721	2.58353	2.30812	2.58286	0.970231	1.09975	7.97453e-06	2.95159e-05	sig
MW0013004	60044488	810.3531	C42H78NO10P	1-octadecanoyl-2-(9Z,12Z-octadecadienoyl)-sn-glycero-3-phosphoserine	GP	PS	132014-81-4	1.51664	1.35929	1.38753	1.35445	2.23809	2.42879	2.32109	2.49513	1.68801	2.23686	2.45416	2.15155	2.35919	0.970333	1.1094	8.76709e-07	8.29835e-06	sig
MW0014202	MW0030386	1191.5880	C57H92O27	3-O-((2S,3R,4R)-3,4-Dihydroxy-4-(hydroxymethyl)tetrahydrofuran-2-yl)-beta-D-xylopyranosyl-(1->4)-6-deoxy-alpha-L-mannopyranosyl-(1->2)-1-O-((2beta,3beta,5.Xi.,6beta,9.Xi.)-3-(beta-D-glucopyranosyloxy)-2,6,23-trihydroxy-28-oxoolean-12-en-28-yl)-alpha-L-arabinopyranose	Carbohydrates and Its metabolites	Sugars	-	0.99978	0.833577	0.962298	0.875112	1.90715	1.95543	2.06817	2.0425	2.17209	1.89071	2.1117	1.82477	1.90975	0.970361	1.09472	8.40753e-08	3.06087e-06	sig
MW0105988	60620536	705.3508	C38H52N6O7	Atazanavir	Benzene and substituted derivatives	Benzene and substituted derivatives	198904-31-3	1.69061	1.51744	1.48275	1.43711	2.18188	2.24313	2.40832	2.32316	1.49423	2.28969	2.27809	2.07915	2.2394	0.970496	1.09741	3.91568e-06	1.80984e-05	sig
MW0016443	MW0056348	1006.4981	C50H79N3O15P2	CDP-DG(16:1(9Z)/22:6(4Z,7Z,10Z,13Z,16Z,19Z))	GL	DG	-	1.26974	1.18053	1.13533	1.21203	2.42026	2.58035	2.35021	2.61124	2.07645	2.28673	2.63864	2.3241	2.4216	0.97079	1.10413	1.47046e-07	3.70547e-06	sig
MW0112980	In00196292	163.1495	C11H14O	7-Methyl-4,4a,5,6-tetrahydro-2(3H)-naphthalenone	Aldehyde,Ketones,Esters	Ketones	34545-88-5	0.764919	0.525108	0.65129	0.585307	1.72527	1.59626	2.05033	1.8238	2.84793	1.61076	1.97401	1.75906	1.64377	0.971085	1.06208	3.2246e-06	1.56551e-05	sig
MW0155166	MW0128240	754.3302	C38H49N7O7	Phe-Gln-Phe-Phe-Lys	Amino acid and Its metabolites	Small Peptide	-	1.69551	1.2958	1.50644	1.37779	2.30241	2.46874	2.07951	2.50022	1.5915	2.16791	2.32463	2.20087	2.38848	0.971233	1.07051	5.17533e-05	0.000124729	sig
MW0147108	In00083367	1123.5372	C62H92O19	Caribbean ciguatoxin 1	Heterocyclic compounds	Heterocyclic compounds	-	1.16262	1.00507	0.989498	1.05564	2.08168	2.06473	1.99925	2.33667	2.01346	1.98926	2.23842	1.97901	2.03241	0.971323	1.08888	6.94548e-07	7.35589e-06	sig
MW0002184	In00023684	196.8789	C6H3Cl3O	2,4,5-Trichlorophenol	Benzene and substituted derivatives	Phenolics	95-95-4	17.7669	30.5377	22.4821	17.1281	76.8368	76.3075	43.7348	59.1513	2.91226	57.5975	56.9547	51.9161	82.4073	0.972054	1.05615	0.00162967	0.00233526	sig
MW0001215	MW0012900	348.9307	C13H9IN2O2S	1-(Benzenesulfonyl)-2-iodo-1H-pyrrolo[2,3-b]pyridine	Benzene and substituted derivatives	Benzene and substituted derivatives	282734-63-8	0.91066	2.56685	1.78839	1.46779	7.93798	7.69089	6.78175	9.76121	4.77774	10.3046	5.65911	8.02164	7.29045	0.97215	1.05087	0.000154394	0.000306532	sig
MW0056748	60338742	725.2962	C39H79N2O6P	N-Palmitoylsphingomyelin	SL	SM	6254-89-3	1.42228	1.12086	1.06031	1.18563	1.94154	2.08948	1.92878	2.21296	1.70654	2.0137	2.01334	1.77405	2.1463	0.972424	1.07705	3.36231e-05	8.62796e-05	sig
MW0122308	In00297396	184.9391	C5H4N4O2S	6-Thiouric acid	Organic acid And Its derivatives	Organic acid And Its derivatives	-	1.80161	2.26988	2.41972	2.68377	9.73985	9.04082	9.82949	9.94881	4.20262	10.8301	9.49137	8.81918	8.36497	0.972681	1.08167	1.51165e-07	3.70547e-06	sig
MW0148879	MW0098539	1226.5764	C54H85N13O15S	Eledoisin	Benzene and substituted derivatives	Benzene and substituted derivatives	-	0.967597	0.741163	0.791854	0.857113	1.54965	1.60936	1.60862	1.84523	1.96945	1.59818	1.7435	1.57655	1.51517	0.97286	1.06744	3.35128e-06	1.62002e-05	sig
MW0115550	MW0100417	1164.5758	C55H75N17O13	Luteinizing hormone releasing hormone human	Hormones and hormone related compounds	Hormones and hormone related compounds	33515-09-2	1.19559	0.958671	1.06791	0.954272	2.25941	2.11218	2.40038	2.43275	2.20396	2.05414	2.47649	2.17518	2.24916	0.972867	1.07736	1.06336e-06	8.94869e-06	sig
MW0140804	MW0011056	690.3683	C35H51N9O8	[DAla2,Leu5,Arg6] Enkephalin	Others	Others	-	2.23124	1.82629	1.858	1.73904	2.83571	2.86651	3.17762	3.25579	1.58541	2.67201	3.46643	2.75617	2.91453	0.973097	1.02925	0.0003926	0.000683701	sig
MW0108877	60357450	322.3478	C20H37NO3	N-oleoylglycine	Amino acid and Its metabolites	Amino acid derivatives	2601-90-3	0.12836	0.21924	0.200566	0.151509	5.47355	6.66191	2.51971	3.0886	25.36	2.93277	4.02936	4.80853	5.49588	0.973105	1.08323	0.00173254	0.00247355	sig
MW0006247	MW0053898	270.9756	C14H11BrO3	Benzoic acid,2-[(2-bromophenyl)methoxy]-	Benzene and substituted derivatives	Benzene and substituted derivatives	743456-83-9	0.282935	0.220583	0.20976	0.253376	0.998477	1.07731	1.23211	1.04693	4.50506	1.06003	1.20601	0.994067	0.979007	0.973428	1.08465	2.6313e-07	5.02536e-06	sig
MW0158488	61400178	594.2279	C30H39N7O6	Tyr-His-Phe-Lys	Amino acid and Its metabolites	Small Peptide	-	1.03461	0.834989	0.737104	0.8398	1.48831	1.42815	1.35196	1.52381	1.68061	1.42417	1.477	1.29886	1.43863	0.97349	1.06346	1.64162e-05	5.04618e-05	sig
MW0152749	MW0110888	700.3238	C39H51NO8	Lolitrem J	Heterocyclic compounds	Heterocyclic compounds	-	1.61412	1.34563	1.37231	1.46045	2.07061	2.28498	2.31515	2.43573	1.57211	2.17288	2.28457	2.21571	2.19707	0.974058	1.0763	4.77409e-06	2.05233e-05	sig
MW0056762	MW0122559	477.3945	C30H52O4	Panaxatriol	Terpenoids	Triterpene	32791-84-7	0.500498	0.284752	0.329237	0.411506	1.25894	1.06406	1.57036	1.32335	3.41857	1.0919	1.42035	1.36789	1.20133	0.974075	1.03423	2.37103e-05	6.61494e-05	sig
MW0146755	MW0054654	811.3606	C37H55ClN9O6S	Biotinyl-e-aminocaproyl-DPhe-Pro-Arg-chloromethylketone	Others	Others	-	1.59258	1.3019	1.33377	1.43254	2.32756	2.42143	2.24283	2.47657	1.67262	2.35078	2.40314	2.12753	2.34167	0.974095	1.09225	1.85695e-06	1.13264e-05	sig
MW0115441	61305019	916.4729	C46H77NO17	Tylosin	Heterocyclic compounds	Heterocyclic compounds	1401-69-0 | 8026-48-0 | 1405-54-5	2.31076	2.31389	2.20396	2.12785	5.60059	6.05064	5.07044	5.85039	2.5202	5.41467	5.45671	5.06334	6.05938	0.974395	1.11276	2.81635e-07	5.27987e-06	sig
MW0010774	60663648	135.1188	C10H16O	(+)-Dihydrocarvone	Aldehyde,Ketones,Esters	Ketones	-	1.28365	0.88839	0.953424	1.05557	3.29458	2.7356	3.36376	3.19872	3.01185	2.80293	3.47447	3.09288	2.90001	0.974399	1.06176	1.3698e-06	1.01644e-05	sig
MW0152468	61367236	668.3037	C34H45N5O9	Leu-Pro-Glu-Phe-Tyr	Amino acid and Its metabolites	Small Peptide	-	1.86487	1.51293	1.49484	1.60151	3.05282	3.03103	2.66519	2.96032	1.80863	2.84489	3.09608	2.61738	2.85586	0.974793	1.08543	4.40918e-06	1.95311e-05	sig
MW0056789	MW0122757	694.5160	C40H76NO8P	PC(14:0/18:2(9Z,12Z))	GP	PC	-	4.43089	2.6858	4.051	3.46842	18.6791	14.8656	36.0121	17.122	5.92226	21.0968	26.5271	16.7878	20.0912	0.974898	1.02272	0.00344539	0.00458206	sig
MW0009070	60395738	224.1054	C15H13NO	2-Acetylaminofluorene	Benzene and substituted derivatives	Benzene and substituted derivatives	-	101.128	96.7842	109.13	105.127	150.934	142.293	144.355	134.439	1.38783	142.926	144.283	139.362	131.093	0.974901	1.07122	9.98689e-06	3.44223e-05	sig
MW0063437	MW0134325	1121.5363	C53H84O25	Saponarioside G	Terpenoids	Terpene	223376-72-5	1.09601	0.837344	0.945457	0.907024	1.99858	2.03844	1.95029	2.10359	2.13715	1.83226	2.07638	1.93859	2.04341	0.975248	1.08973	1.03094e-07	3.53248e-06	sig
MEDL00396	L0005947	543.2450	C27H42Cl2N2O6	Chloramphenicol palmitate	Organic acid And Its derivatives	Organic acid And Its derivatives	530-43-8 | 125637-16-3	1.82573	1.89855	2.06185	1.85133	5.08997	4.71494	3.55712	4.12837	2.29008	4.39996	3.88238	4.291	4.48883	0.975515	1.08683	2.37343e-05	6.61494e-05	sig
MEDP1339	L0005194	522.2182	C26H53NO7P	LPC(18:1/0:0)	GP	LPC	3542-29-8	1.05115	0.889954	0.930725	0.881056	1.96761	2.1775	1.76303	1.9472	2.09315	2.01334	1.86529	1.90493	1.87984	0.975565	1.10022	6.53212e-07	7.28492e-06	sig
MW0141002	MW0011292	1014.5113	C49H69N13O12	[Val5] Angiotensin II,human	Others	Others	-	1.26523	1.20687	1.21216	1.12737	2.62905	2.94209	2.15149	2.53412	2.13166	2.48124	2.58117	2.31514	2.62887	0.975593	1.10414	8.90733e-06	3.16373e-05	sig
FDATN00967	L0006499	932.4611	C50H67N7O8	Ombitasvir (ABT-267)	Others	FDA	1258226-87-7	2.13837	1.83517	1.98469	1.81144	3.93769	3.96327	3.34224	4.0799	1.97217	3.79176	4.03172	3.23982	3.88977	0.975851	1.09308	9.89583e-06	3.42096e-05	sig
MW0150808	MW0105322	550.2116	C20H33N9O7	His-Ala-Arg-Glu	Amino acid and Its metabolites	Small Peptide	-	0.886723	0.619977	0.660441	0.723382	1.03908	1.1966	1.06097	1.09275	1.51855	1.03137	1.12272	1.06052	1.07101	0.976353	1.02968	0.000177985	0.000345588	sig
MW0157904	MW0178002	1166.5660	C56H81N13O10S	Thrombospondin-1 (1016-1023),bovine,human,mouse	Amino acid and Its metabolites	Small Peptide	-	1.0438	0.823866	0.902269	0.946107	1.92151	1.81445	1.77259	1.83232	1.97545	1.72117	1.93701	1.62239	1.88679	0.976364	1.08835	9.63039e-07	8.64705e-06	sig
MW0056918	60777980	752.3319	C40H76NO8P	1,2-Dipalmitoleoyl-sn-glycero-3-phosphocholine	GP	PC	-	1.61407	1.30854	1.33606	1.20949	1.97592	2.1151	1.99305	2.2728	1.52828	1.95702	2.17177	1.93353	2.09884	0.976581	1.05656	8.5583e-05	0.000186015	sig
MW0057928	MW0123902	800.6589	C46H90NO7P	PC(P-18:0/20:1(11Z))	GP	PC-P	-	0.649098	1.02699	0.792733	0.817004	1.40662	1.70676	1.15338	1.32224	1.70094	1.44113	1.27072	1.35208	1.39447	0.976634	1.02586	0.00133355	0.00197658	sig
FDATN00917	L0006449	815.4418	C38H68N2O13S	Erythromycin thiocyanate	Others	FDA	7704-67-8	1.7365	1.8299	1.8045	2.00319	3.50591	3.54197	2.77698	3.38013	1.79073	3.20119	3.18792	3.06821	3.45411	0.977769	1.09011	1.48861e-05	4.64941e-05	sig
MW0155301	61383035	676.3548	C35H41N5O9	Phe-Phe-Glu-Ser-Phe	Amino acid and Its metabolites	Small Peptide	-	1.97338	1.8737	1.91797	1.66955	2.92125	3.08485	2.97889	3.28345	1.65018	3.01864	3.23992	2.87179	2.86934	0.978096	1.0876	2.3898e-06	1.27831e-05	sig
MW0009526	60257809	372.9701	C11H15BrClO3PS	Profenofos	Benzene and substituted derivatives	Benzene and substituted derivatives	41198-08-7 | 81123-19-5 | 81116-98-5	3.69541	1.95874	2.42788	2.68318	9.45547	7.00139	11.2554	9.07465	3.4172	7.77264	11.4899	7.77601	8.94722	0.978223	1.02403	0.000222	0.000415283	sig
MW0114549	60587796	298.9933	C6H13O9P	Glucose 1-phosphate	Organic acid And Its derivatives	Organic acid And Its derivatives	-	0.466319	0.798645	0.641024	0.628131	3.37537	3.7534	2.6418	3.28652	5.15252	3.15772	2.71867	3.10341	3.80284	0.978981	1.09516	5.37644e-06	2.22902e-05	sig
MW0050436	MW0094674	661.6126	C43H82O5	DG(20:0/20:1(11Z)/0:0)	GL	DG	-	0.24141	0.191985	0.27604	0.210622	0.951276	0.870062	0.888299	0.713253	3.7203	0.886337	0.765102	0.833652	0.867585	0.979487	1.08392	5.66058e-07	6.80533e-06	sig
MW0140790	MW0011036	1021.5152	C45H70N14O12	[Asu1,6,Arg8] Vasotocin	Others	Others	-	1.19905	1.00602	1.0548	1.08434	1.82671	2.00806	1.84226	2.26274	1.82767	1.89971	2.14223	1.81002	1.92517	0.979517	1.07319	1.92601e-05	5.72399e-05	sig
MW0160018	MW0004491	1028.5289	C50H71N13O12	(3S)-3-amino-4-[[(2S)-1-[[(2S)-1-[[(2S)-1-[[(3S)-1-[[(2S)-1-[(2S)-2-[[(1S)-1-carboxy-2-phenylethyl]carbamoyl]pyrrolidin-1-yl]-3-(1H-imidazol-5-yl)-1-oxopropan-2-yl]amino]-3-methyl-1-oxopentan-2-yl]amino]-3-(4-hydroxyphenyl)-1-oxopropan-2-yl]amino]-3-methyl-1-oxobutan-2-yl]amino]-5-(diaminomethylideneamino)-1-oxopentan-2-yl]amino]-4-oxobutanoic acid	Organic acid And Its derivatives	Organic acid And Its derivatives	-	1.02099	0.85346	0.875626	0.981628	1.68727	1.96187	1.75902	1.84493	1.94364	1.62696	2.05007	1.54445	1.88583	0.979899	1.08418	3.40756e-05	8.6882e-05	sig
MW0158295	MW0179066	1086.5195	C61H65N15O6	Trp-Arg-Trp-Trp-Trp-Trp-NH2	Amino acid and Its metabolites	Small Peptide	-	0.905082	0.806464	0.728226	0.781863	1.61094	1.67181	1.60744	1.80969	2.07965	1.55286	1.84086	1.48091	1.69086	0.979942	1.08792	2.68238e-06	1.39508e-05	sig
MW0146773	MW0054739	803.3497	C30H56N10O10S2	Bis(glutathionyl)spermine	Amino acid and Its metabolites	Amino acid derivatives	-	1.39464	1.22309	1.31418	1.26246	2.2121	2.34765	2.11409	2.52731	1.77137	2.14275	2.35926	2.27435	2.24089	0.980014	1.08606	1.49222e-06	1.04098e-05	sig
ZINC49938368	MW0188673	720.3666	C37H49N7O8	Segetalin D	Heterocyclic compounds	Heterocyclic compounds	-	1.89055	1.49743	1.62598	1.48376	2.94055	2.82744	2.89946	3.23455	1.83172	2.8531	2.9939	2.70611	3.11546	0.980388	1.0777	3.11921e-06	1.53328e-05	sig
MW0133025	MW0029276	726.3087	C38H47NO13	3-Formylrifamycin	Heterocyclic compounds	Heterocyclic compounds	13292-22-3	1.56361	1.14835	1.2318	1.25568	2.04746	2.15994	1.94858	2.28565	1.62356	2.05562	2.17178	2.02842	2.02547	0.981007	1.04838	2.59492e-05	7.05361e-05	sig
MEDP0082	MALDI0000002	201.9351	C3H7NO5S2	S-Sulfocysteine	Amino acid and Its metabolites	Amino acid derivatives	1637-71-4	44.051	110.529	81.0506	65.5407	420.843	503.363	257.156	398.636	5.24618	474.318	276.429	381.37	417.946	0.981053	1.06215	0.000345752	0.000614026	sig
MW0012973	61025410	697.4792	C37H71O8P	1-Palmitoyl-2-oleoyl-sn-glycero-3-phosphate	GP	PA	-	143.905	80.1132	89.0895	102.674	258.021	211.647	229.114	214.315	2.19609	223.6	231.061	189.109	252.051	0.98108	1.02787	9.28804e-05	0.000198179	sig
MW0006383	60782437	761.2925	C22H19NO4	Bisacodyl	Benzene and substituted derivatives	Benzene and substituted derivatives	-	1.04326	1.00736	1.15727	1.05427	1.69807	1.53569	1.35878	1.60002	1.45292	1.57874	1.52637	1.40759	1.5646	0.981388	1.05879	0.000123231	0.000253199	sig
MW0147087	MW0055921	952.4712	C45H69N11O12S	Carbetocin	Amino acid and Its metabolites	Small Peptide	37025-55-1	2.09358	1.6401	1.79391	1.84408	3.34029	3.55695	3.4812	3.87447	1.93347	3.25415	3.88983	3.41725	3.43294	0.981847	1.07047	3.11825e-06	1.53328e-05	sig
MW0155783	61385605	419.0900	C20H30N6O4	Pro-Arg-Phe	Amino acid and Its metabolites	Small Peptide	-	0.169104	0.183111	0.180369	0.172406	0.363508	0.335809	0.388662	0.31984	1.99693	0.343796	0.42206	0.287642	0.329105	0.98209	1.06425	0.000121237	0.000249984	sig
MW0123729	MW0097745	557.2634	C33H36N2O6	Dipiperamide C	Heterocyclic compounds	Heterocyclic compounds	-	1.47096	1.85894	1.72383	1.71408	3.76686	4.10202	2.57103	2.88332	1.96862	3.59128	3.25726	3.08363	3.15434	0.982232	1.04411	0.000815038	0.00128618	sig
MADP0570	MALDI0000451	267.2571	C11H14N4O4	7-Deazaadenosine	Nucleotide And Its metabolites	Nucleotide and Its metabolites	69-33-0	0.363132	0.108541	0.204093	0.259485	2.51684	2.0303	1.1941	1.2519	7.47728	1.8248	1.64365	1.68207	1.72309	0.982909	1.02995	0.000396521	0.000689473	sig
MW0137175	MW0047287	829.3544	C50H52O11	8-[6-[2,4-Dihydroxy-5-(3-methylbut-2-enyl)benzoyl]-5-(2,4-dihydroxyphenyl)-3-methylcyclohex-2-en-1-yl]-2-(2,4-dihydroxyphenyl)-3-[(2E)-3,7-dimethylocta-2,6-dienyl]-5,7-dihydroxychromen-4-one	Benzene and substituted derivatives	Benzene and substituted derivatives	-	1.54694	1.50965	1.66323	1.3504	2.4647	2.67688	2.39598	2.58513	1.66759	2.44452	2.56458	2.3927	2.55273	0.983389	1.09937	7.05278e-07	7.40225e-06	sig
MW0061541	MW0127956	813.4058	C36H72O13P2	PGP(a-13:0/a-17:0)	GP	PG-P	-	1.80988	1.66682	1.657	1.77403	3.06056	3.11283	3.03939	3.19097	1.79563	2.88166	3.2296	2.81198	3.27562	0.983482	1.0995	4.81889e-07	6.41489e-06	sig
MW0108332	60450698	1038.4996	C49H75N13O12	microcystin RR	Heterocyclic compounds	Heterocyclic compounds	111755-37-4	1.22377	0.964791	1.00898	0.935036	1.7336	1.85205	1.81749	1.96305	1.78247	1.85683	1.85221	1.7481	1.78801	0.983568	1.07441	1.2792e-06	9.93512e-06	sig
MW0147840	MW0091162	930.4515	C45H59N11O11	Crustacean Erythrophore Concentrating Hormone	Aldehyde,Ketones,Esters	Ketones	-	2.2934	2.02448	1.87189	1.9016	3.58612	3.6258	3.24703	3.9537	1.78124	3.6459	3.72856	3.18097	3.63006	0.984238	1.07928	1.04115e-05	3.51578e-05	sig
MW0144236	MW0048303	822.3286	C36H56N7O13PS	Ac-Asp-Tyr(PO3H2)-Val-Pro-Met-Leu-NH2	Amino acid and Its metabolites	Amino acid derivatives	-	1.26913	1.23631	1.25821	1.16795	1.96174	2.10602	1.80126	1.99008	1.59362	1.89644	1.94561	1.86628	2.02942	0.984559	1.10981	1.13431e-06	9.15859e-06	sig
MW0002064	In00183575	716.2865	C12H3Br7O	2,2',3,4,4',5',6-Heptabromodiphenyl ether	Benzene and substituted derivatives	Benzene and substituted derivatives	207122-16-5	1.15289	1.14592	1.19786	0.988903	1.96852	2.07257	1.82615	2.139	1.78488	1.9114	2.09255	1.87828	2.00112	0.984651	1.09117	1.61091e-06	1.07748e-05	sig
MW0143137	MW0033998	745.3062	C33H54O16	4-((1E,3E)-5-((6-O-(6-Deoxy-alpha-L-mannopyranosyl)-beta-D-glucopyranosyl)oxy)-3-methylpenta-1,3-dien-1-yl)-3,5,5-trimethylcyclohex-3-en-1-yl beta-D-glucopyranoside	Benzene and substituted derivatives	Benzene and substituted derivatives	-	1.2358	1.11812	1.0462	1.0827	1.89906	2.06313	1.81921	2.20604	1.78179	1.92457	2.0332	1.93494	1.97677	0.985233	1.08373	2.27194e-06	1.24263e-05	sig
MW0126787	60140465	508.9020	C13H6Br2F6N2O2S	Thifluzamide	Alcohol and amines	Amines	130000-40-7	0.350283	0.359156	0.372759	0.278873	1.7076	1.46091	1.42612	1.49178	4.47178	1.45098	1.54634	1.27927	1.72594	0.986218	1.09587	5.97187e-07	6.88834e-06	sig
MW0155543	MW0129052	1265.6069	C58H84N14O16S	Physalaemin	Amino acid and Its metabolites	polypeptide	-	0.916771	0.713647	0.7165	0.737251	1.36208	1.5422	1.58675	1.69111	2.00447	1.47177	1.67281	1.52317	1.43426	0.98704	1.05742	6.52602e-06	2.56852e-05	sig
MW0158627	61400890	672.2668	C32H45N7O9	Tyr-Thr-Phe-Lys-Asn	Amino acid and Its metabolites	Small Peptide	-	1.2667	1.07057	1.08907	1.18324	2.23258	2.37456	1.98823	2.48228	1.96931	2.25263	2.28372	2.22556	2.19907	0.987148	1.0787	1.22415e-06	9.57653e-06	sig
ZINC95910271	MW0191410	760.3605	C39H53N7O11	2-[(2S,5S,8S,11S,14S,17S)-17-Benzyl-11-[(1R)-1-hydroxyethyl]-14-[(4-hydroxyphenyl)methyl]-5-(2-methylpropyl)-3,6,9,12,15,18,21-heptaoxo-8-propan-2-yl-1,4,7,10,13,16,19-heptazacyclohenicos-2-yl]acetic acid	Organic acid And Its derivatives	Organic acid And Its derivatives	-	1.73406	1.52692	1.4911	1.63634	2.30836	2.39872	2.4153	2.75867	1.54671	2.43356	2.69269	2.31902	2.32412	0.988699	1.04194	5.05204e-05	0.000122362	sig
MW0013354	MW0026283	901.4504	C48H70O17	28-Galloylglucosylpomolate 3-arabinoside	Aldehyde,Ketones,Esters	Esters	-	2.02887	1.79628	1.75449	1.66658	3.3167	3.52242	3.39761	3.84157	1.94285	3.19101	4.23163	3.15809	3.33875	0.988719	1.06286	6.31144e-05	0.00014618	sig
MW0151184	MW0105780	1035.5001	C47H72N12O11S	HKEMPFPK/1_0	Amino acid and Its metabolites	polypeptide	-	1.14156	1.01016	1.17978	1.02468	1.92553	2.06252	1.87922	2.20098	1.85214	1.83054	2.10326	1.92636	2.12	0.989083	1.0827	3.22509e-06	1.56551e-05	sig
MW0106381	MW0093344	710.3109	C27H45N9O12	Desferrichrome	Amino acid and Its metabolites	Small Peptide	15630-64-5	2.3461	2.18318	2.20635	2.08732	3.6487	3.48699	3.24743	3.53949	1.578	3.31602	3.56024	3.07113	3.82354	0.989107	1.08867	2.31891e-05	6.54124e-05	sig
MW0145605	MW0051346	940.4796	C35H67N17O11	Arg-Lys-Arg-Ser-Arg-Ala-Glu	Amino acid and Its metabolites	Small Peptide	-	2.7337	3.10899	2.74503	2.69243	11.2434	10.8794	6.32324	8.21666	3.2502	8.77128	8.47416	8.92718	10.117	0.989824	1.07078	0.000166914	0.00032572	sig
MW0156299	In00033403	691.3580	C44H50N8	Quadrigemine A	Heterocyclic compounds	Heterocyclic compounds	69937-02-6 | 112295-93-9	1.97826	1.43364	1.47327	1.50335	2.74013	2.70945	2.83345	3.26069	1.80695	2.65634	3.00631	2.79907	2.96656	0.989999	1.03663	2.86116e-05	7.61016e-05	sig
MW0145382	61333437	617.3171	C25H44N8O10	Arg-Ile-Ala-Glu-Glu	Amino acid and Its metabolites	Small Peptide	-	1.67498	1.25236	1.33461	1.23904	2.63038	2.54332	3.03219	3.35828	2.10219	2.35997	3.13268	2.98886	2.97073	0.990323	1.02605	0.000105929	0.00022316	sig
MW0110471	MW0181402	846.3454	C43H49N7O10	Virginiamycin S1	Amino acid and Its metabolites	Amino acid derivatives	23152-29-6	1.29797	1.26037	1.22539	1.23886	1.95769	2.01829	1.91397	2.05303	1.58146	1.92999	2.03923	1.80925	2.09179	0.990844	1.10189	6.73429e-07	7.28492e-06	sig
MW0001656	61317040	141.1040	C11H10O	1-Hydroxymethylnaphthalene	Benzene and substituted derivatives	Benzene and substituted derivatives	-	2.62179	2.2801	2.80721	2.6593	0.489537	0.566979	0.793526	0.753133	0.251068	0.615838	0.780117	0.631461	0.552823	0.991189	1.08252	4.51688e-08	2.10487e-06	sig
MW0154425	61378076	1132.5446	C52H73N15O12S	Neuromedin B	Amino acid and Its metabolites	polypeptide	87096-84-2	1.16416	0.852547	0.998991	0.944457	2.03862	2.11935	2.05083	2.19659	2.12249	2.0221	2.39176	1.86486	2.05335	0.991277	1.06883	3.72426e-06	1.7515e-05	sig
MW0148251	MW0093141	807.3401	C37H52N8O10	Deltorphin C	Amino acid and Its metabolites	Small Peptide	122752-15-2	1.54024	1.18765	1.29451	1.28739	1.91939	1.97589	1.92028	2.05511	1.48229	1.84141	2.23674	1.76471	1.96097	0.991507	1.02233	0.000289262	0.000524907	sig
MW0153128	61370812	490.3628	C20H39N7O7	Lys-Ser-Gln-Lys	Amino acid and Its metabolites	Small Peptide	-	1.59477	2.02689	1.58318	1.85791	5.21783	5.55543	4.20279	3.00326	2.54565	6.58883	3.97463	3.88864	3.37888	0.99175	1.00099	0.00841242	0.0104247	sig
MW0015529	MW0048338	978.4869	C48H77NO17	Acacioside A	Alcohol and amines	Alcohols	-	1.4863	1.31324	1.33689	1.31321	2.54485	2.6314	2.66342	2.90711	1.97202	2.41761	2.97439	2.59485	2.67495	0.992094	1.0751	1.74203e-06	1.1207e-05	sig
MW0154732	60346655	769.3070	C45H72O12	Einecs 234-275-5	Heterocyclic compounds	Heterocyclic compounds	11050-94-5	1.05955	1.00598	0.989817	0.896825	1.52436	1.55765	1.42355	1.62431	1.55102	1.4214	1.63424	1.40764	1.61954	0.992327	1.07609	2.36788e-05	6.61494e-05	sig
MW0056904	MW0122875	830.5682	C46H82NO8P	PC(16:0/22:5(4Z,7Z,10Z,13Z,16Z))	GP	PC	-	115.263	87.6128	91.1461	84.7658	234.64	177.475	310.216	267.113	2.61214	203.744	268.724	254.032	256.564	0.993551	1.00209	0.000329383	0.000589449	sig
MW0009695	60198050	338.9579	C15H10O4	Rubiadin	Benzene and substituted derivatives	Benzene and substituted derivatives	117-02-2	0.885965	2.10693	1.83501	1.43319	12.7523	13.7275	6.18821	8.62864	6.59576	12.9147	8.3778	8.75505	10.9948	0.993842	1.05858	0.000763384	0.00121164	sig
MW0140877	MW0011128	1293.6197	C64H82N18O13	[DTrp6]-LH-RH,amide	Others	Others	-	0.779234	0.601863	0.748074	0.773933	1.25633	1.45101	1.38963	1.55647	1.94738	1.36301	1.60479	1.33449	1.31961	0.994421	1.04565	1.89204e-05	5.6374e-05	sig
MW0146034	MW0052547	654.3192	C25H45N9O10	Asp-Arg-Val-Lys-Asp	Amino acid and Its metabolites	Small Peptide	-	2.14864	2.1138	1.90328	1.91122	2.946	3.11864	2.90345	2.95157	1.47576	2.99302	3.21663	2.72123	2.92799	0.994901	1.0782	9.88149e-06	3.42096e-05	sig
MW0147330	MW0057018	794.3309	C32H51N11O13S	Cephabacin F3	Organic acid And Its derivatives	Organic acid And Its derivatives	-	1.33794	1.08435	1.07026	1.04983	1.71214	1.84433	1.62361	1.95394	1.57054	1.78429	1.84314	1.6544	1.81757	0.995148	1.0487	5.31953e-05	0.000127254	sig
MW0144289	MW0048645	792.3198	C42H51NO15	Aclacinomycin Y	Heterocyclic compounds	Heterocyclic compounds	66789-14-8	1.14897	0.981656	1.00091	0.995491	1.61457	1.66181	1.52818	1.60838	1.55389	1.47255	1.68917	1.52341	1.69766	0.995299	1.07541	7.47148e-06	2.80532e-05	sig
MW0013279	MW0026166	933.4640	C47H74O16	22-Hydroxyoleana-11,13(18)-dien-3-yl 6-deoxyhexopyranosyl-(1->3)-[pentopyranosyl-(1->2)]hexopyranosiduronic acid	Organic acid And Its derivatives	Organic acid And Its derivatives	-	2.04988	1.92264	1.76508	1.81362	3.46561	3.43054	3.32193	3.65822	1.83762	3.44051	3.54025	3.40073	3.43174	0.995456	1.08348	1.25621e-08	1.21957e-06	sig
MW0015547	MW0048603	1239.5821	C61H94O28	Acetylsoyasaponin A2	Organic acid And Its derivatives	Organic acid And Its derivatives	-	1.00456	0.659897	0.757752	0.841866	1.58186	1.5825	1.6038	1.63985	1.96319	1.57156	1.65243	1.53164	1.62345	0.995485	1.04703	7.75016e-07	7.78356e-06	sig
MW0103981	In00150290	177.1655	C11H14O3	(R)-3-Hydroxy-5-phenylpentanoic acid	Organic acid And Its derivatives	Organic acid And Its derivatives	21080-41-1	0.3607	0.237201	0.311215	0.307413	0.959078	0.866832	1.08959	0.900664	3.13693	0.851463	1.08393	0.935228	0.930597	0.996084	1.05541	2.09802e-06	1.20441e-05	sig
MW0150149	MW0103347	502.1910	C18H33N5O9	Glu-Ser-Thr-Lys	Amino acid and Its metabolites	Small Peptide	-	1.04575	0.91458	0.920052	0.806091	1.69158	1.76171	1.59081	1.80742	1.85856	1.63209	1.83309	1.64214	1.719	0.996321	1.07556	1.03885e-06	8.94869e-06	sig
MW0140773	MW0011019	730.3345	C33H47N9O8S	[Arg0] Met-Enkephalin	Others	Others	-	1.61245	1.39817	1.28699	1.25091	2.33448	2.39964	2.13817	2.42727	1.67604	2.23547	2.57023	2.11598	2.34521	0.996487	1.05912	2.4458e-05	6.75203e-05	sig
MW0144415	MW0048946	1172.5600	C56H79N9O17	Aeruginopeptin 95B	Benzene and substituted derivatives	Phenolics	-	1.01651	1.00047	1.02461	0.980601	1.92508	1.79289	1.93068	2.01468	1.90527	1.74116	2.13474	1.82208	1.93936	0.996608	1.07284	1.31916e-06	1.00446e-05	sig
MW0153300	60099608	527.3334	C30H48O6	Madecassic acid	Organic acid And Its derivatives	Organic acid And Its derivatives	18449-41-7	6.61713	5.99267	5.89345	6.72784	13.7	10.5266	15.9102	13.13	2.11116	12.5635	14.3594	13.8518	12.3275	0.99691	1.00826	7.82545e-05	0.000173982	sig
MW0164250	MW0039668	378.9411	C12H15BrN2O2S3	5-bromo-N-[2-(dimethylamino)-2-thiophen-2-ylethyl]thiophene-2-sulfonamide	Alcohol and amines	Amines	-	0.275884	0.555431	0.388142	0.389489	1.21773	1.39458	0.853115	0.989675	2.76895	1.33223	0.913603	1.05667	1.14116	0.997434	1.04073	0.000499753	0.000836575	sig
MW0107210	61221761	1269.6062	C59H84N18O14	Goserelin	Heterocyclic compounds	Heterocyclic compounds	65807-02-5	0.935473	0.697866	0.726264	0.761778	1.42459	1.5286	1.65143	1.70318	2.02084	1.49333	1.75226	1.4644	1.58524	0.998006	1.05258	7.40103e-06	2.79941e-05	sig
MW0121243	MW0039604	205.9306	C5H5BrClN3	5-Bromo-4-chloro-6-methylpyrimidin-2-amine	Heterocyclic compounds	Heterocyclic compounds	6314-12-1	0.129151	0.449955	0.210965	0.161966	1.32402	1.45107	0.672342	1.1239	4.80163	1.55295	0.721216	1.11249	1.17664	0.998242	1.02088	0.00228448	0.00317971	sig
MW0133674	In00193963	1127.5441	C60H88O21	4-Hydroxy-7-oxociguatoxin	Heterocyclic compounds	Heterocyclic compounds	-	1.1008	0.876485	0.96269	1.03804	2.01433	2.01577	1.98061	2.19833	2.0636	2.03116	2.15984	1.91088	2.09401	0.998398	1.0729	1.3432e-07	3.63914e-06	sig
MW0144383	MW0048867	1141.5471	C54H74N14O15	Adipokinetic Hormone,AKH,locust	Amino acid and Its metabolites	polypeptide	-	0.976769	0.740782	0.795117	0.788163	1.59837	1.59277	1.68865	1.6609	1.98153	1.66386	1.75079	1.53936	1.57775	0.998634	1.06289	3.30423e-07	5.57059e-06	sig
MW0153823	MW0114433	524.8765	C12H24N4S8Se	Methyl selenac	Others	Others	144-34-3	0.161435	0.333281	0.256715	0.22595	1.05401	1.13405	0.537212	0.699464	3.50399	1.02395	0.639724	0.773226	0.98337	0.998697	1.02932	0.00246265	0.00337925	sig
MW0166324	MW0001028	969.4897	C53H72NO14-	(19E,21E,23E,25E,27E,29E,31E)-17-[7-(4-aminophenyl)-5-hydroxy-4-methyl-7-oxoheptan-2-yl]-1,3,5,33,37-pentahydroxy-18-methyl-9,13,15-trioxo-16,39-dioxabicyclo[33.3.1]nonatriaconta-19,21,23,25,27,29,31-heptaene-36-carboxylate	Aldehyde,Ketones,Esters	Esters	-	1.70817	1.52418	1.66103	1.61011	3.25132	3.33914	3.04188	3.51477	2.02154	3.13947	3.45582	3.18922	3.34898	0.998963	1.08362	7.73735e-08	3.0225e-06	sig
MW0139977	61404852	259.0351	C15H14O4	Yangonin	Aldehyde,Ketones,Esters	Ketones	500-62-9	4.28309	2.6171	2.75104	3.31265	9.39999	7.9234	12.2669	9.61031	3.02383	8.7374	11.5826	10.3485	8.49879	0.999149	1.01061	0.000120484	0.000248872	sig
MW0155721	MW0130242	938.4691	C42H69N9O14S	Prepro CCK Fragment V-9-M	Others	Others	-	2.45559	2.36522	2.32324	2.23375	6.18049	7.91199	5.08934	5.94492	2.67939	5.9903	6.50761	6.08382	6.53303	0.999523	1.08532	2.83322e-05	7.57042e-05	sig
MW0144882	MW0049805	991.4959	C45H68N12O12	Allatostatin IV	Amino acid and Its metabolites	Amino acid derivatives	-	1.4308	1.50286	1.41589	1.25496	2.64576	2.67912	2.4762	2.80638	1.89267	2.61003	2.96986	2.46726	2.56328	1.00028	1.07593	1.80045e-06	1.1207e-05	sig
MW0012905	MW0014139	1124.5376	C54H87NO21	1-O-(28-Oxo-3-((pentopyranosyl-(1->2)pentopyranosyl-(1->6)-2-acetamido-2-deoxyhexopyranosyl)oxy)olean-12-en-28-yl)hexopyranose	FA	Others	-	1.35919	1.17056	1.20005	1.20111	2.53856	2.43039	2.58805	2.53033	2.04573	2.4179	2.71872	2.24822	2.71684	1.00142	1.07998	6.7534e-07	7.28492e-06	sig
MW0140762	MW0010929	799.3270	C45H48N2O10	[6'-Acetyloxy-5-[2-(icosa-5,8,11,14-tetraenoylamino)ethoxycarbonylamino]-3-oxospiro[2-benzofuran-1,9'-xanthene]-3'-yl] acetate	Others	Others	-	1.30247	1.31957	1.21992	1.1965	2.18446	2.19703	1.79335	2.14218	1.65071	1.99985	2.16546	1.94521	2.2186	1.00145	1.07431	1.74603e-05	5.2972e-05	sig
MW0147424	In00016915	893.4765	C55H72MgN4O5	Chlorophyll	Tryptamines,Cholines,Pigments	Pigments	479-61-8	1.99591	1.86399	1.75937	1.97536	4.00537	4.38118	3.78649	4.38116	2.17972	3.92842	4.37271	4.13221	4.14554	1.00149	1.08164	1.12263e-07	3.63294e-06	sig
MW0053241	MW0101807	1285.8105	C65H118N2O21	Ganglioside GM3(d18:1/24:1(15Z))	SL	Cer	-	0.0564693	0.0413731	0.0589754	0.0452877	0.23066	0.246913	0.266955	0.261835	4.9794	0.226346	0.311125	0.238159	0.232328	1.00158	1.074	1.46834e-06	1.04098e-05	sig
MW0121724	In00150507	205.1962	C13H16O2	6-(1-Hydroxyethyl)-2,2-dimethyl-2H-1-benzopyran	Benzene and substituted derivatives	Benzene and substituted derivatives	71822-00-9	0.168431	0.164599	0.176414	0.147698	0.541315	0.443602	0.663406	0.62044	3.45247	0.594526	0.659375	0.57561	0.443053	1.00168	1.03784	4.70149e-05	0.000115554	sig
MW0008323	MW0116381	305.9896	C13H8ClF2NO	N-(4-Chlorophenyl)-2,6-difluorobenzamide	Benzene and substituted derivatives	Benzene and substituted derivatives	122987-01-3	0.416514	0.400286	0.408451	0.370093	1.56086	1.64477	1.0631	1.26508	3.46872	1.45576	1.50504	1.25777	1.32461	1.0017	1.07953	1.98676e-05	5.8597e-05	sig
MW0113836	61180026	646.3155	C25H43NO18	Acarbose	Carbohydrates and Its metabolites	Sugars	56180-94-0	1.90122	1.51553	1.44666	1.62271	2.48848	2.2606	2.44868	2.47739	1.49167	2.49491	2.50619	2.32989	2.36297	1.00194	1.00984	2.48965e-05	6.82086e-05	sig
MW0141922	In00054807	290.9441	C12H6Cl4	2,2',4,4'-Tetrachlorobiphenyl	Benzene and substituted derivatives	Benzene and substituted derivatives	-	0.111138	0.248032	0.180962	0.204014	0.998475	1.23302	0.760502	0.997127	5.36067	1.00515	0.931557	0.997848	1.06501	1.00262	1.07014	5.93423e-06	2.40048e-05	sig
MW0012603	MW0017232	367.2851	C22H40O5	17,20-Dimethylprostaglandin F1alpha	Hormones and hormone related compounds	Hormones and hormone related compounds	-	4.89696	3.46632	4.32192	4.75304	11.7203	9.16067	11.7244	9.87593	2.4361	9.406	12.1184	10.3986	10.6734	1.00271	1.02943	1.77289e-05	5.35083e-05	sig
ZINC62240294	MW0189536	736.6204	C43H87NO5	(2R)-2-Hydroxy-N-[(2S,3S,4R)-1,3,4-trihydroxyoctadecan-2-yl]pentacosanamide	Alcohol and amines	Amines	-	0.339204	0.355224	0.344825	0.365436	0.639342	0.565134	0.562269	0.508307	1.61961	0.589456	0.519126	0.537203	0.635506	1.00274	1.05926	7.32699e-05	0.000165105	sig
MW0158721	MW0180068	1180.5635	C54H77N13O17	Tyrosinase (192-200),human,mouse	Organic acid And Its derivatives	Organic acid And Its derivatives	-	1.15842	0.921908	1.02935	0.951762	2.05395	2.07476	1.98137	2.26887	2.06305	2.07113	2.22064	1.8618	2.25423	1.00344	1.07423	1.79564e-06	1.1207e-05	sig
MW0144411	MW0048942	1037.5006	C54H72N8O15	Aeruginopeptin 917S-A	Benzene and substituted derivatives	Phenolics	-	1.24973	0.985016	1.02307	1.07745	2.13484	2.27655	2.03514	2.41352	2.04372	2.18614	2.49555	2.18467	2.02872	1.00395	1.05365	4.45409e-06	1.96554e-05	sig
MW0114300	60372745	947.3441	C34H56N2O27	Disialyllactose	Carbohydrates and Its metabolites	Sugars	-	0.752219	0.7741	0.801831	0.79977	1.45857	1.47317	1.25527	1.40234	1.78692	1.45491	1.40659	1.34788	1.40294	1.00411	1.0829	2.85521e-07	5.27987e-06	sig
MW0151861	61363654	989.5001	C44H70O23	Isorebaudioside A	Others	Others	-	1.64936	1.67574	1.48271	1.4134	3.27239	3.47563	2.78059	3.20928	2.04749	3.22259	3.30271	3.09866	3.17937	1.00514	1.08122	7.62741e-07	7.7269e-06	sig
MW0054028	MW0107304	588.2064	C27H35NO12	Ipecoside	Aldehyde,Ketones,Esters	Esters	15401-60-2	0.959295	0.735681	0.712353	0.863792	1.52291	1.45557	1.21888	1.44092	1.72366	1.43372	1.31307	1.25872	1.66199	1.00518	1.03147	0.00031093	0.000560733	sig
MW0121445	In00140201	228.9306	C13H8S2	5-Ethynyl-5'-(1-propynyl)-2,2'-bithiophene	Heterocyclic compounds	Heterocyclic compounds	17257-07-7	2.46074	6.1269	4.12874	3.60899	22.1875	24.4246	8.95724	15.5295	4.35511	22.1646	13.7503	14.5777	20.9775	1.00522	1.01545	0.00403783	0.00530934	sig
MEDP0664	MALDI0000946	196.1347	C10H13NO3	Tyrosine methylester	Amino acid and Its metabolites	Amino acid derivatives	1080-06-4	1.87386	1.553	1.74915	1.6399	4.04348	4.12963	3.8218	3.5803	2.28513	4.00303	3.93049	3.96608	3.75844	1.00532	1.07748	2.70709e-08	1.86131e-06	sig
MW0010974	MW0001991	1263.5962	C58H96O28	(24Z)-3-((6-O-Hexopyranosylhexopyranosyl)oxy)-26-hydroxyergosta-5,24-dien-22-yl hexopyranosyl-(1->6)hexopyranosyl-(1->2)hexopyranoside	Terpenoids	Terpene	-	0.933914	0.722469	0.82099	0.759184	1.39949	1.54032	1.60195	1.63815	1.90941	1.51562	1.69959	1.43753	1.56126	1.00551	1.05664	3.45325e-06	1.64879e-05	sig
MW0056964	61317305	894.4755	C46H84NO8P	1-Stearoyl-2-arachidonoyl-sn-glycero-3-phosphocholine	GP	PC	35418-59-8	2.14435	2.01715	1.8998	1.96623	4.70276	4.37067	5.37429	4.74958	2.39144	4.71674	5.47731	4.76253	4.36593	1.00652	1.05598	2.04386e-06	1.18463e-05	sig
ZINC70454509	MW0189831	603.5358	C39H72O5	1,3-Dielaidin	GL	DG	-	54.2296	42.6842	49.0513	46.4357	132.374	103.559	140.849	125.889	2.61262	116.577	138.411	129.107	121.982	1.00678	1.04085	4.13528e-06	1.87185e-05	sig
MW0124193	In00165830	266.0765	C16H11NO3	Furofoline I	Heterocyclic compounds	Heterocyclic compounds	62541-22-4	0.64016	0.34342	0.436644	0.350612	1.61291	1.51305	2.53575	1.83637	4.23421	1.53193	2.1017	1.9355	1.9805	1.00687	1.02889	0.000131935	0.000268245	sig
MW0139016	MW0115240	699.2968	C44H44O9	Mulberrofuran T	Benzene and substituted derivatives	Benzene and substituted derivatives	-	1.48982	1.23624	1.34308	1.19979	2.1144	2.2497	2.18457	2.51776	1.72073	2.40798	2.38553	2.13143	2.21032	1.00759	1.04859	8.66213e-06	3.11462e-05	sig
MW0153309	MW0112082	1155.5534	C53H80N12O16S	MAGE-3 Antigen (167-176),human	Amino acid and Its metabolites	polypeptide	-	0.98605	0.753932	0.885357	0.821094	1.61498	1.71735	1.75399	1.92102	2.03321	1.65396	2.01063	1.66747	1.73097	1.00795	1.0499	6.2817e-06	2.49767e-05	sig
MW0005692	60962604	343.8751	C9H10IN	5-Iodo-2-aminoindane	Benzene and substituted derivatives	Benzene and substituted derivatives	132367-76-1	0.628177	0.871287	0.725173	0.520196	2.42887	2.05946	1.92695	2.45718	3.23242	2.2333	1.94277	1.99874	2.76995	1.00815	1.07158	3.19836e-05	8.30371e-05	sig
MW0114889	In00165033	239.2380	C16H30O	3-Methylcyclopentadecanone	Aldehyde,Ketones,Esters	Ketones	541-91-3	0.648161	0.445851	0.512682	0.578108	1.41804	1.25327	1.82945	1.48335	2.73897	1.25952	1.70872	1.5226	1.54628	1.00886	1.02564	4.92754e-05	0.000120348	sig
MW0141009	60767027	798.5420	C45H78NO7P	1-(1Z-Octadecenyl)-2-(4Z,7Z,10Z,13Z,16Z,19Z-docosahexaenoyl)-sn-glycero-3-phosphoethanolamine	Others	Others	206059-98-5	692.993	733.55	792.48	763.569	2409.81	2345.22	1469.54	1987.67	2.75339	1807.95	1831.67	2259.13	2388.64	1.00915	1.05425	0.000204921	0.000388816	sig
MW0057570	MW0123543	958.6609	C54H98NO8P	PC(22:4(7Z,10Z,13Z,16Z)/24:1(15Z))	GP	PC	-	0.420612	0.316332	0.283443	0.333922	1.09011	0.94158	1.01444	1.00031	2.98783	0.99725	1.06309	0.973789	1.05016	1.00936	1.06504	3.12478e-08	1.99938e-06	sig
MW0151417	61361272	526.3298	C23H39N7O7	Ile-Glu-His-Lys	Amino acid and Its metabolites	Small Peptide	-	31.672	24.1649	25.7044	27.8671	57.9509	46.5299	64.4886	55.0454	2.04751	54.0596	60.8434	57.9272	53.3669	1.00974	1.00841	2.53973e-05	6.92925e-05	sig
MW0017006	MW0057076	548.5415	C36H71NO3	Ceramide(d18:1/18:0)	SL	Cer	2304-81-6	0.2054	0.143387	0.186612	0.168722	1.05872	0.891797	1.69116	0.925887	6.48691	1.32613	1.30378	0.930424	1.05573	1.01062	1.04718	0.000384804	0.000674131	sig
MW0126120	60280960	339.9746	C11H12NO4PS2	Phosmet	Heterocyclic compounds	Heterocyclic compounds	732-11-6 | 5104-30-3	0.269323	0.741048	0.385721	0.422337	2.46836	2.90519	1.25588	1.82005	4.64658	2.59657	1.69552	1.93272	2.31934	1.0112	1.03227	0.00125367	0.00187728	sig
MW0009328	60353822	409.3327	C24H41NO3	N-[2-(3,4-Dihydroxyphenyl)ethyl]hexadecanamide	Benzene and substituted derivatives	Phenolics	136181-87-8	0.675898	0.494892	0.527546	0.585252	1.63214	1.49593	1.69883	1.57216	2.8022	1.4454	1.83082	1.57504	1.62104	1.01145	1.05869	4.84559e-07	6.41489e-06	sig
MW0057830	MW0123803	804.6763	C46H94NO7P	PC(o-16:0/22:0)	GP	PC-O	-	0.591413	0.548633	0.478448	0.493065	1.14088	1.04024	1.20661	1.08806	2.11966	1.0307	1.18286	1.08003	1.23428	1.01164	1.06308	1.31746e-06	1.00446e-05	sig
MW0006762	61346420	460.1675	C27H26FN3OS	Diacylglycerol kinase inhibitor i	Benzene and substituted derivatives	Benzene and substituted derivatives	-	0.691224	0.586914	0.576975	0.538606	0.991066	1.05928	0.992108	1.14683	1.75012	1.03247	1.17895	0.997202	1.03039	1.01187	1.04502	1.23142e-05	3.97399e-05	sig
MW0162797	MW0020489	292.1014	C9H15N4O7-	2-[amino-[(3-azaniumyl-3-carboxylatopropoxy)amino]methylidene]azaniumylbutanedioate	Others	Others	-	0.695578	0.590645	0.69218	0.709401	1.21837	1.19112	1.2192	1.23561	1.80977	1.44746	1.32273	1.02884	1.12396	1.01206	1.03373	9.13544e-05	0.000195281	sig
MW0115080	60618793	149.1342	C9H10O3	Paeonol	Benzene and substituted derivatives	Benzene and substituted derivatives	552-41-0	1.19359	0.669295	0.882521	0.8176	2.57036	2.35781	2.88667	2.76888	2.97044	2.37921	3.11639	2.77081	2.44863	1.01241	1.02829	7.26409e-06	2.76558e-05	sig
MW0157489	MW0177268	955.6960	C61H94O8	Thermozeaxanthin-15	Others	Others	-	0.0712797	0.068313	0.0727909	0.0768907	0.279033	0.239928	0.284521	0.229374	3.57051	0.273986	0.254102	0.229111	0.288834	1.01276	1.07845	8.0108e-07	7.90058e-06	sig
MW0161577	MW0024906	763.6447	C54H86O4	2,3-dimethoxy-5-methyl-6-[(2E,6E,10E,14E,18E,22E,26E,30E)-3,7,11,15,19,23,27,31,35-nonamethylhexatriaconta-2,6,10,14,18,22,26,30,34-nonaenyl]cyclohexa-2,5-diene-1,4-diol	Others	Others	-	0.303502	0.309892	0.334119	0.34206	0.656309	0.599949	0.520098	0.516987	1.77837	0.552631	0.565056	0.565446	0.639687	1.01285	1.054	3.27155e-05	8.4322e-05	sig
MW0062272	60239511	391.2839	C20H32O5	Prosta-5,13-dien-1-oic acid, 9,11-epidioxy-15-hydroxy-, (5Z,9alpha,11alpha,13E,15S)-	Hormones and hormone related compounds	Hormones and hormone related compounds	-	0.495404	0.302039	0.467003	0.410727	1.26704	1.63273	1.45936	1.05945	3.23464	1.20903	1.83912	1.26379	1.17766	1.01311	1.03487	0.000376008	0.000659712	sig
MW0137833	61343995	855.4734	C42H72O16	Cyanolide A	Heterocyclic compounds	Heterocyclic compounds	-	1.74154	1.5067	1.42159	1.44261	3.12457	3.06407	2.69329	3.04534	1.95131	2.96864	3.29052	2.97518	2.85068	1.01323	1.05718	1.05656e-06	8.94869e-06	sig
MW0054555	MW0111855	588.4402	C32H64NO7P	LysoPC(24:1(15Z))	GP	LPC	-	0.119926	0.113431	0.14849	0.093839	0.256632	0.269292	0.240583	0.264215	2.16681	0.303987	0.267186	0.22234	0.250912	1.01329	1.05166	2.4407e-05	6.75203e-05	sig
MW0061942	MW0129554	1025.5146	C45H87O19P3	PIP2(16:0/20:1(11Z))	GP	PI-P	-	1.0923	0.963823	0.929928	0.942477	1.71291	1.88299	1.82278	1.95732	1.87755	1.73154	1.97429	1.78644	1.98245	1.01338	1.0693	9.64907e-07	8.64705e-06	sig
MW0141764	In00074446	235.1201	C16H10O2	1-Hydroxypyrene-7,8-oxide	Benzene and substituted derivatives	Benzene and substituted derivatives	-	1.93559	1.53813	2.0463	2.01954	0.395109	0.435868	0.668438	0.587715	0.276824	0.470749	0.654908	0.523548	0.471327	1.016	1.08602	9.85166e-07	8.76121e-06	sig
MW0122956	In00078844	212.1050	C9H17N5O	Atraton	Heterocyclic compounds	Heterocyclic compounds	1610-17-9	2.7966	2.27091	2.81369	2.4997	0.855183	0.957141	1.17237	1.06187	0.389809	0.940512	1.15325	1.08064	0.94038	1.01686	1.08975	6.58079e-07	7.28492e-06	sig
MW0114976	60152420	648.3271	C33H47NO13	Natamycin	Aldehyde,Ketones,Esters	Esters	7681-93-8	1.80079	1.65427	1.69374	1.70466	2.49217	2.45075	2.64177	2.71129	1.5023	2.41258	2.64175	2.56589	2.85064	1.01699	1.04222	6.33926e-06	2.51199e-05	sig
MW0054878	MW0114312	667.2954	C33H48O15	Methyl deacetylnomilinate 17-glucoside	FA	Others	-	1.65201	1.40008	1.55788	1.46409	3.03355	3.18432	2.47111	3.19606	1.95669	3.16238	3.05981	2.73294	3.13322	1.01711	1.06069	1.12367e-05	3.72707e-05	sig
MW0119493	60138887	198.8770	C4H7BrO2S	3-Bromosulfolane	Heterocyclic compounds	Heterocyclic compounds	14008-53-8	1.33786	2.34767	1.84293	1.36615	6.2935	5.98297	3.53758	4.44254	2.93803	5.2314	4.59844	4.60161	6.27513	1.02221	1.03464	0.000692051	0.001109	sig
MW0011902	60776920	808.7502	C44H84NO8P	1,2-Dioleoyl-sn-Glycero-3-Phosphocholine	GP	PC	4235-95-4	0.196021	0.15352	0.191623	0.177284	0.517452	0.437667	0.469433	0.475321	2.64441	0.481244	0.528854	0.453915	0.478877	1.02264	1.05709	1.24579e-07	3.63914e-06	sig
MW0057761	MW0123734	979.7230	C56H101NO10P	PC(DiMe(13,5)/DiMe(13,5))	GP	PC	-	0.0407836	0.0472919	0.0216429	0.038848	0.327543	0.171705	0.207934	0.14498	5.7359	0.188132	0.182695	0.186845	0.314472	1.02345	1.02915	0.00301224	0.00405227	sig
MW0069348	MW0142777	861.6959	C56H92O6	TG(15:0/18:3(9Z,12Z,15Z)/20:5(5Z,8Z,11Z,14Z,17Z))	GL	TG	-	0.65564	0.823732	0.593421	0.603124	2.41579	1.5864	1.45105	1.69122	2.66991	2.07768	1.44248	1.91163	1.88494	1.02411	1.01832	0.000570953	0.000938166	sig
MW0163462	MW0006229	410.0763	C20H19O7-	(E)-3-[(2R,3S)-2-(4-hydroxy-3-methoxyphenyl)-3-(hydroxymethyl)-7-methoxy-2,3-dihydro-1-benzofuran-5-yl]prop-2-enoate	Benzene and substituted derivatives	Benzene and substituted derivatives	-	0.153834	0.0994514	0.127925	0.140662	0.308829	0.320831	0.306341	0.302186	2.37259	0.314504	0.347649	0.298305	0.308094	1.02452	1.04209	2.61054e-07	5.02536e-06	sig
MW0127079	60479447	140.9132	CH5AsO3	Methylarsonate	Organic acid And Its derivatives	Organic acid And Its derivatives	124-58-3	1.68799	1.86106	1.66547	1.90516	12.8671	11.5931	12.4444	13.32	7.05434	12.4223	13.5433	12.1431	13.3518	1.02461	1.08049	8.17806e-10	4.76372e-07	sig
MW0158887	61402113	573.2592	C24H44N8O8	Val-Arg-Ala-Asp-Leu	Amino acid and Its metabolites	Small Peptide	-	1.44861	1.72174	1.54982	1.56884	2.13963	2.23812	2.31034	2.14603	1.40469	2.13394	2.30687	2.07445	2.54367	1.02545	1.02413	0.000138883	0.000280901	sig
MW0050485	MW0094723	639.5727	C43H78O5	DG(20:1(11Z)/20:2(11Z,14Z)/0:0)	GL	DG	-	0.0568715	0.108912	0.0594849	0.0681106	0.287903	0.423874	0.333875	0.248821	4.41229	0.4146	0.364194	0.365044	0.186463	1.02768	1.02098	0.00110314	0.00167318	sig
MW0154935	MW0122720	707.3179	C35H50N8O6S2	Patellamide A	Alcohol and amines	Amines	81120-73-2	1.6881	1.42461	1.51769	1.47152	2.26523	2.51208	2.17793	2.51279	1.55165	2.48217	2.55287	2.40557	2.28953	1.02768	1.0239	8.69912e-06	3.1183e-05	sig
MW0159492	MW0182060	882.4636	C45H59N11O8	alpha-Mating Factor (1-6)	Amino acid and Its metabolites	Small Peptide	-	1.9364	1.76007	1.87443	1.68248	3.10385	3.33405	3.15719	3.62537	1.82266	3.26268	3.88369	3.35981	3.0897	1.0284	1.03216	1.20097e-05	3.90819e-05	sig
MW0012989	60044066	887.4769	C47H83O13P	1-Stearoyl-2-arachidonoyl-sn-glycero-3-phospho-(1'-myo-inositol)	GP	PI	206059-96-3	1.80117	1.49199	1.51975	1.51336	2.87091	2.93997	3.36291	3.45315	1.99595	2.84936	4.02494	3.12151	2.99488	1.02881	1.01012	0.000155515	0.00030812	sig
MW0156170	MW0132250	766.4888	C36H63N12O5	Pseudoargiopinin I	Amino acid and Its metabolites	Amino acid derivatives	117255-12-6	18.1829	38.0616	27.3021	26.6047	103.614	95.3982	60.2387	75.8452	3.04215	95.2109	72.3843	86.462	91.0215	1.02979	1.02288	0.000238899	0.000439679	sig
MW0149544	In00088897	905.4572	C55H68MgN4O6	Geranylgeranyl bacteriochlorophyllide a	Tryptamines,Cholines,Pigments	Pigments	-	2.02613	2.06811	1.84365	1.79536	4.28096	4.42233	3.80342	4.39212	2.18522	4.3442	5.23531	4.24072	3.58971	1.03025	1.03838	3.38596e-05	8.66955e-05	sig
MW0108333	61244871	995.5097	C49H74N10O12	Microcystin-LR	Heterocyclic compounds	Heterocyclic compounds	101043-37-2	1.52861	1.22878	1.16774	1.30923	2.80159	2.61834	2.42033	2.93671	2.05889	2.58323	3.00467	2.76199	2.76164	1.03104	1.03481	2.10287e-06	1.20441e-05	sig
MW0145733	MW0052171	488.2844	C20H37N7O7	Asn-Gln-Val-Lys	Amino acid and Its metabolites	Small Peptide	-	3.56618	2.68671	3.93487	2.95661	8.05858	7.11554	10.604	7.78707	2.55358	8.52206	9.96816	7.64263	8.5071	1.03202	1.01239	9.56181e-05	0.000202906	sig
MW0150295	61355695	624.3121	C25H45N13O6	Gly-Arg-Arg-Val-His	Amino acid and Its metabolites	Small Peptide	-	1.88197	1.63794	1.71498	1.65012	2.9042	2.93945	2.9649	3.0509	1.7225	2.91448	3.07555	3.23134	3.0192	1.03214	1.04128	3.72683e-08	2.02412e-06	sig
MW0006108	61338488	300.0011	C12H11Cl2N3O2	Azaconazole	Benzene and substituted derivatives	Benzene and substituted derivatives	60207-31-0	0.307281	0.30841	0.291002	0.26716	1.9728	2.15809	1.99326	2.145	7.04445	2.02019	2.35413	2.058	2.10604	1.03255	1.0832	1.5908e-09	6.1776e-07	sig
MW0124412	60560372	186.1251	C12H13NO2	3-Indolebutyric acid	Organic acid And Its derivatives	Organic acid And Its derivatives	133-32-4	2.86927	2.30858	2.82603	2.44695	0.758087	0.784668	0.850099	0.925428	0.317514	0.752171	1.02626	0.861269	0.789667	1.03348	1.09656	2.40532e-07	4.83138e-06	sig
MEDP1054	60582346	845.6495	C42H62O16	Liquorice	Organic acid And Its derivatives	Organic acid And Its derivatives	1405-86-3	0.388405	0.442335	0.385772	0.479346	1.21099	1.23637	0.851914	0.923811	2.49024	1.12261	1.04362	1.01215	1.19555	1.03572	1.05126	5.18186e-05	0.000124729	sig
MW0050035	61346241	645.5388	C41H72O5	1-Stearoyl-2-arachidonoylglycerol	GL	DG	65914-84-3	0.149959	0.0960424	0.102381	0.117269	0.585173	0.466215	0.637964	0.481152	4.66122	0.429277	0.751407	0.620151	0.450301	1.03715	1.02792	0.000212238	0.000400093	sig
MW0155247	61382767	535.3566	C26H42N6O6	Phe-Leu-Gln-Lys	Amino acid and Its metabolites	Small Peptide	-	0.359006	0.376843	0.393527	0.354605	0.585717	0.526326	0.526474	0.547499	1.47308	0.570692	0.620242	0.536494	0.539832	1.03717	1.00339	1.01843e-05	3.47938e-05	sig
MW0123478	61201779	167.0832	C6H10N6	Cyromazine	Heterocyclic compounds	Heterocyclic compounds	66215-27-8	3.78272	3.139	3.37147	3.67404	0.716746	0.818415	0.971039	1.05385	0.254886	0.844341	1.18742	0.886356	0.775675	1.03757	1.09495	4.46764e-08	2.10487e-06	sig
MW0150117	61354836	777.4312	C38H48N8O10	Glu-Phe-Tyr-Tyr-Arg	Amino acid and Its metabolites	Small Peptide	-	2.93752	5.38131	4.12918	3.83305	27.8168	28.821	11.2689	18.3324	5.29689	27.4226	18.151	20.8671	23.0589	1.03781	1.0312	0.00137479	0.00201608	sig
MW0139559	60205558	211.1200	C14H12O3	Resveratrol	Heterocyclic compounds	Heterocyclic compounds	501-36-0	4.65697	3.64175	4.50829	4.27781	1.84259	1.89754	2.44593	2.6097	0.514828	2.02155	2.80791	2.37095	1.93443	1.03855	1.06584	7.60213e-05	0.000169664	sig
MW0127421	In00192296	262.0614	C12H23NOS2	Camelinin	Others	Others	75272-83-2	13.3453	22.1335	17.7132	17.1585	66.8612	64.9307	33.7163	40.4644	2.92781	67.0296	46.3709	48.6517	51.9527	1.039	1.00109	0.0023873	0.00328947	sig
MW0005766	MW0045766	354.8760	C12H6Cl4O3S	6,6'-Sulfinylbis(2,4-dichlorophenol)	Benzene and substituted derivatives	Benzene and substituted derivatives	844-26-8	0.603251	0.937833	0.694062	0.54749	4.07123	3.37923	2.47343	2.81436	4.57777	3.3083	3.40346	2.64993	3.87828	1.03939	1.0654	6.61812e-05	0.000151476	sig
MW0116408	MW0012642	390.9456	C13H11BrN4OS	1-(4-Bromophenyl)-2-(9H-purin-6-ylsulfanyl)ethanol	Heterocyclic compounds	Heterocyclic compounds	106609-68-1	0.405424	0.658258	0.500598	0.458863	1.82196	1.67959	1.06525	1.34606	2.92261	1.76966	1.4255	1.38372	1.56897	1.03974	1.03548	0.000195809	0.000375812	sig
MW0146872	In00043997	156.8872	C6H5Br	Bromobenzene	Benzene and substituted derivatives	Benzene and substituted derivatives	108-86-1	3.86132	14.7073	7.64316	8.24261	72.4229	88.7258	30.7019	53.8961	7.13252	80.9745	44.6877	57.6584	72.5583	1.04123	1.02346	0.00220932	0.00308247	sig
MW0149644	61352505	615.4849	C24H34N6O11S	Gln-Asp-Cys-Tyr-Ser	Amino acid and Its metabolites	Small Peptide	-	0.46339	0.811502	0.591352	0.656949	2.41555	2.23946	1.42135	1.84036	3.13758	2.11925	1.66862	2.05237	2.409	1.042	1.0356	0.000211669	0.000399667	sig
MW0054278	60541134	225.1719	C15H14O3	Lapachol	Quinones	Quinones	84-79-7	1.73037	1.44984	1.7102	1.7205	0.369748	0.428037	0.505378	0.499533	0.272685	0.41284	0.557314	0.536713	0.371579	1.04202	1.10045	4.96688e-08	2.22554e-06	sig
MW0121386	In00157394	199.9288	C8H6ClNO3	5-Chloro-6-methoxy-2-benzoxazolinone	Benzene and substituted derivatives	Benzene and substituted derivatives	-	0.130491	0.379221	0.287503	0.313824	4.6073	5.62969	1.7798	3.29397	13.7806	4.79123	2.93291	3.79909	4.47287	1.04476	1.0478	0.00127696	0.00190361	sig
MW0126657	61394184	437.3629	C28H40N2O2	Termitomycamide B	Alcohol and amines	Amines	-	0.425073	0.292065	0.240934	0.324102	0.998287	0.92431	1.20757	0.932647	3.16869	0.979113	1.22566	1.1039	0.942619	1.04639	1.01764	1.15641e-05	3.80283e-05	sig
MW0001375	61023877	159.0935	C10H6O2	1,4-Naphthoquinone	Benzene and substituted derivatives	Benzene and substituted derivatives	130-15-4	22.2961	18.013	21.7059	21.0835	2.55156	2.91066	3.33841	3.28899	0.145485	3.25416	3.88104	3.02333	2.5124	1.04808	1.10125	5.34527e-09	1.03787e-06	sig
MW0122746	61180829	226.0845	C8H11N5O3	Acyclovir	Heterocyclic compounds	Heterocyclic compounds	59277-89-3 | 141294-79-3	8.71704	6.72593	8.68476	8.18899	5.87268	6.25251	6.68077	6.08431	0.770197	6.52807	6.98031	6.6573	5.94306	1.04895	1.0128	0.00500598	0.00644416	sig
MW0015608	60387872	215.2245	C15H20O2	Alantolactone	Others	Hydrocarbon derivatives	546-43-0	0.205745	0.0575539	0.115917	0.118679	0.914284	1.30022	1.24304	1.33492	9.62547	0.811427	1.54828	1.40642	1.26745	1.05031	1.03668	6.2499e-05	0.000145623	sig
MW0054781	In00706679	251.1509	C16H14N2O	Methaqualone	Aldehyde,Ketones,Esters	Ketones	-	1.9724	1.57608	1.94115	1.89507	0.379558	0.497772	0.621351	0.629261	0.288155	0.464402	0.736772	0.572057	0.467841	1.05316	1.08546	5.52157e-07	6.80533e-06	sig
MW0011468	60004531	310.1833	C18H33NO4	10-nitro-9E-octadecenoic acid	FA	Oxidized lipids	-	1.01701	0.696388	0.82322	0.849589	0.45569	0.401924	0.49383	0.513153	0.550644	0.429714	0.601892	0.475176	0.45786	1.05365	1.06823	0.000391308	0.00068347	sig
MW0126639	MW0136718	408.0086	C16H13Cl2N5O3S	Telon Yellow FG01	Benzene and substituted derivatives	Benzene and substituted derivatives	-	16.2031	20.0428	14.4667	12.6608	36.0728	40.0217	30.8215	42.0313	2.35031	31.843	34.8605	36.5005	53.8013	1.0541	1.0291	0.00127779	0.00190361	sig
MW0061412	MW0127827	865.4720	C46H78O13P2	PGP(18:1(11Z)/22:6(4Z,7Z,10Z,13Z,16Z,19Z))	GP	PG-P	-	1.85366	1.88725	1.54712	1.72083	3.5246	3.77667	3.07961	3.54714	1.9872	3.69964	3.65581	3.4368	3.92189	1.05644	1.04709	1.07538e-06	8.94869e-06	sig
MW0013145	61348389	252.2697	C16H29NO	2,4-Dodecadienamide, N-(2-methylpropyl)-, (2E,4E)-	FA	Others	24738-51-0	0.294155	0.232496	0.251081	0.260642	0.920953	0.971841	1.08188	1.17647	3.99773	1.22047	1.1895	1.05709	0.922457	1.05742	1.04802	1.75445e-06	1.1207e-05	sig
MW0114039	61341049	842.4612	C42H67NO16	Carbomycin	Heterocyclic compounds	Heterocyclic compounds	4564-87-8	2.69408	4.90851	2.90685	2.79546	12.3743	12.5492	8.97644	14.6018	3.6454	11.9452	11.3182	12.8621	15.1727	1.05766	1.04058	5.21718e-05	0.00012532	sig
MW0152580	61102770	892.4897	C41H53N11O12	Leucokinin I	Amino acid and Its metabolites	Amino acid derivatives	104600-89-7	1.95738	2.05512	1.98884	1.8169	4.39095	4.95109	3.78932	4.33572	2.23414	4.73611	4.43648	4.33138	4.97761	1.05808	1.06069	1.78248e-06	1.1207e-05	sig
MW0104906	MW0030896	547.8864	C15H13I2NO4	3,3'-Diiodo-L-thyronine	Benzene and substituted derivatives	Benzene and substituted derivatives	70-40-6	0.122358	0.125893	0.103338	0.0776887	0.285928	0.252999	0.270469	0.253518	2.47605	0.227431	0.288713	0.227804	0.383497	1.06071	1.02825	0.000696626	0.00111479	sig
MW0016293	61318636	423.3464	C27H44O2	Calcifediol	Alcohol and amines	Alcohols	19356-17-3	0.653687	0.399919	0.493548	0.460856	1.37954	1.37631	1.79191	1.3971	2.96058	1.34216	1.90837	1.55199	1.50615	1.0612	1.01365	3.79799e-05	9.53591e-05	sig
MW0006061	60992602	209.0935	C14H8O2	Anthraquinone	Benzene and substituted derivatives	Benzene and substituted derivatives	-	2.03355	1.86451	2.09523	1.96049	0.619534	0.738102	0.800685	0.985586	0.395272	0.788141	0.991497	0.864275	0.692575	1.06126	1.09936	4.18698e-07	6.09729e-06	sig
MW0145287	61332997	544.2115	C21H41N11O6	Arg-Asn-Val-Arg	Amino acid and Its metabolites	Small Peptide	-	1.0941	0.946948	0.908384	0.960041	1.82537	1.56606	1.84981	1.92755	1.8337	1.83063	2.00439	1.75476	2.02733	1.06254	1.00123	5.12693e-06	2.14081e-05	sig
MW0017030	61011128	185.1343	C14H16	1,4-Dimethyl-7-ethylazulene	Others	Hydrocarbon derivatives	529-05-5	1.39981	1.18531	1.42147	1.39954	0.62963	0.63778	0.871378	0.690527	0.523354	0.701864	0.828507	0.808714	0.669574	1.06339	1.11202	1.36266e-05	4.29293e-05	sig
MW0169378	In00129609	256.0951	C9H7Cl2N5	Lamotrigine	Heterocyclic compounds	Heterocyclic compounds	84057-84-1	2.40473	2.29266	2.59437	2.89472	1.79848	1.61417	1.9035	1.75673	0.694341	1.95709	1.8888	1.85943	1.82621	1.06485	1.12533	0.000231659	0.000428385	sig
MW0145203	MW0051110	1076.7443	C59H101N3O14	Aplyronine A	Others	Others	151923-84-1	0.0312171	0.0480272	0.0366886	0.0436048	0.342323	0.229375	0.262788	0.281517	6.99524	0.246915	0.284889	0.24993	0.406927	1.06511	1.06386	9.07187e-05	0.000194278	sig
MW0049195	MW0093003	996.5181	C50H81NO21	Dehydrotomatine	Tryptamines,Cholines,Pigments	Cholines	-	2.02006	2.16728	1.89315	1.91229	3.7259	3.53314	3.32802	3.40399	1.75046	3.57598	3.62069	3.77676	3.96249	1.06753	1.02557	1.73542e-07	3.96425e-06	sig
MW0123095	61190084	243.1464	C15H14O3	beta-Lapachone	Aldehyde,Ketones,Esters	Ketones	-	1.0525	0.877666	1.08804	0.989942	0.4537	0.502208	0.630626	0.566078	0.537059	0.536639	0.724952	0.542493	0.494273	1.06771	1.07415	8.10693e-05	0.000178209	sig
MW0106383	60446693	298.2124	C18H23N3O	4-(Isopropylamino)-2-(2-pyridyl)-2-phenylbutyramide	Alcohol and amines	Amines	-	0.362728	0.252985	0.301287	0.313501	1.19909	1.1209	1.2745	1.24903	3.93621	1.29806	1.26549	1.29324	1.31586	1.06795	1.05089	5.51379e-10	4.76372e-07	sig
MW0146971	60502562	395.3161	C27H40O3	Calcipotriol	Alcohol and amines	Alcohols	112965-21-6	1.58714	1.09964	1.50395	1.27532	3.94314	4.15298	5.66047	3.94587	3.23862	4.50357	5.54905	4.98814	3.86569	1.06801	1.00927	6.99079e-05	0.000159068	sig
MW0123463	60632357	282.1817	C15H23NO4	Cycloheximide	Alcohol and amines	Amines	66-81-9 | 1154-57-0	2.56961	2.3167	2.17388	2.12028	9.07582	8.04289	8.9014	11.5187	4.08899	9.40518	9.0617	10.0684	11.5717	1.06841	1.05129	5.0827e-06	2.12998e-05	sig
MW0011870	60777150	551.5048	C35H68O5	1,2-Dipalmitoyl-rac-glycerol	GL	DG	40290-32-2 | 761-35-3	49.1826	41.8491	38.0388	48.3719	139.944	131.975	169.289	133.274	3.23757	141.663	179.49	137.589	155.191	1.06867	1.03733	5.00432e-06	2.12001e-05	sig
MW0056734	MW0122475	257.2488	C16H32O2	Palmitic acid	FA	FFA	57-10-3	0.120445	0.10914	0.118821	0.117355	0.307	0.266757	0.296741	0.216281	2.33334	0.29612	0.312386	0.283785	0.269937	1.06943	1.01363	9.29965e-06	3.26328e-05	sig
MW0017051	MW0057236	1019.5074	C49H78O22	Chinenoside II	Heterocyclic compounds	Heterocyclic compounds	-	1.31069	1.09403	1.05668	1.22405	2.01674	2.11775	1.98618	2.19827	1.77548	2.32887	2.26403	2.10523	2.19873	1.06947	1.00959	3.1247e-07	5.43324e-06	sig
MW0160042	MW0001263	309.2789	C20H36O2	(1R,2R,8aS)-1-[(3R)-3-hydroxy-3-methylpent-4-enyl]-2,5,5,8a-tetramethyl-3,4,4a,6,7,8-hexahydro-1H-naphthalen-2-ol	Alcohol and amines	Alcohols	-	0.156183	0.146513	0.172863	0.221252	0.566598	0.424979	0.535252	0.456514	2.84632	0.476032	0.561293	0.492627	0.596105	1.07196	1.01378	1.01273e-05	3.47938e-05	sig
MW0153022	61370280	487.2796	C23H46N6O5	Lys-Ile-Val-Lys	Amino acid and Its metabolites	Small Peptide	-	14.697	12.2853	18.6461	12.1856	39.7311	37.3428	58.4696	40.6021	3.04676	43.0326	57.6041	42.5042	45.808	1.07269	1.00073	0.000194951	0.000375402	sig
MW0001603	60753504	171.1160	C11H8O3	1-Hydroxy-2-naphthoic acid	Benzene and substituted derivatives	Benzene and substituted derivatives	-	2.70056	2.43258	2.75082	2.60203	0.69736	0.720966	1.0213	0.836836	0.312461	0.848821	1.02162	0.935351	0.712224	1.07372	1.11852	2.62544e-08	1.86131e-06	sig
MW0025702	MW0066751	1167.7507	C60H112O17P2	CL(8:0/8:0/17:0/18:2(9Z,11Z))	GL	CL	-	0.0483319	0.0470915	0.0367924	0.0435643	0.24949	0.202542	0.252737	0.23919	5.37012	0.236236	0.288824	0.234195	0.25565	1.07516	1.05507	1.91226e-07	4.12552e-06	sig
MEDN0536	60637502	389.0978	C18H22O5S	Estrone sulfate	Hormones and hormone related compounds	Hormones and hormone related compounds	481-97-0	1.0324	2.19777	1.55255	1.78821	9.03219	9.22066	4.01254	5.69558	4.25525	10.2996	5.60342	6.4807	7.6842	1.07535	1.0028	0.00326519	0.00436233	sig
MW0055627	MW0121310	767.4974	C41H77O8P	PA(16:0/22:2(13Z,16Z))	GP	PA	-	17.4848	37.2974	31.3562	25.5208	121.152	112.17	65.2072	80.8902	3.39801	124.412	86.3136	98.8649	98.4925	1.07555	1.00223	0.000513857	0.000855079	sig
MW0061838	MW0129450	961.4811	C45H80O16P2	PIP(16:0/20:4(5Z,8Z,11Z,14Z))	GP	PI-P	-	2.08592	1.93459	2.08943	2.02354	4.451	4.9197	3.92398	4.72013	2.2149	4.4503	4.74195	4.80531	5.40365	1.07696	1.04158	1.80188e-06	1.1207e-05	sig
MEDP1498	MALDI0000664	153.0672	C4H4N6O	8-Azaguanine	Nucleotide And Its metabolites	Nucleotide and Its metabolites	134-58-7	1.83141	1.56514	1.5707	1.92813	0.435131	0.495499	0.670866	0.56936	0.314828	0.633039	0.66752	0.558201	0.480156	1.07742	1.11064	5.73978e-07	6.80533e-06	sig
MW0157428	MW0136968	388.9451	C15H12Cl4O2	Tetrachlorobisphenol A	Benzene and substituted derivatives	Benzene and substituted derivatives	79-95-8	3.24111	5.61027	4.50447	4.18977	20.8293	17.4356	9.60176	12.2033	3.42365	19.0037	15.1186	13.9524	16.744	1.07905	1.002	0.00104143	0.00159435	sig
MW0123894	In00077368	210.1978	C11H19N3O	Ethirimol	Heterocyclic compounds	Heterocyclic compounds	23947-60-6	0.426486	0.335129	0.130793	0.253213	2.97771	1.90279	1.4832	1.67614	7.0179	2.76122	1.87409	1.62701	2.42268	1.08024	1.02237	0.000711927	0.0011375	sig
MW0106600	61349355	555.4427	C28H50N4O7	2-[[(2S,3S)-2-[acetyl(methyl)amino]-3-methylpentanoyl]amino]-N-[(2S,3R)-3-hydroxy-1-[[4-methyl-1-(2-methyloxiran-2-yl)-1-oxopentan-2-yl]amino]-1-oxobutan-2-yl]-3-methylpentanamide	Heterocyclic compounds	Heterocyclic compounds	-	0.0715976	0.0777221	0.0761916	0.0735113	0.215148	0.188976	0.290142	0.228515	3.086	0.239611	0.286481	0.242821	0.229471	1.08193	1.01406	2.1625e-05	6.22053e-05	sig
MW0015058	61176580	129.1406	C8H16O	(R)-Sulcatol	Benzene and substituted derivatives	Benzene and substituted derivatives	4630-06-2	6.74311	2.82134	3.74249	4.41661	58.5591	65.2032	54.1267	68.8233	13.92	48.111	68.8497	75.4853	75.1427	1.08462	1.05949	3.72851e-06	1.7515e-05	sig
MW0123550	In00041779	187.1474	C11H10N2O	Deoxyvasicinone	Aldehyde,Ketones,Esters	Ketones	530-53-0	1.43298	1.24359	1.42354	1.67175	0.727512	0.721986	0.891178	0.788831	0.542201	0.851515	0.940438	0.887707	0.716587	1.08523	1.12643	6.10838e-05	0.000143184	sig
MW0169910	In00063742	601.5188	C42H64O2	3,4,3',4'-Tetrahydrospirilloxanthin	Others	Others	13833-01-7	22.3604	19.5242	23.1526	18.2874	50.4338	57.8712	53.5994	43.2326	2.4619	46.4433	63.8575	54.9091	57.4785	1.08556	1.02522	2.00584e-05	5.88615e-05	sig
MW0147481	In00067206	1093.7142	C60H86O19	Pacific ciguatoxin 1	Heterocyclic compounds	Heterocyclic compounds	11050-21-8	0.0533128	0.053471	0.0623713	0.0419138	0.291035	0.284588	0.257686	0.245871	5.11293	0.283843	0.280482	0.245591	0.362974	1.08683	1.07097	3.18663e-06	1.55984e-05	sig
MW0149152	MW0100395	398.9160	C9H18FeN3S6	Ferbam	Others	Others	14484-64-1	0.819135	1.1957	1.1709	0.832746	3.65837	2.77352	2.80411	3.23595	3.10366	3.78165	3.23605	3.23787	3.30077	1.08695	1.02482	3.0104e-06	1.50501e-05	sig
MW0063564	60301203	835.6647	C47H93N2O6P	C24:1 Sphingomyelin	SL	SM	94359-13-4	25.9835	16.5282	17.7537	17.5366	54.411	63.4719	83.6392	56.4922	3.31629	91.5875	74.6794	54.86	59.7726	1.0887	1.00758	0.000514515	0.000855079	sig
MW0115933	60934461	227.1871	C15H16O3	Linderalactone	Aldehyde,Ketones,Esters	Ketones	728-61-0	0.533709	0.468371	0.625972	0.561195	0.317412	0.303612	0.396796	0.427177	0.660043	0.323636	0.469026	0.443206	0.340058	1.09061	1.00721	0.00717901	0.00901245	sig
MW0077581	MW0151084	837.6769	C57H92O6	TG(18:3(9Z,12Z,15Z)/18:3(9Z,12Z,15Z)/18:3(9Z,12Z,15Z))	GL	TG	-	11.8313	7.536	7.83789	8.09938	29.6865	28.7861	35.9852	23.7526	3.3483	37.8981	35.4849	27.3607	28.3936	1.09244	1.01335	5.6462e-05	0.000133968	sig
MW0136702	60917063	223.1566	C15H12O3	6-Hydroxyflavanone	Aldehyde,Ketones,Esters	Ketones	4250-77-5	3.36544	2.53631	3.38605	2.97321	0.453327	0.658852	0.784555	0.737193	0.214821	0.644972	0.912783	0.718323	0.602267	1.0928	1.10137	4.27701e-07	6.1515e-06	sig
MEDN0061	MALDI0000683	194.0822	C10H11NO3	Phenylacetylglycine	Amino acid and Its metabolites	Amino acid derivatives	500-98-1	1.13113	0.759028	0.96955	0.996751	3.93365	4.15253	4.50778	5.0445	4.57375	4.18225	4.90895	5.04463	5.14528	1.09313	1.04219	3.26379e-07	5.57059e-06	sig
MW0154937	In00063142	763.4672	C37H46N8O6S2	Patellamide C	Alcohol and amines	Amines	81120-74-3	37.6774	65.5847	62.8532	41.4048	186.827	207.25	120.514	132.012	3.11586	190.667	162.282	167.17	187.822	1.09486	1.01181	0.000190137	0.000367345	sig
MW0122734	60708603	155.0832	C6H6N2O3	Acipimox	Heterocyclic compounds	Heterocyclic compounds	51037-30-0	3.90091	3.247	3.52896	3.6397	0.876538	0.922425	1.14059	1.06057	0.279405	1.0092	1.35406	1.1592	0.872556	1.09872	1.12294	3.82237e-08	2.02412e-06	sig
MW0127078	In00146708	272.9541	C4H8Se	Methyl 2-propenyl selenide	Others	Others	93370-41-3	0.61194	0.74271	0.608217	0.554597	1.91878	1.92355	1.49057	1.858	2.85641	1.92677	1.79217	1.81373	2.38141	1.10057	1.04497	1.17706e-05	3.85189e-05	sig
MW0035280	MW0076329	1187.7780	C64H120O17P2	CL(i-12:0/18:2(9Z,11Z)/i-12:0/i-13:0)	GL	CL	-	0.0486928	0.0433719	0.0545183	0.0360164	0.243936	0.213568	0.216969	0.204892	4.81582	0.222067	0.268725	0.220628	0.256634	1.10085	1.05299	1.3162e-07	3.63914e-06	sig
MW0126792	61301493	400.9165	C5H11NS3	Thiocyclam	Heterocyclic compounds	Heterocyclic compounds	31895-21-3	0.0967861	0.170758	0.119457	0.15648	0.527687	0.423375	0.376922	0.404219	3.18724	0.546668	0.451938	0.457008	0.4515	1.10098	1.01093	9.82233e-06	3.41582e-05	sig
MW0127810	In00665023	912.4675	C51H79NO14	(1R,16Z,27Z,29Z)-1,18-dihydroxy-12-[1-(4-hydroxy-3-methoxycyclohexyl)propan-2-yl]-19,31-dimethoxy-15,17,21,23,30,36-hexamethyl-11,25,37-trioxa-4-azatetracyclo[31.3.1.0(2),(2)]heptatriaconta-16,27,29-triene-2,3,10,14,20-pentone	Others	Others	-	2.31057	2.57273	2.29496	2.12642	5.62556	6.51443	4.8353	5.31545	2.39565	6.40892	5.92128	6.51854	5.70712	1.10162	1.02477	2.54856e-06	1.3421e-05	sig
MW0133678	60335921	147.1190	C9H8O3	4-Hydroxycinnamic acid	Benzene and substituted derivatives	Phenolic acids	501-98-4	0.637459	0.596846	0.615329	0.70175	2.0967	2.06194	2.68797	2.03283	3.48024	2.29245	2.98642	2.5707	1.9609	1.10486	1.01179	3.16369e-05	8.24542e-05	sig
MW0118191	MW0020775	590.2274	C29H37NO13	2-Acetyl-7-hydroxy-1-(4-hydroxybenzyl)-1,2,3,4-tetrahydroisoquinolin-8-yl 6-O-(3,4-dihydroxy-4-(hydroxymethyl)tetrahydrofuran-2-yl)hexopyranoside	Benzene and substituted derivatives	Benzene and substituted derivatives	-	6.12306	5.80215	6.1939	5.31452	34.5517	24.7255	25.8316	26.9719	4.7829	34.1171	29.4875	28.2626	32.0714	1.1058	1.04662	1.48569e-06	1.04098e-05	sig
MW0062217	60241214	627.5355	C35H56N4O5S	Prostaglandin A2-biotin	Hormones and hormone related compounds	Hormones and hormone related compounds	-	33.4329	31.3703	32.1615	30.2423	87.5316	91.2363	128.44	90.4427	3.12601	104.098	127.952	114.605	93.2628	1.10629	1.0037	5.0335e-05	0.000122239	sig
MEDN0024	MALDI0000631	216.1368	C9H10ClNO3	3-Chloro-L-tyrosine	Amino acid and Its metabolites	Amino acid derivatives	7423-93-0	1.40731	1.21448	1.31198	1.46932	0.235532	0.285664	0.291705	0.274144	0.201189	0.264303	0.37515	0.331398	0.233585	1.10799	1.11584	1.02413e-08	1.19312e-06	sig
MW0055737	MW0121420	789.4844	C43H75O8P	PA(18:1(9Z)/22:4(7Z,10Z,13Z,16Z))	GP	PA	-	24.0676	62.2184	43.1892	33.2419	161.816	195.742	124.434	120.699	3.70392	202.993	158.876	158.539	154.785	1.1203	1.00412	0.000131088	0.000266989	sig
MW0169870	61296765	203.2240	C10H26N4	Spermine	Alcohol and amines	Polyamines	71-44-3	28.2524	7.59947	16.3754	19.8327	138.845	166.432	139.06	169.505	8.51849	115.946	184.303	198.285	189.782	1.12133	1.01959	1.65893e-05	5.07259e-05	sig
MW0055622	MW0121305	735.4354	C39H69O8P	PA(16:0/20:4(5Z,8Z,11Z,14Z))	GP	PA	-	16.4226	16.3101	13.937	13.9698	56.4278	56.3374	41.6815	49.8099	3.36837	50.6649	54.9266	54.0288	69.8141	1.12327	1.04186	1.27492e-05	4.0917e-05	sig
MW0169904	61300087	242.1982	C10H19N5S	Terbutryn	Heterocyclic compounds	Heterocyclic compounds	-	0.869047	0.772645	0.865076	0.830128	0.442627	0.45414	0.596392	0.561874	0.615852	0.483486	0.717648	0.613308	0.49514	1.12387	1.07976	0.000843594	0.0013263	sig
MW0124032	MW0099685	371.8789	C9H7Br2N3O2	Ethyl 6,8-dibromoimidazo[1,2-a]pyrazine-2-carboxylate	Aldehyde,Ketones,Esters	Esters	87597-21-5	0.151383	0.126973	0.136159	0.127078	0.514388	0.40645	0.318811	0.366763	2.96608	0.416197	0.497086	0.361992	0.53165	1.12482	1.01325	0.000164222	0.000321543	sig
MW0105387	In00093063	143.1198	C8H16O3	7-Hydroxyoctanoic acid	Organic acid And Its derivatives	Organic acid And Its derivatives	17173-14-7	1.07564	0.884608	0.962799	1.00324	0.178085	0.193598	0.213364	0.21347	0.203377	0.222947	0.315602	0.200137	0.160165	1.12565	1.10954	2.50249e-08	1.86131e-06	sig
MW0144993	MW0050233	389.2681	C24H40O6	alpha-Phocaecholic acid	Organic acid And Its derivatives	Organic acid And Its derivatives	6879-45-4	1.07593	0.892922	0.987056	0.967889	3.19395	2.46461	3.29467	2.79682	2.99456	3.36629	3.44992	3.32263	3.09441	1.12623	1.00245	5.19977e-07	6.73082e-06	sig
MW0004905	In00079228	142.0664	C7H8ClN	4-Chloro-2-methylaniline	Benzene and substituted derivatives	Benzene and substituted derivatives	-	0.797242	0.509199	0.829753	0.763605	0.133301	0.100067	0.116353	0.136192	0.167568	0.129493	0.161528	0.135998	0.125865	1.13783	1.12659	4.60341e-06	2.01615e-05	sig
MW0000186	In00163682	315.9759	C18H21NO4	Codeine N-oxide	Benzene and substituted derivatives	Benzene and substituted derivatives	3688-65-1	0.107463	0.169541	0.12297	0.123438	1.22323	1.63692	0.588135	0.962736	8.42744	1.4078	1.09287	1.30944	1.21387	1.13896	1.03396	0.000413212	0.000712119	sig
MW0058435	MW0126259	852.6443	C47H92NO8P	PE(20:0/22:1(13Z))	GP	PE	-	6.67579	10.6713	8.14654	6.86971	28.1492	40.3483	28.0009	24.3499	3.73411	54.602	28.9357	24.5014	30.0366	1.14255	1.0202	0.0048961	0.00631667	sig
MW0147425	MW0057397	945.4773	C55H70MgN4O6	Chlorophyll b	Heterocyclic compounds	Heterocyclic compounds	519-62-0	2.59231	2.31048	2.46585	2.48507	7.02851	6.61431	8.01621	8.05187	3.0152	8.49385	9.40274	8.55867	7.68428	1.14906	1.00101	2.98269e-07	5.3459e-06	sig
MW0111884	61317391	201.1245	C13H12O2	2-(2,4-Hexadiynylidene)-1,6-dioxaspiro[4.4]non-3-ene	Heterocyclic compounds	Heterocyclic compounds	-	4.37952	3.98896	4.39464	4.69101	0.641472	0.80658	0.848354	0.963468	0.186768	0.860326	1.20739	1.04081	0.719287	1.17422	1.13046	3.69926e-09	9.20664e-07	sig
MW0130536	In00678677	261.1706	C15H16O4	2-[2-(3-hydroxy-5-methoxyphenyl)ethyl]benzene-1,4-diol	Benzene and substituted derivatives	Benzene and substituted derivatives	-	0.543928	0.488497	0.524338	0.52257	0.182416	0.198192	0.255216	0.284791	0.442746	0.270867	0.329688	0.246896	0.234006	1.17471	1.13499	4.83661e-06	2.06402e-05	sig
MW0151333	MW0106557	594.3809	C24H49N11O5	Ile-Arg-Lys-Arg	Amino acid and Its metabolites	Small Peptide	-	3.29454	3.40467	3.86115	3.49346	1.92128	1.61515	2.18986	1.82851	0.537562	1.8318	2.31965	2.45662	2.43273	1.1967	1.15712	2.47786e-05	6.80828e-05	sig
MW0103277	In00005649	142.9117	AsH3O4	Arsenic acid	Others	Others	15584-04-0	0.046447	0.0436029	0.052099	0.0637767	0.320805	0.300884	0.365801	0.329942	6.39761	0.343924	0.43171	0.354986	0.452968	1.20203	1.0294	5.61441e-07	6.80533e-06	sig
MW0142147	L0005468	497.3446	C27H44O8	20,26-Dihydroxyecdysone	Hormones and hormone related compounds	Hormones and hormone related compounds	19458-46-9	46.428	41.7989	67.0293	47.527	37.1784	29.0648	31.7532	33.121	0.646589	40.0923	39.8836	36.2262	42.7585	1.21235	1.02744	0.0156944	0.0186762	sig
MEDL02028	61296719	146.1666	C7H19N3	Spermidine	Alkaloids	Phenolamine	124-20-9	8.50852	7.9915	4.33037	4.81847	66.8325	59.2778	58.6524	75.7265	10.156	70.0369	70.4108	77.5941	97.9523	1.21308	1.03919	2.55748e-06	1.3421e-05	sig
MW0134891	MW0042336	307.0448	C14H14O10	6-(2H-1,3-benzodioxole-5-carbonyloxy)-3,4,5-trihydroxyoxane-2-carboxylic acid	Organic acid And Its derivatives	Organic acid And Its derivatives	-	9.7461	11.4705	12.4606	10.4389	56.0876	57.0096	67.5073	41.9556	5.04486	94.258	47.3096	56.7987	72.5134	1.21711	1.01894	0.000479484	0.000810738	sig
MW0106214	MW0091504	650.4424	C35H61N3O9	Cyclo[(2R)-2-hydroxy-3-methylbutanoyl-N-methyl-L-valyl-(2R)-2-hydroxy-3-methylbutanoyl-N-methyl-L-valyl-(2R)-2-hydroxy-4-methylpentanoyl-N-methyl-L-isoleucyl]	Amino acid and Its metabolites	Small Peptide	-	43.2654	31.8862	44.6179	41.3736	16.4448	13.6603	15.9723	14.0718	0.373266	15.7377	20.9638	19.7825	17.4702	1.22951	1.17055	8.63558e-06	3.11462e-05	sig
MW0122273	In00099617	182.0937	C7H11N5O	6-Methyltetrahydropterin	Heterocyclic compounds	Heterocyclic compounds	942-41-6	0.708658	0.588636	0.743561	0.812976	0.327366	0.281162	0.386808	0.346162	0.470069	0.387119	0.393582	0.391641	0.562391	1.29313	1.13076	0.000195544	0.000375812	sig
