# Supplementary material for: Lipid deposition promotes YTHDF3-mediated m6A modification of PPARα to facilitate liver metastasis of colorectal cancer
Source: Protein Cell. 2025 Nov 5;17(3):190–211. doi: 10.1093/procel/pwaf092 (PMC12987569; doi:10.1093/procel/pwaf092)
Supplement: pwaf092_Supplementary_Data [file pwaf092_supplementary_data.zip › Table S4. Differentially expressed genes both in transcriptomic and MeRIP sequencing in HCT116 cells transfected with YTHDF3 siRNA.xlsx]

## Sheet:  target of YTHDF3（siY3 vs nc)
Table S4. Differentially expressed genes both in transcriptomic and MeRIP sequencing in HCT116 cells transfected with YTHDF3 siRNA
				m6A regulation INFO		gene regulation INFO
transcriptId	transcript_type	geneName	Description	diff.log2.fc	m6A_regulation	fc	log2(fc)	gene_regulation	significant	FPKM.si6291_input	FPKM.si6292_input	FPKM.nc1_input	FPKM.nc2_input
ENST00000257696	protein_coding	HILPDA	hypoxia inducible lipid droplet associated [Source:HGNC Symbol;Acc:HGNC:28859]	-1.39	down	8.68544	3.1186	up	yes	4.9015	0.529933	0.311319	0.31403
ENST00000435050	protein_coding	CLDN4	claudin 4 [Source:HGNC Symbol;Acc:HGNC:2046]	-0.719	down	4.8602	2.28101	up	yes	5.438	0.358904	0.735072	0.457659
ENST00000623673	antisense_RNA	EXOC3-AS1	EXOC3 antisense RNA 1 [Source:HGNC Symbol;Acc:HGNC:25175]	-1.21	down	3.49762	1.80638	up	yes	0.582526	1.05035	0.277004	0.189848
ENST00000588032	nonsense_mediated_decay	TPM4	tropomyosin 4 [Source:HGNC Symbol;Acc:HGNC:12013]	0.119	up	3.43466	1.78017	up	yes	43.229	60.2715	17.1713	12.9629
ENST00000344824	protein_coding	TPM4	tropomyosin 4 [Source:HGNC Symbol;Acc:HGNC:12013]	0.128	up	3.43466	1.78017	up	yes	43.229	60.2715	17.1713	12.9629
ENST00000591645	processed_transcript	TPM4	tropomyosin 4 [Source:HGNC Symbol;Acc:HGNC:12013]	0.541	up	3.43466	1.78017	up	yes	43.229	60.2715	17.1713	12.9629
ENST00000590871	processed_transcript	ZNF227	zinc finger protein 227 [Source:HGNC Symbol;Acc:HGNC:13020]	-1.79	down	3.0423	1.60516	up	yes	2.01104	2.71103	0.927844	0.624294
ENST00000216034	protein_coding	TOMM22	translocase of outer mitochondrial membrane 22 [Source:HGNC Symbol;Acc:HGNC:18002]	-0.242	down	2.84994	1.51093	up	yes	38.7134	39.1082	13.9424	13.364
ENST00000586368	retained_intron	PALM3	paralemmin 3 [Source:HGNC Symbol;Acc:HGNC:33274]	0.339	up	2.79086	1.48071	up	yes	14.326	13.0593	4.87725	4.93525
ENST00000575284	protein_coding	MED11	mediator complex subunit 11 [Source:HGNC Symbol;Acc:HGNC:32687]	-0.9	down	2.74361	1.45608	up	yes	3.96704	4.4584	1.57146	1.49947
ENST00000248378	protein_coding	EMC6	ER membrane protein complex subunit 6 [Source:HGNC Symbol;Acc:HGNC:28430]	0.235	up	2.65299	1.40762	up	yes	18.8653	23.7742	7.69598	8.37628
ENST00000295987	protein_coding	SYN1	synapsin I [Source:HGNC Symbol;Acc:HGNC:11494]	-0.288	down	2.57317	1.36355	up	yes	0.318058	0.299743	0.109691	0.130402
ENST00000528032	protein_coding	ZNF48	zinc finger protein 48 [Source:HGNC Symbol;Acc:HGNC:13114]	-0.836	down	2.43105	1.28158	up	yes	7.60367	7.89763	4.99737	1.37902
ENST00000304301	protein_coding	NUDT16L1	nudix hydrolase 16 like 1 [Source:HGNC Symbol;Acc:HGNC:28154]	-1.13	down	2.41419	1.27154	up	yes	1.38267	4.3492	1.75437	0.619871
ENST00000487145	processed_transcript	CDK14	cyclin dependent kinase 14 [Source:HGNC Symbol;Acc:HGNC:8883]	-0.847	down	2.40749	1.26753	up	yes	1.8842	1.55855	0.69672	0.733298
ENST00000402918	protein_coding	ELFN2	extracellular leucine rich repeat and fibronectin type III domain containing 2 [Source:HGNC Symbol;Acc:HGNC:29396]	-1.79	down	2.3804	1.25121	up	yes	24.6779	26.1554	11.3609	9.99405
ENST00000320912	protein_coding	MRFAP1	Morf4 family associated protein 1 [Source:HGNC Symbol;Acc:HGNC:24549]	0.114	up	2.29653	1.19945	up	yes	9.70837	17.569	6.29139	5.58627
ENST00000535170	protein_coding	ZKSCAN1	zinc finger with KRAB and SCAN domains 1 [Source:HGNC Symbol;Acc:HGNC:13101]	-0.47	down	2.27457	1.18559	up	yes	12.3809	12.027	5.09537	5.63541
ENST00000262525	protein_coding	ZNF629	zinc finger protein 629 [Source:HGNC Symbol;Acc:HGNC:29008]	-0.222	down	2.26563	1.17991	up	yes	11.4111	12.0374	5.44678	4.90289
ENST00000262735	protein_coding	PPARA	peroxisome proliferator activated receptor alpha [Source:HGNC Symbol;Acc:HGNC:9232]	-0.983	down	2.25734	1.17462	up	yes	2.59776	0.924373	0.81303	0.747277
ENST00000262735	protein_coding	PPARA	peroxisome proliferator activated receptor alpha [Source:HGNC Symbol;Acc:HGNC:9232]	-0.593	down	2.25734	1.17462	up	yes	2.59776	0.924373	0.81303	0.747277
ENST00000262735	protein_coding	PPARA	peroxisome proliferator activated receptor alpha [Source:HGNC Symbol;Acc:HGNC:9232]	0.904	up	2.25734	1.17462	up	yes	2.59776	0.924373	0.81303	0.747277
ENST00000589852	protein_coding	FAM32A	family with sequence similarity 32 member A [Source:HGNC Symbol;Acc:HGNC:24563]	-0.175	down	2.20277	1.13932	up	yes	37.4172	40.2126	16.7312	18.5107
ENST00000544117	protein_coding	ZNF641	zinc finger protein 641 [Source:HGNC Symbol;Acc:HGNC:31834]	-1.17	down	2.19268	1.13269	up	yes	1.85361	1.6888	0.792107	0.823461
ENST00000373874	protein_coding	TGIF2	TGFB induced factor homeobox 2 [Source:HGNC Symbol;Acc:HGNC:15764]	-0.573	down	2.15837	1.10994	up	yes	2.27509	2.88923	1.15669	1.23601
ENST00000569256	processed_transcript	JPT2	Jupiter microtubule associated homolog 2 [Source:HGNC Symbol;Acc:HGNC:14137]	-0.352	down	2.15759	1.10942	up	yes	27.1487	29.6001	7.66342	18.6385
ENST00000320785	protein_coding	KIF1C	kinesin family member 1C [Source:HGNC Symbol;Acc:HGNC:6317]	-0.502	down	2.15031	1.10454	up	yes	33.8387	40.0673	17.8206	16.5494
ENST00000590639	retained_intron	G6PC3	glucose-6-phosphatase catalytic subunit 3 [Source:HGNC Symbol;Acc:HGNC:24861]	-0.983	down	2.13863	1.09669	up	yes	7.6942	3.51074	3.13101	2.1083
ENST00000406386	protein_coding	TRIOBP	TRIO and F-actin binding protein [Source:HGNC Symbol;Acc:HGNC:17009]	-0.253	down	2.12718	1.08894	up	yes	21.1972	24.7291	11.5636	10.0266
ENST00000487264	processed_transcript	CENPBD1P1	CENPB DNA-binding domains containing 1 pseudogene 1 [Source:HGNC Symbol;Acc:HGNC:28421]	-0.397	down	2.10667	1.07496	up	yes	6.9385	7.66557	3.39606	3.53625
ENST00000487264	processed_transcript	CENPBD1P1	CENPB DNA-binding domains containing 1 pseudogene 1 [Source:HGNC Symbol;Acc:HGNC:28421]	-0.36	down	2.10667	1.07496	up	yes	6.9385	7.66557	3.39606	3.53625
ENST00000377403	protein_coding	H6PD	hexose-6-phosphate dehydrogenase/glucose 1-dehydrogenase [Source:HGNC Symbol;Acc:HGNC:4795]	-0.97	down	2.10598	1.07449	up	yes	5.59653	6.25656	1.81345	3.81487
ENST00000475376	retained_intron	MAPK15	mitogen-activated protein kinase 15 [Source:HGNC Symbol;Acc:HGNC:24667]	-0.316	down	2.10131	1.07129	up	yes	6.01514	7.5883	3.42991	3.04388
ENST00000377184	protein_coding	MPP2	membrane palmitoylated protein 2 [Source:HGNC Symbol;Acc:HGNC:7220]	-1.16	down	2.08622	1.06089	up	yes	3.35524	4.83074	1.89182	2.03201
ENST00000377184	protein_coding	MPP2	membrane palmitoylated protein 2 [Source:HGNC Symbol;Acc:HGNC:7220]	-0.299	down	2.08622	1.06089	up	yes	3.35524	4.83074	1.89182	2.03201
ENST00000356884	protein_coding	BICD2	BICD cargo adaptor 2 [Source:HGNC Symbol;Acc:HGNC:17208]	-0.307	down	2.08366	1.05912	up	yes	11.4517	12.0396	5.84422	5.42986
ENST00000637096	protein_coding	NBDY	negative regulator of P-body association [Source:HGNC Symbol;Acc:HGNC:50713]	-0.598	down	2.07087	1.05024	up	yes	6.59633	4.01837	2.23188	2.89384
ENST00000416673	processed_transcript	RPL23AP7	ribosomal protein L23a pseudogene 7 [Source:HGNC Symbol;Acc:HGNC:17336]	-0.671	down	2.06865	1.04869	up	yes	3.1865	3.15136	1.67863	1.38515
ENST00000375599	protein_coding	RSG1	REM2 and RAB like small GTPase 1 [Source:HGNC Symbol;Acc:HGNC:28127]	-0.897	down	2.06256	1.04444	up	yes	3.35474	2.46935	1.49759	1.32613
ENST00000300880	protein_coding	BBC3	BCL2 binding component 3 [Source:HGNC Symbol;Acc:HGNC:17868]	-0.848	down	2.04684	1.0334	up	yes	9.10272	8.9032	4.65653	4.14038
ENST00000601438	retained_intron	BBC3	BCL2 binding component 3 [Source:HGNC Symbol;Acc:HGNC:17868]	-0.242	down	2.04684	1.0334	up	yes	9.10272	8.9032	4.65653	4.14038
ENST00000371268	protein_coding	TMEM61	transmembrane protein 61 [Source:HGNC Symbol;Acc:HGNC:27296]	-0.908	down	2.04522	1.03225	up	yes	1.93921	1.66244	0.865558	0.895451
ENST00000377069	protein_coding	KDM2B	lysine demethylase 2B [Source:HGNC Symbol;Acc:HGNC:13610]	-0.245	down	2.03096	1.02216	up	yes	3.72999	4.64163	2.12504	1.99696
ENST00000567035	processed_transcript	CENPBD1	CENPB DNA-binding domain containing 1 [Source:HGNC Symbol;Acc:HGNC:28272]	-0.362	down	2.03045	1.0218	up	yes	3.80019	4.21299	1.98929	1.95721
ENST00000458001	antisense_RNA	GAS6-AS1	GAS6 antisense RNA 1 [Source:HGNC Symbol;Acc:HGNC:39826]	-1.39	down	2.01374	1.00988	up	yes	5.7541	5.98949	3.08591	2.74583
